# Supplementary material for: A high-quality chromosome-level genome assembly reveals genetics for important traits in eggplant
Source: Hortic Res. 2020 Sep 21;7:153. doi: 10.1038/s41438-020-00391-0 (PMC7506008; doi:10.1038/s41438-020-00391-0)
Supplement: Supplementary file 6 — Table S1 [file 41438_2020_391_MOESM6_ESM.xlsx]

## Sheet: Sheet1
NO.	Marker name	Chromosomal location/Mb	Chr.	Trait code		NO.	Trait	Trait code
1	18610_PstI_L370	4.96156	E01	br		1	Fruit weight (g)	fw
2	10041_PstI_L364	5.73032	E01	fs, Pedan		2	Fruit length (cm)	fl
3	645_PstI_L326	6.27713	E01	fl, fs		3	Fruit diameter 1/4 (cm)	fd1/4
4	27031_PstI_L365	7.90864	E01	fw, fl, fd1/4, fd1/2, fd3/4, fdmax, fs, fcur, intfir, stean, fcol		4	Fruit diameter 1/2 (cm)	fd1/2
5	2967_PstI_L248	13.325	E01	pedl		5	Fruit diameter 3/4 (cm)	fd3/4
6	18786_PstI_L359	16.5496	E01	outfir		6	Fruit diameter max (cm)	fdmax
7	1635_SgrAI_L209	19.7984	E01	QA		7	Fruit diameter max position(scale 1–8)	fdmaxp
8	15563_PstI_L382	20.2945	E01	fd1/4, fd1/2, fd3/4, fdmax, fs		8	Fruit shape	fs
9	Marker161632	24.4688	E01	fl		9	Fruit curvature (scale 1–9)	fcur
10	Marker226504	29.8405	E01	fl		10	Fruit apex shape (scale 3–7)	fas
11	Marker519862	46.8282	E01	fs		11	Peduncle length (cm)	pedl
12	Marker530513	47.6796	E01	fs		12	Fruit calyx prickliness (scale 0–9)	fcpri
13	Marker546182	60.3786	E01	fs		13	Fruit calyx removal (binary)	fcr
14	Marker878866	83.1834	E01	fs		14	Calyx coverage (scale 1–5)	cacov
15	Marker878867	83.1834	E01	fs		15	Outer fruit firmness (Kg/cm2)	outfir
16	Marker886671	83.7688	E01	fs		16	Inner fruit firmness (Kg/cm2)	intfir
17	Marker873745	88.9042	E01	fs		17	Number of locules (number)	slon
18	Marker1001128	97.1428	E01	fs		18	Flesh color (binary)	flcol
19	10532_PstI_L317	98.5033	E01	adlan		19	Flesh green ring (binary)	gring
20	7223_PstI_L362	103.753	E01	hab		20	Plant growth habit (scale 1–9)	hab
21	17824_PstI_L385	37.4261	E02	eyfw		21	Number of branches (number)	br
22	19677_PstI_L468	42.9742	E02	ey, eyfw, fd1/2, fd3/4, fdmax,fw, pedl, ty, tyfw		22	Leaf width (cm)	lw
23	30889_PstI_L365	50.7232	E02	tyfw		23	Leaf length (cm)	lle
24	3390_PstI_L462	60.5087	E02	adlprin		24	Adaxial leaf central venation prickl(scale 0–5)	adlcevepr
25	21901_PstI_L329	61.9105	E02	adlprin,adlan,stean,calan,adlvean,SA		25	Adaxial leaf lateral venation prickl(scale 0–5)	adllavepri
26	881_PstI_L322	64.1993	E02	abllavepri,stpri		26	Abaxial leaf central venation prickl(scale 0–5)	ablcevepri
27	21228_PstI_L321	64.415	E02	pedl		27	Abaxial leaf lateral venation prickl(scale 0–5)	abllavepri
28	29527_PstI_L459	65.7778	E02	Stean		28	Stem prickliness	stpri
29	30734_PstI_L376	67.3445	E02	ablcevepri,abllavepri		29	Abaxial leaf prickles number ablprin	ablprin
30	26747_PstI_L231	68.2736	E02	flwt		30	Adaxial leaf prickles number adlprin	adlprin
31	12895_PstI_L458	68.5106	E02	pedl,adlcevepri,ablcevepri,abllavepri,stpri		31	Leaf hairiness (scale 0–5)	lha
32	11110_PstI_L333	68.542	E02	ablcevepri,abllavepri,stpri		32	Number of flowers / inflorescence	flwin
33	10910_PstI_L310	68.9588	E02	stpri		33	Flowering time (number of days)	flwt
34	20483_PstI_L367	71.3819	E02	outfir		34	Total yield (gr)	ty
35	37035_PstI_L438	72.3228	E02	outfir		35	Total yield fruit number	tyfn
36	14449_PstI_L302	72.5069	E02	pedl		36	otal yield av.fruit weight (gr)	tyfw
37	17960_PstI_L439	72.7118	E02	fd3/4,fs,pedl		37	Early yield (gr)	ey
38	Marker031	0	E03			38	Early yield fruit number	eyfn
39	5578_PstI_L312	0.757953	E03	fd1/4,fd3/4,fdmax		39	Early yield av. fruit weight (gr)	eyfw
40	9476_PstI_L332	0.785442	E03	fw,fd1/4,fd1/2,fd3/4,fdmax		40	Leaf prickliness (0–3)	lepri
41	Marker1824256	3.5546	E03	fd1/2		41	Adaxial leaf lamina anthocyanin	adlan
42	Marker1825378	3.90773	E03	fd1/2		42	Stem anthocyanin	stean
43	Marker1923730	10.7942	E03	fd1/2		43	Abaxial leaf lamina anthocyanin	ablan
44	Marker2326041	20.7261	E03	fd1/2		44	Calyx anthocyanin	calan
45	Marker2384739	77.6272	E03	fs		45	Corolla colour	corcol
46	Marker2387171	79.7707	E03	fs		46	Venation anthocyanin	lvean
47	22182_PstI_L472	84.4518	E03	fd1/2		47	Fruit peduncle anthocyanin	pedan
48	8670_PstI_L319	86.7471	E03	outfir		48	Fruit color	Frucol
49	26128_PstI_L421	89.5868	E03	intfir,SSC		49	Undercalyx color	Undcal
50	14446_PstI_L429	89.63	E03	intfir		50	Peel next calyx color	Pncc
51	20727_PstI_L369	89.9627	E03	intfir,gring,fl,fs		51	D3R	D3R
52	3687_PstI_L304	90.976	E03	fglo		52	Nasunin	Nas
53	7721_PstI_L402	91.9507	E03	fw,fd3/4,fdmax		53	Dry matter (%)	DM
54	28964_PstI_L374	92.433	E03	fdmax		54	Soluble solid content	SSC
55	9286_PstI_L295	93.0295	E03	fas,eyfw,fd1/2,fd3/4,tyfw		55	Solamargine	SM
56	37165_PstI_L327	93.8957	E03	fd1/2,fd3/4,fdmax,fw		56	Solasonine	SS
57	4482_PstI_L403	95.3453	E03	eyfw,fs,fw		57	Fructose	Fru
58	26056_PstI_L368	96.4825	E03	fw,lw,lle,tyfw		58	Glucose	Glc
59	1956_PstI_L305	96.5181	E03	fw,lw,lle		59	Sucrose	Suc
60	7478_PstI_L425	1.26681	E04	fw		60	Quinic acid	QA
61	27070_PstI_L294	3.69334	E04	fd1/4,fcr		61	Citric acid	CA
62	17510_PstI_L429	73.5876	E04	pedl		62	Ox alic acid	OA
63	22721_PstI_L464	79.037	E04	intfir,fs		63	Skichimic acid	SA
64	13211_PstI_L339	79.8574	E04	CA, Glc		64	Chlorogenic acid	CGA
65	Marker3346471	0.197705	E05	fl		65	Verticillium 20d	Vd20
66	Marker3350863	0.693237	E05	fl		66	Verticillium 40d	Vd40
67	Marker3350709	0.711207	E05	fl		67	main stem height(cm)	msh
68	Marker3344252	1.21933	E05	fl		68	leaf lobing(1-7 scale)	llob
69	Marker3355995	1.56692	E05	fl		69	leaf prickle number(1-7 scale)	lpn
70	Marker3357867	1.82712	E05	fl		70	leaf prickle color(1-4 scale)	lpc
71	Marker3352568	1.82712	E05	fl		71	vein color	vc
72	Marker3358175	1.87146	E05	fl
73	Marker3358176	1.87152	E05	fl
74	Marker3358354	1.89179	E05	fl
75	Marker3360666	2.1542	E05	fl
76	20300_PstI_L251	2.32815	E05	outfir
77	Marker3382561	4.82924	E05	msh
78	Marker3383834	4.97905	E05	msh
79	Marker3384316	5.03924	E05	msh
80	Marker3385485	5.23545	E05	msh
81	Marker3388707	5.64016	E05	msh
82	Marker3390312	5.82937	E05	msh
83	Marker3393796	6.31985	E05	msh
84	Marker3394635	6.45645	E05	msh
85	Marker3496742	9.31554	E05	msh
86	Marker3496265	9.33714	E05	msh
87	Marker3444917	16.5437	E05	msh
88	29014_PstI_L313	72.2476	E05	fcr,Adlan
89	5093_PstI_L276	73.1979	E05	fl,fs,Calan,Pedan
90	30269_PstI_L397	75.6635	E05	Stean,Stean
91	3311_PstI_L361	76.5381	E05	intfir,Nas,Calan,Corcol,Lvean,Pedan,Frucol,Undcal,D3R,
92	25734_PstI_L387	77.9276	E05	adlvean,pedan
93	12391_PstI_L355	80.0919	E05	stean
94	10016_PstI_L402	80.7994	E05	Ver 40d
95	25776_PstI_L386	80.943	E05	fcol
96	36562_PstI_L343	81.1836	E05	pedl
97	12821_PstI_L354	81.2329	E05	pedl
98	marker name	E06	E06
99	22611_PstI_L331	5.58151	E06	fcpri,abllavepri,stpri,adlprin,ablprin
100	10099_PstI_L464	16.3714	E06	fcpri
101	13844_PstI_L242	66.8339	E06	fcpri,abllavepri,stpri,adlprin,ablprin
102	38180_PstI_L401	77.0127	E06	fcpri,adlcevepri,adllavepri,ablcevepri,abllavepri,stpri,adlprin,ablprin
103	15929_PstI_L295	78.7286	E06	SM
104	29662_PstI_L255	82.1919	E06	adlcevepri,adllavepri,ablcevepri,abllavepri,stpri
105	Marker4509042	85.0951	E06	llob
106	Marker4511019	85.4952	E06	llob
107	Marker4513176	85.8396	E06	llob
108	Marker4518519	86.5419	E06	llob
109	36272_PstI_L411	89.3194	E06	fcpri,adlcevepri,adllavepri,ablcevepri,abllavepri,stpri,adlprin,ablprin,Ablan,Adlan,Calan
110	24985_PstI_L311	89.4625	E06	adlan
111	30320_PstI_L251	89.5636	E06	stpri,Adlan,Calan
112	Marker4555338	0.227044	E07	fl
113	Marker4555945	0.354652	E07	fl
114	Marker4557195	0.570855	E07	fl
115	Marker4558206	0.748298	E07	fl
116	Marker4559373	0.916687	E07	fl
117	Marker4679518	4.47486	E07	lpn
118	Marker4866800	57.0117	E07	llob
119	Marker5256756	63.906	E07	llob
120	Marker5191705	66.723	E07	llob
121	Marker4819735	76.1992	E07	lpn
122	34571_PstI_L286	84.6268	E07	fglo
123	9876_PstI_L439	95.3989	E07	fcpri
124	2498_PstI_L414	96.6759	E07	fdmax
125	37949_PstI_L437	97.015	E07	abllavepri
126	264_PstI_L266	99.8719	E07	fdmaxp,cacov,intfir,flcol
127	12480_PstI_L414	102.114	E07	fdmax
128	14130_PstI_L378	102.984	E07	fd1/4,fl
129	22387_PstI_L373	103.104	E07	ey,fl,fs
130	18202_PstI_L304	0.825764	E08	Ve20d
131	23395_PstI_L228	0.861164	E08	fcpri,adlcevepri,adllavepri,ablcevepri,abllavepri,stpri,adlprin,ablprin
132	5293_PstI_L490	1.41514	E08	gring
133	1466_PstI_L388	57.8553	E08	fs,lepri,pedl
134	20019_PstI_L326	60.1861	E08	fl,pedl
135	27692_PstI_L417	60.7381	E08	fas,Ablan,Adlan
136	9226_PstI_L398	61.8511	E08	fd1/4,fd1/2,fd3/4,fdmax,fs,stean
137	22084_PstI_L427	71.2196	E08	hab
138	27485_PstI_L286	78.3604	E08	stpri
139	Marker6534421	79.9457	E08	lpn
140	35002_PstI_L402	80.2369	E08	gring,Frucol
141	Marker6545052	81.0744	E08	lpn
142	Marker6546542	81.3675	E08	lpn
143	Marker6549239	81.9605	E08	lpn
144	31090_PstI_L254	82.6534	E08	abllavepri,eyfw
145	11486_PstI_L345	83.1655	E08	abllavepri,stpri,tyfw
146	6414_PstI_L387	84.097	E08	fcpri,adlcevepri,adllavepri,ablcevepri,abllavepri,stpri,adlprin,ablprin
147	27411_PstI_L222	84.7855	E08	stpri
148	11957_PstI_L285	84.8384	E08	gring
149	31248_PstI_L288	85.0592	E08	stpri
150	23589_PstI_L280	4.61652	E09	pedl
151	10551_PstI_L383	6.38681	E09	SA
152	15119_PstI_L422	76.4209	E09	fdmaxp,intfir,flcol
153	2227_PstI_L404	81.988	E09	fw
154	35749_PstI_L350	83.0254	E09	intfir
155	30505_PstI_L320	83.0263	E09	intfir
156	8744_PstI_L384	85.608	E09	QA
157	32063_PstI_L393	86.4695	E09	Verticillium 40d
158	14912_PstI_L344	86.5933	E09	fcur
159	31763_PstI_L370	1.22766	E10	calan
160	29697_PstI_L459	2.69443	E10	fw,lw,lle
161	26525_PstI_L471	3.35914	E10	intfir
162	4347_PstI_L298	3.42287	E10	fl,fs,fcur,outfir,intfir
163	Marker7539079	62.8045	E10	vc
164	19126_PstI_L349	64.3834	E10	stean,adlvean,fglo
165	15158_PstI_L379	64.4269	E10	adlan,stean,calan,adlvean,ablvean,pedan,Undcal,Pncc,Adlan
166	11760_PstI_L333	66.4503	E10	ey,Ablan
167	Marker7605561	69.2063	E10	lpc,vc
168	Marker7604867	69.283	E10	lpc
169	Marker7572256	69.7252	E10	lpc,vc
170	Marker7571688	69.7942	E10	lpc,vc
171	Marker7564960	70.6075	E10	lpc,vc
172	31471_PstI_L271	70.8319	E10	stean,ablvean
173	Marker7560513	71.3383	E10	lpc
174	1891_PstI_L363	72.0232	E10	hab,Calan,Lvean,Stean
175	Marker7554563	72.0592	E10	lpc,vc
176	35442_PstI_L404	73.7918	E10	adlan,stean,calan,adlvean,ablvean,pedan,fglo,Corcol,Lvean,Pedan
177	Marker7550630	75.2521	E10	lpc,vc
178	19381_PstI_L396	77.856	E10	fglo
179	38238_PstI_L320	79.8082	E10	gring,lha,hab
180	20861_PstI_L375	80.2537	E10	cacov,lha
181	28881_PstI_L382	81.9107	E10	intfir,flcol
182	Marker7662492	83.0458	E10	lpc,vc
183	2661_PstI_L298	83.5736	E10	fl,fs,fcur,outfir,intfir
184	2542_PstI_L356	83.7634	E10	intfir, flcol
185	19049_PstI_L434	83.8023	E10	intfir,flcol
186	9914_PstI_L326	83.8295	E10	intfir,flcol
187	3382_PstI_L285	83.9434	E10	fw,fd1/4,fdmax,stean,adlvean,ablvean,pedan,fglo
188	19601_PstI_L364	84.0522	E10	fw,fd1/4,fdmax,stean,adlvean,ablvean,pedan,fglo
189	33571_PstI_L387	84.0963	E10	fw,fd1/4,fdmax,stean,adlvean,ablvean,pedan,fglo
190	marker name	E11	E11
191	12173_PstI_L377	0.208046	E11	SSC
192	879_PstI_L347	2.33727	E11	fd3/4
193	29504_PstI_L332	5.79998	E11	fs,flcol,br,fd1/2,fdmax,fl,fs
194	Marker7756353	14.3977	E11	fd1/2
195	Marker8108041	88.8778	E11	fd1/2
196	Marker8108035	88.8781	E11	fd1/2
197	Marker8122458	90.0073	E11	fd1/2
198	Marker8122465	90.0077	E11	fd1/2
199	Marker8130989	91.0422	E11	fd1/2
200	Marker8130990	91.0422	E11	fd1/2
201	15648_PstI_L362	91.5556	E11	fdmaxp,intfir,eyfw
202	29520_PstI_L220	97.1816	E11	tyfw
203	36033_PstI_L358	98.0173	E11	adlan,adlvean,fglo
204	15006_PstI_L348	0.863501	E12	eyfw
205	34114_PstI_L311	1.14729	E12	fas
206	Marker8964317	66.7343	E12	fl
207	16206_PstI_L311	69.3572	E12	fas
208	15702_PstI_L354	70.1725	E12	fcur,eyfw,fd1/2,fd3/4,fdmax,flwin,fs,fw,slon,tyfw,
209	14133_PstI_L316	71.5578	E12	eyfw,flwin, fs,Pedan
210	4801_PstI_L384	74.02	E12	flwt
