# Supplementary material for: A high-quality chromosome-level genome assembly reveals genetics for important traits in eggplant
Source: Hortic Res. 2020 Sep 21;7:153. doi: 10.1038/s41438-020-00391-0 (PMC7506008; doi:10.1038/s41438-020-00391-0)
Supplement: Supplementary file 7 — Table S2 [file 41438_2020_391_MOESM7_ESM.xlsx]

## Sheet: Sheet1
Table S1 Detailed information on stepwise assembly of the eggplant HQ-1315 genome
Sample ID	Contig** Length (bp)			Scaffold Length (bp)			Contig**number			Scaffold number
	Nanopore+Illumina	10X Genomics	Hi-C	Nanopore+Illumina	10X Genomics	Hi-C	Nanopore+Illumina	10X Genomics	Hi-C	Nanopore+Illumina	10X Genomics	Hi-C
Total	1159526821	1152967190	1152967190	1159526823	1157356915	1157356915	2945	2938	3201	2943	2305	2263
Max	38788041	38788041	38788041	38788041	43261839	106791302	-	-	-	-	-	-
Number>=2000	-	-	-	-	-	-	2938	2931	3188	2936	2298	2256
N50	5712475	5754236	5260801	5712475	9794078	89636984	52	51	56	52	29	6
N60	4074002	4084815	3860418	4074002	7956973	84168610	76	75	82	76	42	8
N70	2771337	2840315	2550562	2840315	5853198	81588129	111	109	118	110	59	9
N80	1695475	1695475	1593095	1695475	3544178	75418091	165	163	177	164	84	11
N90	749597	755623	456472	755623	1337178	74174627	267	263	304	265	138	12
** Contig after scaffolding
