# Supplementary material for: A high-quality chromosome-level genome assembly reveals genetics for important traits in eggplant
Source: Hortic Res. 2020 Sep 21;7:153. doi: 10.1038/s41438-020-00391-0 (PMC7506008; doi:10.1038/s41438-020-00391-0)
Supplement: Supplementary file 8 — Table S3 [file 41438_2020_391_MOESM8_ESM.xlsx]

## Sheet: Sheet1
Summary of the contants of repetitive sequences
	Denovo+Repbase Length(bp)	% in Genome	TE proteins Length(bp)	% in Genome	Combined TEs Length(bp)	% in Genome
DNA	9610656	0.83	430789	0.04	9826847	0.85
LINE	7839119	0.68	14241516	1.23	17814580	1.54
SINE	1097724	0.09	0	0	1097724	0.09
LTR	740919482	64.02	202070653	17.46	761582141	65.8
Unknown	34275962	2.96	0	0	34275962	2.96
Total	784338405	67.77	216730491	18.73	799509487	69.08
Gene structure prediction
	Gene set	Number	Average transcript length(bp)	Average CDS length(bp)	Average exons per gene	Average exon length(bp)	Average intron length(bp)
De novo	Augustus	35818	3527.6	994.14	4.23	234.86	783.67
	GlimmerHMM	65000	15310.9	593.32	3.31	179.33	6375.05
	SNAP	49543	8887.56	584.04	3.67	159.13	3109.55
	Geneid	48388	2594.17	718.49	3.29	218.33	818.75
	Genscan	37263	16795.2	1019.7	5.37	189.71	3605.84
Homolog	Stu	47658	1947.79	794.68	2.78	285.97	648.23
	Sly	44505	3012.17	918.76	3.29	278.97	912.82
	Cch	29065	2931.67	813.21	3.27	249.04	935.16
	Can	25132	4662.14	1055.43	4.03	262.01	1191.02
	Sme	44255	2321.01	735.72	3.43	214.65	653.05
	Nta	27671	3870.52	1066.75	4.48	237.92	804.84
RNAseq	PASA	111768	4854.98	1026.37	5.22	196.67	907.55
	Transcripts	39129	8189.64	2102.33	6.21	338.49	1168.19
EVM		43543	3625.36	883.1	3.91	226.14	943.94
Pasa-update*		43214	3648.83	894.01	3.92	228.16	943.99
Final set*		36582	4095.69	990.84	4.31	229.92	938.19
Summary of Gene function annnotation
	Number	Percent(%)
Total	36582	-
Swissprot	23891	65.3
Nr	34040	93.1
KEGG	25256	69
InterPro	29832	81.5
GO	16682	45.6
Pfam	23192	63.4
Annotated	34172	93.4
Unannotated	2410	6.6
Information of noncoding RNAs
Type		Copy number	Average length(bp)	Total length(bp)	% of genome
miRNA		268	127.81	34254	0.00296
tRNA		2558	75.42	192919	0.016669
rRNA	rRNA	2549	295.56	753385	0.065095
	18S	968	596.84	577742	0.049919
	28S	616	124.55	76720	0.006629
	5.8S	276	128.32	35417	0.00306
	5S	689	92.17	63506	0.005487
snRNA	snRNA	554	119.19	66034	0.005706
	CD-box	258	104.59	26983	0.002331
	HACA-box	52	127.94	6653	0.000575
	splicing	244	132.78	32398	0.002799
	scaRNA	0	0	0	0
	Unknown	0	0	0	0
