# Supplementary material for: A high-quality chromosome-level genome assembly reveals genetics for important traits in eggplant
Source: Hortic Res. 2020 Sep 21;7:153. doi: 10.1038/s41438-020-00391-0 (PMC7506008; doi:10.1038/s41438-020-00391-0)
Supplement: Supplementary file 9 — Table S4 [file 41438_2020_391_MOESM9_ESM.xlsx]

## Sheet: Gene annotation
Annotation of species-specific genes of S. melongena-HQ
Gene ID	PFAM	GO	KEGG	NR	Swissprot
Smechr0100014.1	NA	NA	NA	NA	NA
Smechr0100102.1	PF05514(HR-like lesion-inducing):HR-like lesion-inducing	NA	NA	PREDICTED: uncharacterized protein LOC104222987 [Nicotiana sylvestris]	NA
Smechr0100223.1	NA	NA	NA	PREDICTED: uncharacterized protein LOC107879541 [Capsicum annuum]	NA
Smechr0100317.1	PF00561(alpha/beta hydrolase fold):alpha/beta hydrolase fold	NA	K13544 pheophorbidase [EC:3.1.1.82] | (RefSeq) pheophorbidase isoform X1 (A)	PREDICTED: salicylic acid-binding protein 2-like [Nicotiana tomentosiformis]	Polyneuridine-aldehyde esterase OS=Rauvolfia serpentina OX=4060 GN=PNAE PE=1 SV=1
Smechr0100318.1	PF12697(Alpha/beta hydrolase family):Alpha/beta hydrolase family	NA	K20802 (R)-mandelonitrile lyase [EC:4.1.2.10] | (RefSeq) alpha-hydroxynitrile lyase (A)	PREDICTED: salicylic acid-binding protein 2-like [Solanum tuberosum]	Salicylic acid-binding protein 2 OS=Nicotiana tabacum OX=4097 GN=SABP2 PE=1 SV=1
Smechr0100472.1	PF00249(Myb-like DNA-binding domain):Myb-like DNA-binding domain;PF00538(linker histone H1 and H5 family):linker histone H1 and H5 family	cellular_component:"A complex comprised of DNA wound around a multisubunit core and associated proteins, which forms the primary packing unit of DNA into higher order structures." [GOC:elh](GO:0000786),molecular_function:"Any molecular function by which a gene product interacts selectively and non-covalently with DNA (deoxyribonucleic acid)." [GOC:dph, GOC:jl, GOC:tb, GOC:vw](GO:0003677),cellular…	K09422 transcription factor MYB, plant | (RefSeq) telomere repeat-binding factor 1 (A)	telomere repeat-binding factor 1 [Solanum pennellii]	Telomere repeat-binding factor 1 OS=Arabidopsis thaliana OX=3702 GN=TRB1 PE=1 SV=1
Smechr0100517.1	PF01641(SelR domain):SelR domain	biological_process:"Any process that results in a change in state or activity of a cell or an organism (in terms of movement, secretion, enzyme production, gene expression, etc.) as a result of oxidative stress, a state often resulting from exposure to high levels of reactive oxygen species, e.g. superoxide anions, hydrogen peroxide (H2O2), and hydroxyl radicals." [GOC:jl, PMID:12115731](GO:00069…	K07305 peptide-methionine (R)-S-oxide reductase [EC:1.8.4.12] | (RefSeq) peptide methionine sulfoxide reductase B5-like (A)	hypothetical protein EJD97_003724 [Solanum chilense]	Peptide methionine sulfoxide reductase B5 OS=Arabidopsis thaliana OX=3702 GN=MSRB5 PE=1 SV=1
Smechr0100641.1	PF00022(Actin):Actin	NA	K10355 actin, other eukaryote | (RefSeq) actin; actin-100 (A)	RecName: Full=Actin-100 []	Actin-100 (Fragment) OS=Solanum tuberosum OX=4113 GN=AC100 PE=3 SV=1
Smechr0100689.1	PF03015(Male sterility protein):Male sterility protein;PF07993(Male sterility protein):Male sterility protein	molecular_function:"Catalysis of the reaction: a very long chain fatty acyl-CoA + NADPH + H+ = a very long chain primary alcohol + NADP+ + CoA." [PMID:16980563](GO:0080019)	K13356 alcohol-forming fatty acyl-CoA reductase [EC:1.2.1.84] | (RefSeq) fatty acyl-CoA reductase 3-like (A)	fatty acyl-CoA reductase 3-like [Solanum lycopersicum]	Fatty acyl-CoA reductase 3 OS=Arabidopsis thaliana OX=3702 GN=FAR3 PE=1 SV=1
Smechr0100886.1	PF00892(EamA-like transporter family):EamA-like transporter family	cellular_component:"A lipid bilayer along with all the proteins and protein complexes embedded in it an attached to it." [GOC:dos, GOC:mah, ISBN:0815316194](GO:0016020),cellular_component:"The component of a membrane consisting of the gene products and protein complexes having at least some part of their peptide sequence embedded in the hydrophobic region of the membrane." [GOC:dos, GOC:go_curato…	K17500 integrin-linked kinase-associated serine/threonine phosphatase 2C [EC:3.1.3.16] | (RefSeq) WAT1-related protein At3g18200-like (A)	PREDICTED: WAT1-related protein At1g09380-like [Nicotiana attenuata]	WAT1-related protein At1g09380 OS=Arabidopsis thaliana OX=3702 GN=At1g09380 PE=2 SV=1
Smechr0100986.1	PF17832(Pre-PUA-like domain):-;PF01472(PUA domain):PUA domain	molecular_function:"Interacting selectively and non-covalently with an RNA molecule or a portion thereof." [GOC:jl, GOC:mah](GO:0003723)	K07575 PUA domain protein | (RefSeq) malignant T-cell-amplified sequence 1 homolog (A)	PREDICTED: malignant T-cell-amplified sequence 1 homolog [Solanum tuberosum]	Malignant T-cell-amplified sequence 1 OS=Homo sapiens OX=9606 GN=MCTS1 PE=1 SV=1
Smechr0101000.1	PF01423(LSM domain):LSM domain	biological_process:"Any process involved in the conversion of one or more primary RNA transcripts into one or more mature RNA molecules." [GOC:mah](GO:0006396)	K12623 U6 snRNA-associated Sm-like protein LSm4 | (RefSeq) probable U6 snRNA-associated Sm-like protein LSm4-like (A)	probable U6 snRNA-associated Sm-like protein LSm4-like [Solanum tuberosum]	Probable U6 snRNA-associated Sm-like protein LSm4 OS=Nicotiana tabacum OX=4097 PE=2 SV=1
Smechr0101124.1	PF11926(Domain of unknown function (DUF3444)):Domain of unknown function (DUF3444)	NA	K18626 trichohyalin | (RefSeq) uncharacterized protein LOC107963072 (A)	hypothetical protein CQW23_20056 [Capsicum baccatum]	NA
Smechr0101253.1	PF08699(Argonaute linker 1 domain):Argonaute linker 1 domain;PF02171(Piwi domain):Piwi domain;PF16486(N-terminal domain of argonaute):N-terminal domain of argonaute	molecular_function:"Interacting selectively and non-covalently with any nucleic acid." [GOC:jl](GO:0003676)	K11593 eukaryotic translation initiation factor 2C | (RefSeq) protein argonaute 4-like (A)	PREDICTED: protein argonaute 4-like [Solanum tuberosum]	Protein argonaute 4 OS=Arabidopsis thaliana OX=3702 GN=AGO4 PE=1 SV=2
Smechr0101254.1	PF16486(N-terminal domain of argonaute):N-terminal domain of argonaute;PF08699(Argonaute linker 1 domain):Argonaute linker 1 domain;PF02171(Piwi domain):Piwi domain	molecular_function:"Interacting selectively and non-covalently with any nucleic acid." [GOC:jl](GO:0003676)	K11593 eukaryotic translation initiation factor 2C | (RefSeq) protein argonaute 4-like (A)	PREDICTED: protein argonaute 4-like [Solanum tuberosum]	Protein argonaute 4 OS=Arabidopsis thaliana OX=3702 GN=AGO4 PE=1 SV=2
Smechr0101255.1	PF00383(Cytidine and deoxycytidylate deaminase zinc-binding region):Cytidine and deoxycytidylate deaminase zinc-binding region	NA	K15441 tRNA-specific adenosine deaminase 2 [EC:3.5.4.-] | (RefSeq) tRNA-specific adenosine deaminase 2-like (A)	PREDICTED: tRNA-specific adenosine deaminase 2-like, partial [Nicotiana tomentosiformis]	tRNA-specific adenosine deaminase TAD2 OS=Arabidopsis thaliana OX=3702 GN=TAD2 PE=1 SV=1
Smechr0101257.1	PF08699(Argonaute linker 1 domain):Argonaute linker 1 domain;PF16486(N-terminal domain of argonaute):N-terminal domain of argonaute	NA	K11593 eukaryotic translation initiation factor 2C | (RefSeq) protein argonaute 4-like (A)	PREDICTED: protein argonaute 4-like [Solanum tuberosum]	Protein argonaute 4 OS=Arabidopsis thaliana OX=3702 GN=AGO4 PE=1 SV=2
Smechr0101463.1	NA	NA	NA	NA	NA
Smechr0101534.1	PF00067(Cytochrome P450):Cytochrome P450	molecular_function:"Interacting selectively and non-covalently with iron (Fe) ions." [GOC:ai](GO:0005506),molecular_function:"Catalysis of an oxidation-reduction (redox) reaction in which hydrogen or electrons are transferred from each of two donors, and molecular oxygen is reduced or incorporated into a donor." [GOC:mah](GO:0016705),molecular_function:"Interacting selectively and non-covalently …	K00627 pyruvate dehydrogenase E2 component (dihydrolipoamide acetyltransferase) [EC:2.3.1.12] | (RefSeq) dihydrolipoyllysine-residue acetyltransferase component 2 of pyruvate dehydrogenase complex, mitochondrial-like isoform X1 (A)	Cytochrome P450 [Corchorus capsularis]	Cytochrome P450 704C1 OS=Pinus taeda OX=3352 GN=CYP704C1 PE=2 SV=1
Smechr0101535.1	PF00067(Cytochrome P450):Cytochrome P450	molecular_function:"Interacting selectively and non-covalently with iron (Fe) ions." [GOC:ai](GO:0005506),molecular_function:"Catalysis of an oxidation-reduction (redox) reaction in which hydrogen or electrons are transferred from each of two donors, and molecular oxygen is reduced or incorporated into a donor." [GOC:mah](GO:0016705),molecular_function:"Interacting selectively and non-covalently …	K00627 pyruvate dehydrogenase E2 component (dihydrolipoamide acetyltransferase) [EC:2.3.1.12] | (RefSeq) dihydrolipoyllysine-residue acetyltransferase component 2 of pyruvate dehydrogenase complex, mitochondrial-like isoform X1 (A)	hypothetical protein SEVIR_4G019200v2 [Setaria viridis]	Cytochrome P450 704C1 OS=Pinus taeda OX=3352 GN=CYP704C1 PE=2 SV=1
Smechr0101703.1	NA	NA	K15283 solute carrier family 35, member E1 | (RefSeq) xylulose 5-phosphate/phosphate translocator, chloroplastic (A)	uncharacterized protein LOC101259881 [Solanum lycopersicum]	NA
Smechr0102002.1	NA	NA	NA	uncharacterized protein LOC107024832 [Solanum pennellii]	NA
Smechr0102016.1	NA	NA	NA	NA	NA
Smechr0102055.1	PF14223(gag-polypeptide of LTR copia-type):gag-polypeptide of LTR copia-type	NA	K12869 crooked neck | (RefSeq) crooked neck-like protein 1 (A)	uncharacterized protein LOC110632084 [Hevea brasiliensis]	Retrovirus-related Pol polyprotein from transposon RE1 OS=Arabidopsis thaliana OX=3702 GN=RE1 PE=2 SV=1
Smechr0102062.1	NA	NA	NA	hypothetical protein BC332_15277 [Capsicum chinense]	NA
Smechr0102149.1	NA	NA	NA	PREDICTED: uncharacterized protein LOC102593898 [Solanum tuberosum]	NA
Smechr0102166.1	PF10551(MULE transposase domain):MULE transposase domain	NA	K17604 zinc finger SWIM domain-containing protein 3 | (RefSeq) uncharacterized protein LOC111409841 (A)	PREDICTED: uncharacterized protein LOC102591543 [Solanum tuberosum]	NA
Smechr0102251.1	PF10551(MULE transposase domain):MULE transposase domain;PF03108(MuDR family transposase):MuDR family transposase	NA	K17086 transmembrane 9 superfamily member 2/4 | (RefSeq) uncharacterized LOC101300290 (A)	uncharacterized protein LOC107019204 [Solanum pennellii]	NA
Smechr0102265.1	PF14541(Xylanase inhibitor C-terminal):Xylanase inhibitor C-terminal	molecular_function:"Catalysis of the hydrolysis of internal, alpha-peptide bonds in a polypeptide chain by a mechanism in which a water molecule bound by the side chains of aspartic residues at the active center acts as a nucleophile." [ISBN:0198506732](GO:0004190),biological_process:"The hydrolysis of proteins into smaller polypeptides and/or amino acids by cleavage of their peptide bonds." [GOC…	NA	basic 7S globulin-like [Solanum tuberosum]	Basic 7S globulin OS=Glycine max OX=3847 GN=BG PE=1 SV=2
Smechr0102284.1	PF17917(RNase H-like domain found in reverse transcriptase):-	NA	NA	hypothetical protein VITISV_010133 [Vitis vinifera]	Enzymatic polyprotein OS=Carnation etched ring virus OX=10640 GN=ORF V PE=3 SV=1
Smechr0102439.1	PF14291(Domain of unknown function (DUF4371)):Domain of unknown function (DUF4371)	NA	K07466 replication factor A1 | (RefSeq) uncharacterized LOC100500983 isoform X1 (A)	PREDICTED: uncharacterized protein LOC107858341 [Capsicum annuum]	NA
Smechr0102452.1	NA	NA	K15333 tRNA guanosine-2'-O-methyltransferase [EC:2.1.1.34] | (RefSeq) uncharacterized protein LOC104224633 (A)	PREDICTED: subtilisin-like protease SBT1.7 [Solanum tuberosum]	Subtilisin-like protease SBT4.8 OS=Arabidopsis thaliana OX=3702 GN=SBT4.8 PE=3 SV=1
Smechr0102481.1	NA	NA	NA	PREDICTED: uncharacterized protein LOC107063076 [Solanum tuberosum]	NA
Smechr0102568.1	PF13650(Aspartyl protease):Aspartyl protease	NA	NA	PREDICTED: uncharacterized protein LOC107058121 [Solanum tuberosum]	NA
Smechr0102612.1	NA	NA	K14857 AdoMet-dependent rRNA methyltransferase SPB1 [EC:2.1.1.-] | (RefSeq) putative rRNA methyltransferase (A)	PREDICTED: uncharacterized protein LOC109236955 [Nicotiana attenuata]	NA
Smechr0102618.1	PF00078(Reverse transcriptase (RNA-dependent DNA polymerase)):Reverse transcriptase (RNA-dependent DNA polymerase)	NA	K20178 vacuolar protein sorting-associated protein 8 | (RefSeq) uncharacterized LOC107864957 (A)	PREDICTED: uncharacterized protein LOC109218324 [Nicotiana attenuata]	Transposon TX1 uncharacterized 149 kDa protein OS=Xenopus laevis OX=8355 PE=4 SV=1
Smechr0102639.1	NA	NA	K16302 metal transporter CNNM | (RefSeq) DUF21 domain-containing protein At2g14520-like (A)	hypothetical protein A4A49_54534 [Nicotiana attenuata]	NA
Smechr0102696.1	PF08646(Replication factor-A C terminal domain):Replication factor-A C terminal domain	NA	K07466 replication factor A1 | (RefSeq) replication protein A 70 kDa DNA-binding subunit A-like (A)	PREDICTED: replication protein A 70 kDa DNA-binding subunit A-like [Nicotiana attenuata]	Replication protein A 70 kDa DNA-binding subunit B OS=Oryza sativa subsp. japonica OX=39947 GN=RPA1B PE=1 SV=1
Smechr0102729.1	NA	NA	K19366 spartin | (RefSeq) uncharacterized LOC107008168 (A)	PREDICTED: uncharacterized protein LOC107840559 [Capsicum annuum]	Protein EARLY-RESPONSIVE TO DEHYDRATION 7, chloroplastic OS=Arabidopsis thaliana OX=3702 GN=ERD7 PE=1 SV=1
Smechr0102767.1	NA	NA	NA	NA	NA
Smechr0102809.1	NA	NA	NA	PREDICTED: uncharacterized protein LOC109217336 [Nicotiana attenuata]	NA
Smechr0102843.1	NA	NA	NA	uncharacterized protein LOC104648515 [Solanum lycopersicum]	NA
Smechr0102861.1	PF09331(Domain of unknown function (DUF1985)):Domain of unknown function (DUF1985)	NA	NA	uncharacterized protein LOC107013575 isoform X1 [Solanum pennellii]	NA
Smechr0102873.1	NA	NA	K06689 ubiquitin-conjugating enzyme E2 D [EC:2.3.2.23] | (RefSeq) ubiquitin-conjugating enzyme E2 32-like (A)	PREDICTED: uncharacterized protein LOC107876747 [Capsicum annuum]	Retrovirus-related Pol polyprotein from transposon RE1 OS=Arabidopsis thaliana OX=3702 GN=RE1 PE=2 SV=1
Smechr0102876.1	NA	NA	NA	S2-locus F-box type-2 protein [Petunia integrifolia subsp. inflata]	NA
Smechr0102878.1	NA	NA	K01179 endoglucanase [EC:3.2.1.4] | (RefSeq) endoglucanase 8-like (A)	PREDICTED: uncharacterized protein LOC104212176 [Nicotiana sylvestris]	NA
Smechr0102879.1	NA	NA	K01179 endoglucanase [EC:3.2.1.4] | (RefSeq) endoglucanase 8-like (A)	PREDICTED: uncharacterized protein LOC107785245 [Nicotiana tabacum]	NA
Smechr0102882.1	PF03108(MuDR family transposase):MuDR family transposase	NA	K17604 zinc finger SWIM domain-containing protein 3 | (RefSeq) uncharacterized protein LOC110701239 (A)	uncharacterized protein LOC101245090 [Solanum lycopersicum]	NA
Smechr0102921.1	PF05699(hAT family C-terminal dimerisation region):hAT family C-terminal dimerisation region	molecular_function:"The formation of a protein dimer, a macromolecular structure consists of two noncovalently associated identical or nonidentical subunits." [ISBN:0198506732](GO:0046983)	K04460 serine/threonine-protein phosphatase 5 [EC:3.1.3.16] | (RefSeq) zinc finger BED domain-containing protein RICESLEEPER 2-like isoform X1 (A)	PREDICTED: zinc finger BED domain-containing protein RICESLEEPER 2-like [Nicotiana attenuata]	Zinc finger BED domain-containing protein RICESLEEPER 2 OS=Oryza sativa subsp. japonica OX=39947 GN=Os03g0733400 PE=2 SV=1
Smechr0102950.1	NA	NA	NA	PREDICTED: MICOS complex subunit MIC60-like [Solanum tuberosum]	NA
Smechr0102976.1	NA	NA	NA	NA	NA
Smechr0103044.1	PF00304(Gamma-thionin family):Gamma-thionin family;PF05730(CFEM domain):CFEM domain	biological_process:"Reactions, triggered in response to the presence of a foreign body or the occurrence of an injury, which result in restriction of damage to the organism attacked or prevention/recovery from the infection caused by the attack." [GOC:go_curators](GO:0006952)	NA	defensin-like protein precursor [Solanum lycopersicum]	Defensin-like protein OS=Nicotiana tabacum OX=4097 GN=FST PE=1 SV=1
Smechr0103073.1	PF13960(Domain of unknown function (DUF4218)):Domain of unknown function (DUF4218)	NA	K14300 nuclear pore complex protein Nup133 | (RefSeq) LOW QUALITY PROTEIN: nuclear pore complex protein NUP133 (A)	hypothetical protein BC332_27461 [Capsicum chinense]	NA
Smechr0103185.1	PF11955(Plant organelle RNA recognition domain):Plant organelle RNA recognition domain	NA	K09566 peptidyl-prolyl isomerase G (cyclophilin G) [EC:5.2.1.8] | (RefSeq) uncharacterized protein LOC108227608 (A)	protein WHAT'S THIS FACTOR 9, mitochondrial [Solanum pennellii]	Protein WHAT'S THIS FACTOR 9, mitochondrial OS=Arabidopsis thaliana OX=3702 GN=WTF9 PE=4 SV=1
Smechr0103195.1	NA	NA	K13457 disease resistance protein RPM1 | (RefSeq) disease resistance protein RPP13-like (A)	EDNR2GH3 protein [Solanum x edinense]	Probable disease resistance protein At1g58390 OS=Arabidopsis thaliana OX=3702 GN=At1g58390 PE=2 SV=4
Smechr0103215.1	NA	NA	NA	NA	NA
Smechr0103273.1	PF02721(Domain of unknown function DUF223):Domain of unknown function DUF223	NA	K07466 replication factor A1 | (RefSeq) replication factor A protein 1-like (A)	replication factor A protein 1-like [Solanum pennellii]	NA
Smechr0103331.1	PF14223(gag-polypeptide of LTR copia-type):gag-polypeptide of LTR copia-type	NA	K15115 solute carrier family 25 (mitochondrial folate transporter), member 32 | (RefSeq) folate transporter 1, chloroplastic-like (A)	hypothetical protein A4A49_62378, partial [Nicotiana attenuata]	Retrovirus-related Pol polyprotein from transposon RE1 OS=Arabidopsis thaliana OX=3702 GN=RE1 PE=2 SV=1
Smechr0103336.1	NA	NA	NA	hypothetical protein BC332_00761 [Capsicum chinense]	NA
Smechr0103338.1	NA	NA	NA	hypothetical protein BC332_00761 [Capsicum chinense]	NA
Smechr0103373.1	NA	NA	K07955 ADP-ribosylation factor-like protein 8 | (RefSeq) ADP-ribosylation factor-like protein 8 (A)	uncharacterized protein LOC114075117 [Solanum pennellii]	NA
Smechr0103385.1	NA	NA	NA	hypothetical protein EJD97_000594 [Solanum chilense]	NA
Smechr0103394.1	PF00120(Glutamine synthetase, catalytic domain):Glutamine synthetase, catalytic domain	molecular_function:"Catalysis of the reaction: L-glutamate + ATP + NH(3) = L-glutamine + ADP + 2 H(+) + phosphate." [EC:6.3.1.2, RHEA:16169](GO:0004356),biological_process:"The chemical reactions and pathways involving organic or inorganic compounds that contain nitrogen." [CHEBI:51143, GOC:go_curators, GOC:jl, ISBN:0198506732](GO:0006807)	K01915 glutamine synthetase [EC:6.3.1.2] | (RefSeq) LOW QUALITY PROTEIN: uncharacterized protein LOC109230218 (A)	PREDICTED: glutamine synthetase-like [Solanum tuberosum]	Type-1 glutamine synthetase 1 OS=Dictyostelium discoideum OX=44689 GN=glnA1 PE=3 SV=1
Smechr0103429.1	NA	NA	NA	NA	NA
Smechr0103555.1	NA	NA	NA	PREDICTED: uncharacterized protein LOC107058191 [Solanum tuberosum]	Retrovirus-related Pol polyprotein from transposon RE2 OS=Arabidopsis thaliana OX=3702 GN=RE2 PE=4 SV=1
Smechr0103663.1	NA	NA	K05391 cyclic nucleotide gated channel, plant | (RefSeq) putative cyclic nucleotide-gated ion channel 15 (A)	PREDICTED: uncharacterized protein LOC107862039 [Capsicum annuum]	NA
Smechr0103682.1	NA	NA	K01580 glutamate decarboxylase [EC:4.1.1.15] | (RefSeq) glutamate decarboxylase-like (A)	Cinnamoyl-CoA reductase 1 [Capsicum chinense]	NA
Smechr0103784.1	PF08268(F-box associated domain):F-box associated domain	NA	NA	PREDICTED: putative F-box protein At1g19160 [Solanum tuberosum]	NA
Smechr0103936.1	NA	NA	NA	PREDICTED: receptor-like protein 12 isoform X1 [Solanum tuberosum]	Receptor-like protein Cf-9 OS=Solanum pimpinellifolium OX=4084 GN=CF-9 PE=1 SV=1
Smechr0104195.1	PF03145(Seven in absentia protein family):Seven in absentia protein family	cellular_component:"A membrane-bounded organelle of eukaryotic cells in which chromosomes are housed and replicated. In most cells, the nucleus contains all of the cell's chromosomes except the organellar chromosomes, and is the site of RNA synthesis and processing. In some species, or in specialized cell types, RNA metabolism or DNA replication may be absent." [GOC:go_curators](GO:0005634),biolo…	K04506 E3 ubiquitin-protein ligase SIAH1 [EC:2.3.2.27] | (RefSeq) E3 ubiquitin-protein ligase SINAT2-like (A)	PREDICTED: E3 ubiquitin-protein ligase SINAT2-like [Solanum tuberosum]	E3 ubiquitin-protein ligase DIS1 OS=Oryza sativa subsp. japonica OX=39947 GN=DIS1 PE=1 SV=1
Smechr0200018.1	NA	NA	NA	uncharacterized protein LOC114075117 [Solanum pennellii]	NA
Smechr0200019.1	NA	NA	NA	hypothetical protein CQW23_28065 [Capsicum baccatum]	NA
Smechr0200051.1	NA	NA	NA	Mediator of RNA polymerase II transcription subunit 20b [Capsicum baccatum]	NA
Smechr0200064.1	NA	NA	NA	NA	NA
Smechr0200067.1	NA	NA	NA	NA	NA
Smechr0200079.1	PF14372(Domain of unknown function (DUF4413)):Domain of unknown function (DUF4413)	molecular_function:"Any molecular function by which a gene product interacts selectively and non-covalently with DNA (deoxyribonucleic acid)." [GOC:dph, GOC:jl, GOC:tb, GOC:vw](GO:0003677)	K04460 serine/threonine-protein phosphatase 5 [EC:3.1.3.16] | (RefSeq) zinc finger BED domain-containing protein RICESLEEPER 2-like isoform X1 (A)	hypothetical protein CQW23_16021 [Capsicum baccatum]	Zinc finger BED domain-containing protein RICESLEEPER 2 OS=Oryza sativa subsp. japonica OX=39947 GN=Os03g0733400 PE=2 SV=1
Smechr0200084.1	NA	NA	K11320 E1A-binding protein p400 [EC:3.6.4.-] | (RefSeq) protein PHOTOPERIOD-INDEPENDENT EARLY FLOWERING 1 (A)	uncharacterized protein LOC107009044 [Solanum pennellii]	NA
Smechr0200106.1	NA	NA	NA	PREDICTED: uncharacterized protein LOC104120188 [Nicotiana tomentosiformis]	NA
Smechr0200160.1	NA	NA	NA	NA	NA
Smechr0200175.1	NA	NA	K19589 release factor glutamine methyltransferase [EC:2.1.1.297] | (RefSeq) SLOW growth protein (A)	Pentatricopeptide repeat-containing protein, chloroplastic/mitochondrial [Vitis vinifera]	Pentatricopeptide repeat-containing protein At1g59720, chloroplastic/mitochondrial OS=Arabidopsis thaliana OX=3702 GN=PCMP-H51 PE=1 SV=2
Smechr0200203.1	NA	NA	NA	monooxygenase 2 isoform X3 [Solanum pennellii]	NA
Smechr0200256.1	NA	NA	NA	uncharacterized protein LOC107027691 [Solanum pennellii]	NA
Smechr0200282.1	NA	NA	NA	uncharacterized protein LOC104647749 [Solanum lycopersicum]	NA
Smechr0200305.1	PF03732(Retrotransposon gag protein):Retrotransposon gag protein	NA	K21444 poly(rC)-binding protein 3/4 | (RefSeq) KH domain-containing protein At4g18375-like isoform X1 (A)	PREDICTED: uncharacterized protein LOC109207230 [Nicotiana attenuata]	NA
Smechr0200310.1	PF01693(Caulimovirus viroplasmin):Caulimovirus viroplasmin	NA	K07910 Ras-related protein Rab-18 | (RefSeq) ras-related protein RABC1-like (A)	hypothetical protein BC332_01002 [Capsicum chinense]	NA
Smechr0200317.1	PF00957(Synaptobrevin):Synaptobrevin;PF13774(Regulated-SNARE-like domain):Regulated-SNARE-like domain	cellular_component:"The component of a membrane consisting of the gene products and protein complexes having at least some part of their peptide sequence embedded in the hydrophobic region of the membrane." [GOC:dos, GOC:go_curators](GO:0016021),biological_process:"A cellular transport process in which transported substances are moved in membrane-bounded vesicles; transported substances are enclo…	K08511 vesicle-associated membrane protein 72 | (RefSeq) vesicle-associated membrane protein 722-like (A)	PREDICTED: vesicle-associated membrane protein 721-like [Nicotiana tomentosiformis]	Putative vesicle-associated membrane protein 726 OS=Arabidopsis thaliana OX=3702 GN=VAMP726 PE=2 SV=2
Smechr0200370.1	NA	NA	K20562 biphenyl-4-hydroxylase | (RefSeq) cytochrome P450 CYP736A12-like (A)	uncharacterized protein LOC101245090 [Solanum lycopersicum]	NA
Smechr0200441.1	NA	NA	K03549 KUP system potassium uptake protein | (RefSeq) potassium transporter 19-like (A)	PREDICTED: uncharacterized protein LOC107867908 [Capsicum annuum]	NA
Smechr0200468.1	NA	NA	NA	hypothetical protein SETIT_4G228900v2 [Setaria italica]	Polyprotein P3 OS=Rice tungro bacilliform virus (isolate Philippines) OX=10655 PE=1 SV=1
Smechr0200485.1	PF05822(Pyrimidine 5'-nucleotidase (UMPH-1)):Pyrimidine 5'-nucleotidase (UMPH-1)	molecular_function:"Interacting selectively and non-covalently with magnesium (Mg) ions." [GOC:ai](GO:0000287),cellular_component:"All of the contents of a cell excluding the plasma membrane and nucleus, but including other subcellular structures." [ISBN:0198547684](GO:0005737),molecular_function:"Catalysis of the reaction: a 5'-ribonucleotide + H2O = a ribonucleoside + phosphate." [EC:3.1.3.5](G…	K01081 5'-nucleotidase [EC:3.1.3.5] | (RefSeq) cytosolic 5'-nucleotidase 3-like (A)	PREDICTED: cytosolic 5'-nucleotidase 3-like isoform X2 [Nicotiana tabacum]	NA
Smechr0200547.1	PF01283(Ribosomal protein S26e):Ribosomal protein S26e	molecular_function:"The action of a molecule that contributes to the structural integrity of the ribosome." [GOC:mah](GO:0003735),cellular_component:"An intracellular organelle, about 200 A in diameter, consisting of RNA and protein. It is the site of protein biosynthesis resulting from translation of messenger RNA (mRNA). It consists of two subunits, one large and one small, each containing only…	K02976 small subunit ribosomal protein S26e | (RefSeq) 40S ribosomal protein S26-3-like (A)	PREDICTED: 40S ribosomal protein S26-3-like [Capsicum annuum]	40S ribosomal protein S26-1 OS=Arabidopsis thaliana OX=3702 GN=RPS26A PE=2 SV=2
Smechr0200561.1	NA	NA	NA	hypothetical protein T459_19639 [Capsicum annuum]	NA
Smechr0200597.1	PF02365(No apical meristem (NAM) protein):No apical meristem (NAM) protein	molecular_function:"Any molecular function by which a gene product interacts selectively and non-covalently with DNA (deoxyribonucleic acid)." [GOC:dph, GOC:jl, GOC:tb, GOC:vw](GO:0003677),biological_process:"Any process that modulates the frequency, rate or extent of cellular DNA-templated transcription." [GOC:go_curators, GOC:txnOH](GO:0006355)	K12862 pleiotropic regulator 1 | (RefSeq) uncharacterized protein LOC104215049 (A)	uncharacterized protein LOC107009958 [Solanum pennellii]	NA
Smechr0200598.1	PF02365(No apical meristem (NAM) protein):No apical meristem (NAM) protein	molecular_function:"Any molecular function by which a gene product interacts selectively and non-covalently with DNA (deoxyribonucleic acid)." [GOC:dph, GOC:jl, GOC:tb, GOC:vw](GO:0003677),biological_process:"Any process that modulates the frequency, rate or extent of cellular DNA-templated transcription." [GOC:go_curators, GOC:txnOH](GO:0006355)	K12862 pleiotropic regulator 1 | (RefSeq) uncharacterized protein LOC104215049 (A)	uncharacterized protein LOC107009958 [Solanum pennellii]	NA
Smechr0200643.1	PF01585(G-patch domain):G-patch domain	molecular_function:"Interacting selectively and non-covalently with any nucleic acid." [GOC:jl](GO:0003676)	NA	LOW QUALITY PROTEIN: uncharacterized protein LOC114074744 [Solanum pennellii]	NA
Smechr0200656.1	NA	NA	NA	PREDICTED: uncharacterized protein LOC107061660 [Solanum tuberosum]	NA
Smechr0200669.1	PF02671(Paired amphipathic helix repeat):Paired amphipathic helix repeat	molecular_function:"A protein or a member of a complex that interacts specifically and non-covalently with a DNA-bound DNA-binding transcription factor to repress the transcription of specific genes. Corepressors often act by altering chromatin structure and modifications. For example, one class of transcription coregulators modifies chromatin structure through covalent modification of histones. …	K11644 paired amphipathic helix protein Sin3a | (RefSeq) paired amphipathic helix protein Sin3-like 2 (A)	PREDICTED: paired amphipathic helix protein Sin3-like 2 isoform X1 [Nicotiana sylvestris]	Paired amphipathic helix protein Sin3-like 2 OS=Arabidopsis thaliana OX=3702 GN=SNL2 PE=1 SV=2
Smechr0200718.1	PF01293(Phosphoenolpyruvate carboxykinase):Phosphoenolpyruvate carboxykinase	molecular_function:"Catalysis of the reaction: ATP + oxaloacetate = ADP + CO(2) + H(+) + phosphoenolpyruvate." [EC:4.1.1.49, RHEA:18617](GO:0004612),molecular_function:"Interacting selectively and non-covalently with ATP, adenosine 5'-triphosphate, a universally important coenzyme and enzyme regulator." [ISBN:0198506732](GO:0005524),biological_process:"The formation of glucose from noncarbohydrat…	K00899 5-methylthioribose kinase [EC:2.7.1.100] | (RefSeq) methylthioribose kinase (A)	PREDICTED: methylthioribose kinase [Solanum tuberosum]	Methylthioribose kinase 2 OS=Oryza sativa subsp. japonica OX=39947 GN=MTK2 PE=2 SV=1
Smechr0200775.1	NA	NA	NA	PREDICTED: uncharacterized protein LOC107840249 [Capsicum annuum]	NA
Smechr0200786.1	PF13966(zinc-binding in reverse transcriptase):zinc-binding in reverse transcriptase	NA	K10393 kinesin family member 2/24 | (RefSeq) kinesin-13A-like (A)	PREDICTED: uncharacterized protein LOC107061415 [Solanum tuberosum]	NA
Smechr0200793.1	NA	NA	K10527 enoyl-CoA hydratase/3-hydroxyacyl-CoA dehydrogenase [EC:4.2.1.17 1.1.1.35 1.1.1.211] | (RefSeq) peroxisomal fatty acid beta-oxidation multifunctional protein AIM1-like (A)	hypothetical protein EJD97_019386 [Solanum chilense]	NA
Smechr0200921.1	PF02330(Mitochondrial glycoprotein):Mitochondrial glycoprotein	cellular_component:"The gel-like material, with considerable fine structure, that lies in the matrix space, or lumen, of a mitochondrion. It contains the enzymes of the tricarboxylic acid cycle and, in some organisms, the enzymes concerned with fatty acid oxidation." [GOC:as, ISBN:0198506732](GO:0005759)	K15414 complement component 1 Q subcomponent-binding protein, mitochondrial | (RefSeq) uncharacterized protein At2g39795, mitochondrial-like (A)	PREDICTED: uncharacterized protein LOC102603641 [Solanum tuberosum]	NA
Smechr0200954.1	PF02362(B3 DNA binding domain):B3 DNA binding domain	molecular_function:"Any molecular function by which a gene product interacts selectively and non-covalently with DNA (deoxyribonucleic acid)." [GOC:dph, GOC:jl, GOC:tb, GOC:vw](GO:0003677)	NA	High mobility group B protein 2 [Capsicum chinense]	Putative B3 domain-containing protein Os04g0346900 OS=Oryza sativa subsp. japonica OX=39947 GN=Os04g0346900 PE=3 SV=2
Smechr0200992.1	NA	NA	NA	hypothetical protein BC332_30252 [Capsicum chinense]	NA
Smechr0201063.1	PF13499(EF-hand domain pair):EF-hand domain pair	molecular_function:"Interacting selectively and non-covalently with calcium ions (Ca2+)." [GOC:ai](GO:0005509)	K02183 calmodulin | (RefSeq) probable calcium-binding protein CML45 (A)	PREDICTED: probable calcium-binding protein CML45 [Solanum tuberosum]	Probable calcium-binding protein CML46 OS=Arabidopsis thaliana OX=3702 GN=CML46 PE=1 SV=1
Smechr0201157.1	PF10163(Transcription factor e(y)2):Transcription factor e(y)2	cellular_component:"A SAGA-type histone acetyltransferase complex that contains Spt8 (in budding yeast) or a homolog thereof; additional polypeptides include Spt group, consisting of Spt7, Spt3, and Spt20/Ada5, which interact with the TATA-binding protein (TBP); the Ada group, consisting of Ada1, Ada2, Ada3, Ada4/Gcn5, and Ada5/Spt20, which is functionally linked to the nucleosomal HAT activity; …	K11368 enhancer of yellow 2 transcription factor | (RefSeq) transcription and mRNA export factor SUS1 (A)	transcription and mRNA export factor ENY2 [Solanum lycopersicum]	Transcription and mRNA export factor ENY2 OS=Arabidopsis thaliana OX=3702 GN=ENY2 PE=1 SV=1
Smechr0201265.1	PF00230(Major intrinsic protein):Major intrinsic protein	molecular_function:"Enables the energy-independent facilitated diffusion, mediated by passage of a solute through a transmembrane aqueous pore or channel. Stereospecificity is not exhibited but this transport may be specific for a particular molecular species or class of molecules." [GOC:mtg_transport, ISBN:0815340729, TC:1.-.-.-.-](GO:0015267),cellular_component:"A lipid bilayer along with all t…	K09874 aquaporin NIP | (RefSeq) aquaporin NIP1-1-like (A)	PREDICTED: aquaporin NIP1-1-like [Capsicum annuum]	Aquaporin NIP1-1 OS=Oryza sativa subsp. japonica OX=39947 GN=NIP1-1 PE=2 SV=1
Smechr0201300.1	PF14226(non-haem dioxygenase in morphine synthesis N-terminal):non-haem dioxygenase in morphine synthesis N-terminal	NA	K05658 ATP-binding cassette, subfamily B (MDR/TAP), member 1 [EC:7.6.2.2] | (RefSeq) uncharacterized protein LOC111781709 (A)	protein SRG1-like isoform X2 [Helianthus annuus]	Codeine O-demethylase OS=Papaver somniferum OX=3469 GN=CODM PE=1 SV=1
Smechr0201302.1	NA	NA	K05658 ATP-binding cassette, subfamily B (MDR/TAP), member 1 [EC:7.6.2.2] | (RefSeq) uncharacterized protein LOC111781709 (A)	codeine O-demethylase-like [Solanum lycopersicum]	Probable 2-oxoglutarate/Fe(II)-dependent dioxygenase OS=Papaver somniferum OX=3469 GN=DIOX2 PE=2 SV=1
Smechr0201307.1	PF10551(MULE transposase domain):MULE transposase domain	NA	K17086 transmembrane 9 superfamily member 2/4 | (RefSeq) uncharacterized LOC101300290 (A)	PREDICTED: uncharacterized protein LOC102583012 [Solanum tuberosum]	NA
Smechr0201324.1	NA	NA	K12831 splicing factor 3B subunit 4 | (RefSeq) splicing factor 3B subunit 4-like (A)	PREDICTED: splicing factor 3B subunit 4-like [Solanum tuberosum]	NA
Smechr0201326.1	PF14604(Variant SH3 domain):Variant SH3 domain	molecular_function:"Interacting selectively and non-covalently with any protein or protein complex (a complex of two or more proteins that may include other nonprotein molecules)." [GOC:go_curators](GO:0005515)	K11247 endophilin-A | (RefSeq) SH3 domain-containing protein 2-like isoform X1 (A)	SH3 domain-containing protein 3 isoform X1 [Solanum pennellii]	SH3 domain-containing protein 3 OS=Arabidopsis thaliana OX=3702 GN=SH3P3 PE=1 SV=1
Smechr0201359.1	NA	NA	NA	PREDICTED: uncharacterized protein LOC102585999 isoform X2 [Solanum tuberosum]	NA
Smechr0201504.1	PF00071(Ras family):Ras family	molecular_function:"Catalysis of the reaction: GTP + H2O = GDP + phosphate." [ISBN:0198547684](GO:0003924),molecular_function:"Interacting selectively and non-covalently with GTP, guanosine triphosphate." [GOC:ai](GO:0005525)	K07887 Ras-related protein Rab-5A | (RefSeq) ras-related protein RABF2a (A)	ras-related protein RABF2a [Solanum lycopersicum]	Ras-related protein RABF2a OS=Arabidopsis thaliana OX=3702 GN=RABF2A PE=1 SV=1
Smechr0201555.1	NA	NA	K13420 LRR receptor-like serine/threonine-protein kinase FLS2 [EC:2.7.11.1] | (RefSeq) probable LRR receptor-like serine/threonine-protein kinase At3g47570 (A)	PREDICTED: probable LRR receptor-like serine/threonine-protein kinase At3g47570 [Nicotiana tabacum]	NA
Smechr0201567.1	PF01230(HIT domain):HIT domain	molecular_function:"Catalysis of a biochemical reaction at physiological temperatures. In biologically catalyzed reactions, the reactants are known as substrates, and the catalysts are naturally occurring macromolecular substances known as enzymes. Enzymes possess specific binding sites for substrates, and are usually composed wholly or largely of protein, but RNA that has catalytic activity (rib…	K02503 histidine triad (HIT) family protein | (RefSeq) 14 kDa zinc-binding protein-like (A)	PREDICTED: 14 kDa zinc-binding protein [Solanum tuberosum]	Adenylylsulfatase HINT1 OS=Arabidopsis thaliana OX=3702 GN=HINT1 PE=1 SV=1
Smechr0201578.1	NA	NA	NA	PREDICTED: uncharacterized protein LOC107855683 [Capsicum annuum]	NA
Smechr0201623.1	PF03469(XH domain):XH domain	NA	K07466 replication factor A1 | (RefSeq) uncharacterized protein At4g28440-like (A)	PREDICTED: factor of DNA methylation 1-like [Nicotiana tomentosiformis]	Uncharacterized protein At4g28440 OS=Arabidopsis thaliana OX=3702 GN=At4g28440 PE=1 SV=1
Smechr0201766.1	PF01453(D-mannose binding lectin):D-mannose binding lectin	NA	K04733 interleukin-1 receptor-associated kinase 4 [EC:2.7.11.1] | (RefSeq) G-type lectin S-receptor-like serine/threonine-protein kinase At4g03230 isoform X1 (A)	PREDICTED: G-type lectin S-receptor-like serine/threonine-protein kinase At4g03230 isoform X3 [Capsicum annuum]	G-type lectin S-receptor-like serine/threonine-protein kinase At4g03230 OS=Arabidopsis thaliana OX=3702 GN=At4g03230 PE=3 SV=3
Smechr0201823.1	NA	NA	NA	uncharacterized protein LOC101249232 [Solanum lycopersicum]	NA
Smechr0202010.1	NA	NA	K04733 interleukin-1 receptor-associated kinase 4 [EC:2.7.11.1] | (RefSeq) rust resistance kinase Lr10 (A)	PREDICTED: probable receptor-like protein kinase At5g39020 isoform X2 [Solanum tuberosum]	NA
Smechr0202085.1	NA	NA	NA	PREDICTED: uncharacterized protein LOC102597716 [Solanum tuberosum]	NA
Smechr0202087.1	NA	NA	NA	PREDICTED: uncharacterized protein LOC102597716 [Solanum tuberosum]	NA
Smechr0202120.1	PF08676(MutL C terminal dimerisation domain):MutL C terminal dimerisation domain	molecular_function:"Interacting selectively and non-covalently with ATP, adenosine 5'-triphosphate, a universally important coenzyme and enzyme regulator." [ISBN:0198506732](GO:0005524),biological_process:"A system for the correction of errors in which an incorrect base, which cannot form hydrogen bonds with the corresponding base in the parent strand, is incorporated into the daughter strand. Th…	K08739 DNA mismatch repair protein MLH3 | (RefSeq) DNA mismatch repair protein MLH3 (A)	PREDICTED: DNA mismatch repair protein MLH3 isoform X1 [Solanum tuberosum]	DNA mismatch repair protein MLH3 OS=Arabidopsis thaliana OX=3702 GN=MLH3 PE=2 SV=2
Smechr0202152.1	PF00182(Chitinase class I):Chitinase class I	molecular_function:"Catalysis of the hydrolysis of (1->4)-beta linkages of N-acetyl-D-glucosamine (GlcNAc) polymers of chitin and chitodextrins." [EC:3.2.1.14, GOC:bf, GOC:kah, GOC:pde, PMID:11468293](GO:0004568),biological_process:"The chemical reactions and pathways resulting in the breakdown of chitin, a linear polysaccharide consisting of beta-(1->4)-linked N-acetyl-D-glucosamine residues." […	K20547 basic endochitinase B [EC:3.2.1.14] | (RefSeq) basic endochitinase-like (A)	PREDICTED: basic endochitinase-like [Capsicum annuum]	Basic endochitinase (Fragment) OS=Solanum lycopersicum OX=4081 GN=CHI14 PE=2 SV=1
Smechr0202215.1	NA	NA	K19366 spartin | (RefSeq) protein EARLY-RESPONSIVE TO DEHYDRATION 7, chloroplastic isoform X1 (A)	senescence/dehydration-associated protein At4g35985, chloroplastic isoform X2 [Solanum lycopersicum]	Protein EARLY-RESPONSIVE TO DEHYDRATION 7, chloroplastic OS=Arabidopsis thaliana OX=3702 GN=ERD7 PE=1 SV=1
Smechr0202242.1	NA	NA	NA	NA	NA
Smechr0202247.1	PF00400(WD domain, G-beta repeat):WD domain, G-beta repeat	molecular_function:"Interacting selectively and non-covalently with any protein or protein complex (a complex of two or more proteins that may include other nonprotein molecules)." [GOC:go_curators](GO:0005515)	K14962 COMPASS component SWD2 | (RefSeq) ubiquitin ligase complex subunit 1-like (A)	protein ANTHESIS POMOTING FACTOR 1 isoform X2 [Solanum pennellii]	Protein ANTHESIS POMOTING FACTOR 1 OS=Arabidopsis thaliana OX=3702 GN=APRF1 PE=2 SV=1
Smechr0202255.1	PF03366(YEATS family):YEATS family	biological_process:"Any process that modulates the frequency, rate or extent of cellular DNA-templated transcription." [GOC:go_curators, GOC:txnOH](GO:0006355)	K11341 YEATS domain-containing protein 4 | (RefSeq) transcription initiation factor TFIID subunit 14b (A)	PREDICTED: transcription initiation factor TFIID subunit 14b [Solanum tuberosum]	Transcription initiation factor TFIID subunit 14b OS=Arabidopsis thaliana OX=3702 GN=TAF14B PE=1 SV=1
Smechr0202292.1	PF13855(Leucine rich repeat):Leucine rich repeat	molecular_function:"Interacting selectively and non-covalently with any protein or protein complex (a complex of two or more proteins that may include other nonprotein molecules)." [GOC:go_curators](GO:0005515)	K13420 LRR receptor-like serine/threonine-protein kinase FLS2 [EC:2.7.11.1] | (RefSeq) probable LRR receptor-like serine/threonine-protein kinase At3g47570 (A)	PREDICTED: probably inactive leucine-rich repeat receptor-like protein kinase IMK2 [Solanum tuberosum]	Probable inactive leucine-rich repeat receptor kinase XIAO OS=Oryza sativa subsp. japonica OX=39947 GN=XIAO PE=2 SV=1
Smechr0202308.1	PF00179(Ubiquitin-conjugating enzyme):Ubiquitin-conjugating enzyme	NA	K10688 ubiquitin-conjugating enzyme E2 W [EC:2.3.2.25] | (RefSeq) probable ubiquitin-conjugating enzyme E2 18 (A)	PREDICTED: probable ubiquitin-conjugating enzyme E2 18 [Capsicum annuum]	Probable ubiquitin-conjugating enzyme E2 18 OS=Arabidopsis thaliana OX=3702 GN=UBC18 PE=2 SV=1
Smechr0202330.1	PF01569(PAP2 superfamily):PAP2 superfamily	NA	K07252 dolichyldiphosphatase [EC:3.6.1.43] | (RefSeq) lipid phosphate phosphatase epsilon 2, chloroplastic-like (A)	lipid phosphate phosphatase epsilon 2, chloroplastic-like [Solanum pennellii]	Lipid phosphate phosphatase epsilon 2, chloroplastic OS=Arabidopsis thaliana OX=3702 GN=LPPE2 PE=1 SV=1
Smechr0202367.1	PF00650(CRAL/TRIO domain):CRAL/TRIO domain;PF03765(CRAL/TRIO, N-terminal domain):CRAL/TRIO, N-terminal domain	NA	K14399 polyribonucleotide 5'-hydroxyl-kinase [EC:2.7.1.78] | (RefSeq) Clp1-domain-containing protein (A)	PREDICTED: random slug protein 5-like [Capsicum annuum]	CRAL-TRIO domain-containing protein C23B6.04c OS=Schizosaccharomyces pombe (strain 972 / ATCC 24843) OX=284812 GN=SPCC23B6.04c PE=1 SV=1
Smechr0202408.1	NA	NA	NA	PREDICTED: uncharacterized protein LOC107854686 [Capsicum annuum]	NA
Smechr0202412.1	NA	NA	NA	RHOMBOID-like protein 9, chloroplastic isoform X1 [Solanum pennellii]	NA
Smechr0202589.1	PF00025(ADP-ribosylation factor family):ADP-ribosylation factor family	molecular_function:"Interacting selectively and non-covalently with GTP, guanosine triphosphate." [GOC:ai](GO:0005525)	K07955 ADP-ribosylation factor-like protein 8 | (RefSeq) ADP-ribosylation factor-like protein 8A (A)	PREDICTED: ADP-ribosylation factor-like protein 8A [Nelumbo nucifera]	ADP-ribosylation factor-like protein 8a OS=Arabidopsis thaliana OX=3702 GN=ARL8A PE=2 SV=1
Smechr0202648.1	PF03140(Plant protein of unknown function):Plant protein of unknown function	NA	K01193 beta-fructofuranosidase [EC:3.2.1.26] | (RefSeq) LOC109747879; beta-fructofuranosidase, insoluble isoenzyme 3-like (A)	UPF0481 protein At3g47200-like [Solanum pennellii]	UPF0481 protein At3g47200 OS=Arabidopsis thaliana OX=3702 GN=At3g47200 PE=2 SV=1
Smechr0202649.1	PF01195(Peptidyl-tRNA hydrolase):Peptidyl-tRNA hydrolase	molecular_function:"Catalysis of the reaction: N-substituted aminoacyl-tRNA + H2O = N-substituted amino acid + tRNA." [EC:3.1.1.29](GO:0004045)	K01056 peptidyl-tRNA hydrolase, PTH1 family [EC:3.1.1.29] | (RefSeq) peptidyl-tRNA hydrolase, mitochondrial (A)	peptidyl-tRNA hydrolase, mitochondrial isoform X2 [Solanum lycopersicum]	Peptidyl-tRNA hydrolase, mitochondrial OS=Arabidopsis thaliana OX=3702 GN=At5g19830 PE=2 SV=1
Smechr0203022.1	PF03098(Animal haem peroxidase):Animal haem peroxidase	NA	K10529 alpha-dioxygenase [EC:1.14.99.-] | (RefSeq) alpha-DOX2 (A)	alpha-DOX2 [Solanum lycopersicum]	Alpha-dioxygenase 1 OS=Arabidopsis thaliana OX=3702 GN=DOX1 PE=1 SV=1
Smechr0203024.1	PF03098(Animal haem peroxidase):Animal haem peroxidase	NA	K10529 alpha-dioxygenase [EC:1.14.99.-] | (RefSeq) alpha-dioxygenase 1-like (A)	hypothetical protein C4D60_Mb09t15490 [Musa balbisiana]	Alpha-dioxygenase 1 OS=Arabidopsis thaliana OX=3702 GN=DOX1 PE=1 SV=1
Smechr0203025.1	PF03098(Animal haem peroxidase):Animal haem peroxidase	NA	K10529 alpha-dioxygenase [EC:1.14.99.-] | (RefSeq) alpha-dioxygenase 1-like (A)	hypothetical protein LR48_Vigan10g269000 [Vigna angularis]	Alpha-dioxygenase 1 OS=Arabidopsis thaliana OX=3702 GN=DOX1 PE=1 SV=1
Smechr0203026.1	PF03098(Animal haem peroxidase):Animal haem peroxidase	NA	K10529 alpha-dioxygenase [EC:1.14.99.-] | (RefSeq) alpha-DOX1 (A)	hypothetical protein LR48_Vigan10g269000 [Vigna angularis]	Alpha-dioxygenase 1 OS=Arabidopsis thaliana OX=3702 GN=DOX1 PE=1 SV=1
Smechr0300003.1	PF00657(GDSL-like Lipase/Acylhydrolase):GDSL-like Lipase/Acylhydrolase	molecular_function:"Catalysis of the hydrolysis of any ester bond." [GOC:jl](GO:0016788)	K00679 phospholipid:diacylglycerol acyltransferase [EC:2.3.1.158] | (RefSeq) hypothetical protein (A)	PREDICTED: GDSL esterase/lipase At1g29670-like [Solanum tuberosum]	GDSL esterase/lipase At1g29670 OS=Arabidopsis thaliana OX=3702 GN=At1g29670 PE=2 SV=1
Smechr0300009.1	PF07885(Ion channel):Ion channel	NA	K05389 potassium channel subfamily K, other eukaryote | (RefSeq) two pore potassium channel c-like (A)	two-pore potassium channel 2-like [Solanum lycopersicum]	Two-pore potassium channel 3 OS=Arabidopsis thaliana OX=3702 GN=TPK3 PE=2 SV=1
Smechr0300123.1	NA	NA	K19026 spatacsin | (RefSeq) uncharacterized LOC107760795 (A)	PREDICTED: uncharacterized protein LOC109244948 [Nicotiana attenuata]	Putative ribonuclease H protein At1g65750 OS=Arabidopsis thaliana OX=3702 GN=At1g65750 PE=3 SV=1
Smechr0300173.1	NA	NA	K04733 interleukin-1 receptor-associated kinase 4 [EC:2.7.11.1] | (RefSeq) LOW QUALITY PROTEIN: cysteine-rich receptor-like protein kinase 10 (A)	Cysteine-rich receptor-like protein kinase 8 [Capsicum annuum]	Cysteine-rich receptor-like protein kinase 10 OS=Arabidopsis thaliana OX=3702 GN=CRK10 PE=1 SV=3
Smechr0300255.1	PF00071(Ras family):Ras family	molecular_function:"Catalysis of the reaction: GTP + H2O = GDP + phosphate." [ISBN:0198547684](GO:0003924),molecular_function:"Interacting selectively and non-covalently with GTP, guanosine triphosphate." [GOC:ai](GO:0005525),biological_process:"Any series of molecular signals in which a small monomeric GTPase relays one or more of the signals." [GOC:mah](GO:0007264)	K04392 Ras-related C3 botulinum toxin substrate 1 | (RefSeq) rac-like GTP-binding protein RHO1 (A)	rac-like GTP-binding protein RHO1 [Solanum lycopersicum]	Rac-like GTP-binding protein RHO1 OS=Beta vulgaris OX=161934 GN=RHO1 PE=2 SV=1
Smechr0300426.1	PF04720(PDDEXK-like family of unknown function):PDDEXK-like family of unknown function	NA	NA	PREDICTED: uncharacterized protein LOC102605651 [Solanum tuberosum]	NA
Smechr0300427.1	PF04720(PDDEXK-like family of unknown function):PDDEXK-like family of unknown function	NA	NA	PREDICTED: uncharacterized protein LOC102605651 [Solanum tuberosum]	NA
Smechr0300428.1	PF00560(Leucine Rich Repeat):Leucine Rich Repeat;PF13516(Leucine Rich repeat):Leucine Rich repeat;PF13855(Leucine rich repeat):Leucine rich repeat	molecular_function:"Interacting selectively and non-covalently with any protein or protein complex (a complex of two or more proteins that may include other nonprotein molecules)." [GOC:go_curators](GO:0005515)	K13420 LRR receptor-like serine/threonine-protein kinase FLS2 [EC:2.7.11.1] | (RefSeq) probable LRR receptor-like serine/threonine-protein kinase At3g47570 (A)	PREDICTED: probable LRR receptor-like serine/threonine-protein kinase At4g36180 [Capsicum annuum]	Probable inactive leucine-rich repeat receptor kinase XIAO OS=Oryza sativa subsp. japonica OX=39947 GN=XIAO PE=2 SV=1
Smechr0300435.1	PF13855(Leucine rich repeat):Leucine rich repeat;PF00560(Leucine Rich Repeat):Leucine Rich Repeat	molecular_function:"Interacting selectively and non-covalently with any protein or protein complex (a complex of two or more proteins that may include other nonprotein molecules)." [GOC:go_curators](GO:0005515)	K13420 LRR receptor-like serine/threonine-protein kinase FLS2 [EC:2.7.11.1] | (RefSeq) LRR receptor-like serine/threonine-protein kinase EFR (A)	hypothetical protein BC332_10224 [Capsicum chinense]	LRR receptor-like serine/threonine-protein kinase FLS2 OS=Oryza sativa subsp. japonica OX=39947 GN=FLS2 PE=1 SV=1
Smechr0300505.1	NA	NA	K01580 glutamate decarboxylase [EC:4.1.1.15] | (RefSeq) glutamate decarboxylase-like (A)	Cinnamoyl-CoA reductase 1 [Capsicum chinense]	NA
Smechr0300565.1	NA	NA	K17604 zinc finger SWIM domain-containing protein 3 | (RefSeq) LOW QUALITY PROTEIN: uncharacterized protein LOC111898448 (A)	uncharacterized protein LOC101245090 [Solanum lycopersicum]	NA
Smechr0300614.1	NA	NA	NA	uncharacterized protein LOC112941181 [Solanum lycopersicum]	NA
Smechr0300624.1	PF02171(Piwi domain):Piwi domain	molecular_function:"Interacting selectively and non-covalently with any nucleic acid." [GOC:jl](GO:0003676)	K11593 eukaryotic translation initiation factor 2C | (RefSeq) protein argonaute 4-like (A)	PREDICTED: protein argonaute 4-like [Capsicum annuum]	Protein argonaute 4B OS=Oryza sativa subsp. japonica OX=39947 GN=AGO4B PE=2 SV=1
Smechr0300644.1	NA	NA	K05765 cofilin | (RefSeq) actin-depolymerizing factor-like (A)	PREDICTED: uncharacterized protein LOC109210816 [Nicotiana attenuata]	NA
Smechr0300769.1	NA	NA	NA	PREDICTED: uncharacterized protein LOC104229988 [Nicotiana sylvestris]	Putative transactivator/viroplasmin protein OS=Cassava vein mosaic virus OX=38062 GN=ORF 4 PE=3 SV=1
Smechr0300785.1	PF14223(gag-polypeptide of LTR copia-type):gag-polypeptide of LTR copia-type	NA	K11000 callose synthase [EC:2.4.1.-] | (RefSeq) callose synthase 12-like (A)	PREDICTED: uncharacterized protein LOC107780968 [Nicotiana tabacum]	NA
Smechr0300841.1	PF13966(zinc-binding in reverse transcriptase):zinc-binding in reverse transcriptase	NA	K10393 kinesin family member 2/24 | (RefSeq) kinesin-13A-like (A)	PREDICTED: uncharacterized protein LOC107061415 [Solanum tuberosum]	NA
Smechr0300846.1	NA	NA	NA	PREDICTED: uncharacterized protein LOC107864871, partial [Capsicum annuum]	NA
Smechr0300865.1	NA	NA	NA	uncharacterized protein LOC107019727 [Solanum pennellii]	NA
Smechr0300868.1	NA	NA	K20562 biphenyl-4-hydroxylase | (RefSeq) cytochrome P450 CYP736A12-like (A)	uncharacterized protein LOC107019523 [Solanum pennellii]	NA
Smechr0300887.1	PF14223(gag-polypeptide of LTR copia-type):gag-polypeptide of LTR copia-type	NA	K01426 amidase [EC:3.5.1.4] | (RefSeq) putative amidase C869.01 (A)	uncharacterized protein LOC107019261 [Solanum pennellii]	NA
Smechr0300891.1	NA	NA	K01426 amidase [EC:3.5.1.4] | (RefSeq) putative amidase C869.01 (A)	uncharacterized protein LOC101257086 [Solanum lycopersicum]	NA
Smechr0300896.1	NA	NA	K04733 interleukin-1 receptor-associated kinase 4 [EC:2.7.11.1] | (RefSeq) PR5-like receptor kinase isoform X1 (A)	hypothetical protein CQW23_32398 [Capsicum baccatum]	PR5-like receptor kinase OS=Arabidopsis thaliana OX=3702 GN=PR5K PE=1 SV=1
Smechr0300926.1	PF03732(Retrotransposon gag protein):Retrotransposon gag protein	NA	K17087 transmembrane 9 superfamily member 3 | (RefSeq) transmembrane 9 superfamily member 3-like (A)	PREDICTED: uncharacterized protein LOC104223337 [Nicotiana sylvestris]	NA
Smechr0300945.1	NA	NA	NA	PREDICTED: uncharacterized protein LOC107061740 [Solanum tuberosum]	NA
Smechr0300960.1	PF14009(Domain of unknown function (DUF4228)):Domain of unknown function (DUF4228)	NA	K20892 beta-arabinofuranosyltransferase [EC:2.4.2.-] | (RefSeq) nucleotide-diphospho-sugar transferase family protein (A)	hypothetical protein EJD97_022479 [Solanum chilense]	NA
Smechr0301017.1	NA	NA	NA	uncharacterized protein LOC101245090 [Solanum lycopersicum]	NA
Smechr0301024.1	NA	NA	K03046 DNA-directed RNA polymerase subunit beta' [EC:2.7.7.6] | (RefSeq) uncharacterized protein LOC108945874 (A)	hypothetical protein LSAT_4X145420 [Lactuca sativa]	NA
Smechr0301028.1	NA	NA	K07466 replication factor A1 | (RefSeq) replication protein A 70 kDa DNA-binding subunit D-like (A)	PREDICTED: replication protein A 70 kDa DNA-binding subunit D-like [Solanum tuberosum]	Replication protein A 70 kDa DNA-binding subunit C OS=Oryza sativa subsp. japonica OX=39947 GN=RPA1C PE=1 SV=1
Smechr0301046.1	NA	NA	NA	Glutamine-rich protein 2 [Fusarium oxysporum f. sp. cubense race 1]	Glutamine-rich protein 2 OS=Homo sapiens OX=9606 GN=QRICH2 PE=1 SV=1
Smechr0301047.1	NA	NA	NA	hypothetical protein AK812_SmicGene10786 [Symbiodinium microadriaticum]	Glutamine-rich protein 2 OS=Homo sapiens OX=9606 GN=QRICH2 PE=1 SV=1
Smechr0301086.1	NA	NA	NA	NA	NA
Smechr0301105.1	NA	NA	K07466 replication factor A1 | (RefSeq) replication protein A 70 kDa DNA-binding subunit B-like (A)	PREDICTED: replication protein A 70 kDa DNA-binding subunit B-like, partial [Nicotiana tabacum]	NA
Smechr0301110.1	NA	NA	NA	uncharacterized protein LOC114073994 [Solanum pennellii]	NA
Smechr0301111.1	NA	NA	NA	uncharacterized protein LOC107027691 [Solanum pennellii]	NA
Smechr0301164.1	NA	NA	K08819 cyclin-dependent kinase 12/13 [EC:2.7.11.22 2.7.11.23] | (RefSeq) probable serine/threonine-protein kinase At1g54610 isoform X1 (A)	hypothetical protein EAI_17606, partial [Harpegnathos saltator]	Protein B602L OS=African swine fever virus (isolate Tick/Malawi/Lil 20-1/1983) OX=10500 GN=Mal-087 PE=3 SV=1
Smechr0301175.1	NA	NA	NA	NA	NA
Smechr0301177.1	NA	NA	NA	NA	NA
Smechr0301263.1	NA	NA	K17604 zinc finger SWIM domain-containing protein 3 | (RefSeq) uncharacterized protein LOC107411697 isoform X1 (A)	PREDICTED: uncharacterized protein LOC109220697 [Nicotiana attenuata]	NA
Smechr0301341.1	NA	NA	NA	hypothetical protein T265_02070 [Opisthorchis viverrini]	NA
Smechr0301353.1	NA	NA	NA	NA	NA
Smechr0301360.1	PF14223(gag-polypeptide of LTR copia-type):gag-polypeptide of LTR copia-type;PF00808(Histone-like transcription factor (CBF/NF-Y) and archaeal histone):Histone-like transcription factor (CBF/NF-Y) and archaeal histone	NA	K11308 histone acetyltransferase MYST1 [EC:2.3.1.48] | (RefSeq) putative MYST-like histone acetyltransferase 1 (A)	protein eceriferum 3 [Nicotiana attenuata]	Nuclear transcription factor Y subunit B-6 OS=Arabidopsis thaliana OX=3702 GN=NFYB6 PE=1 SV=2
Smechr0301361.1	NA	NA	NA	NA	NA
Smechr0301366.1	PF02902(Ulp1 protease family, C-terminal catalytic domain):Ulp1 protease family, C-terminal catalytic domain	biological_process:"The hydrolysis of proteins into smaller polypeptides and/or amino acids by cleavage of their peptide bonds." [GOC:bf, GOC:mah](GO:0006508),molecular_function:"Catalysis of the hydrolysis of peptide bonds in a polypeptide chain by a mechanism in which the sulfhydryl group of a cysteine residue at the active center acts as a nucleophile." [GOC:mah, http://merops.sanger.ac.uk/abo…	K10527 enoyl-CoA hydratase/3-hydroxyacyl-CoA dehydrogenase [EC:4.2.1.17 1.1.1.35 1.1.1.211] | (RefSeq) peroxisomal fatty acid beta-oxidation multifunctional protein AIM1-like (A)	hypothetical protein EJD97_000346, partial [Solanum chilense]	NA
Smechr0301379.1	NA	NA	NA	putative coat protein [Nicotiana tabacum]	Putative Polyprotein CP OS=Cassava vein mosaic virus OX=38062 GN=ORF 1 PE=4 SV=1
Smechr0301402.1	NA	NA	K14803 protein phosphatase PTC2/3 [EC:3.1.3.16] | (RefSeq) probable protein phosphatase 2C 28 isoform X1 (A)	hypothetical protein CQW23_25632 [Capsicum baccatum]	NA
Smechr0301412.1	NA	NA	K14509 ethylene receptor [EC:2.7.13.-] | (RefSeq) protein EIN4 (A)	PREDICTED: protein EIN4-like [Solanum tuberosum]	NA
Smechr0301416.1	NA	NA	NA	protein TORNADO 2-like [Solanum pennellii]	Tetraspanin-3 OS=Arabidopsis thaliana OX=3702 GN=TET3 PE=1 SV=1
Smechr0301435.1	NA	NA	NA	PREDICTED: uncharacterized protein LOC107059544 [Solanum tuberosum]	NA
Smechr0301437.1	NA	NA	NA	ABC transporter C family member 5 [Capsicum chinense]	NA
Smechr0301442.1	NA	NA	NA	PREDICTED: U-box domain-containing protein 5-like [Solanum tuberosum]	U-box domain-containing protein 5 OS=Arabidopsis thaliana OX=3702 GN=PUB5 PE=3 SV=3
Smechr0301448.1	NA	NA	K19995 secretory carrier-associated membrane protein | (RefSeq) secretory carrier-associated membrane protein 2-like (A)	PREDICTED: uncharacterized protein LOC109220174 [Nicotiana attenuata]	NA
Smechr0301474.1	PF09331(Domain of unknown function (DUF1985)):Domain of unknown function (DUF1985)	NA	NA	uncharacterized protein LOC107006409 [Solanum pennellii]	NA
Smechr0301492.1	NA	NA	K20562 biphenyl-4-hydroxylase | (RefSeq) cytochrome P450 CYP736A12-like (A)	uncharacterized protein LOC107019523 [Solanum pennellii]	NA
Smechr0301494.1	NA	NA	NA	uncharacterized protein LOC112941371 [Solanum lycopersicum]	NA
Smechr0301597.1	NA	NA	NA	putative ribonuclease h protein [Nicotiana attenuata]	NA
Smechr0301665.1	NA	NA	K01649 2-isopropylmalate synthase [EC:2.3.3.13] | (RefSeq) 2-isopropylmalate synthase A-like (A)	hypothetical protein T459_20356 [Capsicum annuum]	NA
Smechr0301681.1	NA	NA	K14803 protein phosphatase PTC2/3 [EC:3.1.3.16] | (RefSeq) probable protein phosphatase 2C 28 isoform X1 (A)	putative ribonuclease h protein, partial [Nicotiana attenuata]	NA
Smechr0301775.1	NA	NA	NA	PREDICTED: uncharacterized protein LOC102581124 [Solanum tuberosum]	NA
Smechr0301851.1	NA	NA	NA	NA	NA
Smechr0301852.1	NA	NA	K20924 cellulose synthase-like protein [EC:2.4.1.-] | (RefSeq) cellulose synthase-like protein D4 (A)	hypothetical protein CQW23_01936 [Capsicum baccatum]	NA
Smechr0301877.1	NA	NA	NA	probable LRR receptor-like serine/threonine-protein kinase At5g48740 [Solanum pennellii]	NA
Smechr0301925.1	PF14223(gag-polypeptide of LTR copia-type):gag-polypeptide of LTR copia-type	NA	K04733 interleukin-1 receptor-associated kinase 4 [EC:2.7.11.1] | (RefSeq) receptor-like cytosolic serine/threonine-protein kinase RBK1 (A)	PREDICTED: uncharacterized protein LOC109235819 [Nicotiana attenuata]	NA
Smechr0301941.1	PF03732(Retrotransposon gag protein):Retrotransposon gag protein	NA	NA	phosphate transporter pho1 -like 10 [Nicotiana attenuata]	NA
Smechr0302121.1	PF01397(Terpene synthase, N-terminal domain):Terpene synthase, N-terminal domain	molecular_function:"Catalysis of the formation of cyclic terpenes through the cyclization of linear terpenes (e.g. isopentenyl-PP, geranyl-PP, farnesyl-PP and geranylgeranyl-PP) containing varying numbers of isoprene units." [EC:4.2.3.-, GOC:tair_curators](GO:0010333),molecular_function:"Catalysis of the cleavage of C-C, C-O, C-N and other bonds by other means than by hydrolysis or oxidation, or …	K14173 alpha-farnesene synthase [EC:4.2.3.46] | (RefSeq) alpha-farnesene synthase-like (A)	PREDICTED: alpha-farnesene synthase-like [Capsicum annuum]	Alpha-farnesene synthase OS=Ricinus communis OX=3988 GN=TPS7 PE=1 SV=2
Smechr0302427.1	PF08100(Dimerisation domain):Dimerisation domain;PF00891(O-methyltransferase domain):O-methyltransferase	molecular_function:"Catalysis of the transfer of a methyl group to an acceptor molecule." [ISBN:0198506732](GO:0008168),molecular_function:"Catalysis of the transfer of a methyl group to the oxygen atom of an acceptor molecule." [GOC:ai](GO:0008171),molecular_function:"The formation of a protein dimer, a macromolecular structure consists of two noncovalently associated identical or nonidentical s…	K16040 trans-resveratrol di-O-methyltransferase [EC:2.1.1.240] | (RefSeq) trans-resveratrol di-O-methyltransferase-like (A)	trans-resveratrol di-O-methyltransferase-like isoform X1 [Solanum pennellii]	Trans-resveratrol di-O-methyltransferase OS=Vitis vinifera OX=29760 GN=ROMT PE=1 SV=2
Smechr0302430.1	PF00891(O-methyltransferase domain):O-methyltransferase;PF08100(Dimerisation domain):Dimerisation domain	molecular_function:"Catalysis of the transfer of a methyl group to an acceptor molecule." [ISBN:0198506732](GO:0008168),molecular_function:"Catalysis of the transfer of a methyl group to the oxygen atom of an acceptor molecule." [GOC:ai](GO:0008171),molecular_function:"The formation of a protein dimer, a macromolecular structure consists of two noncovalently associated identical or nonidentical s…	K16040 trans-resveratrol di-O-methyltransferase [EC:2.1.1.240] | (RefSeq) trans-resveratrol di-O-methyltransferase-like (A)	8-hydroxyquercetin 8-O-methyltransferase [Capsicum chinense]	Trans-resveratrol di-O-methyltransferase OS=Vitis vinifera OX=29760 GN=ROMT PE=1 SV=2
Smechr0302431.1	PF08100(Dimerisation domain):Dimerisation domain;PF00891(O-methyltransferase domain):O-methyltransferase	molecular_function:"Catalysis of the transfer of a methyl group to an acceptor molecule." [ISBN:0198506732](GO:0008168),molecular_function:"Catalysis of the transfer of a methyl group to the oxygen atom of an acceptor molecule." [GOC:ai](GO:0008171),molecular_function:"The formation of a protein dimer, a macromolecular structure consists of two noncovalently associated identical or nonidentical s…	K16040 trans-resveratrol di-O-methyltransferase [EC:2.1.1.240] | (RefSeq) trans-resveratrol di-O-methyltransferase-like (A)	hypothetical protein CRG98_041676 [Punica granatum]	Trans-resveratrol di-O-methyltransferase OS=Vitis vinifera OX=29760 GN=ROMT PE=1 SV=2
Smechr0302623.1	NA	NA	NA	PREDICTED: uncharacterized protein LOC107863290 isoform X2 [Capsicum annuum]	B3 domain-containing protein Os02g0598200 OS=Oryza sativa subsp. japonica OX=39947 GN=Os02g0598200 PE=2 SV=1
Smechr0302728.1	NA	NA	K00703 starch synthase [EC:2.4.1.21] | (RefSeq) probable starch synthase 4, chloroplastic/amyloplastic (A)	putative starch synthase 4, chloroplastic/amyloplastic [Capsicum baccatum]	NA
Smechr0302730.1	PF00646(F-box domain):F-box domain	molecular_function:"Interacting selectively and non-covalently with any protein or protein complex (a complex of two or more proteins that may include other nonprotein molecules)." [GOC:go_curators](GO:0005515)	NA	PREDICTED: putative F-box protein At1g70970 [Solanum tuberosum]	F-box protein At3g57590 OS=Arabidopsis thaliana OX=3702 GN=At3g57590 PE=2 SV=1
Smechr0302731.1	PF00646(F-box domain):F-box domain	molecular_function:"Interacting selectively and non-covalently with any protein or protein complex (a complex of two or more proteins that may include other nonprotein molecules)." [GOC:go_curators](GO:0005515)	K04079 molecular chaperone HtpG | (RefSeq) hypothetical protein (A)	PREDICTED: putative F-box protein At1g70970 [Solanum tuberosum]	F-box protein At3g57590 OS=Arabidopsis thaliana OX=3702 GN=At3g57590 PE=2 SV=1
Smechr0302734.1	NA	NA	K00703 starch synthase [EC:2.4.1.21] | (RefSeq) probable starch synthase 4, chloroplastic/amyloplastic (A)	putative starch synthase 4, chloroplastic/amyloplastic [Capsicum baccatum]	NA
Smechr0302735.1	NA	NA	NA	PREDICTED: putative F-box protein At1g70970 [Solanum tuberosum]	F-box protein At3g57590 OS=Arabidopsis thaliana OX=3702 GN=At3g57590 PE=2 SV=1
Smechr0302736.1	PF00646(F-box domain):F-box domain	molecular_function:"Interacting selectively and non-covalently with any protein or protein complex (a complex of two or more proteins that may include other nonprotein molecules)." [GOC:go_curators](GO:0005515)	K04079 molecular chaperone HtpG | (RefSeq) hypothetical protein (A)	PREDICTED: putative F-box protein At1g70970 [Solanum tuberosum]	F-box protein At3g57590 OS=Arabidopsis thaliana OX=3702 GN=At3g57590 PE=2 SV=1
Smechr0302737.1	NA	NA	K00703 starch synthase [EC:2.4.1.21] | (RefSeq) probable starch synthase 4, chloroplastic/amyloplastic (A)	putative starch synthase 4, chloroplastic/amyloplastic [Capsicum baccatum]	NA
Smechr0302890.1	PF05160(DSS1/SEM1 family):DSS1/SEM1 family	biological_process:"The directed movement of mRNA from the nucleus to the cytoplasm." [GOC:ma](GO:0006406),cellular_component:"The subcomplex of the proteasome regulatory particle that forms the peripheral lid, which is added on top of the base subcomplex." [GOC:rb](GO:0008541),biological_process:"The aggregation, arrangement and bonding together of a mature, active proteasome complex." [GOC:go_c…	K10881 26 proteasome complex subunit DSS1 | (RefSeq) protein DELETION OF SUV3 SUPPRESSOR 1(I)-like (A)	putative 26S proteasome complex subunit sem1-1 [Capsicum baccatum]	Protein DELETION OF SUV3 SUPPRESSOR 1(I) OS=Arabidopsis thaliana OX=3702 GN=DSS1(I) PE=1 SV=1
Smechr0303142.1	NA	biological_process:"The cell cycle process in which the sister chromatids of a replicated chromosome are joined along the entire length of the chromosome, from their formation in S phase through metaphase during a mitotic cell cycle. This cohesion cycle is critical for high fidelity chromosome transmission." [GOC:ai, GOC:rn, PMID:10827941, PMID:11389843, PMID:14623866](GO:0007064)	K11267 sister chromatid cohesion protein PDS5 | (RefSeq) sister chromatid cohesion protein PDS5 homolog B-like isoform X1 (A)	hypothetical protein EJD97_003485 [Solanum chilense]	NA
Smechr0303556.1	NA	NA	NA	PREDICTED: uncharacterized protein LOC104228993 [Nicotiana sylvestris]	NA
Smechr0303562.1	PF01419(Jacalin-like lectin domain):Jacalin-like lectin domain	NA	K03695 ATP-dependent Clp protease ATP-binding subunit ClpB | (RefSeq) LOW QUALITY PROTEIN: chaperone protein ClpB3, chloroplastic-like (A)	PREDICTED: jacalin-related lectin 19 [Solanum tuberosum]	Jacalin-related lectin 19 OS=Arabidopsis thaliana OX=3702 GN=JAL19 PE=2 SV=1
Smechr0303607.1	NA	NA	K04733 interleukin-1 receptor-associated kinase 4 [EC:2.7.11.1] | (RefSeq) uncharacterized protein LOC110908553 (A)	IQ domain-containing protein IQM4-like [Solanum pennellii]	IQ domain-containing protein IQM6 OS=Arabidopsis thaliana OX=3702 GN=IQM6 PE=2 SV=1
Smechr0400014.1	NA	NA	NA	probable membrane-associated kinase regulator 6 [Solanum lycopersicum]	Probable membrane-associated kinase regulator 6 OS=Arabidopsis thaliana OX=3702 GN=MAKR6 PE=2 SV=1
Smechr0400061.1	PF13456(Reverse transcriptase-like):Reverse transcriptase-like	molecular_function:"Interacting selectively and non-covalently with any nucleic acid." [GOC:jl](GO:0003676),molecular_function:"Catalysis of the endonucleolytic cleavage of RNA in RNA-DNA hybrids to 5'-phosphomonoesters." [EC:3.1.26.4](GO:0004523)	K05605 3-hydroxyisobutyryl-CoA hydrolase [EC:3.1.2.4] | (RefSeq) 3-hydroxyisobutyryl-CoA hydrolase-like protein 5 (A)	PREDICTED: uncharacterized protein LOC107058800 [Solanum tuberosum]	NA
Smechr0400240.1	PF16719(SAWADEE domain):SAWADEE domain	molecular_function:"Any molecular function by which a gene product interacts selectively and non-covalently with DNA (deoxyribonucleic acid)." [GOC:dph, GOC:jl, GOC:tb, GOC:vw](GO:0003677),molecular_function:"Interacting selectively and non-covalently with chromatin, the network of fibers of DNA, protein, and sometimes RNA, that make up the chromosomes of the eukaryotic nucleus during interphase.…	NA	protein SAWADEE HOMEODOMAIN HOMOLOG 2 isoform X1 [Solanum pennellii]	Protein SAWADEE HOMEODOMAIN HOMOLOG 2 OS=Arabidopsis thaliana OX=3702 GN=SHH2 PE=2 SV=1
Smechr0400319.1	NA	NA	NA	NA	NA
Smechr0400327.1	NA	NA	NA	NA	NA
Smechr0400407.1	PF02458(Transferase family):Transferase family	molecular_function:"Catalysis of the transfer of an acyl group, other than amino-acyl, from one compound (donor) to another (acceptor)." [GOC:jl](GO:0016747)	K21383 anthocyanidin 3-O-glucoside 6''-O-acyltransferase [EC:2.3.1.215] | (RefSeq) anthocyanidin 3-O-glucoside 6''-O-acyltransferase-like (A)	PREDICTED: malonyl-coenzyme:anthocyanin 5-O-glucoside-6'''-O-malonyltransferase-like [Nicotiana tomentosiformis]	Phenolic glucoside malonyltransferase 1 OS=Nicotiana tabacum OX=4097 GN=mat1 PE=1 SV=1
Smechr0400408.1	PF02458(Transferase family):Transferase family	molecular_function:"Catalysis of the transfer of an acyl group, other than amino-acyl, from one compound (donor) to another (acceptor)." [GOC:jl](GO:0016747)	K21383 anthocyanidin 3-O-glucoside 6''-O-acyltransferase [EC:2.3.1.215] | (RefSeq) anthocyanidin 3-O-glucoside 6''-O-acyltransferase-like (A)	PREDICTED: malonyl-coenzyme:anthocyanin 5-O-glucoside-6'''-O-malonyltransferase-like [Nicotiana tomentosiformis]	Phenolic glucoside malonyltransferase 1 OS=Nicotiana tabacum OX=4097 GN=mat1 PE=1 SV=1
Smechr0400456.1	NA	NA	K18195 rhamnogalacturonan endolyase [EC:4.2.2.23] | (RefSeq) uncharacterized protein LOC104807150 isoform X1 (A)	PREDICTED: uncharacterized protein LOC104112156 [Nicotiana tomentosiformis]	Putative ribonuclease H protein At1g65750 OS=Arabidopsis thaliana OX=3702 GN=At1g65750 PE=3 SV=1
Smechr0400574.1	PF09331(Domain of unknown function (DUF1985)):Domain of unknown function (DUF1985)	NA	NA	uncharacterized protein LOC107006409 [Solanum pennellii]	NA
Smechr0400579.1	PF00412(LIM domain):LIM domain	NA	K09377 cysteine and glycine-rich protein | (RefSeq) LIM domain-containing protein PLIM2b-like (A)	PREDICTED: LIM domain-containing protein PLIM2b-like [Solanum tuberosum]	LIM domain-containing protein PLIM2c OS=Arabidopsis thaliana OX=3702 GN=PLIM2C PE=1 SV=1
Smechr0400592.1	NA	NA	NA	NA	NA
Smechr0400609.1	PF02992(Transposase family tnp2):Transposase family tnp2	NA	NA	PREDICTED: uncharacterized protein LOC102603831 [Solanum tuberosum]	NA
Smechr0400624.1	PF10536(Plant mobile domain):Plant mobile domain	NA	NA	uncharacterized protein LOC107009842 [Solanum pennellii]	NA
Smechr0400670.1	NA	NA	K11000 callose synthase [EC:2.4.1.-] | (RefSeq) callose synthase 12-like (A)	uncharacterized protein LOC107013353 [Solanum pennellii]	NA
Smechr0400673.1	NA	NA	K14491 two-component response regulator ARR-B family | (RefSeq) two-component response regulator ARR1-like (A)	PREDICTED: two-component response regulator ARR1-like [Solanum tuberosum]	Two-component response regulator ARR2 OS=Arabidopsis thaliana OX=3702 GN=ARR2 PE=1 SV=1
Smechr0400680.1	PF00168(C2 domain):C2 domain	NA	K01803 triosephosphate isomerase (TIM) [EC:5.3.1.1] | (RefSeq) triosephosphate isomerase, cytosolic (A)	PREDICTED: elicitor-responsive protein 3-like [Solanum tuberosum]	Elicitor-responsive protein 3 OS=Oryza sativa subsp. japonica OX=39947 GN=ERG3 PE=1 SV=1
Smechr0400700.1	NA	NA	K20028 palmitoyltransferase ZDHHC2/15/20 [EC:2.3.1.225] | (RefSeq) probable protein S-acyltransferase 14 (A)	uncharacterized protein A4U43_C01F18130 [Asparagus officinalis]	Probable protein S-acyltransferase 14 OS=Arabidopsis thaliana OX=3702 GN=PAT14 PE=2 SV=1
Smechr0400704.1	NA	NA	NA	NA	NA
Smechr0400705.1	NA	NA	NA	NA	NA
Smechr0400760.1	PF09331(Domain of unknown function (DUF1985)):Domain of unknown function (DUF1985)	NA	NA	uncharacterized protein LOC107013575 isoform X1 [Solanum pennellii]	NA
Smechr0400790.1	NA	NA	K15333 tRNA guanosine-2'-O-methyltransferase [EC:2.1.1.34] | (RefSeq) uncharacterized protein LOC104224633 (A)	PREDICTED: subtilisin-like protease SBT1.7 [Solanum tuberosum]	Subtilisin-like protease SBT4.8 OS=Arabidopsis thaliana OX=3702 GN=SBT4.8 PE=3 SV=1
Smechr0400807.1	PF03004(Plant transposase (Ptta/En/Spm family)):Plant transposase (Ptta/En/Spm family)	NA	K11320 E1A-binding protein p400 [EC:3.6.4.-] | (RefSeq) protein PHOTOPERIOD-INDEPENDENT EARLY FLOWERING 1 (A)	PREDICTED: uncharacterized protein LOC102599371 [Solanum tuberosum]	NA
Smechr0400818.1	NA	NA	K01265 methionyl aminopeptidase [EC:3.4.11.18] | (RefSeq) uncharacterized protein LOC111398382 (A)	hypothetical protein SETIT_4G228900v2 [Setaria italica]	Polyprotein P3 OS=Rice tungro bacilliform virus (isolate Philippines) OX=10655 PE=1 SV=1
Smechr0400820.1	PF01693(Caulimovirus viroplasmin):Caulimovirus viroplasmin	NA	NA	hypothetical protein BC332_01002 [Capsicum chinense]	NA
Smechr0400842.1	NA	NA	NA	PREDICTED: uncharacterized protein LOC107840249 [Capsicum annuum]	NA
Smechr0400846.1	NA	NA	K01265 methionyl aminopeptidase [EC:3.4.11.18] | (RefSeq) uncharacterized protein LOC111398382 (A)	uncharacterized protein LOC104648678 [Solanum lycopersicum]	NA
Smechr0400918.1	NA	NA	NA	PREDICTED: uncharacterized protein LOC104239484 [Nicotiana sylvestris]	NA
Smechr0400919.1	NA	NA	NA	NA	NA
Smechr0400953.1	NA	NA	NA	NA	NA
Smechr0400974.1	NA	NA	K02112 F-type H+/Na+-transporting ATPase subunit beta [EC:7.1.2.2 7.2.2.1] | (RefSeq) uncharacterized protein LOC111393010 (A)	Uncharacterized protein ORF91 [Cajanus cajan]	NA
Smechr0400975.1	PF05758(Ycf1):Ycf1	cellular_component:"The component of a membrane consisting of the gene products and protein complexes having at least some part of their peptide sequence embedded in the hydrophobic region of the membrane." [GOC:dos, GOC:go_curators](GO:0016021)	K02690 photosystem I P700 chlorophyll a apoprotein A2 | (RefSeq) uncharacterized protein LOC111440173 (A)	unnamed protein product [Brassica rapa]	Protein TIC 214 OS=Nicotiana tabacum OX=4097 GN=TIC214 PE=3 SV=2
Smechr0400976.1	NA	NA	NA	NA	NA
Smechr0401038.1	NA	NA	NA	uncharacterized protein LOC114073994 [Solanum pennellii]	NA
Smechr0401060.1	PF12776(Myb/SANT-like DNA-binding domain):Myb/SANT-like DNA-binding domain	NA	K23222 nuclease HARBI1 [EC:3.1.-.-] | (RefSeq) protein ALP1-like (A)	uncharacterized protein LOC104646504 [Solanum lycopersicum]	NA
Smechr0401136.1	NA	NA	NA	hypothetical protein CQW23_12461 [Capsicum baccatum]	Uncharacterized protein C03B1.10 OS=Caenorhabditis elegans OX=6239 GN=C03B1.10 PE=4 SV=2
Smechr0401159.1	NA	NA	NA	hypothetical protein A4A49_60025, partial [Nicotiana attenuata]	Retrovirus-related Pol polyprotein from transposon RE2 OS=Arabidopsis thaliana OX=3702 GN=RE2 PE=4 SV=1
Smechr0401273.1	NA	NA	NA	uncharacterized protein LOC107022091 [Solanum pennellii]	NA
Smechr0401274.1	NA	NA	NA	uncharacterized protein LOC104645606 [Solanum lycopersicum]	NA
Smechr0401353.1	PF01693(Caulimovirus viroplasmin):Caulimovirus viroplasmin	NA	K07910 Ras-related protein Rab-18 | (RefSeq) ras-related protein RABC1-like (A)	PREDICTED: uncharacterized protein LOC107840249 [Capsicum annuum]	NA
Smechr0401415.1	PF01535(PPR repeat):PPR repeat	NA	K22733 magnesium transporter | (RefSeq) pentatricopeptide repeat-containing protein At3g12770 (A)	PREDICTED: pentatricopeptide repeat-containing protein At1g04840 [Nicotiana attenuata]	Pentatricopeptide repeat-containing protein At1g04840 OS=Arabidopsis thaliana OX=3702 GN=PCMP-H64 PE=2 SV=1
Smechr0401416.1	PF01535(PPR repeat):PPR repeat	NA	K22733 magnesium transporter | (RefSeq) pentatricopeptide repeat-containing protein At3g12770 (A)	PREDICTED: pentatricopeptide repeat-containing protein At1g04840 [Solanum tuberosum]	Pentatricopeptide repeat-containing protein At1g04840 OS=Arabidopsis thaliana OX=3702 GN=PCMP-H64 PE=2 SV=1
Smechr0401423.1	NA	NA	NA	NA	NA
Smechr0401445.1	NA	NA	K22419 Delta4-3-oxosteroid 5beta-reductase [EC:1.3.1.3] | (RefSeq) 3-oxo-Delta(4,5)-steroid 5-beta-reductase (A)	Polyprotein, putative [Solanum demissum]	Putative uncharacterized transposon-derived protein F52C9.6 OS=Caenorhabditis elegans OX=6239 GN=F52C9.6 PE=5 SV=1
Smechr0401706.1	NA	NA	K07466 replication factor A1 | (RefSeq) replication protein A 70 kDa DNA-binding subunit B-like (A)	PREDICTED: replication protein A 70 kDa DNA-binding subunit B-like [Solanum tuberosum]	NA
Smechr0401857.1	NA	NA	K20562 biphenyl-4-hydroxylase | (RefSeq) cytochrome P450 CYP736A12-like (A)	uncharacterized protein LOC107010129 [Solanum pennellii]	NA
Smechr0401858.1	PF00069(Protein kinase domain):Protein kinase domain;PF08263(Leucine rich repeat N-terminal domain):Leucine rich repeat N-terminal domain	molecular_function:"Catalysis of the phosphorylation of an amino acid residue in a protein, usually according to the reaction: a protein + ATP = a phosphoprotein + ADP." [MetaCyc:PROTEIN-KINASE-RXN](GO:0004672),molecular_function:"Interacting selectively and non-covalently with ATP, adenosine 5'-triphosphate, a universally important coenzyme and enzyme regulator." [ISBN:0198506732](GO:0005524),bi…	K04733 interleukin-1 receptor-associated kinase 4 [EC:2.7.11.1] | (RefSeq) probable LRR receptor-like serine/threonine-protein kinase At4g08850 (A)	PREDICTED: uncharacterized protein LOC107058694 [Solanum tuberosum]	MDIS1-interacting receptor like kinase 2 OS=Arabidopsis thaliana OX=3702 GN=MIK2 PE=1 SV=3
Smechr0402000.1	PF06203(CCT motif):CCT motif;PF06200(tify domain):tify domain	molecular_function:"Interacting selectively and non-covalently with any protein or protein complex (a complex of two or more proteins that may include other nonprotein molecules)." [GOC:go_curators](GO:0005515)	K21444 poly(rC)-binding protein 3/4 | (RefSeq) KH domain-containing protein HEN4 isoform X1 (A)	GATA transcription factor 25 [Solanum pennellii]	GATA transcription factor 25 OS=Arabidopsis thaliana OX=3702 GN=GATA25 PE=1 SV=2
Smechr0402151.1	NA	NA	K08857 NIMA (never in mitosis gene a)-related kinase 1/4/5 [EC:2.7.11.1] | (RefSeq) serine/threonine-protein kinase Nek6-like (A)	PREDICTED: uncharacterized protein LOC107061740 [Solanum tuberosum]	NA
Smechr0402187.1	NA	NA	K08857 NIMA (never in mitosis gene a)-related kinase 1/4/5 [EC:2.7.11.1] | (RefSeq) serine/threonine-protein kinase Nek6-like (A)	PREDICTED: uncharacterized protein LOC107061207 [Solanum tuberosum]	NA
Smechr0402272.1	NA	NA	NA	NA	NA
Smechr0402406.1	PF00650(CRAL/TRIO domain):CRAL/TRIO domain	NA	K02433 aspartyl-tRNA(Asn)/glutamyl-tRNA(Gln) amidotransferase subunit A [EC:6.3.5.6 6.3.5.7] | (RefSeq) Glutamyl-tRNA(Gln) amidotransferase subunit A (A)	PREDICTED: phosphatidylinositol/phosphatidylcholine transfer protein SFH6 isoform X1 [Solanum tuberosum]	Phosphatidylinositol/phosphatidylcholine transfer protein SFH1 OS=Arabidopsis thaliana OX=3702 GN=SFH1 PE=2 SV=1
Smechr0402603.1	NA	NA	K13691 pathogen-inducible salicylic acid glucosyltransferase [EC:2.4.1.-] | (RefSeq) UDP-glycosyltransferase 74F2-like (A)	PREDICTED: UDP-glycosyltransferase 74G1-like [Capsicum annuum]	Flavonol 7-O-beta-glucosyltransferase UGT74F1 OS=Arabidopsis thaliana OX=3702 GN=UGT74F1 PE=1 SV=1
Smechr0500168.1	NA	NA	K18823 soyasaponin III rhamnosyltransferase [EC:2.4.1.273] | (RefSeq) soyasaponin III rhamnosyltransferase-like (A)	PREDICTED: putative UDP-rhamnose:rhamnosyltransferase 1 [Solanum tuberosum]	Putative UDP-rhamnose:rhamnosyltransferase 1 OS=Fragaria ananassa OX=3747 GN=GT4 PE=2 SV=1
Smechr0500244.1	NA	NA	NA	PREDICTED: uncharacterized protein LOC104222366 [Nicotiana sylvestris]	NA
Smechr0500454.1	PF00534(Glycosyl transferases group 1):Glycosyl transferases group 1	NA	NA	PREDICTED: uncharacterized protein LOC102588632 [Solanum tuberosum]	Uncharacterized glycosyltransferase MJ1178 OS=Methanocaldococcus jannaschii (strain ATCC 43067 / DSM 2661 / JAL-1 / JCM 10045 / NBRC 100440) OX=243232 GN=MJ1178 PE=3 SV=1
Smechr0500521.1	PF08387(FBD):FBD	NA	NA	hypothetical protein CQW23_31928 [Capsicum baccatum]	NA
Smechr0500655.1	PF01161(Phosphatidylethanolamine-binding protein):Phosphatidylethanolamine-binding protein	NA	K16223 protein FLOWERING LOCUS T | (RefSeq) protein FLOWERING LOCUS T-like (A)	protein FLOWERING LOCUS T-like [Solanum pennellii]	Protein FLOWERING LOCUS T OS=Arabidopsis thaliana OX=3702 GN=FT PE=1 SV=2
Smechr0500780.1	NA	NA	K10400 kinesin family member 15 | (RefSeq) phragmoplast orienting kinesin-1 (A)	PREDICTED: phragmoplast orienting kinesin-1 [Solanum tuberosum]	Kinesin-like protein KIN-12C OS=Arabidopsis thaliana OX=3702 GN=KIN12C PE=1 SV=1
Smechr0500781.1	NA	NA	K10400 kinesin family member 15 | (RefSeq) phragmoplast orienting kinesin-1 (A)	PREDICTED: phragmoplast orienting kinesin-1 [Solanum tuberosum]	Kinesin-like protein KIN-12E OS=Oryza sativa subsp. japonica OX=39947 GN=KIN12E PE=2 SV=2
Smechr0500796.1	PF14372(Domain of unknown function (DUF4413)):Domain of unknown function (DUF4413)	molecular_function:"Any molecular function by which a gene product interacts selectively and non-covalently with DNA (deoxyribonucleic acid)." [GOC:dph, GOC:jl, GOC:tb, GOC:vw](GO:0003677)	K04460 serine/threonine-protein phosphatase 5 [EC:3.1.3.16] | (RefSeq) zinc finger BED domain-containing protein RICESLEEPER 2-like isoform X1 (A)	PREDICTED: zinc finger BED domain-containing protein RICESLEEPER 3-like [Nicotiana tabacum]	Zinc finger BED domain-containing protein RICESLEEPER 2 OS=Oryza sativa subsp. japonica OX=39947 GN=Os03g0733400 PE=2 SV=1
Smechr0500850.1	PF01694(Rhomboid family):Rhomboid family	molecular_function:"Catalysis of the hydrolysis of internal, alpha-peptide bonds in a polypeptide chain by a catalytic mechanism that involves a catalytic triad consisting of a serine nucleophile that is activated by a proton relay involving an acidic residue (e.g. aspartate or glutamate) and a basic residue (usually histidine)." [GOC:mah, http://merops.sanger.ac.uk/about/glossary.htm#CATTYPE, IS…	K09651 rhomboid domain-containing protein 1 [EC:3.4.21.-] | (RefSeq) uncharacterized protein At3g17611 (A)	PREDICTED: rhomboid-like protein 14, mitochondrial [Nicotiana attenuata]	Rhomboid-like protein 14, mitochondrial OS=Arabidopsis thaliana OX=3702 GN=RBL14 PE=2 SV=1
Smechr0500859.1	PF01107(Viral movement protein (MP)):Viral movement protein (MP)	NA	NA	hypothetical protein SETIT_6G108600v2 [Setaria italica]	Polyprotein P3 OS=Rice tungro bacilliform virus (isolate Philippines) OX=10655 PE=1 SV=1
Smechr0500860.1	PF01107(Viral movement protein (MP)):Viral movement protein (MP)	NA	NA	hypothetical protein SETIT_4G228900v2 [Setaria italica]	Polyprotein P3 OS=Rice tungro bacilliform virus (isolate Philippines) OX=10655 PE=1 SV=1
Smechr0500864.1	NA	NA	K01051 pectinesterase [EC:3.1.1.11] | (RefSeq) probable pectinesterase 56 (A)	LOW QUALITY PROTEIN: uncharacterized protein LOC107023836 [Solanum pennellii]	NA
Smechr0500865.1	NA	NA	NA	NA	NA
Smechr0500912.1	NA	NA	NA	PREDICTED: uncharacterized protein LOC107063429 [Solanum tuberosum]	NA
Smechr0500920.1	NA	NA	K01051 pectinesterase [EC:3.1.1.11] | (RefSeq) probable pectinesterase 56 (A)	PREDICTED: uncharacterized protein LOC107061785, partial [Solanum tuberosum]	NA
Smechr0500965.1	NA	NA	NA	PREDICTED: uncharacterized protein LOC107867908 [Capsicum annuum]	NA
Smechr0501037.1	NA	NA	K08176 MFS transporter, PHS family, inorganic phosphate transporter | (RefSeq) uncharacterized protein LOC109813542 (A)	PREDICTED: uncharacterized protein LOC107062357 [Solanum tuberosum]	NA
Smechr0501040.1	PF03195(Lateral organ boundaries (LOB) domain):Lateral organ boundaries (LOB) domain	NA	K21994 LOB domain-containing protein 18 | (RefSeq) LOB domain-containing protein 30-like (A)	PREDICTED: LOB domain-containing protein 11-like [Nicotiana attenuata]	LOB domain-containing protein 27 OS=Arabidopsis thaliana OX=3702 GN=LBD27 PE=1 SV=1
Smechr0501048.1	NA	NA	K10875 DNA repair and recombination protein RAD54 and RAD54-like protein [EC:3.6.4.-] | (RefSeq) SNF2 domain-containing protein CLASSY 3-like (A)	SNF2 domain-containing protein CLASSY 3-like [Solanum pennellii]	SNF2 domain-containing protein CLASSY 3 OS=Arabidopsis thaliana OX=3702 GN=CLSY3 PE=1 SV=1
Smechr0501049.1	NA	NA	K10875 DNA repair and recombination protein RAD54 and RAD54-like protein [EC:3.6.4.-] | (RefSeq) SNF2 domain-containing protein CLASSY 3-like (A)	SNF2 domain-containing protein CLASSY 3-like [Solanum pennellii]	SNF2 domain-containing protein CLASSY 3 OS=Arabidopsis thaliana OX=3702 GN=CLSY3 PE=1 SV=1
Smechr0501066.1	PF11926(Domain of unknown function (DUF3444)):Domain of unknown function (DUF3444)	NA	K18626 trichohyalin | (RefSeq) uncharacterized protein LOC107963072 (A)	PREDICTED: uncharacterized protein LOC102585480 [Solanum tuberosum]	NA
Smechr0501074.1	PF11926(Domain of unknown function (DUF3444)):Domain of unknown function (DUF3444)	NA	K18626 trichohyalin | (RefSeq) uncharacterized protein LOC107963072 (A)	PREDICTED: uncharacterized protein LOC102585480 [Solanum tuberosum]	NA
Smechr0501082.1	NA	NA	K08776 puromycin-sensitive aminopeptidase [EC:3.4.11.-] | (RefSeq) aminopeptidase M1-like (A)	PREDICTED: uncharacterized protein LOC107876678 [Capsicum annuum]	NA
Smechr0501108.1	NA	NA	NA	hypothetical protein BC332_31576 [Capsicum chinense]	NA
Smechr0501151.1	NA	NA	K09338 homeobox-leucine zipper protein | (RefSeq) homeobox-leucine zipper protein ROC8-like (A)	homeobox-leucine zipper protein ROC8-like [Solanum pennellii]	Homeobox-leucine zipper protein ROC8 OS=Oryza sativa subsp. japonica OX=39947 GN=ROC8 PE=2 SV=2
Smechr0501152.1	NA	NA	K09338 homeobox-leucine zipper protein | (RefSeq) homeobox-leucine zipper protein ROC8-like (A)	homeobox-leucine zipper protein ROC8-like [Solanum pennellii]	Homeobox-leucine zipper protein ROC8 OS=Oryza sativa subsp. japonica OX=39947 GN=ROC8 PE=2 SV=2
Smechr0501154.1	NA	NA	K09338 homeobox-leucine zipper protein | (RefSeq) homeobox-leucine zipper protein ROC8-like (A)	homeobox-leucine zipper protein ROC8-like [Solanum pennellii]	Homeobox-leucine zipper protein HDG8 OS=Arabidopsis thaliana OX=3702 GN=HDG8 PE=2 SV=2
Smechr0501158.1	PF04832(SOUL heme-binding protein):SOUL heme-binding protein	NA	K22733 magnesium transporter | (RefSeq) probable magnesium transporter NIPA6 (A)	PREDICTED: heme-binding-like protein At3g10130, chloroplastic [Solanum tuberosum]	NA
Smechr0501159.1	PF04832(SOUL heme-binding protein):SOUL heme-binding protein	NA	NA	PREDICTED: heme-binding-like protein At3g10130, chloroplastic [Solanum tuberosum]	NA
Smechr0501165.1	NA	NA	K15503 serine/threonine-protein phosphatase 6 regulatory ankyrin repeat subunit B | (RefSeq) ankyrin-3-like (A)	hypothetical protein BC332_14110 [Capsicum chinense]	NA
Smechr0501229.1	PF00223(Photosystem I psaA/psaB protein):Photosystem I psaA/psaB protein	cellular_component:"A photosystem that contains an iron-sulfur reaction center associated with accessory pigments and electron carriers. In cyanobacteria and chloroplasts, photosystem I functions as a light-dependent plastocyanin-ferredoxin oxidoreductase, transferring electrons from plastocyanin to ferredoxin; in photosynthetic bacteria that have only a single type I photosystem, such as the gre…	K02690 photosystem I P700 chlorophyll a apoprotein A2 | (RefSeq) orf224, KY47_p132; hypothetical protein (A)	photosystem I P700 chlorophyll a apoprotein A2 (chloroplast) [Epimedium sagittatum]	Photosystem I P700 chlorophyll a apoprotein A2 OS=Atropa belladonna OX=33113 GN=psaB PE=3 SV=1
Smechr0501249.1	NA	NA	K16302 metal transporter CNNM | (RefSeq) DUF21 domain-containing protein At2g14520-like (A)	PREDICTED: uncharacterized protein LOC107761065 [Nicotiana tabacum]	NA
Smechr0501264.1	NA	NA	K08959 casein kinase 1, delta [EC:2.7.11.1] | (RefSeq) protein CASEIN KINASE I-LIKE 4-like (A)	hypothetical protein CQW23_06453 [Capsicum baccatum]	NA
Smechr0501301.1	PF00571(CBS domain):CBS domain	NA	K07200 5'-AMP-activated protein kinase, regulatory gamma subunit | (RefSeq) SNF1-related protein kinase regulatory subunit gamma-1-like (A)	PREDICTED: SNF1-related protein kinase regulatory subunit gamma-1-like [Solanum tuberosum]	SNF1-related protein kinase regulatory subunit gamma-1-like OS=Arabidopsis thaliana OX=3702 GN=CBSCBS2 PE=1 SV=1
Smechr0501302.1	PF00571(CBS domain):CBS domain	NA	K07200 5'-AMP-activated protein kinase, regulatory gamma subunit | (RefSeq) SNF1-related protein kinase regulatory subunit gamma-1-like (A)	PREDICTED: SNF1-related protein kinase regulatory subunit gamma-1-like [Solanum tuberosum]	SNF1-related protein kinase regulatory subunit gamma-1-like OS=Arabidopsis thaliana OX=3702 GN=CBSCBS2 PE=1 SV=1
Smechr0501305.1	NA	NA	K07910 Ras-related protein Rab-18 | (RefSeq) ras-related protein RABC1-like (A)	PREDICTED: uncharacterized protein LOC107840249 [Capsicum annuum]	NA
Smechr0501315.1	NA	NA	K16296 serine carboxypeptidase-like clade I [EC:3.4.16.-] | (RefSeq) serine carboxypeptidase-like 17 (A)	PREDICTED: uncharacterized protein LOC109215147 [Nicotiana attenuata]	Putative ribonuclease H protein At1g65750 OS=Arabidopsis thaliana OX=3702 GN=At1g65750 PE=3 SV=1
Smechr0501444.1	PF01425(Amidase):Amidase	molecular_function:"Catalysis of the reaction: a monocarboxylic acid amide + H2O = a monocarboxylate + NH3." [EC:3.5.1.4](GO:0004040)	K02433 aspartyl-tRNA(Asn)/glutamyl-tRNA(Gln) amidotransferase subunit A [EC:6.3.5.6 6.3.5.7] | (RefSeq) glutamyl-tRNA(Gln) amidotransferase subunit A, chloroplastic/mitochondrial (A)	PREDICTED: fatty acid amide hydrolase-like [Solanum tuberosum]	Fatty acid amide hydrolase OS=Arabidopsis thaliana OX=3702 GN=FAAH PE=1 SV=1
Smechr0501461.1	PF02992(Transposase family tnp2):Transposase family tnp2	NA	K03549 KUP system potassium uptake protein | (RefSeq) potassium transporter 19-like (A)	uncharacterized protein LOC114074272 [Solanum pennellii]	NA
Smechr0501468.1	NA	NA	NA	NA	NA
Smechr0501478.1	PF04749(PLAC8 family):PLAC8 family	NA	NA	PREDICTED: uncharacterized protein LOC102581124 [Solanum tuberosum]	NA
Smechr0501527.1	NA	NA	NA	translocase of chloroplast 159, chloroplastic [Solanum pennellii]	NA
Smechr0501644.1	PF13456(Reverse transcriptase-like):Reverse transcriptase-like	molecular_function:"Interacting selectively and non-covalently with any nucleic acid." [GOC:jl](GO:0003676),molecular_function:"Catalysis of the endonucleolytic cleavage of RNA in RNA-DNA hybrids to 5'-phosphomonoesters." [EC:3.1.26.4](GO:0004523)	K16302 metal transporter CNNM | (RefSeq) DUF21 domain-containing protein At2g14520-like (A)	PREDICTED: uncharacterized protein LOC109211874 [Nicotiana attenuata]	Putative ribonuclease H protein At1g65750 OS=Arabidopsis thaliana OX=3702 GN=At1g65750 PE=3 SV=1
Smechr0501651.1	NA	NA	K01051 pectinesterase [EC:3.1.1.11] | (RefSeq) pectinesterase/pectinesterase inhibitor 18-like (A)	uncharacterized protein LOC107024832 [Solanum pennellii]	NA
Smechr0501687.1	PF00854(POT family):POT family	cellular_component:"A lipid bilayer along with all the proteins and protein complexes embedded in it an attached to it." [GOC:dos, GOC:mah, ISBN:0815316194](GO:0016020),molecular_function:"Enables the transfer of a substance, usually a specific substance or a group of related substances, from one side of a membrane to the other." [GOC:jid, GOC:mtg_transport, ISBN:0815340729](GO:0022857),biologica…	K14638 solute carrier family 15 (peptide/histidine transporter), member 3/4 | (RefSeq) protein NRT1/ PTR FAMILY 1.2 (A)	PREDICTED: protein NRT1/ PTR FAMILY 1.2 [Solanum tuberosum]	Protein NRT1/ PTR FAMILY 1.2 OS=Arabidopsis thaliana OX=3702 GN=NPF1.2 PE=1 SV=1
Smechr0501694.1	PF00389(D-isomer specific 2-hydroxyacid dehydrogenase, catalytic domain):D-isomer specific 2-hydroxyacid dehydrogenase, catalytic domain;PF02826(D-isomer specific 2-hydroxyacid dehydrogenase, NAD binding domain):D-isomer specific 2-hydroxyacid dehydrogenase, NAD binding domain	molecular_function:"Catalysis of an oxidation-reduction (redox) reaction in which a CH-OH group acts as a hydrogen or electron donor and reduces NAD+ or NADP." [EC:1.1.1.-, GOC:ai](GO:0016616),molecular_function:"Interacting selectively and non-covalently with nicotinamide adenine dinucleotide, a coenzyme involved in many redox and biosynthetic reactions; binding may be to either the oxidized for…	K18606 hydroxyphenylpyruvate reductase [EC:1.1.1.237] | (RefSeq) hydroxyphenylpyruvate reductase-like (A)	PREDICTED: hydroxyphenylpyruvate reductase-like [Solanum tuberosum]	Hydroxyphenylpyruvate reductase OS=Plectranthus scutellarioides OX=4142 GN=HPPR PE=1 SV=2
Smechr0501714.1	NA	NA	K14491 two-component response regulator ARR-B family | (RefSeq) two-component response regulator ARR1-like (A)	PREDICTED: two-component response regulator ARR1-like [Solanum tuberosum]	NA
Smechr0501761.1	PF03441(FAD binding domain of DNA photolyase):FAD binding domain of DNA photolyase;PF00875(DNA photolyase):DNA photolyase	NA	K02295 cryptochrome | (RefSeq) (6-4)DNA photolyase (A)	PREDICTED: (6-4)DNA photolyase isoform X1 [Capsicum annuum]	(6-4)DNA photolyase OS=Arabidopsis thaliana OX=3702 GN=UVR3 PE=1 SV=2
Smechr0501787.1	PF06839(GRF zinc finger):GRF zinc finger	molecular_function:"Interacting selectively and non-covalently with zinc (Zn) ions." [GOC:ai](GO:0008270)	K09060 plant G-box-binding factor | (RefSeq) transcription factor HBP-1a (A)	PREDICTED: transcription factor HBP-1a isoform X1 [Solanum tuberosum]	NA
Smechr0501823.1	PF14372(Domain of unknown function (DUF4413)):Domain of unknown function (DUF4413)	molecular_function:"Any molecular function by which a gene product interacts selectively and non-covalently with DNA (deoxyribonucleic acid)." [GOC:dph, GOC:jl, GOC:tb, GOC:vw](GO:0003677)	NA	PREDICTED: zinc finger BED domain-containing protein RICESLEEPER 2-like [Solanum tuberosum]	Zinc finger BED domain-containing protein RICESLEEPER 1 OS=Oryza sativa subsp. japonica OX=39947 GN=Os05g0239150 PE=3 SV=1
Smechr0501831.1	PF01107(Viral movement protein (MP)):Viral movement protein (MP)	NA	NA	hypothetical protein [Peanut chlorotic streak virus]	Movement protein OS=Soybean chlorotic mottle virus OX=10651 GN=ORF I PE=3 SV=1
Smechr0501855.1	PF13041(PPR repeat family):PPR repeat family;PF01535(PPR repeat):PPR repeat	NA	K13728 mitotic spindle assembly checkpoint protein MAD2B | (RefSeq) CL12681_1; uncharacterized protein LOC100275453 isoform X1 (A)	PREDICTED: pentatricopeptide repeat-containing protein At1g08070, chloroplastic-like [Solanum tuberosum]	Pentatricopeptide repeat-containing protein At1g08070, chloroplastic OS=Arabidopsis thaliana OX=3702 GN=PCMP-H12 PE=2 SV=1
Smechr0501867.1	NA	NA	K20562 biphenyl-4-hydroxylase | (RefSeq) cytochrome P450 CYP736A12-like (A)	PREDICTED: uncharacterized protein LOC107060260 [Solanum tuberosum]	NA
Smechr0501919.1	NA	NA	K03882 NADH-ubiquinone oxidoreductase chain 4L [EC:7.1.1.2] | (RefSeq) nad4L, DacassM_p058; NADH dehydrogenase subunit 4L (A)	cytoplasmic male sterility-associated protein (mitochondrion) [Capsicum annuum]	NADH-ubiquinone oxidoreductase chain 4L OS=Arabidopsis thaliana OX=3702 GN=ND4L PE=2 SV=2
Smechr0501920.1	NA	NA	NA	hypothetical protein NitaMp041 [Nicotiana tabacum]	NA
Smechr0501921.1	NA	NA	NA	hypothetical protein A4A49_57782 [Nicotiana attenuata]	NA
Smechr0501922.1	PF00177(Ribosomal protein S7p/S5e):Ribosomal protein S7p/S5e	molecular_function:"The action of a molecule that contributes to the structural integrity of the ribosome." [GOC:mah](GO:0003735),cellular_component:"An intracellular organelle, about 200 A in diameter, consisting of RNA and protein. It is the site of protein biosynthesis resulting from translation of messenger RNA (mRNA). It consists of two subunits, one large and one small, each containing only…	K02992 small subunit ribosomal protein S7 | (RefSeq) rps7, CPT59_pgp005; ribosomal protein S7 (A)	hypothetical protein GOBAR_AA06685 [Gossypium barbadense]	30S ribosomal protein S7, chloroplastic OS=Nicotiana tabacum OX=4097 GN=rps7-A PE=3 SV=1
Smechr0501924.1	NA	NA	K02982 small subunit ribosomal protein S3 | (RefSeq) 30S ribosomal protein S3, chloroplastic-like (A)	Protein root UVB sensitive 1, chloroplastic [Capsicum baccatum]	NA
Smechr0501947.1	NA	NA	NA	hypothetical protein EJD97_006600 [Solanum chilense]	NA
Smechr0501955.1	PF13456(Reverse transcriptase-like):Reverse transcriptase-like	molecular_function:"Interacting selectively and non-covalently with any nucleic acid." [GOC:jl](GO:0003676),molecular_function:"Catalysis of the endonucleolytic cleavage of RNA in RNA-DNA hybrids to 5'-phosphomonoesters." [EC:3.1.26.4](GO:0004523)	K16302 metal transporter CNNM | (RefSeq) DUF21 domain-containing protein At2g14520-like (A)	putative ribonuclease h protein, partial [Nicotiana attenuata]	Putative ribonuclease H protein At1g65750 OS=Arabidopsis thaliana OX=3702 GN=At1g65750 PE=3 SV=1
Smechr0501960.1	NA	NA	NA	monooxygenase 2 isoform X3 [Solanum pennellii]	Monooxygenase 3 OS=Arabidopsis thaliana OX=3702 GN=MO3 PE=2 SV=1
Smechr0501972.1	PF01535(PPR repeat):PPR repeat	NA	K19589 release factor glutamine methyltransferase [EC:2.1.1.297] | (RefSeq) pentatricopeptide repeat-containing protein At2g22410, mitochondrial (A)	PREDICTED: pentatricopeptide repeat-containing protein At1g59720, chloroplastic/mitochondrial [Solanum tuberosum]	Pentatricopeptide repeat-containing protein At1g59720, chloroplastic/mitochondrial OS=Arabidopsis thaliana OX=3702 GN=PCMP-H51 PE=1 SV=2
Smechr0502249.1	NA	NA	K16578 CLIP-associating protein 1/2 | (RefSeq) CLIP-associated protein-like (A)	putative ribonuclease h protein, partial [Nicotiana attenuata]	Putative ribonuclease H protein At1g65750 OS=Arabidopsis thaliana OX=3702 GN=At1g65750 PE=3 SV=1
Smechr0502255.1	PF00420(NADH-ubiquinone/plastoquinone oxidoreductase chain 4L):NADH-ubiquinone/plastoquinone oxidoreductase chain 4L	molecular_function:"Catalysis of an oxidation-reduction (redox) reaction in which NADH or NADPH acts as a hydrogen or electron donor and reduces a hydrogen or electron acceptor." [GOC:ai](GO:0016651),biological_process:"The transfer of electrons through a series of electron donors and acceptors, generating energy that is ultimately used for synthesis of ATP." [ISBN:0716731363](GO:0042773),biologi…	K03882 NADH-ubiquinone oxidoreductase chain 4L [EC:7.1.1.2] | (RefSeq) nad4L, ViviM_p050; NADH dehydrogenase subunit 4L (A)	hypothetical protein CQW23_16846 [Capsicum baccatum]	NADH-ubiquinone oxidoreductase chain 4L OS=Arabidopsis thaliana OX=3702 GN=ND4L PE=2 SV=2
Smechr0600064.1	NA	NA	K11666 INO80 complex subunit B | (RefSeq) uncharacterized protein LOC104108791 (A)	trichohyalin-like isoform X1 [Solanum pennellii]	NA
Smechr0600065.1	NA	NA	K11666 INO80 complex subunit B | (RefSeq) uncharacterized protein LOC104108791 (A)	PREDICTED: trichohyalin-like [Solanum tuberosum]	NA
Smechr0600103.1	NA	NA	NA	PREDICTED: nascent polypeptide-associated complex subunit alpha, muscle-specific form-like [Ipomoea nil]	NA
Smechr0600143.1	NA	NA	NA	PREDICTED: putative late blight resistance protein homolog R1B-14 [Solanum tuberosum]	NA
Smechr0600164.1	NA	NA	NA	hypothetical protein EJD97_022015 [Solanum chilense]	Pentatricopeptide repeat-containing protein At5g13770, chloroplastic OS=Arabidopsis thaliana OX=3702 GN=At5g13770 PE=2 SV=1
Smechr0600165.1	NA	NA	NA	hypothetical protein EJD97_022015 [Solanum chilense]	Pentatricopeptide repeat-containing protein At5g13770, chloroplastic OS=Arabidopsis thaliana OX=3702 GN=At5g13770 PE=2 SV=1
Smechr0600172.1	NA	NA	K08827 serine/threonine-protein kinase PRP4 [EC:2.7.11.1] | (RefSeq) serine/threonine-protein kinase prpf4B-like (A)	PREDICTED: serine/threonine-protein kinase prpf4B-like isoform X3 [Solanum tuberosum]	NA
Smechr0600173.1	PF00069(Protein kinase domain):Protein kinase domain	molecular_function:"Catalysis of the phosphorylation of an amino acid residue in a protein, usually according to the reaction: a protein + ATP = a phosphoprotein + ADP." [MetaCyc:PROTEIN-KINASE-RXN](GO:0004672),molecular_function:"Interacting selectively and non-covalently with ATP, adenosine 5'-triphosphate, a universally important coenzyme and enzyme regulator." [ISBN:0198506732](GO:0005524),bi…	K08827 serine/threonine-protein kinase PRP4 [EC:2.7.11.1] | (RefSeq) serine/threonine-protein kinase prpf4B-like (A)	PREDICTED: serine/threonine-protein kinase prpf4B-like isoform X4 [Solanum tuberosum]	Serine/threonine-protein kinase prp4 OS=Schizosaccharomyces pombe (strain 972 / ATCC 24843) OX=284812 GN=prp4 PE=1 SV=2
Smechr0600175.1	NA	NA	K08827 serine/threonine-protein kinase PRP4 [EC:2.7.11.1] | (RefSeq) serine/threonine-protein kinase prpf4B-like (A)	PREDICTED: serine/threonine-protein kinase prpf4B-like isoform X3 [Solanum tuberosum]	NA
Smechr0600176.1	PF00069(Protein kinase domain):Protein kinase domain	molecular_function:"Catalysis of the phosphorylation of an amino acid residue in a protein, usually according to the reaction: a protein + ATP = a phosphoprotein + ADP." [MetaCyc:PROTEIN-KINASE-RXN](GO:0004672),molecular_function:"Interacting selectively and non-covalently with ATP, adenosine 5'-triphosphate, a universally important coenzyme and enzyme regulator." [ISBN:0198506732](GO:0005524),bi…	K08827 serine/threonine-protein kinase PRP4 [EC:2.7.11.1] | (RefSeq) serine/threonine-protein kinase prpf4B-like (A)	PREDICTED: serine/threonine-protein kinase prpf4B-like isoform X1 [Solanum tuberosum]	Serine/threonine-protein kinase prp4 OS=Schizosaccharomyces pombe (strain 972 / ATCC 24843) OX=284812 GN=prp4 PE=1 SV=2
Smechr0600184.1	PF04434(SWIM zinc finger):SWIM zinc finger	molecular_function:"Interacting selectively and non-covalently with zinc (Zn) ions." [GOC:ai](GO:0008270)	K04733 interleukin-1 receptor-associated kinase 4 [EC:2.7.11.1] | (RefSeq) L-type lectin-domain containing receptor kinase IX.2-like (A)	hypothetical protein A4A49_56270, partial [Nicotiana attenuata]	NA
Smechr0600185.1	PF04434(SWIM zinc finger):SWIM zinc finger	molecular_function:"Interacting selectively and non-covalently with zinc (Zn) ions." [GOC:ai](GO:0008270)	K04733 interleukin-1 receptor-associated kinase 4 [EC:2.7.11.1] | (RefSeq) L-type lectin-domain containing receptor kinase IX.2-like (A)	hypothetical protein A4A49_56270, partial [Nicotiana attenuata]	NA
Smechr0600264.1	PF00069(Protein kinase domain):Protein kinase domain	molecular_function:"Catalysis of the phosphorylation of an amino acid residue in a protein, usually according to the reaction: a protein + ATP = a phosphoprotein + ADP." [MetaCyc:PROTEIN-KINASE-RXN](GO:0004672),molecular_function:"Interacting selectively and non-covalently with ATP, adenosine 5'-triphosphate, a universally important coenzyme and enzyme regulator." [ISBN:0198506732](GO:0005524),bi…	K13420 LRR receptor-like serine/threonine-protein kinase FLS2 [EC:2.7.11.1] | (RefSeq) putative receptor-like protein kinase At3g47110 isoform X1 (A)	PREDICTED: probable LRR receptor-like serine/threonine-protein kinase At3g47570 [Solanum tuberosum]	Probable LRR receptor-like serine/threonine-protein kinase At3g47570 OS=Arabidopsis thaliana OX=3702 GN=At3g47570 PE=2 SV=1
Smechr0600330.1	NA	NA	K04733 interleukin-1 receptor-associated kinase 4 [EC:2.7.11.1] | (RefSeq) probable receptor-like protein kinase At5g47070 (A)	serine/threonine-protein kinase PCRK1 [Solanum lycopersicum]	Serine/threonine-protein kinase PCRK1 OS=Arabidopsis thaliana OX=3702 GN=PCRK1 PE=1 SV=1
Smechr0600354.1	NA	NA	NA	PREDICTED: translocase of chloroplast 159, chloroplastic [Solanum tuberosum]	NA
Smechr0600370.1	NA	NA	NA	uncharacterized protein LOC114077165 [Solanum pennellii]	NA
Smechr0600371.1	NA	NA	NA	uncharacterized protein LOC114078268 [Solanum pennellii]	NA
Smechr0600435.1	NA	NA	K03255 protein TIF31 | (RefSeq) protein TSS-like (A)	hypothetical protein CQW23_11369 [Capsicum baccatum]	NA
Smechr0600480.1	NA	NA	NA	PREDICTED: uncharacterized protein LOC109234629 [Nicotiana attenuata]	NA
Smechr0600520.1	NA	NA	NA	PREDICTED: translocase of chloroplast 159, chloroplastic [Solanum tuberosum]	NA
Smechr0600546.1	NA	NA	K12397 AP-3 complex subunit beta | (RefSeq) AP3-complex subunit beta-A (A)	PREDICTED: AP3-complex subunit beta-A isoform X1 [Solanum tuberosum]	AP3-complex subunit beta-A OS=Arabidopsis thaliana OX=3702 GN=AP3BA PE=2 SV=2
Smechr0600551.1	NA	NA	K00276 primary-amine oxidase [EC:1.4.3.21] | (RefSeq) uncharacterized LOC107865520 (A)	PREDICTED: uncharacterized protein LOC107825912 [Nicotiana tabacum]	NA
Smechr0600553.1	NA	NA	K15867 activity-regulated cytoskeleton-associated protein | (RefSeq) uncharacterized LOC107009826 (A)	hypothetical protein CDL12_29966 [Handroanthus impetiginosus]	NA
Smechr0600576.1	NA	NA	NA	PREDICTED: uncharacterized protein LOC107875339 [Capsicum annuum]	NA
Smechr0600613.1	PF01535(PPR repeat):PPR repeat	NA	K17964 leucine-rich PPR motif-containing protein, mitochondrial | (RefSeq) pentatricopeptide repeat-containing protein At5g57250, mitochondrial (A)	pentatricopeptide repeat-containing protein [Solanum lycopersicum]	Pentatricopeptide repeat-containing protein At5g42310, chloroplastic OS=Arabidopsis thaliana OX=3702 GN=CRP1 PE=2 SV=1
Smechr0600622.1	NA	NA	NA	hypothetical protein T265_02070 [Opisthorchis viverrini]	NA
Smechr0600641.1	NA	NA	K23222 nuclease HARBI1 [EC:3.1.-.-] | (RefSeq) uncharacterized protein LOC104103762 isoform X2 (A)	hypothetical protein BC332_30376 [Capsicum chinense]	NA
Smechr0600683.1	PF14223(gag-polypeptide of LTR copia-type):gag-polypeptide of LTR copia-type	NA	K00279 cytokinin dehydrogenase [EC:1.5.99.12] | (RefSeq) cytokinin dehydrogenase 5-like (A)	Polyprotein, putative [Solanum demissum]	NA
Smechr0600704.1	NA	NA	NA	uncharacterized protein LOC107030139 [Solanum pennellii]	NA
Smechr0600756.1	NA	NA	K10527 enoyl-CoA hydratase/3-hydroxyacyl-CoA dehydrogenase [EC:4.2.1.17 1.1.1.35 1.1.1.211] | (RefSeq) peroxisomal fatty acid beta-oxidation multifunctional protein AIM1-like (A)	hypothetical protein EJD97_001864, partial [Solanum chilense]	NA
Smechr0600762.1	NA	NA	NA	NA	NA
Smechr0600773.1	NA	NA	NA	NA	NA
Smechr0600788.1	NA	NA	NA	hypothetical protein LR48_Vigan02g055800 [Vigna angularis]	NA
Smechr0600808.1	NA	NA	NA	uncharacterized protein LOC104648330 [Solanum lycopersicum]	NA
Smechr0600827.1	PF03031(NLI interacting factor-like phosphatase):NLI interacting factor-like phosphatase	NA	K15731 carboxy-terminal domain RNA polymerase II polypeptide A small phosphatase [EC:3.1.3.16] | (RefSeq) CTD nuclear envelope phosphatase 1 homolog (A)	PREDICTED: CTD nuclear envelope phosphatase 1 homolog [Solanum tuberosum]	CTD nuclear envelope phosphatase 1 homolog OS=Drosophila pseudoobscura pseudoobscura OX=46245 GN=l(1)G0269 PE=3 SV=1
Smechr0600855.1	NA	NA	NA	putative E3 ubiquitin-protein ligase RF298 [Solanum pennellii]	NA
Smechr0600862.1	NA	NA	K01265 methionyl aminopeptidase [EC:3.4.11.18] | (RefSeq) uncharacterized protein LOC111398382 (A)	uncharacterized protein LOC104648678 [Solanum lycopersicum]	Polyprotein P3 OS=Commelina yellow mottle virus OX=10653 PE=3 SV=2
Smechr0600912.1	NA	NA	NA	NA	NA
Smechr0600944.1	NA	NA	NA	NA	NA
Smechr0600948.1	NA	NA	K03549 KUP system potassium uptake protein | (RefSeq) potassium transporter 19-like (A)	PREDICTED: uncharacterized protein LOC107867908 [Capsicum annuum]	NA
Smechr0600982.1	NA	NA	NA	PREDICTED: uncharacterized protein LOC104239484 [Nicotiana sylvestris]	NA
Smechr0601052.1	NA	NA	NA	NA	NA
Smechr0601077.1	NA	NA	NA	PREDICTED: probable inactive ATP-dependent zinc metalloprotease FTSHI 3, chloroplastic [Solanum tuberosum]	Probable inactive ATP-dependent zinc metalloprotease FTSHI 3, chloroplastic OS=Arabidopsis thaliana OX=3702 GN=FTSHI3 PE=1 SV=1
Smechr0601104.1	PF05699(hAT family C-terminal dimerisation region):hAT family C-terminal dimerisation region	molecular_function:"The formation of a protein dimer, a macromolecular structure consists of two noncovalently associated identical or nonidentical subunits." [ISBN:0198506732](GO:0046983)	K04460 serine/threonine-protein phosphatase 5 [EC:3.1.3.16] | (RefSeq) zinc finger BED domain-containing protein RICESLEEPER 2-like isoform X1 (A)	zinc finger BED domain-containing protein RICESLEEPER 2-like [Solanum lycopersicum]	Putative AC transposase OS=Zea mays OX=4577 PE=2 SV=2
Smechr0601110.1	PF03732(Retrotransposon gag protein):Retrotransposon gag protein	NA	K10706 senataxin [EC:3.6.4.-] | (RefSeq) helicase SEN1-like (A)	PREDICTED: uncharacterized protein LOC107062485 [Solanum tuberosum]	NA
Smechr0601111.1	PF09668(Aspartyl protease):Aspartyl protease	molecular_function:"Catalysis of the hydrolysis of internal, alpha-peptide bonds in a polypeptide chain by a mechanism in which a water molecule bound by the side chains of aspartic residues at the active center acts as a nucleophile." [ISBN:0198506732](GO:0004190),biological_process:"The hydrolysis of proteins into smaller polypeptides and/or amino acids by cleavage of their peptide bonds." [GOC…	K01303 acylaminoacyl-peptidase [EC:3.4.19.1] | (RefSeq) uncharacterized LOC101311565 (A)	PREDICTED: uncharacterized protein LOC107876362 [Capsicum annuum]	NA
Smechr0601161.1	NA	NA	NA	NA	NA
Smechr0601172.1	NA	NA	NA	PREDICTED: uncharacterized protein LOC107867908 [Capsicum annuum]	NA
Smechr0601208.1	NA	NA	NA	uncharacterized protein LOC107022115 [Solanum pennellii]	NA
Smechr0601267.1	PF13456(Reverse transcriptase-like):Reverse transcriptase-like	molecular_function:"Interacting selectively and non-covalently with any nucleic acid." [GOC:jl](GO:0003676),molecular_function:"Catalysis of the endonucleolytic cleavage of RNA in RNA-DNA hybrids to 5'-phosphomonoesters." [EC:3.1.26.4](GO:0004523)	K01184 polygalacturonase [EC:3.2.1.15] | (RefSeq) polygalacturonase-like (A)	hypothetical protein T459_23038 [Capsicum annuum]	Putative ribonuclease H protein At1g65750 OS=Arabidopsis thaliana OX=3702 GN=At1g65750 PE=3 SV=1
Smechr0601282.1	NA	NA	K03023 DNA-directed RNA polymerase III subunit RPC3 | (RefSeq) DNA-directed RNA polymerase III subunit rpc3 isoform X1 (A)	PREDICTED: DNA-directed RNA polymerase III subunit rpc3 isoform X2 [Nicotiana sylvestris]	NA
Smechr0601291.1	NA	NA	NA	NA	NA
Smechr0601295.1	NA	NA	NA	NA	NA
Smechr0601316.1	NA	NA	NA	NA	NA
Smechr0601332.1	NA	NA	K19984 exocyst complex component 5 | (RefSeq) uncharacterized protein LOC113272286 (A)	PREDICTED: zinc finger BED domain-containing protein RICESLEEPER 2-like [Solanum tuberosum]	Zinc finger BED domain-containing protein RICESLEEPER 2 OS=Oryza sativa subsp. japonica OX=39947 GN=Os03g0733400 PE=2 SV=1
Smechr0601399.1	PF13966(zinc-binding in reverse transcriptase):zinc-binding in reverse transcriptase	NA	K10393 kinesin family member 2/24 | (RefSeq) kinesin-13A-like (A)	PREDICTED: uncharacterized protein LOC109233241 [Nicotiana attenuata]	NA
Smechr0601427.1	NA	NA	NA	NA	NA
Smechr0601492.1	NA	NA	NA	NA	NA
Smechr0601516.1	NA	NA	NA	PREDICTED: putative late blight resistance protein homolog R1B-14 [Solanum tuberosum]	NA
Smechr0601693.1	PF00067(Cytochrome P450):Cytochrome P450	molecular_function:"Interacting selectively and non-covalently with iron (Fe) ions." [GOC:ai](GO:0005506),molecular_function:"Catalysis of an oxidation-reduction (redox) reaction in which hydrogen or electrons are transferred from each of two donors, and molecular oxygen is reduced or incorporated into a donor." [GOC:mah](GO:0016705),molecular_function:"Interacting selectively and non-covalently …	K07418 cytochrome P450 family 2 subfamily J [EC:1.14.14.1 1.14.14.73 1.14.14.74 1.14.14.75] | (RefSeq) premnaspirodiene oxygenase-like (A)	hypothetical protein CQW23_27171 [Capsicum baccatum]	Cytochrome P450 71D18 OS=Mentha spicata OX=29719 GN=CYP71D18 PE=1 SV=1
Smechr0601772.1	PF02902(Ulp1 protease family, C-terminal catalytic domain):Ulp1 protease family, C-terminal catalytic domain	biological_process:"The hydrolysis of proteins into smaller polypeptides and/or amino acids by cleavage of their peptide bonds." [GOC:bf, GOC:mah](GO:0006508),molecular_function:"Catalysis of the hydrolysis of peptide bonds in a polypeptide chain by a mechanism in which the sulfhydryl group of a cysteine residue at the active center acts as a nucleophile." [GOC:mah, http://merops.sanger.ac.uk/abo…	K21483 salicylate 1-O-methyltransferase [EC:2.1.1.274] | (RefSeq) salicylate carboxymethyltransferase-like (A)	hypothetical protein CQW23_05975 [Capsicum baccatum]	NA
Smechr0601833.1	PF00534(Glycosyl transferases group 1):Glycosyl transferases group 1	NA	NA	PREDICTED: uncharacterized protein LOC102588632 [Solanum tuberosum]	NA
Smechr0601882.1	PF13963(Transposase-associated domain):Transposase-associated domain	NA	K03549 KUP system potassium uptake protein | (RefSeq) potassium transporter 19-like (A)	PREDICTED: uncharacterized protein LOC109213219 [Nicotiana attenuata]	NA
Smechr0601885.1	NA	NA	NA	probable LRR receptor-like serine/threonine-protein kinase At5g48740 [Solanum pennellii]	Probable LRR receptor-like serine/threonine-protein kinase At5g48740 OS=Arabidopsis thaliana OX=3702 GN=At5g48740 PE=1 SV=1
Smechr0602108.1	NA	NA	K05387 glutamate receptor, ionotropic, plant | (RefSeq) glutamate receptor 2.8-like (A)	PREDICTED: glutamate receptor 2.8-like [Solanum tuberosum]	Glutamate receptor 2.8 OS=Arabidopsis thaliana OX=3702 GN=GLR2.8 PE=2 SV=2
Smechr0602415.1	NA	biological_process:"A conserved series of molecular signals found in prokaryotes and eukaryotes; involves autophosphorylation of a histidine kinase and the transfer of the phosphate group to an aspartate that then acts as a phospho-donor to response regulator proteins." [PMID:9191038](GO:0000160)	K12127 pseudo-response regulator 1 | (Kazusa) Lj4g3v1658890.1; - (A)	PREDICTED: two-component response regulator-like APRR1 [Capsicum annuum]	Two-component response regulator-like APRR1 OS=Arabidopsis thaliana OX=3702 GN=APRR1 PE=1 SV=1
Smechr0602984.1	PF13639(Ring finger domain):Ring finger domain	NA	K10664 E3 ubiquitin-protein ligase ATL6/9/15/31/42/55 [EC:2.3.2.27] | (RefSeq) RING-H2 finger protein ATL11-like (A)	PREDICTED: RING-H2 finger protein ATL1-like [Solanum tuberosum]	RING-H2 finger protein ATL1 OS=Arabidopsis thaliana OX=3702 GN=ATL1 PE=2 SV=1
Smechr0603051.1	PF13499(EF-hand domain pair):EF-hand domain pair	molecular_function:"Interacting selectively and non-covalently with calcium ions (Ca2+)." [GOC:ai](GO:0005509)	K13448 calcium-binding protein CML | (RefSeq) calmodulin-like protein 3 (A)	PREDICTED: calmodulin-like protein 3 [Solanum tuberosum]	Calmodulin-like protein 7 OS=Arabidopsis thaliana OX=3702 GN=CML7 PE=2 SV=1
Smechr0603122.1	PF00786(P21-Rho-binding domain):P21-Rho-binding domain	NA	NA	CRIB domain-containing protein RIC6 [Solanum lycopersicum]	CRIB domain-containing protein RIC6 OS=Arabidopsis thaliana OX=3702 GN=RIC6 PE=1 SV=1
Smechr0700004.1	PF00583(Acetyltransferase (GNAT) family):Acetyltransferase (GNAT) family	NA	NA	PREDICTED: uncharacterized protein LOC102588202 [Solanum tuberosum]	NA
Smechr0700047.1	PF06955(Xyloglucan endo-transglycosylase (XET) C-terminus):Xyloglucan endo-transglycosylase (XET) C-terminus;PF00722(Glycosyl hydrolases family 16):Glycosyl hydrolases family 16	molecular_function:"Catalysis of the hydrolysis of any O-glycosyl bond." [GOC:mah](GO:0004553),cellular_component:"The rigid or semi-rigid envelope lying outside the cell membrane of plant, fungal, most prokaryotic cells and some protozoan parasites, maintaining their shape and protecting them from osmotic lysis. In plants it is made of cellulose and, often, lignin; in fungi it is composed largel…	K14504 xyloglucan:xyloglucosyl transferase TCH4 [EC:2.4.1.207] | (RefSeq) xyloglucan endotransglucosylase/hydrolase protein 24-like (A)	hypothetical protein EJD97_001387 [Solanum chilense]	Probable xyloglucan endotransglucosylase/hydrolase protein 23 OS=Arabidopsis thaliana OX=3702 GN=XTH23 PE=2 SV=1
Smechr0700048.1	PF06955(Xyloglucan endo-transglycosylase (XET) C-terminus):Xyloglucan endo-transglycosylase (XET) C-terminus;PF00722(Glycosyl hydrolases family 16):Glycosyl hydrolases family 16	molecular_function:"Catalysis of the hydrolysis of any O-glycosyl bond." [GOC:mah](GO:0004553),cellular_component:"The rigid or semi-rigid envelope lying outside the cell membrane of plant, fungal, most prokaryotic cells and some protozoan parasites, maintaining their shape and protecting them from osmotic lysis. In plants it is made of cellulose and, often, lignin; in fungi it is composed largel…	K08235 xyloglucan:xyloglucosyl transferase [EC:2.4.1.207] | (RefSeq) probable xyloglucan endotransglucosylase/hydrolase protein 25 (A)	PREDICTED: probable xyloglucan endotransglucosylase/hydrolase protein 25 [Capsicum annuum]	Probable xyloglucan endotransglucosylase/hydrolase protein 25 OS=Arabidopsis thaliana OX=3702 GN=XTH25 PE=2 SV=2
Smechr0700074.1	PF01679(Proteolipid membrane potential modulator):Proteolipid membrane potential modulator	cellular_component:"The component of a membrane consisting of the gene products and protein complexes having at least some part of their peptide sequence embedded in the hydrophobic region of the membrane." [GOC:dos, GOC:go_curators](GO:0016021)	K03260 translation initiation factor 4G | (RefSeq) eukaryotic translation initiation factor-like (A)	PREDICTED: low temperature-induced protein lt101.2-like [Nicotiana tabacum]	UPF0057 membrane protein At4g30660 OS=Arabidopsis thaliana OX=3702 GN=At4g30660 PE=3 SV=1
Smechr0700124.1	NA	NA	K01183 chitinase [EC:3.2.1.14] | (RefSeq) probable chitinase 3 (A)	PREDICTED: probable chitinase 3 [Nicotiana attenuata]	NA
Smechr0700125.1	NA	NA	K01183 chitinase [EC:3.2.1.14] | (RefSeq) probable chitinase 3 (A)	PREDICTED: probable chitinase 3 [Nicotiana attenuata]	NA
Smechr0700174.1	NA	NA	NA	hypothetical protein EJD97_007139 [Solanum chilense]	NA
Smechr0700175.1	NA	NA	NA	hypothetical protein EJD97_007139 [Solanum chilense]	NA
Smechr0700284.1	PF16913(Purine nucleobase transmembrane transport):Purine nucleobase transmembrane transport	molecular_function:"Enables the directed movement of substances (such as macromolecules, small molecules, ions) into, out of or within a cell, or between cells." [GOC:ai, GOC:dgf](GO:0005215),cellular_component:"The component of a membrane consisting of the gene products and protein complexes having at least some part of their peptide sequence embedded in the hydrophobic region of the membrane." …	K00850 6-phosphofructokinase 1 [EC:2.7.1.11] | (RefSeq) ATP-dependent 6-phosphofructokinase 6-like (A)	PREDICTED: purine permease 3-like [Solanum tuberosum]	Purine permease 3 OS=Arabidopsis thaliana OX=3702 GN=PUP3 PE=2 SV=1
Smechr0700388.1	NA	NA	K12397 AP-3 complex subunit beta | (RefSeq) AP3-complex subunit beta-A (A)	PREDICTED: AP3-complex subunit beta-A isoform X1 [Solanum tuberosum]	NA
Smechr0700390.1	NA	NA	NA	uncharacterized protein LOC107019727 [Solanum pennellii]	NA
Smechr0700426.1	NA	NA	NA	PREDICTED: uncharacterized protein LOC109226028 [Nicotiana attenuata]	NA
Smechr0700427.1	NA	NA	NA	PREDICTED: uncharacterized protein LOC107057901 [Solanum tuberosum]	NA
Smechr0700445.1	NA	NA	NA	NA	NA
Smechr0700449.1	NA	NA	NA	PREDICTED: uncharacterized protein LOC107057901 [Solanum tuberosum]	NA
Smechr0700462.1	PF01636(Phosphotransferase enzyme family):Phosphotransferase enzyme family;PF01293(Phosphoenolpyruvate carboxykinase):Phosphoenolpyruvate carboxykinase	molecular_function:"Catalysis of the reaction: ATP + oxaloacetate = ADP + CO(2) + H(+) + phosphoenolpyruvate." [EC:4.1.1.49, RHEA:18617](GO:0004612),molecular_function:"Interacting selectively and non-covalently with ATP, adenosine 5'-triphosphate, a universally important coenzyme and enzyme regulator." [ISBN:0198506732](GO:0005524),biological_process:"The formation of glucose from noncarbohydrat…	K00899 5-methylthioribose kinase [EC:2.7.1.100] | (RefSeq) methylthioribose kinase (A)	PREDICTED: methylthioribose kinase [Solanum tuberosum]	Methylthioribose kinase 2 OS=Oryza sativa subsp. japonica OX=39947 GN=MTK2 PE=2 SV=1
Smechr0700510.1	NA	NA	NA	NA	NA
Smechr0700513.1	NA	NA	K14491 two-component response regulator ARR-B family | (RefSeq) putative two-component response regulator ARR13 (A)	PREDICTED: putative two-component response regulator ARR13 [Solanum tuberosum]	NA
Smechr0700527.1	PF00240(Ubiquitin family):Ubiquitin family	molecular_function:"Interacting selectively and non-covalently with any protein or protein complex (a complex of two or more proteins that may include other nonprotein molecules)." [GOC:go_curators](GO:0005515)	K23390 large proline-rich protein BAG6 | (RefSeq) ubiquitin domain-containing protein DSK2-like (A)	hypothetical protein A4A49_62118, partial [Nicotiana attenuata]	Large proline-rich protein BAG6 OS=Homo sapiens OX=9606 GN=BAG6 PE=1 SV=2
Smechr0700532.1	NA	NA	K07466 replication factor A1 | (RefSeq) replication protein A 70 kDa DNA-binding subunit B-like (A)	replication protein A 70 kDa DNA-binding subunit D-like [Solanum pennellii]	NA
Smechr0700541.1	NA	NA	K07466 replication factor A1 | (RefSeq) replication protein A 70 kDa DNA-binding subunit B-like (A)	NA	NA
Smechr0700547.1	NA	NA	NA	hypothetical protein EJD97_001505 [Solanum chilense]	NA
Smechr0700551.1	NA	NA	K07466 replication factor A1 | (RefSeq) replication protein A 70 kDa DNA-binding subunit D-like (A)	replication protein A 70 kDa DNA-binding subunit D-like [Solanum pennellii]	NA
Smechr0700563.1	NA	NA	K07466 replication factor A1 | (RefSeq) replication protein A 70 kDa DNA-binding subunit D-like (A)	replication protein A 70 kDa DNA-binding subunit D-like [Solanum pennellii]	NA
Smechr0700625.1	NA	NA	K20888 xyloglucan galactosyltransferase MUR3 [EC:2.4.1.-] | (RefSeq) LOW QUALITY PROTEIN: probable xyloglucan galactosyltransferase GT20 (A)	uncharacterized protein LOC114078040 [Solanum pennellii]	NA
Smechr0700627.1	PF13963(Transposase-associated domain):Transposase-associated domain	NA	K03549 KUP system potassium uptake protein | (RefSeq) potassium transporter 19-like (A)	uncharacterized protein LOC107001301 [Solanum pennellii]	NA
Smechr0700669.1	NA	NA	NA	PREDICTED: uncharacterized protein LOC107842295 [Capsicum annuum]	NA
Smechr0700672.1	NA	NA	K16296 serine carboxypeptidase-like clade I [EC:3.4.16.-] | (RefSeq) serine carboxypeptidase-like 17 (A)	PREDICTED: uncharacterized protein LOC109215147 [Nicotiana attenuata]	Putative ribonuclease H protein At1g65750 OS=Arabidopsis thaliana OX=3702 GN=At1g65750 PE=3 SV=1
Smechr0700699.1	NA	NA	NA	PREDICTED: uncharacterized protein LOC104239484 [Nicotiana sylvestris]	NA
Smechr0700711.1	NA	NA	NA	hypothetical protein BC332_18851 [Capsicum chinense]	NA
Smechr0700730.1	NA	NA	NA	PREDICTED: uncharacterized protein LOC104233317 [Nicotiana sylvestris]	NA
Smechr0700731.1	NA	NA	K07955 ADP-ribosylation factor-like protein 8 | (RefSeq) ADP-ribosylation factor-like protein 8 (A)	uncharacterized protein LOC114075117 [Solanum pennellii]	NA
Smechr0700732.1	NA	NA	NA	PREDICTED: uncharacterized protein LOC104120188 [Nicotiana tomentosiformis]	NA
Smechr0700784.1	NA	NA	NA	NA	NA
Smechr0700854.1	NA	molecular_function:"Any molecular function by which a gene product interacts selectively and non-covalently with DNA (deoxyribonucleic acid)." [GOC:dph, GOC:jl, GOC:tb, GOC:vw](GO:0003677),molecular_function:"A protein or a member of a complex that interacts selectively and non-covalently with a specific DNA sequence (sometimes referred to as a motif) within the regulatory region of a gene to mod…	K11253 histone H3 | (RefSeq) uncharacterized protein LOC110788621 (A)	PREDICTED: uncharacterized protein LOC102603641 [Solanum tuberosum]	NA
Smechr0700912.1	NA	NA	NA	PREDICTED: uncharacterized protein LOC107875339 [Capsicum annuum]	NA
Smechr0700926.1	NA	NA	NA	hypothetical protein CQW23_01936 [Capsicum baccatum]	NA
Smechr0700969.1	NA	NA	NA	putative coat protein [Nicotiana tabacum]	Putative Polyprotein CP OS=Cassava vein mosaic virus OX=38062 GN=ORF 1 PE=4 SV=1
Smechr0700970.1	NA	NA	NA	uncharacterized protein LOC107027607 [Solanum pennellii]	NA
Smechr0701044.1	NA	NA	NA	NA	NA
Smechr0701047.1	NA	NA	NA	NA	NA
Smechr0701210.1	NA	NA	NA	hypothetical protein STB1_57t00015 [Solanum tuberosum]	NA
Smechr0701213.1	NA	NA	NA	PREDICTED: uncharacterized protein LOC102591393 [Solanum tuberosum]	NA
Smechr0701267.1	NA	NA	NA	uncharacterized protein LOC107021990 [Solanum pennellii]	NA
Smechr0701287.1	NA	NA	NA	hypothetical protein EGW08_013163 [Elysia chlorotica]	NA
Smechr0701310.1	NA	NA	NA	NA	NA
Smechr0701311.1	NA	NA	NA	PREDICTED: probable inactive ATP-dependent zinc metalloprotease FTSHI 3, chloroplastic [Solanum tuberosum]	Probable inactive ATP-dependent zinc metalloprotease FTSHI 3, chloroplastic OS=Arabidopsis thaliana OX=3702 GN=FTSHI3 PE=1 SV=1
Smechr0701325.1	PF04640(PLATZ transcription factor):PLATZ transcription factor	NA	NA	uncharacterized protein LOC107025672 [Solanum pennellii]	NA
Smechr0701330.1	NA	NA	NA	TBC1 domain family member 5 homolog A [Solanum pennellii]	NA
Smechr0701333.1	NA	NA	NA	TBC1 domain family member 5 homolog A [Solanum pennellii]	NA
Smechr0701392.1	NA	NA	NA	PREDICTED: uncharacterized protein LOC107822758 [Nicotiana tabacum]	NA
Smechr0701397.1	NA	NA	NA	PREDICTED: uncharacterized protein LOC102579315 [Solanum tuberosum]	NA
Smechr0701417.1	NA	NA	K18789 xylogalacturonan beta-1,3-xylosyltransferase [EC:2.4.2.41] | (RefSeq) probable glycosyltransferase At3g42180 (A)	uncharacterized protein LOC104647941 [Solanum lycopersicum]	NA
Smechr0701469.1	NA	NA	NA	PREDICTED: uncharacterized protein LOC104239484 [Nicotiana sylvestris]	NA
Smechr0701489.1	PF13966(zinc-binding in reverse transcriptase):zinc-binding in reverse transcriptase	NA	NA	PREDICTED: uncharacterized protein LOC107061708 [Solanum tuberosum]	NA
Smechr0701493.1	PF00202(Aminotransferase class-III):Aminotransferase class-III	molecular_function:"Catalysis of the transfer of an amino group to an acceptor, usually a 2-oxo acid." [ISBN:0198506732](GO:0008483),molecular_function:"Interacting selectively and non-covalently with pyridoxal 5' phosphate, 3-hydroxy-5-(hydroxymethyl)-2-methyl4-pyridine carboxaldehyde 5' phosphate, the biologically active form of vitamin B6." [GOC:mah, ISBN:0198506732](GO:0030170)	K16871 4-aminobutyrate---pyruvate transaminase [EC:2.6.1.96] | (RefSeq) gamma aminobutyrate transaminase 1, mitochondrial (A)	PREDICTED: gamma aminobutyrate transaminase 1, mitochondrial isoform X1 [Solanum tuberosum]	Gamma aminobutyrate transaminase 1, mitochondrial OS=Solanum lycopersicum OX=4081 GN=GABA-TP1 PE=1 SV=1
Smechr0701496.1	NA	NA	K20562 biphenyl-4-hydroxylase | (RefSeq) cytochrome P450 CYP736A12-like (A)	uncharacterized protein LOC101245090 [Solanum lycopersicum]	NA
Smechr0701532.1	PF02171(Piwi domain):Piwi domain	molecular_function:"Interacting selectively and non-covalently with any nucleic acid." [GOC:jl](GO:0003676)	K11593 eukaryotic translation initiation factor 2C | (RefSeq) protein argonaute 4-like (A)	PREDICTED: GDSL esterase/lipase At5g45920 [Capsicum annuum]	GDSL esterase/lipase At5g45920 OS=Arabidopsis thaliana OX=3702 GN=At5g45920 PE=2 SV=1
Smechr0701534.1	NA	NA	NA	S-antigen protein [Symbiodinium microadriaticum]	NA
Smechr0701542.1	NA	NA	K13457 disease resistance protein RPM1 | (RefSeq) putative late blight resistance protein homolog R1A-3 (A)	NB-LRR tospovirus immune receptor [Solanum pennellii]	Late blight resistance protein R1-A OS=Solanum demissum OX=50514 GN=R1A PE=3 SV=1
Smechr0701551.1	PF11955(Plant organelle RNA recognition domain):Plant organelle RNA recognition domain	NA	K09566 peptidyl-prolyl isomerase G (cyclophilin G) [EC:5.2.1.8] | (RefSeq) uncharacterized protein LOC108227608 (A)	protein WHAT'S THIS FACTOR 9, mitochondrial [Solanum pennellii]	Protein WHAT'S THIS FACTOR 9, mitochondrial OS=Arabidopsis thaliana OX=3702 GN=WTF9 PE=4 SV=1
Smechr0701604.1	NA	NA	NA	uncharacterized protein LOC107009842 [Solanum pennellii]	NA
Smechr0701715.1	PF04640(PLATZ transcription factor):PLATZ transcription factor	NA	NA	PREDICTED: uncharacterized protein LOC107877208 [Capsicum annuum]	NA
Smechr0701770.1	PF00078(Reverse transcriptase (RNA-dependent DNA polymerase)):Reverse transcriptase (RNA-dependent DNA polymerase)	NA	K01188 beta-glucosidase [EC:3.2.1.21] | (RefSeq) uncharacterized protein LOC106394339 (A)	uncharacterized protein LOC107013425 [Solanum pennellii]	Uncharacterized mitochondrial protein AtMg01250 OS=Arabidopsis thaliana OX=3702 GN=AtMg01250 PE=4 SV=1
Smechr0701864.1	NA	NA	K08790 serine/threonine kinase 38 [EC:2.7.11.1] | (RefSeq) serine/threonine-protein kinase tricorner-like (A)	uncharacterized protein LOC109118915 [Solanum lycopersicum]	NA
Smechr0701912.1	NA	NA	NA	hypothetical protein T459_19994 [Capsicum annuum]	Late embryogenesis abundant protein At1g64065 OS=Arabidopsis thaliana OX=3702 GN=At1g64065 PE=2 SV=1
Smechr0701974.1	PF07800(Protein of unknown function (DUF1644)):Protein of unknown function (DUF1644)	NA	K01191 alpha-mannosidase [EC:3.2.1.24] | (RefSeq) alpha-mannosidase At3g26720-like (A)	uncharacterized protein LOC107026387 [Solanum pennellii]	NA
Smechr0702178.1	NA	NA	NA	PREDICTED: F-box/kelch-repeat protein At3g23880-like [Nicotiana tomentosiformis]	NA
Smechr0702182.1	NA	NA	NA	PREDICTED: F-box/kelch-repeat protein At3g23880-like [Nicotiana tomentosiformis]	NA
Smechr0702209.1	NA	NA	NA	NA	NA
Smechr0702210.1	NA	NA	NA	NA	NA
Smechr0702212.1	NA	NA	NA	PREDICTED: uncharacterized protein LOC107058557 [Solanum tuberosum]	NA
Smechr0702214.1	NA	NA	NA	PREDICTED: uncharacterized protein LOC107058557 [Solanum tuberosum]	NA
Smechr0702390.1	PF00929(Exonuclease):Exonuclease	NA	K18418 ERI1 exoribonuclease 3 [EC:3.1.-.-] | (RefSeq) uncharacterized exonuclease domain-containing protein At3g15140 (A)	PREDICTED: uncharacterized exonuclease domain-containing protein At3g15140 isoform X1 [Solanum tuberosum]	Uncharacterized exonuclease domain-containing protein At3g15140 OS=Arabidopsis thaliana OX=3702 GN=At3g15140 PE=2 SV=1
Smechr0702514.1	PF00010(Helix-loop-helix DNA-binding domain):Helix-loop-helix DNA-binding domain	molecular_function:"The formation of a protein dimer, a macromolecular structure consists of two noncovalently associated identical or nonidentical subunits." [ISBN:0198506732](GO:0046983)	K13422 transcription factor MYC2 | (RefSeq) transcription factor MYC2-like (A)	PREDICTED: transcription factor ILR3 [Solanum tuberosum]	Transcription factor ILR3 OS=Arabidopsis thaliana OX=3702 GN=ILR3 PE=1 SV=1
Smechr0702591.1	NA	NA	K14317 nuclear pore complex protein Nup214 | (RefSeq) nuclear pore complex protein NUP214-like (A)	glycine-rich cell wall structural protein 1-like [Cucurbita pepo subsp. pepo]	ATP-dependent RNA helicase glh-2 OS=Caenorhabditis elegans OX=6239 GN=glh-2 PE=1 SV=1
Smechr0702598.1	NA	NA	NA	PREDICTED: uncharacterized protein LOC107878747 isoform X1 [Capsicum annuum]	NA
Smechr0800288.1	PF00582(Universal stress protein family):Universal stress protein family	NA	K17609 nucleoredoxin [EC:1.8.1.8] | (RefSeq) hypothetical protein (A)	U-box domain-containing protein 52-like isoform X2 [Solanum pennellii]	U-box domain-containing protein 51 OS=Arabidopsis thaliana OX=3702 GN=PUB51 PE=2 SV=2
Smechr0800290.1	PF00582(Universal stress protein family):Universal stress protein family	NA	K17609 nucleoredoxin [EC:1.8.1.8] | (RefSeq) hypothetical protein (A)	hypothetical protein BC332_20469 [Capsicum chinense]	U-box domain-containing protein 35 OS=Arabidopsis thaliana OX=3702 GN=PUB35 PE=2 SV=2
Smechr0800428.1	PF00082(Subtilase family):Subtilase family;PF05922(Peptidase inhibitor I9):Peptidase inhibitor I9	molecular_function:"Catalysis of the hydrolysis of internal, alpha-peptide bonds in a polypeptide chain by a catalytic mechanism that involves a catalytic triad consisting of a serine nucleophile that is activated by a proton relay involving an acidic residue (e.g. aspartate or glutamate) and a basic residue (usually histidine)." [GOC:mah, http://merops.sanger.ac.uk/about/glossary.htm#CATTYPE, IS…	K15333 tRNA guanosine-2'-O-methyltransferase [EC:2.1.1.34] | (RefSeq) uncharacterized protein LOC104224633 (A)	PREDICTED: subtilisin-like protease SBT3.3 [Solanum tuberosum]	Subtilisin-like protease SBT3.9 OS=Arabidopsis thaliana OX=3702 GN=SBT3.9 PE=3 SV=1
Smechr0800471.1	NA	NA	K20562 biphenyl-4-hydroxylase | (RefSeq) cytochrome P450 CYP736A12-like (A)	uncharacterized protein LOC107025207 [Solanum pennellii]	NA
Smechr0800549.1	NA	NA	NA	hypothetical protein T459_17680 [Capsicum annuum]	NA
Smechr0800550.1	NA	NA	NA	uncharacterized protein LOC104648678 [Solanum lycopersicum]	NA
Smechr0800576.1	NA	NA	NA	NA	NA
Smechr0800607.1	PF10839(Protein of unknown function (DUF2647)):Protein of unknown function (DUF2647)	NA	NA	hypothetical protein CQW23_16631 [Capsicum baccatum]	Uncharacterized protein ycf68 OS=Eucalyptus globulus subsp. globulus OX=71271 GN=ycf68-1 PE=3 SV=1
Smechr0800608.1	NA	NA	K02112 F-type H+/Na+-transporting ATPase subunit beta [EC:7.1.2.2 7.2.2.1] | (RefSeq) uncharacterized protein LOC111393010 (A)	unnamed protein product, partial [Brassica rapa]	NA
Smechr0800610.1	NA	NA	K02112 F-type H+/Na+-transporting ATPase subunit beta [EC:7.1.2.2 7.2.2.1] | (RefSeq) uncharacterized protein LOC111393010 (A)	unnamed protein product, partial [Brassica rapa]	NA
Smechr0800615.1	PF01107(Viral movement protein (MP)):Viral movement protein (MP)	NA	NA	hypothetical protein CQW23_28065 [Capsicum baccatum]	Genome polyprotein OS=Petunia vein clearing virus (isolate Shepherd) OX=492094 PE=3 SV=1
Smechr0800616.1	NA	NA	NA	PREDICTED: uncharacterized protein LOC104239484 [Nicotiana sylvestris]	NA
Smechr0800618.1	PF13359(DDE superfamily endonuclease):DDE superfamily endonuclease	NA	K23222 nuclease HARBI1 [EC:3.1.-.-] | (RefSeq) putative nuclease HARBI1 (A)	PREDICTED: putative nuclease HARBI1 [Nicotiana attenuata]	NA
Smechr0800620.1	NA	NA	NA	PREDICTED: L10-interacting MYB domain-containing protein-like [Nicotiana tabacum]	NA
Smechr0800635.1	PF03108(MuDR family transposase):MuDR family transposase	NA	K02069 putative ABC transport system permease protein | (RefSeq) protein ALUMINUM SENSITIVE 3-like (A)	uncharacterized protein LOC107030382 [Solanum pennellii]	NA
Smechr0800659.1	NA	NA	K01426 amidase [EC:3.5.1.4] | (RefSeq) putative amidase C869.01 (A)	uncharacterized protein LOC104645370, partial [Solanum lycopersicum]	NA
Smechr0800711.1	NA	NA	NA	hypothetical protein T265_02070 [Opisthorchis viverrini]	NA
Smechr0800744.1	NA	NA	NA	hypothetical protein T459_11772 [Capsicum annuum]	NA
Smechr0800781.1	NA	NA	NA	NA	NA
Smechr0800825.1	NA	NA	NA	NA	NA
Smechr0800834.1	PF00168(C2 domain):C2 domain	NA	K19907 synaptotagmin-7 | (Kazusa) Lj4g3v1896260.1; - (A)	synaptotagmin-5 [Nicotiana attenuata]	Synaptotagmin-4 OS=Arabidopsis thaliana OX=3702 GN=SYT4 PE=2 SV=1
Smechr0800909.1	NA	NA	K11000 callose synthase [EC:2.4.1.-] | (RefSeq) callose synthase 12-like (A)	PREDICTED: uncharacterized protein LOC107059880 [Solanum tuberosum]	NA
Smechr0800946.1	NA	NA	NA	PREDICTED: uncharacterized protein LOC109217091 [Nicotiana attenuata]	NA
Smechr0800950.1	NA	NA	NA	uncharacterized protein LOC110032695 [Phalaenopsis equestris]	NA
Smechr0800978.1	PF00098(Zinc knuckle):Zinc knuckle	molecular_function:"Interacting selectively and non-covalently with any nucleic acid." [GOC:jl](GO:0003676),molecular_function:"Interacting selectively and non-covalently with zinc (Zn) ions." [GOC:ai](GO:0008270)	NA	PREDICTED: uncharacterized protein LOC107059643 [Solanum tuberosum]	NA
Smechr0800989.1	PF05695(Plant protein of unknown function (DUF825)):Plant protein of unknown function (DUF825)	molecular_function:"Interacting selectively and non-covalently with ATP, adenosine 5'-triphosphate, a universally important coenzyme and enzyme regulator." [ISBN:0198506732](GO:0005524),cellular_component:"A chlorophyll-containing plastid with thylakoids organized into grana and frets, or stroma thylakoids, and embedded in a stroma." [ISBN:0471245208](GO:0009507)	NA	Ycf2 (chloroplast) [Carthamus tinctorius]	Protein Ycf2 OS=Solanum bulbocastanum OX=147425 GN=ycf2-A PE=3 SV=1
Smechr0800997.1	PF09331(Domain of unknown function (DUF1985)):Domain of unknown function (DUF1985)	NA	NA	PREDICTED: uncharacterized protein LOC107841722 [Capsicum annuum]	NA
Smechr0801001.1	PF00078(Reverse transcriptase (RNA-dependent DNA polymerase)):Reverse transcriptase (RNA-dependent DNA polymerase)	NA	K20661 cytochrome P450 family 714 subfamily A polypeptide 1 | (RefSeq) cytochrome P450 714C2-like (A)	PREDICTED: uncharacterized protein LOC109232693 [Nicotiana attenuata]	NA
Smechr0801018.1	PF05695(Plant protein of unknown function (DUF825)):Plant protein of unknown function (DUF825)	molecular_function:"Interacting selectively and non-covalently with ATP, adenosine 5'-triphosphate, a universally important coenzyme and enzyme regulator." [ISBN:0198506732](GO:0005524),cellular_component:"A chlorophyll-containing plastid with thylakoids organized into grana and frets, or stroma thylakoids, and embedded in a stroma." [ISBN:0471245208](GO:0009507)	K02690 photosystem I P700 chlorophyll a apoprotein A2 | (RefSeq) photosystem I P700 chlorophyll a apoprotein A2-like (A)	hypothetical chloroplast RF2 (chloroplast) [Hancornia speciosa]	Protein Ycf2 OS=Nicotiana tomentosiformis OX=4098 GN=ycf2-A PE=3 SV=1
Smechr0801038.1	NA	NA	NA	hypothetical protein T459_29641 [Capsicum annuum]	NA
Smechr0801082.1	NA	NA	K07466 replication factor A1 | (RefSeq) replication protein A 70 kDa DNA-binding subunit B-like (A)	PREDICTED: replication protein A 70 kDa DNA-binding subunit B-like [Nicotiana tabacum]	NA
Smechr0801100.1	NA	NA	NA	uncharacterized protein LOC107022234 [Solanum pennellii]	NA
Smechr0801102.1	PF13041(PPR repeat family):PPR repeat family	NA	K17710 pentatricopeptide repeat domain-containing protein 1 | (RefSeq) pentatricopeptide repeat-containing protein At1g11290, chloroplastic-like isoform X1 (A)	Pentatricopeptide repeat-containing protein [Capsicum chinense]	Pentatricopeptide repeat-containing protein At4g14820 OS=Arabidopsis thaliana OX=3702 GN=PCMP-H3 PE=2 SV=1
Smechr0801138.1	PF16913(Purine nucleobase transmembrane transport):Purine nucleobase transmembrane transport	molecular_function:"Enables the directed movement of substances (such as macromolecules, small molecules, ions) into, out of or within a cell, or between cells." [GOC:ai, GOC:dgf](GO:0005215),cellular_component:"The component of a membrane consisting of the gene products and protein complexes having at least some part of their peptide sequence embedded in the hydrophobic region of the membrane." …	K07893 Ras-related protein Rab-6A | (RefSeq) probable purine permease 11 (A)	PREDICTED: probable purine permease 9 [Solanum tuberosum]	Purine permease 21 OS=Arabidopsis thaliana OX=3702 GN=PUP21 PE=2 SV=2
Smechr0801145.1	NA	NA	NA	NA	NA
Smechr0801203.1	NA	NA	NA	hypothetical protein CQW23_19718 [Capsicum baccatum]	NA
Smechr0801220.1	NA	NA	NA	PREDICTED: uncharacterized protein LOC104229988 [Nicotiana sylvestris]	NA
Smechr0801238.1	NA	NA	K20562 biphenyl-4-hydroxylase | (RefSeq) cytochrome P450 CYP736A12-like (A)	uncharacterized protein LOC107019523 [Solanum pennellii]	NA
Smechr0801324.1	NA	NA	NA	PREDICTED: uncharacterized protein LOC102598333 [Solanum tuberosum]	NA
Smechr0801351.1	NA	NA	NA	hypothetical protein T459_31535 [Capsicum annuum]	NA
Smechr0801451.1	PF00121(Triosephosphate isomerase):Triosephosphate isomerase;PF08284(Retroviral aspartyl protease):Retroviral aspartyl protease	molecular_function:"Catalysis of the reaction: D-glyceraldehyde 3-phosphate = glycerone phosphate." [EC:5.3.1.1, RHEA:18585](GO:0004807)	K15777 4,5-DOPA dioxygenase extradiol [EC:1.13.11.-] | (RefSeq) uncharacterized protein LOC109811674 (A)	PREDICTED: uncharacterized protein LOC107842935 isoform X1 [Capsicum annuum]	Triosephosphate isomerase, chloroplastic OS=Spinacia oleracea OX=3562 GN=TPIP1 PE=1 SV=1
Smechr0801512.1	NA	NA	K13459 disease resistance protein RPS2 | (RefSeq) probable disease resistance protein At4g27220 (A)	PREDICTED: probable disease resistance protein At4g27220 [Solanum tuberosum]	NA
Smechr0801515.1	NA	NA	K13459 disease resistance protein RPS2 | (RefSeq) probable disease resistance protein At4g27220 (A)	PREDICTED: probable disease resistance protein At4g27220 [Solanum tuberosum]	NA
Smechr0801518.1	NA	NA	NA	NA	NA
Smechr0801646.1	NA	NA	NA	PREDICTED: uncharacterized protein LOC107061933 [Solanum tuberosum]	NA
Smechr0801686.1	NA	NA	NA	NA	NA
Smechr0801727.1	PF03242(Late embryogenesis abundant protein):Late embryogenesis abundant protein	NA	NA	late embryogenis abundant protein 2-like isoform X2 [Solanum lycopersicum]	Indole-3-acetic acid-induced protein ARG2 OS=Vigna radiata var. radiata OX=3916 GN=ARG2 PE=2 SV=1
Smechr0801755.1	NA	NA	NA	hypothetical protein EJD97_013813 [Solanum chilense]	NA
Smechr0801759.1	PF13456(Reverse transcriptase-like):Reverse transcriptase-like	molecular_function:"Interacting selectively and non-covalently with any nucleic acid." [GOC:jl](GO:0003676),molecular_function:"Catalysis of the endonucleolytic cleavage of RNA in RNA-DNA hybrids to 5'-phosphomonoesters." [EC:3.1.26.4](GO:0004523)	K11267 sister chromatid cohesion protein PDS5 | (RefSeq) uncharacterized protein LOC109004852 (A)	hypothetical protein CQW23_01936 [Capsicum baccatum]	NA
Smechr0801895.1	NA	biological_process:"The transfer of an assembled 4Fe-4S] cluster from a scaffold protein to an acceptor protein that contributes to the attainment of the full functional capacity of a protein." [PMID:23615440](GO:0106035)	NA	protein AE7-like [Chenopodium quinoa]	Protein AE7 OS=Arabidopsis thaliana OX=3702 GN=AE7 PE=1 SV=2
Smechr0802112.1	PF00112(Papain family cysteine protease):Papain family cysteine protease	biological_process:"The hydrolysis of proteins into smaller polypeptides and/or amino acids by cleavage of their peptide bonds." [GOC:bf, GOC:mah](GO:0006508),molecular_function:"Catalysis of the hydrolysis of peptide bonds in a polypeptide chain by a mechanism in which the sulfhydryl group of a cysteine residue at the active center acts as a nucleophile." [GOC:mah, http://merops.sanger.ac.uk/abo…	K01368 cathepsin S [EC:3.4.22.27] | (RefSeq) cathepsin S-like (A)	hypothetical protein CQW23_18758 [Capsicum baccatum]	Viral cathepsin OS=Heliothis zea nuclear polyhedrosis virus OX=28290 GN=VCATH PE=3 SV=1
Smechr0802173.1	PF00011(Hsp20/alpha crystallin family):Hsp20/alpha crystallin family	NA	K13993 HSP20 family protein | (RefSeq) heat shock 22 kDa protein, mitochondrial-like (A)	hypothetical protein T459_00585 [Capsicum annuum]	Heat shock 22 kDa protein, mitochondrial OS=Glycine max OX=3847 GN=HSP23.9 PE=2 SV=1
Smechr0802346.1	PF13417(Glutathione S-transferase, N-terminal domain):Glutathione S-transferase, N-terminal domain	molecular_function:"Interacting selectively and non-covalently with any protein or protein complex (a complex of two or more proteins that may include other nonprotein molecules)." [GOC:go_curators](GO:0005515)	K00799 glutathione S-transferase [EC:2.5.1.18] | (RefSeq) glutathione S-transferase T1-like isoform X1 (A)	PREDICTED: glutathione S-transferase T1-like [Solanum tuberosum]	Glutathione S-transferase T1 OS=Arabidopsis thaliana OX=3702 GN=GSTT1 PE=2 SV=1
Smechr0802437.1	PF03018(Dirigent-like protein):Dirigent-like protein	NA	K19027 zinc finger FYVE domain-containing protein 26 | (RefSeq) hypothetical protein (A)	PREDICTED: disease resistance response protein 206-like [Solanum tuberosum]	Disease resistance response protein 206 OS=Pisum sativum OX=3888 GN=PI206 PE=1 SV=2
Smechr0802447.1	PF01263(Aldose 1-epimerase):Aldose 1-epimerase	biological_process:"The chemical reactions and pathways involving carbohydrates, any of a group of organic compounds based of the general formula Cx(H2O)y. Includes the formation of carbohydrate derivatives by the addition of a carbohydrate residue to another molecule." [GOC:mah, ISBN:0198506732](GO:0005975),molecular_function:"Catalysis of the geometric or structural changes within one molecule.…	K01792 glucose-6-phosphate 1-epimerase [EC:5.1.3.15] | (RefSeq) putative glucose-6-phosphate 1-epimerase (A)	PREDICTED: putative glucose-6-phosphate 1-epimerase [Solanum tuberosum]	Putative glucose-6-phosphate 1-epimerase OS=Cenchrus ciliaris OX=35872 PE=2 SV=1
Smechr0802510.1	PF10539(Development and cell death domain):Development and cell death domain	NA	K10457 kelch-like protein 20 | (RefSeq) uncharacterized protein LOC110101179 isoform X1 (A)	PREDICTED: B2 protein [Solanum tuberosum]	B2 protein OS=Daucus carota OX=4039 PE=2 SV=1
Smechr0802546.1	PF17862(AAA+ lid domain):-	NA	K22530 ATPase family AAA domain-containing protein 1 [EC:3.6.1.-] | (RefSeq) ATPase family AAA domain-containing protein 1-like (A)	PREDICTED: ATPase family AAA domain-containing protein 1-like [Solanum tuberosum]	ATPase family AAA domain-containing protein 1-A OS=Danio rerio OX=7955 GN=atad1a PE=2 SV=2
Smechr0900030.1	NA	NA	NA	PREDICTED: uncharacterized protein LOC102599218 [Solanum tuberosum]	NA
Smechr0900163.1	NA	NA	K05543 tRNA-dihydrouridine synthase 2 [EC:1.3.1.91] | (RefSeq) tRNA-dihydrouridine(20) synthase [NAD(P)+]-like (A)	PREDICTED: uncharacterized protein LOC102585043 isoform X1 [Solanum tuberosum]	NA
Smechr0900193.1	NA	NA	K02132 F-type H+-transporting ATPase subunit alpha | (RefSeq) atp1, DacassM_p027; ATP synthase F1 subunit 1 (A)	ATPase alpha subunit, partial (mitochondrion) [Cabomba sp. Qiu 97027]	ATP synthase subunit alpha, mitochondrial OS=Nicotiana plumbaginifolia OX=4092 GN=ATPA PE=3 SV=1
Smechr0900194.1	PF00006(ATP synthase alpha/beta family, nucleotide-binding domain):ATP synthase alpha/beta family, nucleotide-binding domain	molecular_function:"Interacting selectively and non-covalently with ATP, adenosine 5'-triphosphate, a universally important coenzyme and enzyme regulator." [ISBN:0198506732](GO:0005524)	K02132 F-type H+-transporting ATPase subunit alpha | (RefSeq) uncharacterized protein LOC8261561 (A)	ATPase alpha subunit, partial (mitochondrion) [Ranunculus sp. Qiu 95024]	ATP synthase subunit alpha, mitochondrial OS=Nicotiana plumbaginifolia OX=4092 GN=ATPA PE=3 SV=1
Smechr0900224.1	PF09809(Mitochondrial ribosomal protein L27):Mitochondrial ribosomal protein L27	NA	K17422 large subunit ribosomal protein L41 | (RefSeq) 39S ribosomal protein L41, mitochondrial-like (A)	hypothetical protein DM860_010639 [Cuscuta australis]	39S ribosomal protein L41, mitochondrial OS=Homo sapiens OX=9606 GN=MRPL41 PE=1 SV=1
Smechr0900323.1	PF00954(S-locus glycoprotein domain):S-locus glycoprotein domain;PF08276(PAN-like domain):PAN-like domain	biological_process:"The process, involving the sharing and interaction of the single locus incompatibility haplotypes, involved in the recognition or rejection of the self pollen by cells in the stigma. This process ensures out-breeding in certain plant species." [GOC:dph, GOC:pj, GOC:tb](GO:0048544)	K04733 interleukin-1 receptor-associated kinase 4 [EC:2.7.11.1] | (RefSeq) G-type lectin S-receptor-like serine/threonine-protein kinase At1g11330 (A)	hypothetical protein T459_22747 [Capsicum annuum]	G-type lectin S-receptor-like serine/threonine-protein kinase At1g61440 OS=Arabidopsis thaliana OX=3702 GN=At1g61440 PE=3 SV=2
Smechr0900360.1	NA	NA	K03023 DNA-directed RNA polymerase III subunit RPC3 | (RefSeq) DNA-directed RNA polymerase III subunit RPC3 (A)	PREDICTED: DNA-directed RNA polymerase III subunit RPC3 [Solanum tuberosum]	NA
Smechr0900433.1	PF04504(Protein of unknown function, DUF573):Protein of unknown function, DUF573	biological_process:"Any process that modulates the frequency, rate or extent of cellular DNA-templated transcription." [GOC:go_curators, GOC:txnOH](GO:0006355)	NA	hypothetical protein CQW23_03429 [Capsicum baccatum]	Probable transcription factor At1g66420 OS=Arabidopsis thaliana OX=3702 GN=At1g66420 PE=1 SV=1
Smechr0900460.1	PF05938(Plant self-incompatibility protein S1):Plant self-incompatibility protein S1	NA	NA	hypothetical protein A4A49_51299 [Nicotiana attenuata]	NA
Smechr0900461.1	PF05938(Plant self-incompatibility protein S1):Plant self-incompatibility protein S1	NA	NA	hypothetical protein A4A49_51299 [Nicotiana attenuata]	NA
Smechr0900571.1	PF00078(Reverse transcriptase (RNA-dependent DNA polymerase)):Reverse transcriptase (RNA-dependent DNA polymerase)	NA	K10393 kinesin family member 2/24 | (RefSeq) kinesin-13A-like (A)	PREDICTED: uncharacterized protein LOC109224303 [Nicotiana attenuata]	LINE-1 retrotransposable element ORF2 protein OS=Homo sapiens OX=9606 PE=1 SV=1
Smechr0900648.1	NA	NA	K10393 kinesin family member 2/24 | (RefSeq) kinesin-13A-like (A)	PREDICTED: uncharacterized protein LOC109237505 [Nicotiana attenuata]	NA
Smechr0900674.1	NA	NA	NA	PREDICTED: uncharacterized protein LOC107063429 [Solanum tuberosum]	NA
Smechr0900680.1	NA	NA	K15601 lysine-specific demethylase 3 [EC:1.14.11.-] | (RefSeq) lysine-specific demethylase JMJ25-like isoform X1 (A)	PREDICTED: lysine-specific demethylase JMJ25-like isoform X1 [Nicotiana attenuata]	Lysine-specific demethylase JMJ25 OS=Arabidopsis thaliana OX=3702 GN=JMJ25 PE=1 SV=1
Smechr0900686.1	NA	NA	K15601 lysine-specific demethylase 3 [EC:1.14.11.-] | (RefSeq) lysine-specific demethylase JMJ25-like isoform X2 (A)	PREDICTED: lysine-specific demethylase JMJ25-like isoform X2 [Nicotiana tomentosiformis]	NA
Smechr0900720.1	PF14111(Domain of unknown function (DUF4283)):Domain of unknown function (DUF4283)	NA	K04733 interleukin-1 receptor-associated kinase 4 [EC:2.7.11.1] | (RefSeq) probable LRR receptor-like serine/threonine-protein kinase RFK1 isoform X1 (A)	PREDICTED: uncharacterized protein LOC107062425 [Solanum tuberosum]	NA
Smechr0900751.1	NA	NA	NA	Protein ROOT HAIR DEFECTIVE 3 [Capsicum baccatum]	NA
Smechr0900752.1	NA	NA	NA	PREDICTED: uncharacterized protein LOC109211874 [Nicotiana attenuata]	NA
Smechr0900765.1	NA	NA	K14490 histidine-containing phosphotransfer peotein | (RefSeq) histidine-containing phosphotransfer protein 1-like (A)	PREDICTED: probable E3 ubiquitin-protein ligase ARI8 [Nicotiana tabacum]	NA
Smechr0900766.1	NA	NA	K14490 histidine-containing phosphotransfer peotein | (RefSeq) histidine-containing phosphotransfer protein 1-like (A)	PREDICTED: probable E3 ubiquitin-protein ligase ARI8 [Nicotiana tomentosiformis]	NA
Smechr0900771.1	PF01283(Ribosomal protein S26e):Ribosomal protein S26e	molecular_function:"The action of a molecule that contributes to the structural integrity of the ribosome." [GOC:mah](GO:0003735),cellular_component:"An intracellular organelle, about 200 A in diameter, consisting of RNA and protein. It is the site of protein biosynthesis resulting from translation of messenger RNA (mRNA). It consists of two subunits, one large and one small, each containing only…	K02976 small subunit ribosomal protein S26e | (RefSeq) 40S ribosomal protein S26-3-like (A)	PREDICTED: 40S ribosomal protein S26-3-like [Nicotiana tomentosiformis]	40S ribosomal protein S26-1 OS=Arabidopsis thaliana OX=3702 GN=RPS26A PE=2 SV=2
Smechr0900782.1	NA	NA	NA	NA	NA
Smechr0900783.1	NA	NA	K10527 enoyl-CoA hydratase/3-hydroxyacyl-CoA dehydrogenase [EC:4.2.1.17 1.1.1.35 1.1.1.211] | (RefSeq) peroxisomal fatty acid beta-oxidation multifunctional protein AIM1-like (A)	uncharacterized protein LOC107013353 [Solanum pennellii]	NA
Smechr0900832.1	PF04434(SWIM zinc finger):SWIM zinc finger	molecular_function:"Interacting selectively and non-covalently with zinc (Zn) ions." [GOC:ai](GO:0008270)	K17604 zinc finger SWIM domain-containing protein 3 | (RefSeq) uncharacterized protein LOC103955850 (A)	uncharacterized protein LOC107027741 [Solanum pennellii]	NA
Smechr0900910.1	NA	NA	K17964 leucine-rich PPR motif-containing protein, mitochondrial | (RefSeq) pentatricopeptide repeat-containing protein At5g57250, mitochondrial (A)	PREDICTED: pentatricopeptide repeat-containing protein At5g42310, mitochondrial isoform X1 [Solanum tuberosum]	Pentatricopeptide repeat-containing protein At5g42310, chloroplastic OS=Arabidopsis thaliana OX=3702 GN=CRP1 PE=2 SV=1
Smechr0900916.1	PF00571(CBS domain):CBS domain	NA	K07200 5'-AMP-activated protein kinase, regulatory gamma subunit | (RefSeq) SNF1-related protein kinase regulatory subunit gamma-1-like (A)	PREDICTED: SNF1-related protein kinase regulatory subunit gamma-1-like [Solanum tuberosum]	SNF1-related protein kinase regulatory subunit gamma-1-like OS=Arabidopsis thaliana OX=3702 GN=CBSCBS2 PE=1 SV=1
Smechr0900930.1	NA	NA	K07955 ADP-ribosylation factor-like protein 8 | (RefSeq) ADP-ribosylation factor-like protein 8 (A)	uncharacterized protein LOC114075117 [Solanum pennellii]	NA
Smechr0900934.1	PF14372(Domain of unknown function (DUF4413)):Domain of unknown function (DUF4413)	molecular_function:"Any molecular function by which a gene product interacts selectively and non-covalently with DNA (deoxyribonucleic acid)." [GOC:dph, GOC:jl, GOC:tb, GOC:vw](GO:0003677)	NA	PREDICTED: zinc finger BED domain-containing protein RICESLEEPER 2-like [Solanum tuberosum]	Zinc finger BED domain-containing protein RICESLEEPER 2 OS=Oryza sativa subsp. japonica OX=39947 GN=Os03g0733400 PE=2 SV=1
Smechr0900948.1	NA	NA	NA	PREDICTED: altered inheritance of mitochondria protein 3 [Solanum tuberosum]	NA
Smechr0900961.1	NA	NA	NA	PREDICTED: uncharacterized protein LOC104233317 [Nicotiana sylvestris]	NA
Smechr0901003.1	PF01535(PPR repeat):PPR repeat	NA	K22733 magnesium transporter | (RefSeq) pentatricopeptide repeat-containing protein At3g12770 (A)	PREDICTED: pentatricopeptide repeat-containing protein At1g04840 [Nicotiana attenuata]	Pentatricopeptide repeat-containing protein At1g04840 OS=Arabidopsis thaliana OX=3702 GN=PCMP-H64 PE=2 SV=1
Smechr0901007.1	PF13966(zinc-binding in reverse transcriptase):zinc-binding in reverse transcriptase	NA	NA	PREDICTED: uncharacterized protein LOC107058064 [Solanum tuberosum]	NA
Smechr0901008.1	NA	NA	NA	PREDICTED: uncharacterized protein LOC107058390 [Solanum tuberosum]	NA
Smechr0901009.1	PF13966(zinc-binding in reverse transcriptase):zinc-binding in reverse transcriptase	NA	NA	PREDICTED: uncharacterized protein LOC104245031 [Nicotiana sylvestris]	NA
Smechr0901022.1	NA	NA	NA	uncharacterized protein LOC107016729 [Solanum pennellii]	NA
Smechr0901049.1	NA	NA	K09527 DnaJ homolog subfamily C member 7 | (RefSeq) DnaJ family-like protein (A)	uncharacterized protein LOC101249008 [Solanum lycopersicum]	Titin homolog OS=Caenorhabditis elegans OX=6239 GN=ttn-1 PE=1 SV=2
Smechr0901067.1	NA	NA	K00131 glyceraldehyde-3-phosphate dehydrogenase (NADP+) [EC:1.2.1.9] | (RefSeq) NADP-dependent glyceraldehyde-3-phosphate dehydrogenase-like (A)	PREDICTED: uncharacterized protein LOC107864871, partial [Capsicum annuum]	NA
Smechr0901085.1	NA	NA	NA	NA	NA
Smechr0901101.1	PF13456(Reverse transcriptase-like):Reverse transcriptase-like	molecular_function:"Interacting selectively and non-covalently with any nucleic acid." [GOC:jl](GO:0003676),molecular_function:"Catalysis of the endonucleolytic cleavage of RNA in RNA-DNA hybrids to 5'-phosphomonoesters." [EC:3.1.26.4](GO:0004523)	NA	NA	NA
Smechr0901164.1	NA	NA	NA	uncharacterized protein LOC107013575 isoform X1 [Solanum pennellii]	NA
Smechr0901180.1	NA	NA	K07955 ADP-ribosylation factor-like protein 8 | (RefSeq) ADP-ribosylation factor-like protein 8 (A)	uncharacterized protein LOC114075117 [Solanum pennellii]	NA
Smechr0901183.1	NA	NA	K02267 cytochrome c oxidase subunit 6b | (RefSeq) cytochrome c oxidase subunit 6b-1-like (A)	PREDICTED: uncharacterized protein LOC107775802, partial [Nicotiana tabacum]	NA
Smechr0901216.1	NA	NA	K23222 nuclease HARBI1 [EC:3.1.-.-] | (RefSeq) uncharacterized protein LOC104103762 isoform X2 (A)	hypothetical protein T459_35256 [Capsicum annuum]	NA
Smechr0901225.1	NA	NA	NA	uncharacterized protein LOC104648678 [Solanum lycopersicum]	Polyprotein P3 OS=Rice tungro bacilliform virus (isolate Philippines) OX=10655 PE=1 SV=1
Smechr0901320.1	NA	NA	K07955 ADP-ribosylation factor-like protein 8 | (RefSeq) ADP-ribosylation factor-like protein 8 (A)	uncharacterized protein LOC114075117 [Solanum pennellii]	NA
Smechr0901353.1	NA	NA	NA	PREDICTED: haloalkane dehalogenase 2 [Solanum tuberosum]	Cis-3-alkyl-4-alkyloxetan-2-one decarboxylase OS=Shewanella oneidensis (strain MR-1) OX=211586 GN=oleB PE=1 SV=1
Smechr0901363.1	PF09331(Domain of unknown function (DUF1985)):Domain of unknown function (DUF1985)	NA	NA	PREDICTED: uncharacterized protein LOC102585332 [Solanum tuberosum]	NA
Smechr0901395.1	PF16851(Stomagen):Stomagen	biological_process:"Any process that activates or increases the frequency, rate or extent of stomatal complex development." [GOC:obol](GO:2000123)	NA	PREDICTED: uncharacterized protein LOC104217247 [Nicotiana sylvestris]	EPIDERMAL PATTERNING FACTOR-like protein 9 OS=Arabidopsis thaliana OX=3702 GN=EPFL9 PE=1 SV=1
Smechr0901408.1	NA	NA	NA	PREDICTED: uncharacterized protein LOC107063076 [Solanum tuberosum]	NA
Smechr0901426.1	NA	NA	NA	uncharacterized protein LOC114075117 [Solanum pennellii]	NA
Smechr0901427.1	NA	NA	NA	PREDICTED: uncharacterized protein LOC104120188 [Nicotiana tomentosiformis]	NA
Smechr0901428.1	NA	NA	K07955 ADP-ribosylation factor-like protein 8 | (RefSeq) ADP-ribosylation factor-like protein 8 (A)	PREDICTED: uncharacterized protein LOC104239484 [Nicotiana sylvestris]	NA
Smechr0901450.1	NA	NA	NA	PREDICTED: uncharacterized protein LOC109234629 [Nicotiana attenuata]	NA
Smechr0901477.1	NA	NA	NA	hypothetical protein T459_21999 [Capsicum annuum]	NA
Smechr0901493.1	NA	NA	NA	PREDICTED: uncharacterized protein LOC107057986 [Solanum tuberosum]	NA
Smechr0901533.1	PF00173(Cytochrome b5-like Heme/Steroid binding domain):Cytochrome b5-like Heme/Steroid binding domain	NA	K10534 nitrate reductase (NAD(P)H) [EC:1.7.1.1 1.7.1.2 1.7.1.3] | (RefSeq) nitA; nitrate reductase (A)	PREDICTED: cytochrome b5 [Solanum tuberosum]	Cytochrome b5 OS=Nicotiana tabacum OX=4097 PE=2 SV=1
Smechr0901535.1	NA	NA	NA	putative F-box protein At3g16210 [Solanum pennellii]	NA
Smechr0901541.1	NA	NA	NA	uncharacterized protein LOC107019405 [Solanum pennellii]	NA
Smechr0901703.1	NA	NA	K04120 ent-copalyl diphosphate synthase [EC:5.5.1.13] | (RefSeq) ent-copalyl diphosphate synthase, chloroplastic-like (A)	ent-copalyl diphosphate synthase, chloroplastic [Nicotiana attenuata]	Copal-8-ol diphosphate hydratase, chloroplastic OS=Nicotiana tabacum OX=4097 GN=CPS2 PE=1 SV=1
Smechr0901714.1	NA	NA	NA	hypothetical protein BC332_00993 [Capsicum chinense]	NA
Smechr0901717.1	NA	NA	NA	hypothetical protein BC332_00993 [Capsicum chinense]	NA
Smechr0901785.1	NA	molecular_function:"Enables the transfer of a GDP-fucose from one side of a membrane to the other. GDP-fucose is a substance composed of fucose in glycosidic linkage with guanosine diphosphate." [GOC:ai, GOC:mtg_transport, ISBN:0815340729](GO:0005457),cellular_component:"A compound membranous cytoplasmic organelle of eukaryotic cells, consisting of flattened, ribosome-free vesicles arranged in a …	K15281 solute carrier family 35 | (RefSeq) GDP-mannose transporter GONST4-like (A)	PREDICTED: GDP-mannose transporter GONST4 [Solanum tuberosum]	GDP-fucose transporter 1 OS=Arabidopsis thaliana OX=3702 GN=GFT1 PE=1 SV=1
Smechr0901968.1	PF00646(F-box domain):F-box domain	molecular_function:"Interacting selectively and non-covalently with any protein or protein complex (a complex of two or more proteins that may include other nonprotein molecules)." [GOC:go_curators](GO:0005515)	K06911 uncharacterized protein | (RefSeq) F-box/LRR-repeat protein At3g59200-like isoform X1 (A)	hypothetical protein EJD97_023901 [Solanum chilense]	F-box/LRR-repeat protein 25 OS=Arabidopsis thaliana OX=3702 GN=FBL25 PE=2 SV=1
Smechr0902026.1	NA	NA	K17086 transmembrane 9 superfamily member 2/4 | (RefSeq) uncharacterized LOC101300290 (A)	PREDICTED: uncharacterized protein LOC102603641 [Solanum tuberosum]	NA
Smechr0902464.1	PF02798(Glutathione S-transferase, N-terminal domain):Glutathione S-transferase, N-terminal domain;PF00043(Glutathione S-transferase, C-terminal domain):Glutathione S-transferase, C-terminal domain	molecular_function:"Interacting selectively and non-covalently with any protein or protein complex (a complex of two or more proteins that may include other nonprotein molecules)." [GOC:go_curators](GO:0005515)	K00799 glutathione S-transferase [EC:2.5.1.18] | (RefSeq) probable glutathione S-transferase (A)	PREDICTED: probable glutathione S-transferase [Solanum tuberosum]	Probable glutathione S-transferase OS=Nicotiana tabacum OX=4097 PE=2 SV=1
Smechr0902471.1	PF03018(Dirigent-like protein):Dirigent-like protein	NA	K19027 zinc finger FYVE domain-containing protein 26 | (RefSeq) hypothetical protein (A)	Dirigent protein 16 [Capsicum chinense]	Dirigent protein 16 OS=Arabidopsis thaliana OX=3702 GN=DIR16 PE=2 SV=1
Smechr0902615.1	PF07172(Glycine rich protein family):Glycine rich protein family	NA	NA	hypothetical protein BC332_06393 [Capsicum chinense]	Glycine-rich protein OS=Nicotiana tabacum OX=4097 GN=GRP PE=2 SV=1
Smechr0902687.1	NA	molecular_function:"Interacting selectively and non-covalently with any protein or protein complex (a complex of two or more proteins that may include other nonprotein molecules)." [GOC:go_curators](GO:0005515)	NA	PREDICTED: uncharacterized protein LOC102598137 [Solanum tuberosum]	NA
Smechr1000087.1	PF14380(Wall-associated receptor kinase C-terminal):Wall-associated receptor kinase C-terminal	NA	K04733 interleukin-1 receptor-associated kinase 4 [EC:2.7.11.1] | (RefSeq) LEAF RUST 10 DISEASE-RESISTANCE LOCUS RECEPTOR-LIKE PROTEIN KINASE-like 1.1 isoform X1 (A)	rust resistance kinase Lr10-like [Solanum pennellii]	LEAF RUST 10 DISEASE-RESISTANCE LOCUS RECEPTOR-LIKE PROTEIN KINASE-like 1.1 OS=Arabidopsis thaliana OX=3702 GN=LRK10L-1.1 PE=2 SV=1
Smechr1000089.1	PF14380(Wall-associated receptor kinase C-terminal):Wall-associated receptor kinase C-terminal	NA	K04733 interleukin-1 receptor-associated kinase 4 [EC:2.7.11.1] | (RefSeq) rust resistance kinase Lr10-like isoform X1 (A)	PREDICTED: LEAF RUST 10 DISEASE-RESISTANCE LOCUS RECEPTOR-LIKE PROTEIN KINASE-like 1.1 [Capsicum annuum]	LEAF RUST 10 DISEASE-RESISTANCE LOCUS RECEPTOR-LIKE PROTEIN KINASE-like 1.1 OS=Arabidopsis thaliana OX=3702 GN=LRK10L-1.1 PE=2 SV=1
Smechr1000106.1	PF00510(Cytochrome c oxidase subunit III):Cytochrome c oxidase subunit III	molecular_function:"Catalysis of the four-electron reduction of dioxygen (O2) to water, coupled to generation of a proton electrochemical gradient across a membrane." [GOC:kd](GO:0015002),cellular_component:"A lipid bilayer along with all the proteins and protein complexes embedded in it an attached to it." [GOC:dos, GOC:mah, ISBN:0815316194](GO:0016020),biological_process:"A process in which a s…	K02262 cytochrome c oxidase subunit 3 | (RefSeq) coxIII, AT66_p22; cytochrome c oxidase subunit 3 (A)	cytochrome oxidase subunit 3 (mitochondrion) [Capsicum annuum]	Cytochrome c oxidase subunit 3 OS=Helianthus annuus OX=4232 GN=COX3 PE=3 SV=1
Smechr1000341.1	NA	NA	NA	hypothetical protein EJD97_010050 [Solanum chilense]	NA
Smechr1000444.1	NA	NA	K14491 two-component response regulator ARR-B family | (RefSeq) two-component response regulator ORR26-like (A)	hypothetical protein EJD97_023891, partial [Solanum chilense]	Two-component response regulator ARR1 OS=Arabidopsis thaliana OX=3702 GN=ARR1 PE=1 SV=2
Smechr1000449.1	NA	NA	K14491 two-component response regulator ARR-B family | (RefSeq) two-component response regulator ARR14-like (A)	two-component response regulator arr1 [Nicotiana attenuata]	NA
Smechr1000497.1	PF00141(Peroxidase):Peroxidase	molecular_function:"Catalysis of the reaction: donor + hydrogen peroxide = oxidized donor + 2 H2O." [EC:1.11.1.7](GO:0004601),biological_process:"Any process that results in a change in state or activity of a cell or an organism (in terms of movement, secretion, enzyme production, gene expression, etc.) as a result of oxidative stress, a state often resulting from exposure to high levels of react…	K00430 peroxidase [EC:1.11.1.7] | (RefSeq) peroxidase 27-like (A)	PREDICTED: peroxidase 27-like [Solanum tuberosum]	Peroxidase 56 OS=Arabidopsis thaliana OX=3702 GN=PER56 PE=2 SV=1
Smechr1000546.1	NA	NA	NA	PREDICTED: uncharacterized protein LOC107061178 [Solanum tuberosum]	NA
Smechr1000581.1	NA	NA	K23222 nuclease HARBI1 [EC:3.1.-.-] | (RefSeq) uncharacterized protein LOC104087457 (A)	hypothetical protein T459_35256 [Capsicum annuum]	NA
Smechr1000659.1	NA	NA	NA	PREDICTED: uncharacterized protein LOC107869244 [Capsicum annuum]	NA
Smechr1000662.1	NA	NA	NA	NA	NA
Smechr1000665.1	PF00917(MATH domain):MATH domain	molecular_function:"Interacting selectively and non-covalently with any protein or protein complex (a complex of two or more proteins that may include other nonprotein molecules)." [GOC:go_curators](GO:0005515)	K10523 speckle-type POZ protein | (RefSeq) uncharacterized protein LOC104427090 (A)	MATH domain and coiled-coil domain-containing protein At3g58270-like isoform X2 [Solanum pennellii]	Ubiquitin carboxyl-terminal hydrolase 12 OS=Arabidopsis thaliana OX=3702 GN=UBP12 PE=1 SV=2
Smechr1000692.1	NA	NA	NA	hypothetical protein A4A49_59496, partial [Nicotiana attenuata]	NA
Smechr1000723.1	NA	NA	NA	uncharacterized protein LOC109121249 [Solanum lycopersicum]	Putative transactivator/viroplasmin protein OS=Cassava vein mosaic virus OX=38062 GN=ORF 4 PE=3 SV=1
Smechr1000731.1	PF05699(hAT family C-terminal dimerisation region):hAT family C-terminal dimerisation region	molecular_function:"The formation of a protein dimer, a macromolecular structure consists of two noncovalently associated identical or nonidentical subunits." [ISBN:0198506732](GO:0046983)	K04460 serine/threonine-protein phosphatase 5 [EC:3.1.3.16] | (RefSeq) zinc finger BED domain-containing protein RICESLEEPER 2-like isoform X1 (A)	PREDICTED: zinc finger BED domain-containing protein RICESLEEPER 1-like [Nicotiana sylvestris]	Putative AC9 transposase OS=Zea mays OX=4577 PE=4 SV=1
Smechr1000745.1	PF00361(Proton-conducting membrane transporter):Proton-conducting membrane transporter	NA	K01303 acylaminoacyl-peptidase [EC:3.4.19.1] | (RefSeq) uncharacterized LOC101311565 (A)	hypothetical protein EJD97_014680 [Solanum chilense]	NAD(P)H-quinone oxidoreductase subunit 5, chloroplastic OS=Platanus occidentalis OX=4403 GN=ndhF PE=3 SV=1
Smechr1000836.1	NA	NA	K01099 inositol polyphosphate 5-phosphatase INPP5B/F [EC:3.1.3.36] | (RefSeq) type II inositol 1,4,5-trisphosphate 5-phosphatase FRA3-like isoform X1 (A)	hypothetical protein EJD97_010830 [Solanum chilense]	Type I inositol polyphosphate 5-phosphatase 12 OS=Arabidopsis thaliana OX=3702 GN=IP5P12 PE=1 SV=2
Smechr1000847.1	NA	NA	K16675 palmitoyltransferase ZDHHC9/14/18 [EC:2.3.1.225] | (RefSeq) probable protein S-acyltransferase 1 (A)	hypothetical protein EJD97_017297 [Solanum chilense]	NA
Smechr1000857.1	NA	NA	NA	NA	NA
Smechr1000879.1	PF02392(Ycf4):Ycf4	cellular_component:"A photosystem that contains an iron-sulfur reaction center associated with accessory pigments and electron carriers. In cyanobacteria and chloroplasts, photosystem I functions as a light-dependent plastocyanin-ferredoxin oxidoreductase, transferring electrons from plastocyanin to ferredoxin; in photosynthetic bacteria that have only a single type I photosystem, such as the gre…	K02634 apocytochrome f | (RefSeq) uncharacterized protein LOC111284174 (A)	photosystem I assembly protein ycf4 (chloroplast) [Helwingia himalaica]	Photosystem I assembly protein Ycf4 OS=Solanum tuberosum OX=4113 GN=ycf4 PE=3 SV=1
Smechr1000897.1	NA	NA	K20562 biphenyl-4-hydroxylase | (RefSeq) cytochrome P450 CYP736A12-like (A)	uncharacterized protein LOC107019523 [Solanum pennellii]	NA
Smechr1000899.1	NA	NA	NA	uncharacterized protein LOC107013575 isoform X1 [Solanum pennellii]	NA
Smechr1000929.1	NA	NA	NA	PREDICTED: uncharacterized protein LOC109209806 [Nicotiana attenuata]	NA
Smechr1000942.1	NA	NA	NA	PREDICTED: uncharacterized protein LOC107062434 [Solanum tuberosum]	NA
Smechr1000961.1	NA	NA	K07955 ADP-ribosylation factor-like protein 8 | (RefSeq) ADP-ribosylation factor-like protein 8 (A)	uncharacterized protein LOC114075117 [Solanum pennellii]	NA
Smechr1000962.1	NA	NA	NA	PREDICTED: uncharacterized protein LOC104120188 [Nicotiana tomentosiformis]	NA
Smechr1000965.1	PF14372(Domain of unknown function (DUF4413)):Domain of unknown function (DUF4413);PF05699(hAT family C-terminal dimerisation region):hAT family C-terminal dimerisation region	molecular_function:"Any molecular function by which a gene product interacts selectively and non-covalently with DNA (deoxyribonucleic acid)." [GOC:dph, GOC:jl, GOC:tb, GOC:vw](GO:0003677),molecular_function:"The formation of a protein dimer, a macromolecular structure consists of two noncovalently associated identical or nonidentical subunits." [ISBN:0198506732](GO:0046983)	K04460 serine/threonine-protein phosphatase 5 [EC:3.1.3.16] | (RefSeq) zinc finger BED domain-containing protein RICESLEEPER 2-like isoform X1 (A)	PREDICTED: zinc finger BED domain-containing protein RICESLEEPER 2-like [Capsicum annuum]	Zinc finger BED domain-containing protein RICESLEEPER 1 OS=Oryza sativa subsp. japonica OX=39947 GN=Os05g0239150 PE=3 SV=1
Smechr1000977.1	NA	NA	NA	NA	NA
Smechr1000985.1	NA	NA	K07466 replication factor A1 | (RefSeq) uncharacterized LOC100500983 isoform X1 (A)	PREDICTED: uncharacterized protein LOC107063468 [Solanum tuberosum]	NA
Smechr1001017.1	PF01490(Transmembrane amino acid transporter protein):Transmembrane amino acid transporter protein	NA	K15015 solute carrier family 32 (vesicular inhibitory amino acid transporter) | (RefSeq) vacuolar amino acid transporter 1-like (A)	hypothetical protein T459_08596 [Capsicum annuum]	Amino acid transporter AVT1C OS=Arabidopsis thaliana OX=3702 GN=AVT1C PE=1 SV=1
Smechr1001045.1	NA	NA	K07955 ADP-ribosylation factor-like protein 8 | (RefSeq) ADP-ribosylation factor-like protein 8 (A)	PREDICTED: uncharacterized protein LOC104239484 [Nicotiana sylvestris]	NA
Smechr1001046.1	NA	NA	K07955 ADP-ribosylation factor-like protein 8 | (RefSeq) ADP-ribosylation factor-like protein 8 (A)	PREDICTED: uncharacterized protein LOC104239484 [Nicotiana sylvestris]	NA
Smechr1001047.1	NA	NA	K07955 ADP-ribosylation factor-like protein 8 | (RefSeq) ADP-ribosylation factor-like protein 8 (A)	PREDICTED: uncharacterized protein LOC104239484 [Nicotiana sylvestris]	NA
Smechr1001130.1	NA	NA	NA	NA	NA
Smechr1001151.1	NA	NA	K12614 ATP-dependent RNA helicase DDX6/DHH1 [EC:3.6.4.13] | (RefSeq) uncharacterized protein LOC112940671 (A)	uncharacterized protein LOC107030198 [Solanum pennellii]	NA
Smechr1001157.1	NA	NA	NA	hypothetical protein EJD97_015472, partial [Solanum chilense]	NA
Smechr1001164.1	NA	NA	NA	uncharacterized protein LOC104644792 [Solanum lycopersicum]	NA
Smechr1001180.1	PF02992(Transposase family tnp2):Transposase family tnp2	NA	K13111 WD40 repeat-containing protein SMU1 | (RefSeq) suppressor of mec-8 and unc-52 protein homolog 1-like (A)	PREDICTED: uncharacterized protein LOC107061757 [Solanum tuberosum]	NA
Smechr1001181.1	NA	NA	K07466 replication factor A1 | (RefSeq) uncharacterized LOC100500983 isoform X1 (A)	PREDICTED: uncharacterized protein LOC107063468 [Solanum tuberosum]	NA
Smechr1001185.1	NA	NA	NA	hypothetical protein CQW23_03518 [Capsicum baccatum]	Uncharacterized protein C03B1.10 OS=Caenorhabditis elegans OX=6239 GN=C03B1.10 PE=4 SV=2
Smechr1001200.1	NA	NA	NA	NA	NA
Smechr1001229.1	NA	NA	NA	PREDICTED: uncharacterized protein LOC109220825 [Nicotiana attenuata]	NA
Smechr1001233.1	NA	NA	NA	PREDICTED: uncharacterized protein LOC107058181 [Solanum tuberosum]	NA
Smechr1001274.1	NA	NA	K07955 ADP-ribosylation factor-like protein 8 | (RefSeq) ADP-ribosylation factor-like protein 8 (A)	PREDICTED: uncharacterized protein LOC104239484 [Nicotiana sylvestris]	NA
Smechr1001275.1	NA	NA	K00059 3-oxoacyl-[acyl-carrier protein] reductase [EC:1.1.1.100] | (RefSeq) uncharacterized protein LOC109014553 (A)	uncharacterized protein LOC114075117 [Solanum pennellii]	NA
Smechr1001297.1	NA	NA	NA	S-antigen protein [Symbiodinium microadriaticum]	NA
Smechr1001298.1	NA	NA	NA	hypothetical protein T265_02070 [Opisthorchis viverrini]	NA
Smechr1001299.1	NA	NA	NA	hypothetical protein BSL78_29035 [Apostichopus japonicus]	NA
Smechr1001300.1	NA	NA	NA	hypothetical protein NMY3_01041 [Candidatus Nitrosocosmicus oleophilus]	Uncharacterized protein C03B1.10 OS=Caenorhabditis elegans OX=6239 GN=C03B1.10 PE=4 SV=2
Smechr1001301.1	NA	NA	NA	hypothetical protein T265_02070 [Opisthorchis viverrini]	NA
Smechr1001322.1	NA	NA	K15867 activity-regulated cytoskeleton-associated protein | (RefSeq) uncharacterized LOC107009826 (A)	hypothetical protein EJD97_013434 [Solanum chilense]	NA
Smechr1001345.1	PF00078(Reverse transcriptase (RNA-dependent DNA polymerase)):Reverse transcriptase (RNA-dependent DNA polymerase)	NA	K22804 structural maintenance of chromosomes protein 6 | (RefSeq) structural maintenance of chromosomes protein 6B-like (A)	PREDICTED: uncharacterized protein LOC107060529 [Solanum tuberosum]	LINE-1 retrotransposable element ORF2 protein OS=Homo sapiens OX=9606 PE=1 SV=1
Smechr1001476.1	PF13041(PPR repeat family):PPR repeat family	NA	NA	Pentatricopeptide repeat-containing protein [Capsicum chinense]	Pentatricopeptide repeat-containing protein At4g14820 OS=Arabidopsis thaliana OX=3702 GN=PCMP-H3 PE=2 SV=1
Smechr1001535.1	NA	NA	NA	NA	NA
Smechr1001536.1	NA	NA	NA	NA	NA
Smechr1001599.1	PF12061(Late blight resistance protein R1):Late blight resistance protein R1;PF00931(NB-ARC domain):NB-ARC domain	molecular_function:"Interacting selectively and non-covalently with ADP, adenosine 5'-diphosphate." [GOC:jl](GO:0043531)	K14497 protein phosphatase 2C [EC:3.1.3.16] | (RefSeq) putative late blight resistance protein homolog R1B-23 (A)	PREDICTED: putative late blight resistance protein homolog R1B-23 [Solanum tuberosum]	Putative late blight resistance protein homolog R1B-12 OS=Solanum demissum OX=50514 GN=R1B-12 PE=3 SV=2
Smechr1001625.1	NA	NA	K17604 zinc finger SWIM domain-containing protein 3 | (RefSeq) uncharacterized protein LOC107483276 isoform X1 (A)	PREDICTED: uncharacterized protein LOC107058895 [Solanum tuberosum]	NA
Smechr1001655.1	NA	NA	NA	PREDICTED: altered inheritance of mitochondria protein 3 [Solanum tuberosum]	NA
Smechr1001711.1	PF02383(SacI homology domain):SacI homology domain	molecular_function:"Catalysis of the reaction: RPO-R' + H2O = RPOOH + R'H. This reaction is the hydrolysis of any phosphoric ester bond, any ester formed from orthophosphoric acid, O=P(OH)3." [GOC:jl](GO:0042578)	K21797 phosphatidylinositol 4-phosphatase [EC:3.1.3.-] | (RefSeq) phosphoinositide phosphatase SAC8 isoform X1 (A)	phosphoinositide phosphatase SAC8 isoform X1 [Solanum lycopersicum]	Phosphoinositide phosphatase SAC8 OS=Arabidopsis thaliana OX=3702 GN=SAC8 PE=2 SV=1
Smechr1001713.1	NA	NA	K01051 pectinesterase [EC:3.1.1.11] | (RefSeq) pectinesterase/pectinesterase inhibitor 18-like (A)	PREDICTED: uncharacterized protein LOC109225926 [Nicotiana attenuata]	NA
Smechr1001731.1	PF00069(Protein kinase domain):Protein kinase domain	molecular_function:"Catalysis of the phosphorylation of an amino acid residue in a protein, usually according to the reaction: a protein + ATP = a phosphoprotein + ADP." [MetaCyc:PROTEIN-KINASE-RXN](GO:0004672),molecular_function:"Interacting selectively and non-covalently with ATP, adenosine 5'-triphosphate, a universally important coenzyme and enzyme regulator." [ISBN:0198506732](GO:0005524),bi…	K04733 interleukin-1 receptor-associated kinase 4 [EC:2.7.11.1] | (RefSeq) wall-associated receptor kinase 2-like (A)	uncharacterized protein LOC107001596 [Solanum pennellii]	Wall-associated receptor kinase 3 OS=Arabidopsis thaliana OX=3702 GN=WAK3 PE=2 SV=2
Smechr1001756.1	NA	NA	NA	NA	NA
Smechr1001758.1	NA	NA	NA	NA	NA
Smechr1001774.1	PF13639(Ring finger domain):Ring finger domain	NA	K22753 E3 ubiquitin-protein ligase RNF6 [EC:2.3.2.27] | (RefSeq) probable E3 ubiquitin-protein ligase RHG1A (A)	probable E3 ubiquitin-protein ligase HIP1 [Solanum pennellii]	Probable E3 ubiquitin-protein ligase HIP1 OS=Oryza sativa subsp. japonica OX=39947 GN=HIP1 PE=1 SV=2
Smechr1001779.1	NA	NA	K02069 putative ABC transport system permease protein | (RefSeq) protein ALUMINUM SENSITIVE 3-like (A)	uncharacterized protein LOC107027451 [Solanum pennellii]	NA
Smechr1001813.1	NA	NA	K20562 biphenyl-4-hydroxylase | (RefSeq) cytochrome P450 CYP736A12-like (A)	uncharacterized protein LOC112942087 [Solanum lycopersicum]	NA
Smechr1001896.1	PF00685(Sulfotransferase domain):Sulfotransferase domain	molecular_function:"Catalysis of the transfer of a sulfate group from 3'-phosphoadenosine 5'-phosphosulfate to the hydroxyl group of an acceptor, producing the sulfated derivative and 3'-phosphoadenosine 5'-phosphate." [EC:2.8.2, GOC:curators](GO:0008146)	K22312 hydroxyjasmonate sulfotransferase [EC:2.8.2.39] | (RefSeq) cytosolic sulfotransferase 12-like (A)	PREDICTED: cytosolic sulfotransferase 12-like [Solanum tuberosum]	Cytosolic sulfotransferase 15 OS=Arabidopsis thaliana OX=3702 GN=SOT15 PE=1 SV=1
Smechr1001938.1	NA	NA	K03046 DNA-directed RNA polymerase subunit beta' [EC:2.7.7.6] | (RefSeq) uncharacterized protein LOC108945874 (A)	hypothetical protein DEO72_LG11g756 [Vigna unguiculata]	NA
Smechr1002022.1	NA	NA	NA	PREDICTED: pentatricopeptide repeat-containing protein At2g01860 [Solanum tuberosum]	Pentatricopeptide repeat-containing protein At2g01860 OS=Arabidopsis thaliana OX=3702 GN=EMB975 PE=2 SV=1
Smechr1002023.1	NA	NA	NA	PREDICTED: pentatricopeptide repeat-containing protein At2g01860 [Solanum tuberosum]	Pentatricopeptide repeat-containing protein At2g01860 OS=Arabidopsis thaliana OX=3702 GN=EMB975 PE=2 SV=1
Smechr1002067.1	NA	NA	K07198 5'-AMP-activated protein kinase, catalytic alpha subunit [EC:2.7.11.11] | (RefSeq) putative late blight resistance protein homolog R1B-23 (A)	R1, partial [Solanum nigrum]	Putative late blight resistance protein homolog R1B-8 OS=Solanum demissum OX=50514 GN=R1B-8 PE=5 SV=1
Smechr1002075.1	NA	NA	K07198 5'-AMP-activated protein kinase, catalytic alpha subunit [EC:2.7.11.11] | (RefSeq) putative late blight resistance protein homolog R1B-23 (A)	R1, partial [Solanum nigrum]	Putative late blight resistance protein homolog R1B-8 OS=Solanum demissum OX=50514 GN=R1B-8 PE=5 SV=1
Smechr1002112.1	NA	NA	K21596 calmodulin-binding transcription activator | (RefSeq) uncharacterized LOC107794376 (A)	PREDICTED: uncharacterized protein LOC107866923 [Capsicum annuum]	F-box/kelch-repeat protein At3g23880 OS=Arabidopsis thaliana OX=3702 GN=At3g23880 PE=2 SV=1
Smechr1002138.1	PF00931(NB-ARC domain):NB-ARC domain	molecular_function:"Interacting selectively and non-covalently with ADP, adenosine 5'-diphosphate." [GOC:jl](GO:0043531)	K14497 protein phosphatase 2C [EC:3.1.3.16] | (RefSeq) putative late blight resistance protein homolog R1B-23 (A)	PREDICTED: putative late blight resistance protein homolog R1B-17 [Solanum tuberosum]	Putative late blight resistance protein homolog R1B-12 OS=Solanum demissum OX=50514 GN=R1B-12 PE=3 SV=2
Smechr1002154.1	NA	NA	NA	uncharacterized protein LOC112941371 [Solanum lycopersicum]	NA
Smechr1002158.1	PF00013(KH domain):KH domain	molecular_function:"Interacting selectively and non-covalently with any nucleic acid." [GOC:jl](GO:0003676),molecular_function:"Interacting selectively and non-covalently with an RNA molecule or a portion thereof." [GOC:jl, GOC:mah](GO:0003723)	K21444 poly(rC)-binding protein 3/4 | (RefSeq) KH domain-containing protein At4g18375-like (A)	PREDICTED: KH domain-containing protein At4g18375-like [Nicotiana tomentosiformis]	KH domain-containing protein At4g18375 OS=Arabidopsis thaliana OX=3702 GN=At4g18375 PE=2 SV=1
Smechr1002159.1	NA	NA	K21444 poly(rC)-binding protein 3/4 | (RefSeq) KH domain-containing protein At4g18375-like (A)	uncharacterized protein LOC101250210 isoform X3 [Solanum lycopersicum]	NA
Smechr1002160.1	PF00013(KH domain):KH domain	molecular_function:"Interacting selectively and non-covalently with any nucleic acid." [GOC:jl](GO:0003676),molecular_function:"Interacting selectively and non-covalently with an RNA molecule or a portion thereof." [GOC:jl, GOC:mah](GO:0003723)	K21444 poly(rC)-binding protein 3/4 | (RefSeq) KH domain-containing protein At4g18375-like (A)	PREDICTED: KH domain-containing protein At4g18375-like [Nicotiana tomentosiformis]	KH domain-containing protein At4g18375 OS=Arabidopsis thaliana OX=3702 GN=At4g18375 PE=2 SV=1
Smechr1002168.1	NA	NA	K21444 poly(rC)-binding protein 3/4 | (RefSeq) KH domain-containing protein At4g18375 isoform X1 (A)	PREDICTED: KH domain-containing protein At4g18375-like isoform X1 [Solanum tuberosum]	KH domain-containing protein At4g18375 OS=Arabidopsis thaliana OX=3702 GN=At4g18375 PE=2 SV=1
Smechr1002189.1	PF00646(F-box domain):F-box domain	molecular_function:"Interacting selectively and non-covalently with any protein or protein complex (a complex of two or more proteins that may include other nonprotein molecules)." [GOC:go_curators](GO:0005515)	K21596 calmodulin-binding transcription activator | (RefSeq) uncharacterized LOC107794376 (A)	hypothetical protein CQW23_00172 [Capsicum baccatum]	F-box/kelch-repeat protein At3g23880 OS=Arabidopsis thaliana OX=3702 GN=At3g23880 PE=2 SV=1
Smechr1002193.1	PF04765(Protein of unknown function (DUF616)):Protein of unknown function (DUF616)	NA	NA	PREDICTED: uncharacterized protein LOC102585127 [Solanum tuberosum]	NA
Smechr1002198.1	NA	NA	K07198 5'-AMP-activated protein kinase, catalytic alpha subunit [EC:2.7.11.11] | (RefSeq) putative late blight resistance protein homolog R1B-23 (A)	RecName: Full=Putative late blight resistance protein homolog R1B-14 []	Putative late blight resistance protein homolog R1B-14 OS=Solanum demissum OX=50514 GN=R1B-14 PE=3 SV=1
Smechr1002320.1	NA	NA	NA	uncharacterized protein LOC107013575 isoform X1 [Solanum pennellii]	NA
Smechr1002440.1	NA	NA	NA	orf240 (mitochondrion) [Solanum commersonii]	NA
Smechr1002469.1	NA	NA	NA	PREDICTED: uncharacterized protein LOC104108915 [Nicotiana tomentosiformis]	NA
Smechr1002524.1	PF06404(Phytosulfokine precursor protein (PSK)):Phytosulfokine precursor protein (PSK)	cellular_component:"The space external to the outermost structure of a cell. For cells without external protective or external encapsulating structures this refers to space outside of the plasma membrane. This term covers the host cell environment outside an intracellular parasite." [GOC:go_curators](GO:0005576),molecular_function:"The function that stimulates a cell to grow or proliferate. Most …	NA	PREDICTED: putative phytosulfokines 6 [Solanum tuberosum]	Putative phytosulfokines 6 OS=Arabidopsis thaliana OX=3702 GN=PSK6 PE=2 SV=2
Smechr1002699.1	NA	NA	NA	hypothetical protein CQW23_24714 [Capsicum baccatum]	Rhomboid-like protein 18 OS=Arabidopsis thaliana OX=3702 GN=RBL18 PE=2 SV=1
Smechr1002721.1	PF03145(Seven in absentia protein family):Seven in absentia protein family	cellular_component:"A membrane-bounded organelle of eukaryotic cells in which chromosomes are housed and replicated. In most cells, the nucleus contains all of the cell's chromosomes except the organellar chromosomes, and is the site of RNA synthesis and processing. In some species, or in specialized cell types, RNA metabolism or DNA replication may be absent." [GOC:go_curators](GO:0005634),biolo…	K04506 E3 ubiquitin-protein ligase SIAH1 [EC:2.3.2.27] | (RefSeq) E3 ubiquitin-protein ligase SINAT2-like (A)	PREDICTED: E3 ubiquitin-protein ligase SINAT2 isoform X2 [Gossypium raimondii]	E3 ubiquitin-protein ligase SINAT2 OS=Arabidopsis thaliana OX=3702 GN=SINAT2 PE=1 SV=1
Smechr1002845.1	PF00112(Papain family cysteine protease):Papain family cysteine protease	biological_process:"The hydrolysis of proteins into smaller polypeptides and/or amino acids by cleavage of their peptide bonds." [GOC:bf, GOC:mah](GO:0006508),molecular_function:"Catalysis of the hydrolysis of peptide bonds in a polypeptide chain by a mechanism in which the sulfhydryl group of a cysteine residue at the active center acts as a nucleophile." [GOC:mah, http://merops.sanger.ac.uk/abo…	K16292 KDEL-tailed cysteine endopeptidase [EC:3.4.22.-] | (RefSeq) senescence-specific cysteine protease SAG39-like (A)	Senescence-specific cysteine protease SAG39 [Capsicum chinense]	Senescence-specific cysteine protease SAG39 OS=Oryza sativa subsp. japonica OX=39947 GN=SAG39 PE=2 SV=2
Smechr1002933.1	PF00515(Tetratricopeptide repeat):Tetratricopeptide repeat	molecular_function:"Interacting selectively and non-covalently with any protein or protein complex (a complex of two or more proteins that may include other nonprotein molecules)." [GOC:go_curators](GO:0005515)	K09571 FK506-binding protein 4/5 [EC:5.2.1.8] | (RefSeq) peptidyl-prolyl cis-trans isomerase FKBP62-like (A)	70 kDa peptidyl-prolyl isomerase [Capsicum chinense]	70 kDa peptidyl-prolyl isomerase OS=Triticum aestivum OX=4565 GN=FKBP70 PE=1 SV=1
Smechr1100043.1	PF16845(Aspartic acid proteinase inhibitor):Aspartic acid proteinase inhibitor	molecular_function:"Stops, prevents or reduces the activity of a cysteine-type endopeptidase, any enzyme that hydrolyzes peptide bonds in polypeptides by a mechanism in which the sulfhydryl group of a cysteine residue at the active center acts as a nucleophile." [GOC:dph, GOC:tb](GO:0004869)	K13899 cystatin-C | (RefSeq) cysteine proteinase inhibitor 5 (A)	hypothetical protein EJD97_008402 [Solanum chilense]	Cysteine proteinase inhibitor 1 OS=Actinidia deliciosa OX=3627 PE=1 SV=1
Smechr1100057.1	NA	NA	K19355 mannan endo-1,4-beta-mannosidase [EC:3.2.1.78] | (RefSeq) mannan endo-1,4-beta-mannosidase 6-like (A)	mannan endo-1,4-beta-mannosidase 6-like [Solanum pennellii]	Mannan endo-1,4-beta-mannosidase 6 OS=Oryza sativa subsp. japonica OX=39947 GN=MAN6 PE=2 SV=2
Smechr1100170.1	PF08240(Alcohol dehydrogenase GroES-like domain):Alcohol dehydrogenase GroES-like domain	biological_process:"A metabolic process that results in the removal or addition of one or more electrons to or from a substance, with or without the concomitant removal or addition of a proton or protons." [GOC:dhl, GOC:ecd, GOC:jh2, GOC:jid, GOC:mlg, GOC:rph](GO:0055114)	K23232 8-hydroxygeraniol dehydrogenase [EC:1.1.1.324] | (RefSeq) cinnamyl alcohol dehydrogenase-like protein (A)	Alcohol dehydrogenase superfamily, zinc-type [Corchorus capsularis]	Mannitol dehydrogenase (Fragment) OS=Petroselinum crispum OX=4043 GN=ELI3 PE=2 SV=1
Smechr1100173.1	PF08240(Alcohol dehydrogenase GroES-like domain):Alcohol dehydrogenase GroES-like domain	biological_process:"A metabolic process that results in the removal or addition of one or more electrons to or from a substance, with or without the concomitant removal or addition of a proton or protons." [GOC:dhl, GOC:ecd, GOC:jh2, GOC:jid, GOC:mlg, GOC:rph](GO:0055114)	K23232 8-hydroxygeraniol dehydrogenase [EC:1.1.1.324] | (RefSeq) cinnamyl alcohol dehydrogenase-like protein (A)	Alcohol dehydrogenase superfamily, zinc-type [Corchorus capsularis]	8-hydroxygeraniol dehydrogenase OS=Catharanthus roseus OX=4058 GN=10HGO PE=1 SV=1
Smechr1100174.1	PF08240(Alcohol dehydrogenase GroES-like domain):Alcohol dehydrogenase GroES-like domain	biological_process:"A metabolic process that results in the removal or addition of one or more electrons to or from a substance, with or without the concomitant removal or addition of a proton or protons." [GOC:dhl, GOC:ecd, GOC:jh2, GOC:jid, GOC:mlg, GOC:rph](GO:0055114)	K23232 8-hydroxygeraniol dehydrogenase [EC:1.1.1.324] | (RefSeq) cinnamyl alcohol dehydrogenase-like protein (A)	hypothetical protein TanjilG_16006 [Lupinus angustifolius]	Probable mannitol dehydrogenase OS=Fragaria ananassa OX=3747 GN=CAD PE=2 SV=1
Smechr1100175.1	PF08240(Alcohol dehydrogenase GroES-like domain):Alcohol dehydrogenase GroES-like domain	biological_process:"A metabolic process that results in the removal or addition of one or more electrons to or from a substance, with or without the concomitant removal or addition of a proton or protons." [GOC:dhl, GOC:ecd, GOC:jh2, GOC:jid, GOC:mlg, GOC:rph](GO:0055114)	K23232 8-hydroxygeraniol dehydrogenase [EC:1.1.1.324] | (RefSeq) cinnamyl alcohol dehydrogenase-like protein (A)	Alcohol dehydrogenase superfamily, zinc-type [Corchorus capsularis]	Probable mannitol dehydrogenase OS=Fragaria ananassa OX=3747 GN=CAD PE=2 SV=1
Smechr1100575.1	PF10200(NADH:ubiquinone oxidoreductase, NDUFS5-15kDa):NADH:ubiquinone oxidoreductase, NDUFS5-15kDa	NA	K03938 NADH dehydrogenase (ubiquinone) Fe-S protein 5 | (RefSeq) NADH dehydrogenase [ubiquinone] iron-sulfur protein 5-B-like (A)	PREDICTED: NADH dehydrogenase [ubiquinone] iron-sulfur protein 5-B [Nicotiana tomentosiformis]	NADH dehydrogenase [ubiquinone] iron-sulfur protein 5-A OS=Arabidopsis thaliana OX=3702 GN=At2g47690 PE=3 SV=1
Smechr1100577.1	NA	NA	NA	hypothetical protein CQW23_28101 [Capsicum baccatum]	NA
Smechr1100580.1	NA	NA	NA	PREDICTED: uncharacterized protein LOC102580975 [Solanum tuberosum]	NA
Smechr1100599.1	NA	NA	NA	NA	NA
Smechr1100650.1	PF04755(PAP_fibrillin):PAP_fibrillin	NA	K17637 exocyst complex component 2 | (RefSeq) exocyst complex component SEC5A-like (A)	PREDICTED: probable plastid-lipid-associated protein 7, chloroplastic isoform X1 [Solanum tuberosum]	Fibrillin protein 5 homolog OS=Oryza sativa subsp. japonica OX=39947 GN=FBN5 PE=1 SV=1
Smechr1100748.1	PF03479(Plants and Prokaryotes Conserved (PCC) domain):Domain of unknown function (DUF296)	molecular_function:"Interacting selectively and non-covalently with oligo(A) and oligo(T) tracts of DNA (AT DNA)." [GOC:jl, PMID:2670564](GO:0003680)	NA	AT-hook motif nuclear-localized protein 10-like [Solanum lycopersicum]	AT-hook motif nuclear-localized protein 10 OS=Arabidopsis thaliana OX=3702 GN=AHL10 PE=1 SV=2
Smechr1100835.1	NA	NA	K19995 secretory carrier-associated membrane protein | (RefSeq) secretory carrier-associated membrane protein 2-like (A)	hypothetical protein A4A49_65729, partial [Nicotiana attenuata]	NA
Smechr1100852.1	NA	NA	NA	PREDICTED: uncharacterized protein LOC104239484 [Nicotiana sylvestris]	NA
Smechr1100883.1	NA	NA	K01601 ribulose-bisphosphate carboxylase large chain [EC:4.1.1.39] | (RefSeq) uncharacterized protein LOC112271745 (A)	hypothetical protein NitaMp073 [Nicotiana tabacum]	NA
Smechr1100884.1	NA	NA	K02111 F-type H+/Na+-transporting ATPase subunit alpha [EC:7.1.2.2 7.2.2.1] | (RefSeq) ATP synthase subunit alpha, chloroplastic-like (A)	unnamed protein product [Brassica oleracea]	NA
Smechr1100904.1	PF13966(zinc-binding in reverse transcriptase):zinc-binding in reverse transcriptase	NA	K10393 kinesin family member 2/24 | (RefSeq) kinesin-13A-like (A)	PREDICTED: uncharacterized protein LOC107061415 [Solanum tuberosum]	NA
Smechr1100906.1	PF03492(SAM dependent carboxyl methyltransferase):SAM dependent carboxyl methyltransferase	molecular_function:"Catalysis of the transfer of a methyl group to an acceptor molecule." [ISBN:0198506732](GO:0008168)	K21483 salicylate 1-O-methyltransferase [EC:2.1.1.274] | (RefSeq) salicylate carboxymethyltransferase-like (A)	salicylic acid/benzoic acid carboxyl methyltransferase [Datura wrightii]	Salicylate carboxymethyltransferase OS=Clarkia breweri OX=36903 GN=SAMT PE=1 SV=1
Smechr1100912.1	NA	NA	K10393 kinesin family member 2/24 | (RefSeq) kinesin-13A-like (A)	PREDICTED: uncharacterized protein LOC109241348 [Nicotiana attenuata]	NA
Smechr1100921.1	PF00078(Reverse transcriptase (RNA-dependent DNA polymerase)):Reverse transcriptase (RNA-dependent DNA polymerase)	NA	K14497 protein phosphatase 2C [EC:3.1.3.16] | (RefSeq) probable protein phosphatase 2C 75 (A)	PREDICTED: uncharacterized protein LOC109237505 [Nicotiana attenuata]	LINE-1 retrotransposable element ORF2 protein OS=Homo sapiens OX=9606 PE=1 SV=1
Smechr1100938.1	NA	NA	K08857 NIMA (never in mitosis gene a)-related kinase 1/4/5 [EC:2.7.11.1] | (RefSeq) serine/threonine-protein kinase Nek6-like (A)	PREDICTED: uncharacterized protein LOC107061740 [Solanum tuberosum]	NA
Smechr1100993.1	NA	NA	K19613 leucine-rich repeat protein SHOC2 | (RefSeq) hypothetical protein (A)	hypothetical protein EJD97_008344 [Solanum chilense]	TMV resistance protein N OS=Nicotiana glutinosa OX=35889 GN=N PE=1 SV=1
Smechr1101017.1	PF05822(Pyrimidine 5'-nucleotidase (UMPH-1)):Pyrimidine 5'-nucleotidase (UMPH-1)	molecular_function:"Interacting selectively and non-covalently with magnesium (Mg) ions." [GOC:ai](GO:0000287),cellular_component:"All of the contents of a cell excluding the plasma membrane and nucleus, but including other subcellular structures." [ISBN:0198547684](GO:0005737),molecular_function:"Catalysis of the reaction: a 5'-ribonucleotide + H2O = a ribonucleoside + phosphate." [EC:3.1.3.5](G…	K01081 5'-nucleotidase [EC:3.1.3.5] | (RefSeq) cytosolic 5'-nucleotidase 3-like (A)	PREDICTED: cytosolic 5'-nucleotidase 3-like isoform X2 [Nicotiana tabacum]	Cytosolic 5'-nucleotidase 3A OS=Mus musculus OX=10090 GN=Nt5c3a PE=1 SV=4
Smechr1101032.1	NA	molecular_function:"Interacting selectively and non-covalently with any nucleic acid." [GOC:jl](GO:0003676),molecular_function:"Interacting selectively and non-covalently with zinc (Zn) ions." [GOC:ai](GO:0008270)	NA	PREDICTED: uncharacterized protein LOC104229538 [Nicotiana sylvestris]	NA
Smechr1101033.1	NA	molecular_function:"Interacting selectively and non-covalently with any nucleic acid." [GOC:jl](GO:0003676),molecular_function:"Interacting selectively and non-covalently with zinc (Zn) ions." [GOC:ai](GO:0008270)	NA	PREDICTED: uncharacterized protein LOC104229538 [Nicotiana sylvestris]	NA
Smechr1101034.1	PF02902(Ulp1 protease family, C-terminal catalytic domain):Ulp1 protease family, C-terminal catalytic domain	biological_process:"The hydrolysis of proteins into smaller polypeptides and/or amino acids by cleavage of their peptide bonds." [GOC:bf, GOC:mah](GO:0006508),molecular_function:"Catalysis of the hydrolysis of peptide bonds in a polypeptide chain by a mechanism in which the sulfhydryl group of a cysteine residue at the active center acts as a nucleophile." [GOC:mah, http://merops.sanger.ac.uk/abo…	K08592 sentrin-specific protease 1 [EC:3.4.22.68] | (RefSeq) ubiquitin-like-specific protease ESD4 (A)	PREDICTED: uncharacterized protein LOC104092292 isoform X8 [Nicotiana tomentosiformis]	NA
Smechr1101060.1	NA	NA	K07910 Ras-related protein Rab-18 | (RefSeq) ras-related protein RABC1-like (A)	Protein disulfide isomerase-like 1-4 [Capsicum chinense]	NA
Smechr1101062.1	NA	NA	NA	hypothetical protein BC332_01002 [Capsicum chinense]	NA
Smechr1101063.1	NA	NA	K01265 methionyl aminopeptidase [EC:3.4.11.18] | (RefSeq) uncharacterized protein LOC111398382 (A)	uncharacterized protein LOC104648678 [Solanum lycopersicum]	Polyprotein P3 OS=Rice tungro bacilliform virus (isolate Philippines) OX=10655 PE=1 SV=1
Smechr1101089.1	PF13450(NAD(P)-binding Rossmann-like domain):NAD(P)-binding Rossmann-like domain	NA	K09835 prolycopene isomerase [EC:5.2.1.13] | (RefSeq) CRTISO; prolycopene isomerase (A)	hypothetical protein EJD97_003134 [Solanum chilense]	Prolycopene isomerase, chloroplastic OS=Solanum lycopersicum OX=4081 GN=CRTISO PE=1 SV=1
Smechr1101093.1	PF01293(Phosphoenolpyruvate carboxykinase):Phosphoenolpyruvate carboxykinase	molecular_function:"Catalysis of the reaction: ATP + oxaloacetate = ADP + CO(2) + H(+) + phosphoenolpyruvate." [EC:4.1.1.49, RHEA:18617](GO:0004612),molecular_function:"Interacting selectively and non-covalently with ATP, adenosine 5'-triphosphate, a universally important coenzyme and enzyme regulator." [ISBN:0198506732](GO:0005524),biological_process:"The formation of glucose from noncarbohydrat…	K00899 5-methylthioribose kinase [EC:2.7.1.100] | (RefSeq) methylthioribose kinase (A)	PREDICTED: methylthioribose kinase [Solanum tuberosum]	Methylthioribose kinase 2 OS=Oryza sativa subsp. japonica OX=39947 GN=MTK2 PE=2 SV=1
Smechr1101159.1	NA	NA	NA	S-antigen protein [Symbiodinium microadriaticum]	NA
Smechr1101177.1	NA	NA	K08819 cyclin-dependent kinase 12/13 [EC:2.7.11.22 2.7.11.23] | (RefSeq) probable serine/threonine-protein kinase At1g54610 isoform X1 (A)	hypothetical protein EAI_17606, partial [Harpegnathos saltator]	Neurofilament heavy polypeptide OS=Homo sapiens OX=9606 GN=NEFH PE=1 SV=4
Smechr1101199.1	NA	NA	K00059 3-oxoacyl-[acyl-carrier protein] reductase [EC:1.1.1.100] | (RefSeq) uncharacterized protein LOC109014553 (A)	PREDICTED: uncharacterized protein LOC107876678 [Capsicum annuum]	NA
Smechr1101203.1	NA	NA	NA	PREDICTED: uncharacterized protein LOC104233317 [Nicotiana sylvestris]	NA
Smechr1101288.1	PF09331(Domain of unknown function (DUF1985)):Domain of unknown function (DUF1985)	NA	NA	PREDICTED: uncharacterized protein LOC102585332 [Solanum tuberosum]	NA
Smechr1101289.1	PF01535(PPR repeat):PPR repeat	NA	K22733 magnesium transporter | (RefSeq) pentatricopeptide repeat-containing protein At3g12770 (A)	PREDICTED: pentatricopeptide repeat-containing protein At1g04840 [Solanum tuberosum]	Pentatricopeptide repeat-containing protein At1g04840 OS=Arabidopsis thaliana OX=3702 GN=PCMP-H64 PE=2 SV=1
Smechr1101293.1	NA	NA	NA	hypothetical protein BC332_32794 [Capsicum chinense]	NA
Smechr1101353.1	PF10551(MULE transposase domain):MULE transposase domain	NA	K01051 pectinesterase [EC:3.1.1.11] | (RefSeq) pectinesterase/pectinesterase inhibitor 18-like (A)	uncharacterized protein LOC101267491 [Solanum lycopersicum]	NA
Smechr1101404.1	NA	NA	NA	PREDICTED: uncharacterized protein LOC102581124 [Solanum tuberosum]	NA
Smechr1101454.1	NA	NA	NA	uncharacterized protein LOC114076948 [Solanum pennellii]	NA
Smechr1101468.1	NA	NA	NA	NA	NA
Smechr1101475.1	PF13456(Reverse transcriptase-like):Reverse transcriptase-like	molecular_function:"Interacting selectively and non-covalently with any nucleic acid." [GOC:jl](GO:0003676),molecular_function:"Catalysis of the endonucleolytic cleavage of RNA in RNA-DNA hybrids to 5'-phosphomonoesters." [EC:3.1.26.4](GO:0004523)	K01184 polygalacturonase [EC:3.2.1.15] | (RefSeq) polygalacturonase-like (A)	PREDICTED: uncharacterized protein LOC109214017 [Nicotiana attenuata]	NA
Smechr1101495.1	PF00481(Protein phosphatase 2C):Protein phosphatase 2C	molecular_function:"Catalysis of a biochemical reaction at physiological temperatures. In biologically catalyzed reactions, the reactants are known as substrates, and the catalysts are naturally occurring macromolecular substances known as enzymes. Enzymes possess specific binding sites for substrates, and are usually composed wholly or largely of protein, but RNA that has catalytic activity (rib…	K17506 protein phosphatase 1L [EC:3.1.3.16] | (RefSeq) probable protein phosphatase 2C 14 isoform X1 (A)	PREDICTED: probable protein phosphatase 2C 14 [Nicotiana attenuata]	Probable protein phosphatase 2C 14 OS=Arabidopsis thaliana OX=3702 GN=At1g67820 PE=2 SV=2
Smechr1101554.1	PF01398(JAB1/Mov34/MPN/PAD-1 ubiquitin protease):JAB1/Mov34/MPN/PAD-1 ubiquitin protease	molecular_function:"Interacting selectively and non-covalently with any protein or protein complex (a complex of two or more proteins that may include other nonprotein molecules)." [GOC:go_curators](GO:0005515)	K11866 STAM-binding protein [EC:3.4.19.12] | (RefSeq) AMSH-like ubiquitin thioesterase 2 (A)	PREDICTED: AMSH-like ubiquitin thioesterase 2 isoform X1 [Solanum tuberosum]	AMSH-like ubiquitin thioesterase 2 OS=Arabidopsis thaliana OX=3702 GN=AMSH2 PE=2 SV=1
Smechr1101572.1	NA	NA	NA	hypothetical protein EJD97_009686, partial [Solanum chilense]	NA
Smechr1101578.1	NA	NA	NA	uncharacterized protein LOC114076350 [Solanum pennellii]	Putative transactivator/viroplasmin protein OS=Cassava vein mosaic virus OX=38062 GN=ORF 4 PE=3 SV=1
Smechr1101602.1	NA	NA	NA	NA	NA
Smechr1101606.1	PF14244(gag-polypeptide of LTR copia-type):gag-polypeptide of LTR copia-type	NA	K23280 rhamnogalacturonan I rhamnosyltransferase [EC:2.4.1.351] | (RefSeq) uncharacterized protein LOC101257103 isoform X1 (A)	uncharacterized protein LOC107024705 [Solanum pennellii]	NA
Smechr1101607.1	NA	NA	K07466 replication factor A1 | (RefSeq) replication protein A 70 kDa DNA-binding subunit B-like (A)	NA	NA
Smechr1101615.1	NA	NA	NA	NA	NA
Smechr1101682.1	NA	NA	NA	PREDICTED: F-box protein CPR30-like [Solanum tuberosum]	NA
Smechr1101686.1	NA	NA	NA	hypothetical protein EJD97_021963 [Solanum chilense]	NA
Smechr1101711.1	PF03140(Plant protein of unknown function):Plant protein of unknown function	NA	K01193 beta-fructofuranosidase [EC:3.2.1.26] | (RefSeq) LOC109747879; beta-fructofuranosidase, insoluble isoenzyme 3-like (A)	putative UPF0481 protein At3g02645 [Solanum lycopersicum]	UPF0481 protein At3g47200 OS=Arabidopsis thaliana OX=3702 GN=At3g47200 PE=2 SV=1
Smechr1101715.1	PF13456(Reverse transcriptase-like):Reverse transcriptase-like	molecular_function:"Interacting selectively and non-covalently with any nucleic acid." [GOC:jl](GO:0003676),molecular_function:"Catalysis of the endonucleolytic cleavage of RNA in RNA-DNA hybrids to 5'-phosphomonoesters." [EC:3.1.26.4](GO:0004523)	K03320 ammonium transporter, Amt family | (RefSeq) ammonium transporter 1 member 1-like (A)	hypothetical protein A4A49_63299, partial [Nicotiana attenuata]	NA
Smechr1101728.1	PF01535(PPR repeat):PPR repeat	NA	K03798 cell division protease FtsH [EC:3.4.24.-] | (RefSeq) ATP-dependent zinc metalloprotease FTSH 6, chloroplastic (A)	hypothetical protein EJD97_007157 [Solanum chilense]	Pentatricopeptide repeat-containing protein At1g04840 OS=Arabidopsis thaliana OX=3702 GN=PCMP-H64 PE=2 SV=1
Smechr1101729.1	PF01535(PPR repeat):PPR repeat	NA	K03798 cell division protease FtsH [EC:3.4.24.-] | (RefSeq) ATP-dependent zinc metalloprotease FTSH 6, chloroplastic-like (A)	PREDICTED: pentatricopeptide repeat-containing protein At1g04840 [Solanum tuberosum]	Pentatricopeptide repeat-containing protein At1g04840 OS=Arabidopsis thaliana OX=3702 GN=PCMP-H64 PE=2 SV=1
Smechr1101766.1	NA	NA	K17086 transmembrane 9 superfamily member 2/4 | (RefSeq) uncharacterized LOC101300290 (A)	PREDICTED: uncharacterized protein LOC102591172 [Solanum tuberosum]	NA
Smechr1101770.1	NA	NA	NA	hypothetical protein EJD97_021963 [Solanum chilense]	NA
Smechr1101801.1	PF05699(hAT family C-terminal dimerisation region):hAT family C-terminal dimerisation region;PF13966(zinc-binding in reverse transcriptase):zinc-binding in reverse transcriptase	molecular_function:"The formation of a protein dimer, a macromolecular structure consists of two noncovalently associated identical or nonidentical subunits." [ISBN:0198506732](GO:0046983)	K11866 STAM-binding protein [EC:3.4.19.12] | (RefSeq) probable ubiquitin thioesterase DG1039 (A)	PREDICTED: zinc finger BED domain-containing protein RICESLEEPER 3-like [Nicotiana tabacum]	Zinc finger BED domain-containing protein DAYSLEEPER OS=Arabidopsis thaliana OX=3702 GN=HAT PE=1 SV=1
Smechr1101802.1	PF11955(Plant organelle RNA recognition domain):Plant organelle RNA recognition domain	NA	K09566 peptidyl-prolyl isomerase G (cyclophilin G) [EC:5.2.1.8] | (RefSeq) uncharacterized protein LOC108227608 (A)	protein WHAT'S THIS FACTOR 9, mitochondrial [Solanum pennellii]	Protein WHAT'S THIS FACTOR 9, mitochondrial OS=Arabidopsis thaliana OX=3702 GN=WTF9 PE=4 SV=1
Smechr1101867.1	NA	NA	K20924 cellulose synthase-like protein [EC:2.4.1.-] | (RefSeq) cellulose synthase-like protein D4 (A)	PREDICTED: uncharacterized protein LOC107059521 [Solanum tuberosum]	NA
Smechr1101869.1	NA	NA	NA	NA	NA
Smechr1101871.1	PF16135(TPL-binding domain in jasmonate signalling):TPL-binding domain in jasmonate signalling;PF07897(Ethylene-responsive binding factor-associated repression):Ethylene-responsive binding factor-associated repression;PF16136(Putative nuclear localisation signal):Putative nuclear localisation signal	biological_process:"The cellular process in which a signal is conveyed to trigger a change in the activity or state of a cell. Signal transduction begins with reception of a signal (e.g. a ligand binding to a receptor or receptor activation by a stimulus such as light), or for signal transduction in the absence of ligand, signal-withdrawal or the activity of a constitutively active receptor. Sign…	K05747 Wiskott-Aldrich syndrome protein | (RefSeq) formin-like protein 5 (A)	ninja-family protein AFP3-like [Solanum pennellii]	Ninja-family protein AFP1 OS=Arabidopsis thaliana OX=3702 GN=AFP1 PE=1 SV=1
Smechr1101892.1	PF00010(Helix-loop-helix DNA-binding domain):Helix-loop-helix DNA-binding domain	molecular_function:"The formation of a protein dimer, a macromolecular structure consists of two noncovalently associated identical or nonidentical subunits." [ISBN:0198506732](GO:0046983)	K12126 phytochrome-interacting factor 3 | (RefSeq) transcription factor PIF3 (A)	transcription factor BIM2-like isoform X1 [Solanum lycopersicum]	Transcription factor BIM2 OS=Arabidopsis thaliana OX=3702 GN=BIM2 PE=1 SV=1
Smechr1101896.1	PF10551(MULE transposase domain):MULE transposase domain	NA	K17604 zinc finger SWIM domain-containing protein 3 | (RefSeq) uncharacterized protein LOC103949171 (A)	PREDICTED: uncharacterized protein LOC102592925 [Solanum tuberosum]	NA
Smechr1101925.1	NA	molecular_function:"The function that stimulates a cell to grow or proliferate. Most growth factors have other actions besides the induction of cell growth or proliferation." [ISBN:0815316194](GO:0008083),biological_process:"Any process involved in maintaining the size and shape of a root meristem." [GOC:tb](GO:0010082)	NA	hypothetical protein EJD97_002014 [Solanum chilense]	NA
Smechr1101934.1	NA	NA	NA	hypothetical protein A4A49_03448 [Nicotiana attenuata]	NA
Smechr1101973.1	NA	NA	K13420 LRR receptor-like serine/threonine-protein kinase FLS2 [EC:2.7.11.1] | (RefSeq) LRR receptor-like serine/threonine-protein kinase EFR (A)	PREDICTED: LRR receptor-like serine/threonine-protein kinase FLS2 [Solanum tuberosum]	LRR receptor-like serine/threonine-protein kinase FLS2 OS=Arabidopsis thaliana OX=3702 GN=FLS2 PE=1 SV=1
Smechr1102052.1	NA	NA	K22048 mechanosensitive ion channel protein 4/5/6/7/8/9/10 | (RefSeq) mechanosensitive ion channel protein 8-like (A)	uncharacterized protein LOC109118915 [Solanum lycopersicum]	NA
Smechr1102064.1	PF13966(zinc-binding in reverse transcriptase):zinc-binding in reverse transcriptase	NA	K10393 kinesin family member 2/24 | (RefSeq) kinesin-13A-like (A)	PREDICTED: uncharacterized protein LOC107787742 [Nicotiana tabacum]	NA
Smechr1102065.1	NA	NA	NA	PREDICTED: uncharacterized protein LOC109205398 [Nicotiana attenuata]	NA
Smechr1102203.1	PF05699(hAT family C-terminal dimerisation region):hAT family C-terminal dimerisation region	molecular_function:"The formation of a protein dimer, a macromolecular structure consists of two noncovalently associated identical or nonidentical subunits." [ISBN:0198506732](GO:0046983)	K04460 serine/threonine-protein phosphatase 5 [EC:3.1.3.16] | (RefSeq) zinc finger BED domain-containing protein RICESLEEPER 2-like isoform X1 (A)	PREDICTED: zinc finger BED domain-containing protein RICESLEEPER 1-like [Nicotiana sylvestris]	Putative AC transposase OS=Zea mays OX=4577 PE=2 SV=2
Smechr1102233.1	NA	cellular_component:"The irregular network of unit membranes, visible only by electron microscopy, that occurs in the cytoplasm of many eukaryotic cells. The membranes form a complex meshwork of tubular channels, which are often expanded into slitlike cavities called cisternae. The ER takes two forms, rough (or granular), with ribosomes adhering to the outer surface, and smooth (with no ribosomes …	NA	PREDICTED: uncharacterized protein LOC102581892 [Solanum tuberosum]	NA
Smechr1102343.1	PF00249(Myb-like DNA-binding domain):Myb-like DNA-binding domain	NA	K15397 3-ketoacyl-CoA synthase [EC:2.3.1.199] | (RefSeq) 3-ketoacyl-CoA synthase 17-like (A)	hypothetical protein EJD97_024305 [Solanum chilense]	Transcription factor SRM1 OS=Arabidopsis thaliana OX=3702 GN=SRM1 PE=1 SV=1
Smechr1102415.1	NA	NA	NA	PREDICTED: cysteine-rich and transmembrane domain-containing protein A [Nicotiana sylvestris]	NA
Smechr1102626.1	NA	NA	K12833 pre-mRNA branch site protein p14 | (RefSeq) RNA-binding protein BRN2-like isoform X1 (A)	PREDICTED: uncharacterized protein LOC107872279 [Capsicum annuum]	NA
Smechr1102636.1	NA	NA	K12833 pre-mRNA branch site protein p14 | (RefSeq) RNA-binding protein BRN2-like isoform X1 (A)	PREDICTED: uncharacterized protein LOC107872279 [Capsicum annuum]	NA
Smechr1200007.1	PF00265(Thymidine kinase):Thymidine kinase	molecular_function:"Catalysis of the reaction: ATP + thymidine = ADP + thymidine 5'-phosphate." [EC:2.7.1.21](GO:0004797),molecular_function:"Interacting selectively and non-covalently with ATP, adenosine 5'-triphosphate, a universally important coenzyme and enzyme regulator." [ISBN:0198506732](GO:0005524)	K00857 thymidine kinase [EC:2.7.1.21] | (RefSeq) thymidine kinase-like (A)	PREDICTED: thymidine kinase-like [Solanum tuberosum]	Thymidine kinase OS=Oryza sativa subsp. japonica OX=39947 GN=TK PE=2 SV=2
Smechr1200154.1	PF06376(Arabinogalactan peptide):Arabinogalactan peptide	NA	NA	Arabinogalactan peptide 20 [Capsicum chinense]	Arabinogalactan protein 20 OS=Arabidopsis thaliana OX=3702 GN=AGP20 PE=1 SV=1
Smechr1200265.1	PF01287(Eukaryotic elongation factor 5A hypusine, DNA-binding OB fold):Eukaryotic elongation factor 5A hypusine, DNA-binding OB fold	molecular_function:"Interacting selectively and non-covalently with an RNA molecule or a portion thereof." [GOC:jl, GOC:mah](GO:0003723),molecular_function:"Functions in chain elongation during polypeptide synthesis at the ribosome." [ISBN:0198506732](GO:0003746),biological_process:"A mechanism whereby different proteins may result from a single mRNA molecule, due to a change in the parsing of th…	K03263 translation initiation factor 5A | (RefSeq) eIF-5A4; eukaryotic translation initiation factor 5A-4 (A)	eukaryotic translation initiation factor 5A-4 [Solanum lycopersicum]	Eukaryotic translation initiation factor 5A-4 OS=Solanum lycopersicum OX=4081 PE=2 SV=1
Smechr1200303.1	NA	NA	K17086 transmembrane 9 superfamily member 2/4 | (RefSeq) uncharacterized LOC101300290 (A)	PREDICTED: uncharacterized protein LOC102603641 [Solanum tuberosum]	NA
Smechr1200304.1	PF10551(MULE transposase domain):MULE transposase domain	NA	K17086 transmembrane 9 superfamily member 2/4 | (RefSeq) uncharacterized LOC101300290 (A)	PREDICTED: uncharacterized protein LOC102603641 [Solanum tuberosum]	NA
Smechr1200398.1	NA	NA	NA	hypothetical protein A4A49_05053 [Nicotiana attenuata]	NA
Smechr1200502.1	PF13963(Transposase-associated domain):Transposase-associated domain	NA	K03549 KUP system potassium uptake protein | (RefSeq) potassium transporter 19-like (A)	PREDICTED: uncharacterized protein LOC109213219 [Nicotiana attenuata]	NA
Smechr1200553.1	NA	NA	NA	NA	NA
Smechr1200560.1	PF13639(Ring finger domain):Ring finger domain	NA	K19041 E3 ubiquitin-protein ligase RNF38/44 [EC:2.3.2.27] | (RefSeq) probable E3 ubiquitin-protein ligase RHG1A (A)	probable E3 ubiquitin-protein ligase HIP1 [Solanum lycopersicum]	Probable E3 ubiquitin-protein ligase HIP1 OS=Oryza sativa subsp. japonica OX=39947 GN=HIP1 PE=1 SV=2
Smechr1200601.1	PF00076(RNA recognition motif. (a.k.a. RRM, RBD, or RNP domain)):RNA recognition motif. (a.k.a. RRM, RBD, or RNP domain)	molecular_function:"Interacting selectively and non-covalently with any nucleic acid." [GOC:jl](GO:0003676)	K14396 polyadenylate-binding protein 2 | (RefSeq) polyadenylate-binding protein 2-like (A)	PREDICTED: polyadenylate-binding protein 2-like [Solanum tuberosum]	Polyadenylate-binding protein 2 OS=Arabidopsis thaliana OX=3702 GN=PABN2 PE=1 SV=1
Smechr1200621.1	NA	NA	K22804 structural maintenance of chromosomes protein 6 | (RefSeq) structural maintenance of chromosomes protein 6B-like (A)	putative ribonuclease h protein, partial [Nicotiana attenuata]	Putative ribonuclease H protein At1g65750 OS=Arabidopsis thaliana OX=3702 GN=At1g65750 PE=3 SV=1
Smechr1200629.1	PF10551(MULE transposase domain):MULE transposase domain	NA	K20562 biphenyl-4-hydroxylase | (RefSeq) cytochrome P450 CYP736A12-like (A)	uncharacterized protein LOC101266664 [Solanum lycopersicum]	NA
Smechr1200631.1	PF03151(Triose-phosphate Transporter family):Triose-phosphate Transporter family	NA	K15285 solute carrier family 35, member E3 | (RefSeq) GDP-mannose transporter GONST5 (A)	GDP-mannose transporter GONST5 [Solanum lycopersicum]	GDP-mannose transporter GONST5 OS=Arabidopsis thaliana OX=3702 GN=GONST5 PE=2 SV=1
Smechr1200687.1	NA	NA	NA	PREDICTED: protein ULTRAPETALA 1-like [Capsicum annuum]	Protein ULTRAPETALA 1 OS=Arabidopsis thaliana OX=3702 GN=ULT1 PE=1 SV=1
Smechr1200689.1	NA	NA	NA	PREDICTED: protein ULTRAPETALA 2-like [Solanum tuberosum]	Protein ULTRAPETALA 1 OS=Arabidopsis thaliana OX=3702 GN=ULT1 PE=1 SV=1
Smechr1200691.1	NA	NA	K10393 kinesin family member 2/24 | (RefSeq) kinesin-13A-like (A)	PREDICTED: uncharacterized protein LOC109241112 [Nicotiana attenuata]	NA
Smechr1200742.1	PF05699(hAT family C-terminal dimerisation region):hAT family C-terminal dimerisation region	molecular_function:"The formation of a protein dimer, a macromolecular structure consists of two noncovalently associated identical or nonidentical subunits." [ISBN:0198506732](GO:0046983)	K04460 serine/threonine-protein phosphatase 5 [EC:3.1.3.16] | (RefSeq) zinc finger BED domain-containing protein RICESLEEPER 2-like isoform X1 (A)	PREDICTED: zinc finger BED domain-containing protein RICESLEEPER 2-like [Nicotiana tabacum]	Putative AC transposase OS=Zea mays OX=4577 PE=2 SV=2
Smechr1200760.1	PF00657(GDSL-like Lipase/Acylhydrolase):GDSL-like Lipase/Acylhydrolase	molecular_function:"Catalysis of the hydrolysis of any ester bond." [GOC:jl](GO:0016788)	K00679 phospholipid:diacylglycerol acyltransferase [EC:2.3.1.158] | (RefSeq) hypothetical protein (A)	PREDICTED: GDSL esterase/lipase 2-like [Solanum tuberosum]	GDSL esterase/lipase 1 OS=Arabidopsis thaliana OX=3702 GN=GLIP1 PE=1 SV=1
Smechr1200762.1	PF13963(Transposase-associated domain):Transposase-associated domain	NA	NA	uncharacterized protein LOC107016507 [Solanum pennellii]	NA
Smechr1200799.1	NA	NA	NA	uncharacterized protein LOC114075117 [Solanum pennellii]	NA
Smechr1200843.1	NA	NA	NA	uncharacterized protein LOC112941181 [Solanum lycopersicum]	NA
Smechr1200860.1	NA	NA	NA	NA	NA
Smechr1200875.1	PF10551(MULE transposase domain):MULE transposase domain	NA	K17086 transmembrane 9 superfamily member 2/4 | (RefSeq) uncharacterized LOC101300290 (A)	PREDICTED: uncharacterized protein LOC102591172 [Solanum tuberosum]	NA
Smechr1200959.1	NA	NA	K10527 enoyl-CoA hydratase/3-hydroxyacyl-CoA dehydrogenase [EC:4.2.1.17 1.1.1.35 1.1.1.211] | (RefSeq) peroxisomal fatty acid beta-oxidation multifunctional protein AIM1-like (A)	hypothetical protein SDM1_46t00006 [Solanum demissum]	NA
Smechr1201068.1	NA	NA	NA	hypothetical protein DUI87_33390 [Hirundo rustica rustica]	NA
Smechr1201164.1	NA	NA	NA	PREDICTED: uncharacterized protein LOC107059643 [Solanum tuberosum]	NA
Smechr1201210.1	PF05699(hAT family C-terminal dimerisation region):hAT family C-terminal dimerisation region	molecular_function:"Interacting selectively and non-covalently with any protein or protein complex (a complex of two or more proteins that may include other nonprotein molecules)." [GOC:go_curators](GO:0005515),molecular_function:"The formation of a protein dimer, a macromolecular structure consists of two noncovalently associated identical or nonidentical subunits." [ISBN:0198506732](GO:0046983)	K04460 serine/threonine-protein phosphatase 5 [EC:3.1.3.16] | (RefSeq) zinc finger BED domain-containing protein RICESLEEPER 2-like isoform X1 (A)	PREDICTED: zinc finger BED domain-containing protein DAYSLEEPER-like [Nicotiana sylvestris]	Zinc finger BED domain-containing protein RICESLEEPER 3 OS=Oryza sativa subsp. japonica OX=39947 GN=Os05g0583200 PE=2 SV=1
Smechr1201228.1	NA	NA	NA	NA	NA
Smechr1201236.1	NA	NA	K20562 biphenyl-4-hydroxylase | (RefSeq) cytochrome P450 CYP736A12-like (A)	uncharacterized protein LOC107019523 [Solanum pennellii]	NA
Smechr1201274.1	PF13456(Reverse transcriptase-like):Reverse transcriptase-like	molecular_function:"Interacting selectively and non-covalently with any nucleic acid." [GOC:jl](GO:0003676),molecular_function:"Catalysis of the endonucleolytic cleavage of RNA in RNA-DNA hybrids to 5'-phosphomonoesters." [EC:3.1.26.4](GO:0004523)	K16302 metal transporter CNNM | (RefSeq) DUF21 domain-containing protein At2g14520-like (A)	hypothetical protein A4A49_64036, partial [Nicotiana attenuata]	NA
Smechr1201371.1	NA	NA	NA	uncharacterized protein LOC107027756 [Solanum pennellii]	NA
Smechr1201376.1	PF01553(Acyltransferase):Acyltransferase;PF16076(Acyltransferase C-terminus):Acyltransferase C-terminus	molecular_function:"Catalysis of the transfer of an acyl group from one compound (donor) to another (acceptor)." [GOC:jl, ISBN:0198506732](GO:0016746)	K13523 lysophosphatidic acid acyltransferase / lysophosphatidylinositol acyltransferase [EC:2.3.1.51 2.3.1.-] | (RefSeq) 1-acyl-sn-glycerol-3-phosphate acyltransferase PLS1 (A)	PREDICTED: 1-acyl-sn-glycerol-3-phosphate acyltransferase PLS1 [Solanum tuberosum]	1-acyl-sn-glycerol-3-phosphate acyltransferase 2 OS=Brassica napus OX=3708 GN=LPAT2 PE=2 SV=1
Smechr1201394.1	NA	NA	K11320 E1A-binding protein p400 [EC:3.6.4.-] | (RefSeq) protein PHOTOPERIOD-INDEPENDENT EARLY FLOWERING 1 (A)	PREDICTED: uncharacterized protein LOC107061068 [Solanum tuberosum]	NA
Smechr1201399.1	PF10536(Plant mobile domain):Plant mobile domain	NA	K12448 UDP-arabinose 4-epimerase [EC:5.1.3.5] | (RefSeq) UDP-arabinose 4-epimerase 1-like (A)	LOW QUALITY PROTEIN: uncharacterized protein LOC107005690 [Solanum pennellii]	Serine/threonine-protein phosphatase 7 long form homolog OS=Arabidopsis thaliana OX=3702 GN=MAIL3 PE=2 SV=1
Smechr1201602.1	PF00226(DnaJ domain):DnaJ domain	NA	K09528 DnaJ homolog subfamily C member 8 | (RefSeq) J domain-containing protein spf31-like (A)	PREDICTED: J domain-containing protein spf31-like [Solanum tuberosum]	J domain-containing protein spf31 OS=Schizosaccharomyces pombe (strain 972 / ATCC 24843) OX=284812 GN=spf31 PE=4 SV=1
Smechr1201611.1	NA	NA	NA	PREDICTED: protein SABRE-like [Capsicum annuum]	Protein SABRE OS=Arabidopsis thaliana OX=3702 GN=SAB PE=1 SV=1
SmeSca00008.1	NA	NA	NA	hypothetical protein GOBAR_AA29147 [Gossypium barbadense]	Uncharacterized protein ORF91 OS=Phalaenopsis aphrodite subsp. formosana OX=308872 PE=4 SV=1
SmeSca00018.1	NA	NA	K02988 small subunit ribosomal protein S5 | (RefSeq) 30S ribosomal protein S5-like (A)	putative ubiquitin-like-specific protease 2b [Nicotiana attenuata]	NA
SmeSca00029.1	NA	NA	K02112 F-type H+/Na+-transporting ATPase subunit beta [EC:7.1.2.2 7.2.2.1] | (RefSeq) uncharacterized protein LOC111393010 (A)	hypothetical protein CTI12_AA236480 (chloroplast) [Artemisia annua]	NA
SmeSca00031.1	NA	NA	K02111 F-type H+/Na+-transporting ATPase subunit alpha [EC:7.1.2.2 7.2.2.1] | (RefSeq) ATP synthase subunit alpha, chloroplastic-like (A)	unnamed protein product [Brassica oleracea]	NA
SmeSca00038.1	NA	molecular_function:"Interacting selectively and non-covalently with ATP, adenosine 5'-triphosphate, a universally important coenzyme and enzyme regulator." [ISBN:0198506732](GO:0005524),cellular_component:"A chlorophyll-containing plastid with thylakoids organized into grana and frets, or stroma thylakoids, and embedded in a stroma." [ISBN:0471245208](GO:0009507)	K03046 DNA-directed RNA polymerase subunit beta' [EC:2.7.7.6] | (RefSeq) uncharacterized protein LOC108945874 (A)	hypothetical protein M569_00222, partial [Genlisea aurea]	NA
SmeSca00041.1	NA	NA	K02982 small subunit ribosomal protein S3 | (RefSeq) 30S ribosomal protein S3, chloroplastic-like (A)	hypothetical protein CDL12_11091 [Handroanthus impetiginosus]	NA
SmeSca00044.1	NA	NA	NA	hypothetical protein COLO4_04100 [Corchorus olitorius]	NA
SmeSca00083.1	PF01693(Caulimovirus viroplasmin):Caulimovirus viroplasmin	NA	K07910 Ras-related protein Rab-18 | (RefSeq) ras-related protein RABC1-like (A)	hypothetical protein BC332_01002 [Capsicum chinense]	NA
SmeSca00084.1	NA	NA	K14803 protein phosphatase PTC2/3 [EC:3.1.3.16] | (RefSeq) probable protein phosphatase 2C 2 (A)	PREDICTED: uncharacterized protein LOC107840249 [Capsicum annuum]	NA
SmeSca00097.1	PF03629(Carbohydrate esterase, sialic acid-specific acetylesterase):Carbohydrate esterase, sialic acid-specific acetylesterase	NA	NA	probable carbohydrate esterase At4g34215 [Solanum pennellii]	Probable carbohydrate esterase At4g34215 OS=Arabidopsis thaliana OX=3702 GN=At4g34215 PE=1 SV=2
SmeSca00108.1	NA	NA	NA	uncharacterized protein LOC107013307 [Solanum pennellii]	NA
SmeSca00113.1	NA	NA	K02111 F-type H+/Na+-transporting ATPase subunit alpha [EC:7.1.2.2 7.2.2.1] | (RefSeq) ATP synthase subunit alpha, chloroplastic-like (A)	unnamed protein product [Brassica oleracea]	NA
SmeSca00118.1	PF10839(Protein of unknown function (DUF2647)):Protein of unknown function (DUF2647)	NA	NA	hypothetical chloroplast RF68 (chloroplast) [Eriocaulon buergerianum]	Uncharacterized protein ycf68 OS=Oryza sativa subsp. japonica OX=39947 GN=ycf68-1 PE=3 SV=1
SmeSca00124.1	NA	NA	NA	NA	NA
SmeSca00126.1	NA	NA	NA	hypothetical protein LSAT_4X145441 [Lactuca sativa]	NA
SmeSca00128.1	NA	NA	K02112 F-type H+/Na+-transporting ATPase subunit beta [EC:7.1.2.2 7.2.2.1] | (RefSeq) uncharacterized protein LOC111393010 (A)	unnamed protein product [Brassica rapa]	NA
SmeSca00131.1	NA	NA	K02112 F-type H+/Na+-transporting ATPase subunit beta [EC:7.1.2.2 7.2.2.1] | (RefSeq) uncharacterized protein LOC111393010 (A)	Metallocarboxypeptidase inhibitor [Dorcoceras hygrometricum]	NA
SmeSca00138.1	NA	NA	K02108 F-type H+-transporting ATPase subunit a | (RefSeq) uncharacterized protein LOC110266878 (A)	hypothetical protein Q614_SASC00004G0001 [Staphylococcus sp. DORA_6_22]	NA
SmeSca00139.1	NA	NA	K02111 F-type H+/Na+-transporting ATPase subunit alpha [EC:7.1.2.2 7.2.2.1] | (RefSeq) ATP synthase subunit alpha, chloroplastic-like (A)	unnamed protein product [Brassica rapa]	NA
SmeSca00143.1	NA	NA	NA	hypothetical protein DEO72_LG3g88 [Vigna unguiculata]	NA
SmeSca00145.1	NA	NA	K22390 acid phosphatase type 7 | (RefSeq) purple acid phosphatase 23-like isoform X1 (A)	hypothetical protein BC332_21985 [Capsicum chinense]	NA
SmeSca00148.1	NA	NA	K02112 F-type H+/Na+-transporting ATPase subunit beta [EC:7.1.2.2 7.2.2.1] | (RefSeq) uncharacterized protein LOC111393010 (A)	hypothetical protein NitaCp078 [Nicotiana tabacum]	NA
SmeSca00154.1	NA	NA	K02111 F-type H+/Na+-transporting ATPase subunit alpha [EC:7.1.2.2 7.2.2.1] | (RefSeq) ATP synthase subunit alpha, chloroplastic-like (A)	unnamed protein product [Brassica oleracea]	NA
SmeSca00156.1	NA	NA	K02112 F-type H+/Na+-transporting ATPase subunit beta [EC:7.1.2.2 7.2.2.1] | (RefSeq) uncharacterized protein LOC111393010 (A)	hypothetical protein (mitochondrion) [Capsicum annuum]	NA
SmeSca00159.1	NA	NA	K02112 F-type H+/Na+-transporting ATPase subunit beta [EC:7.1.2.2 7.2.2.1] | (RefSeq) uncharacterized protein LOC111393010 (A)	hypothetical protein BC332_00558 [Capsicum chinense]	NA
SmeSca00172.1	NA	NA	NA	hypothetical protein MTR_4g006070 [Medicago truncatula]	Uncharacterized protein ORF91 OS=Phalaenopsis aphrodite subsp. formosana OX=308872 PE=4 SV=1
SmeSca00184.1	NA	NA	K02112 F-type H+/Na+-transporting ATPase subunit beta [EC:7.1.2.2 7.2.2.1] | (RefSeq) uncharacterized protein LOC111393010 (A)	Metallocarboxypeptidase inhibitor [Dorcoceras hygrometricum]	NA
SmeSca00187.1	NA	NA	K02948 small subunit ribosomal protein S11 | (RefSeq) uncharacterized protein LOC110099696 (A)	hypothetical protein GOBAR_AA37328 [Gossypium barbadense]	NA
SmeSca00188.1	NA	NA	K22390 acid phosphatase type 7 | (RefSeq) purple acid phosphatase 23-like isoform X1 (A)	hypothetical protein BC332_21985 [Capsicum chinense]	NA
SmeSca00191.1	NA	NA	K02111 F-type H+/Na+-transporting ATPase subunit alpha [EC:7.1.2.2 7.2.2.1] | (RefSeq) ATP synthase subunit alpha, chloroplastic-like (A)	unnamed protein product [Brassica rapa]	NA
SmeSca00197.1	PF00177(Ribosomal protein S7p/S5e):Ribosomal protein S7p/S5e	biological_process:"The cellular metabolic process in which a protein is formed, using the sequence of a mature mRNA or circRNA molecule to specify the sequence of amino acids in a polypeptide chain. Translation is mediated by the ribosome, and begins with the formation of a ternary complex between aminoacylated initiator methionine tRNA, GTP, and initiation factor 2, which subsequently associate…	K02992 small subunit ribosomal protein S7 | (RefSeq) rps7, CPT59_pgp005; ribosomal protein S7 (A)	ribosomal protein S7 [Nicotiana tabacum]	30S ribosomal protein S7, chloroplastic OS=Nicotiana tabacum OX=4097 GN=rps7-A PE=3 SV=1
SmeSca00204.1	NA	NA	K02111 F-type H+/Na+-transporting ATPase subunit alpha [EC:7.1.2.2 7.2.2.1] | (RefSeq) ATP synthase subunit alpha, chloroplastic-like (A)	unnamed protein product [Brassica oleracea]	NA
SmeSca00206.1	NA	NA	NA	NA	NA
SmeSca00207.1	NA	NA	K02112 F-type H+/Na+-transporting ATPase subunit beta [EC:7.1.2.2 7.2.2.1] | (RefSeq) uncharacterized protein LOC111393010 (A)	Metallocarboxypeptidase inhibitor [Dorcoceras hygrometricum]	NA
SmeSca00209.1	NA	NA	NA	hypothetical protein BVRB_042330 [Beta vulgaris subsp. vulgaris]	NA
SmeSca00214.1	NA	NA	NA	hypothetical protein Ahy_B08g092966 [Arachis hypogaea]	NA
SmeSca00218.1	NA	NA	K02112 F-type H+/Na+-transporting ATPase subunit beta [EC:7.1.2.2 7.2.2.1] | (RefSeq) uncharacterized protein LOC111393010 (A)	unnamed protein product [Brassica oleracea]	NA
SmeSca00228.1	NA	NA	K02112 F-type H+/Na+-transporting ATPase subunit beta [EC:7.1.2.2 7.2.2.1] | (RefSeq) uncharacterized protein LOC111393010 (A)	hypothetical protein BC332_00558 [Capsicum chinense]	NA
SmeSca00230.1	NA	NA	NA	hypothetical protein DEO72_LG3g88 [Vigna unguiculata]	NA
SmeSca00231.1	NA	NA	NA	putative protein ycf68, partial [Mucuna pruriens]	Uncharacterized protein ycf68 OS=Eucalyptus globulus subsp. globulus OX=71271 GN=ycf68-1 PE=3 SV=1
SmeSca00232.1	NA	NA	K03046 DNA-directed RNA polymerase subunit beta' [EC:2.7.7.6] | (RefSeq) uncharacterized protein LOC108945874 (A)	hypothetical protein DCAR_001146 [Daucus carota subsp. sativus]	NA
SmeSca00233.1	NA	NA	K02112 F-type H+/Na+-transporting ATPase subunit beta [EC:7.1.2.2 7.2.2.1] | (RefSeq) uncharacterized protein LOC111393010 (A)	Uncharacterized protein ORF91 [Cajanus cajan]	NA
SmeSca00237.1	NA	NA	NA	ATP synthase subunit beta, chloroplastic [Artemisia annua]	Uncharacterized protein ycf68 OS=Eucalyptus globulus subsp. globulus OX=71271 GN=ycf68-1 PE=3 SV=1
SmeSca00241.1	NA	NA	K02112 F-type H+/Na+-transporting ATPase subunit beta [EC:7.1.2.2 7.2.2.1] | (RefSeq) uncharacterized protein LOC111393010 (A)	unnamed protein product [Brassica rapa]	NA
SmeSca00244.1	NA	NA	NA	hypothetical protein TEA_028824 [Camellia sinensis var. sinensis]	NA
SmeSca00245.1	NA	NA	K02112 F-type H+/Na+-transporting ATPase subunit beta [EC:7.1.2.2 7.2.2.1] | (RefSeq) uncharacterized protein LOC111393010 (A)	hypothetical protein GOBAR_AA29147 [Gossypium barbadense]	NA
SmeSca00248.1	NA	NA	K02112 F-type H+/Na+-transporting ATPase subunit beta [EC:7.1.2.2 7.2.2.1] | (RefSeq) uncharacterized protein LOC111393010 (A)	hypothetical protein BC332_00558 [Capsicum chinense]	NA
SmeSca00251.1	NA	NA	K02948 small subunit ribosomal protein S11 | (RefSeq) uncharacterized protein LOC110099696 (A)	hypothetical protein GOBAR_AA37328 [Gossypium barbadense]	NA
SmeSca00252.1	NA	NA	K02950 small subunit ribosomal protein S12 | (RefSeq) S12-like, 30S ribosomal protein S12 subfamily protein (A)	hypothetical protein GOBAR_AA37329 [Gossypium barbadense]	NA
SmeSca00255.1	NA	NA	NA	hypothetical protein BC332_21985 [Capsicum chinense]	NA
SmeSca00264.1	NA	NA	K03046 DNA-directed RNA polymerase subunit beta' [EC:2.7.7.6] | (RefSeq) uncharacterized protein LOC108945874 (A)	hypothetical protein BC332_21985 [Capsicum chinense]	NA
SmeSca00265.1	NA	NA	K02112 F-type H+/Na+-transporting ATPase subunit beta [EC:7.1.2.2 7.2.2.1] | (RefSeq) uncharacterized protein LOC111393010 (A)	hypothetical protein EJD97_022641, partial [Solanum chilense]	NA
SmeSca00269.1	NA	NA	K03046 DNA-directed RNA polymerase subunit beta' [EC:2.7.7.6] | (RefSeq) uncharacterized protein LOC108945874 (A)	hypothetical protein DCAR_032037 [Daucus carota subsp. sativus]	NA
SmeSca00271.1	NA	NA	K02112 F-type H+/Na+-transporting ATPase subunit beta [EC:7.1.2.2 7.2.2.1] | (RefSeq) uncharacterized protein LOC111393010 (A)	Metallocarboxypeptidase inhibitor [Dorcoceras hygrometricum]	NA
SmeSca00274.1	NA	NA	K02950 small subunit ribosomal protein S12 | (RefSeq) 30S ribosomal protein S12, chloroplastic (A)	hypothetical protein B456_005G077900 [Gossypium raimondii]	NA
SmeSca00281.1	NA	NA	K02111 F-type H+/Na+-transporting ATPase subunit alpha [EC:7.1.2.2 7.2.2.1] | (RefSeq) ATP synthase subunit alpha, chloroplastic-like (A)	unnamed protein product [Brassica oleracea]	NA
SmeSca00282.1	NA	NA	K02112 F-type H+/Na+-transporting ATPase subunit beta [EC:7.1.2.2 7.2.2.1] | (RefSeq) uncharacterized protein LOC111393010 (A)	hypothetical protein EJD97_022641, partial [Solanum chilense]	NA
SmeSca00285.1	NA	NA	K02948 small subunit ribosomal protein S11 | (RefSeq) uncharacterized protein LOC110099696 (A)	hypothetical protein CKAN_02724000 [Cinnamomum micranthum f. kanehirae]	NA
SmeSca00286.1	NA	NA	NA	cytochrome c oxidase subunit 1 [Capsicum annuum]	NA
SmeSca00288.1	NA	NA	K03046 DNA-directed RNA polymerase subunit beta' [EC:2.7.7.6] | (RefSeq) uncharacterized protein LOC108945874 (A)	hypothetical protein E2542_SST03786 [Spatholobus suberectus]	NA
SmeSca00291.1	NA	NA	K02108 F-type H+-transporting ATPase subunit a | (RefSeq) uncharacterized protein LOC110266878 (A)	hypothetical protein Q614_SASC00004G0001 [Staphylococcus sp. DORA_6_22]	NA
SmeSca00298.1	NA	NA	K02112 F-type H+/Na+-transporting ATPase subunit beta [EC:7.1.2.2 7.2.2.1] | (RefSeq) uncharacterized protein LOC111393010 (A)	unnamed protein product [Brassica rapa]	NA
SmeSca00300.1	NA	NA	K01601 ribulose-bisphosphate carboxylase large chain [EC:4.1.1.39] | (RefSeq) uncharacterized protein LOC112271745 (A)	hypothetical protein NitaMp073 [Nicotiana tabacum]	NA
SmeSca00309.1	NA	NA	K02111 F-type H+/Na+-transporting ATPase subunit alpha [EC:7.1.2.2 7.2.2.1] | (RefSeq) ATP synthase subunit alpha, chloroplastic-like (A)	unnamed protein product [Brassica rapa]	NA
SmeSca00311.1	NA	NA	K02111 F-type H+/Na+-transporting ATPase subunit alpha [EC:7.1.2.2 7.2.2.1] | (RefSeq) ATP synthase subunit alpha, chloroplastic-like (A)	unnamed protein product [Brassica oleracea]	NA
SmeSca00314.1	NA	NA	NA	NA	NA
SmeSca00315.1	NA	NA	K02112 F-type H+/Na+-transporting ATPase subunit beta [EC:7.1.2.2 7.2.2.1] | (RefSeq) uncharacterized protein LOC111393010 (A)	hypothetical protein TanjilG_08301 [Lupinus angustifolius]	Uncharacterized protein ORF91 OS=Phalaenopsis aphrodite subsp. formosana OX=308872 PE=4 SV=1
SmeSca00319.1	NA	NA	K02108 F-type H+-transporting ATPase subunit a | (RefSeq) uncharacterized protein LOC110266878 (A)	hypothetical protein Saspl_050852 [Salvia splendens]	NA
SmeSca00326.1	NA	NA	NA	NA	NA
SmeSca00327.1	NA	NA	NA	hypothetical protein CQW23_16318 [Capsicum baccatum]	NA
SmeSca00333.1	NA	NA	K02111 F-type H+/Na+-transporting ATPase subunit alpha [EC:7.1.2.2 7.2.2.1] | (RefSeq) ATP synthase subunit alpha, chloroplastic-like (A)	unnamed protein product [Brassica oleracea]	NA
SmeSca00334.1	NA	NA	K02112 F-type H+/Na+-transporting ATPase subunit beta [EC:7.1.2.2 7.2.2.1] | (RefSeq) uncharacterized protein LOC111393010 (A)	hypothetical protein GOBAR_AA11954 [Gossypium barbadense]	NA
SmeSca00336.1	NA	NA	K02948 small subunit ribosomal protein S11 | (RefSeq) uncharacterized protein LOC110099696 (A)	hypothetical protein GOBAR_AA37328 [Gossypium barbadense]	NA
SmeSca00338.1	NA	NA	K02111 F-type H+/Na+-transporting ATPase subunit alpha [EC:7.1.2.2 7.2.2.1] | (RefSeq) ATP synthase subunit alpha, chloroplastic-like (A)	unnamed protein product [Brassica rapa]	NA
SmeSca00342.1	NA	NA	K02111 F-type H+/Na+-transporting ATPase subunit alpha [EC:7.1.2.2 7.2.2.1] | (RefSeq) ATP synthase subunit alpha, chloroplastic-like (A)	unnamed protein product [Brassica oleracea]	NA
SmeSca00346.1	NA	NA	K22390 acid phosphatase type 7 | (RefSeq) purple acid phosphatase 23-like isoform X1 (A)	hypothetical protein BC332_21985 [Capsicum chinense]	NA
SmeSca00348.1	PF00361(Proton-conducting membrane transporter):Proton-conducting membrane transporter	NA	K05573 NAD(P)H-quinone oxidoreductase subunit 2 [EC:7.1.1.2] | (RAP-DB) Os04g0473025; Similar to NADH-plastoquinone oxidoreductase subunit 2. (A)	unnamed protein product [Brassica oleracea]	NAD(P)H-quinone oxidoreductase subunit 2 B, chloroplastic OS=Oenothera argillicola OX=3940 GN=ndhB2 PE=3 SV=1
SmeSca00352.1	NA	NA	K22390 acid phosphatase type 7 | (RefSeq) purple acid phosphatase 23-like isoform X1 (A)	hypothetical protein DCAR_032037 [Daucus carota subsp. sativus]	NA
SmeSca00353.1	NA	molecular_function:"The action of a molecule that contributes to the structural integrity of the ribosome." [GOC:mah](GO:0003735),cellular_component:"An intracellular organelle, about 200 A in diameter, consisting of RNA and protein. It is the site of protein biosynthesis resulting from translation of messenger RNA (mRNA). It consists of two subunits, one large and one small, each containing only…	K02950 small subunit ribosomal protein S12 | (RefSeq) 30S ribosomal protein S12, chloroplastic (A)	Ribosomal protein S12, bacteria [Corchorus olitorius]	30S ribosomal protein S12, chloroplastic (Fragment) OS=Solanum nigrum OX=4112 GN=rps12 PE=1 SV=2
SmeSca00358.1	NA	NA	K02112 F-type H+/Na+-transporting ATPase subunit beta [EC:7.1.2.2 7.2.2.1] | (RefSeq) uncharacterized protein LOC111393010 (A)	unnamed protein product [Brassica rapa]	NA
SmeSca00361.1	NA	NA	K03046 DNA-directed RNA polymerase subunit beta' [EC:2.7.7.6] | (RefSeq) uncharacterized protein LOC108945874 (A)	hypothetical protein DEO72_LG6g1223 [Vigna unguiculata]	NA
SmeSca00362.1	NA	NA	K01601 ribulose-bisphosphate carboxylase large chain [EC:4.1.1.39] | (RefSeq) uncharacterized protein LOC112271745 (A)	ORF44l [Populus alba]	NA
SmeSca00367.1	NA	NA	K02111 F-type H+/Na+-transporting ATPase subunit alpha [EC:7.1.2.2 7.2.2.1] | (RefSeq) ATP synthase subunit alpha, chloroplastic-like (A)	unnamed protein product [Brassica oleracea]	NA
SmeSca00369.1	NA	NA	K03046 DNA-directed RNA polymerase subunit beta' [EC:2.7.7.6] | (RefSeq) uncharacterized protein LOC108945874 (A)	LOW QUALITY PROTEIN: hypothetical protein CKAN_02749800 [Cinnamomum micranthum f. kanehirae]	NA
SmeSca00371.1	NA	NA	K02948 small subunit ribosomal protein S11 | (RefSeq) uncharacterized protein LOC110099696 (A)	uncharacterized protein LOC113856969 [Abrus precatorius]	NA
SmeSca00375.1	PF10839(Protein of unknown function (DUF2647)):Protein of unknown function (DUF2647)	NA	NA	hypothetical protein CQW23_16631 [Capsicum baccatum]	Uncharacterized protein ycf68 OS=Eucalyptus globulus subsp. globulus OX=71271 GN=ycf68-1 PE=3 SV=1
SmeSca00378.1	PF05758(Ycf1):Ycf1	cellular_component:"The component of a membrane consisting of the gene products and protein complexes having at least some part of their peptide sequence embedded in the hydrophobic region of the membrane." [GOC:dos, GOC:go_curators](GO:0016021)	K02690 photosystem I P700 chlorophyll a apoprotein A2 | (RefSeq) uncharacterized protein LOC111440173 (A)	Ycf1 (chloroplast) [Nicotiana attenuata]	Protein TIC 214 OS=Solanum tuberosum OX=4113 GN=TIC214 PE=3 SV=1
SmeSca00384.1	NA	NA	K02111 F-type H+/Na+-transporting ATPase subunit alpha [EC:7.1.2.2 7.2.2.1] | (RefSeq) ATP synthase subunit alpha, chloroplastic-like (A)	unnamed protein product [Brassica rapa]	NA
SmeSca00386.1	NA	NA	NA	small subunit ribosomal protein S12 [Vigna unguiculata]	NA
SmeSca00391.1	NA	NA	K02112 F-type H+/Na+-transporting ATPase subunit beta [EC:7.1.2.2 7.2.2.1] | (RefSeq) uncharacterized protein LOC111393010 (A)	hypothetical protein BC332_00558 [Capsicum chinense]	NA
SmeSca00394.1	NA	NA	K03046 DNA-directed RNA polymerase subunit beta' [EC:2.7.7.6] | (RefSeq) uncharacterized protein LOC108945874 (A)	hypothetical protein TanjilG_12081 [Lupinus angustifolius]	NA
SmeSca00397.1	NA	NA	K02111 F-type H+/Na+-transporting ATPase subunit alpha [EC:7.1.2.2 7.2.2.1] | (RefSeq) ATP synthase subunit alpha, chloroplastic-like (A)	unnamed protein product [Brassica oleracea]	NA
SmeSca00421.1	NA	NA	K02948 small subunit ribosomal protein S11 | (RefSeq) uncharacterized protein LOC110099696 (A)	uncharacterized protein LOC113856969 [Abrus precatorius]	NA
SmeSca00424.1	NA	NA	K02112 F-type H+/Na+-transporting ATPase subunit beta [EC:7.1.2.2 7.2.2.1] | (RefSeq) uncharacterized protein LOC111393010 (A)	uncharacterized protein LOC111393010 [Olea europaea var. sylvestris]	NA
SmeSca00427.1	NA	NA	K02948 small subunit ribosomal protein S11 | (RefSeq) uncharacterized protein LOC110099696 (A)	hypothetical protein GOBAR_AA37328 [Gossypium barbadense]	NA
SmeSca00436.1	NA	NA	K01601 ribulose-bisphosphate carboxylase large chain [EC:4.1.1.39] | (RefSeq) uncharacterized protein LOC112271745 (A)	hypothetical protein (mitochondrion) [Ammopiptanthus mongolicus]	NA
SmeSca00439.1	NA	NA	K02112 F-type H+/Na+-transporting ATPase subunit beta [EC:7.1.2.2 7.2.2.1] | (RefSeq) uncharacterized protein LOC111393010 (A)	unnamed protein product [Brassica rapa]	NA
SmeSca00447.1	NA	NA	K02112 F-type H+/Na+-transporting ATPase subunit beta [EC:7.1.2.2 7.2.2.1] | (RefSeq) uncharacterized protein LOC111393010 (A)	hypothetical protein BC332_00558 [Capsicum chinense]	NA
SmeSca00448.1	NA	NA	NA	Photosystem II CP47 reaction center protein [Capsicum chinense]	NA
SmeSca00454.1	NA	NA	NA	hypothetical protein TEA_028824 [Camellia sinensis var. sinensis]	NA
SmeSca00458.1	NA	NA	K02948 small subunit ribosomal protein S11 | (RefSeq) uncharacterized protein LOC110099696 (A)	hypothetical protein CCACVL1_01356 [Corchorus capsularis]	NA
SmeSca00460.1	NA	NA	K02111 F-type H+/Na+-transporting ATPase subunit alpha [EC:7.1.2.2 7.2.2.1] | (RefSeq) ATP synthase subunit alpha, chloroplastic-like (A)	unnamed protein product [Brassica oleracea]	NA
SmeSca00465.1	NA	NA	K01601 ribulose-bisphosphate carboxylase large chain [EC:4.1.1.39] | (RefSeq) uncharacterized protein LOC112271745 (A)	hypothetical protein (mitochondrion) [Ammopiptanthus mongolicus]	NA
SmeSca00476.1	NA	NA	K02112 F-type H+/Na+-transporting ATPase subunit beta [EC:7.1.2.2 7.2.2.1] | (RefSeq) uncharacterized protein LOC111393010 (A)	hypothetical protein BC332_00558 [Capsicum chinense]	NA
SmeSca00488.1	NA	NA	NA	hypothetical protein MTR_4g006070 [Medicago truncatula]	Uncharacterized protein ORF91 OS=Phalaenopsis aphrodite subsp. formosana OX=308872 PE=4 SV=1
SmeSca00491.1	NA	NA	NA	Ycf68 protein [Spatholobus suberectus]	NA
SmeSca00498.1	NA	NA	K02112 F-type H+/Na+-transporting ATPase subunit beta [EC:7.1.2.2 7.2.2.1] | (RefSeq) uncharacterized protein LOC111393010 (A)	Metallocarboxypeptidase inhibitor [Dorcoceras hygrometricum]	NA
SmeSca00504.1	NA	NA	K02112 F-type H+/Na+-transporting ATPase subunit beta [EC:7.1.2.2 7.2.2.1] | (RefSeq) uncharacterized protein LOC111393010 (A)	unnamed protein product, partial [Brassica rapa]	NA
SmeSca00508.1	NA	NA	K02111 F-type H+/Na+-transporting ATPase subunit alpha [EC:7.1.2.2 7.2.2.1] | (RefSeq) ATP synthase subunit alpha, chloroplastic-like (A)	unnamed protein product [Brassica oleracea]	NA
SmeSca00514.1	NA	NA	K02112 F-type H+/Na+-transporting ATPase subunit beta [EC:7.1.2.2 7.2.2.1] | (RefSeq) uncharacterized protein LOC111393010 (A)	hypothetical protein BC332_00558 [Capsicum chinense]	NA
SmeSca00528.1	NA	NA	K02112 F-type H+/Na+-transporting ATPase subunit beta [EC:7.1.2.2 7.2.2.1] | (RefSeq) uncharacterized protein LOC111393010 (A)	hypothetical protein CTI12_AA236480 (chloroplast) [Artemisia annua]	NA
SmeSca00538.1	NA	NA	K01601 ribulose-bisphosphate carboxylase large chain [EC:4.1.1.39] | (RefSeq) ribulose bisphosphate carboxylase large chain-like (A)	unnamed protein product [Brassica oleracea]	Ribulose bisphosphate carboxylase large chain (Fragment) OS=Euphorbia esula OX=3993 GN=rbcL PE=3 SV=1
SmeSca00540.1	NA	NA	K03046 DNA-directed RNA polymerase subunit beta' [EC:2.7.7.6] | (RefSeq) uncharacterized protein LOC108945874 (A)	hypothetical protein DEO72_LG6g1223 [Vigna unguiculata]	NA
SmeSca00549.1	NA	NA	K02111 F-type H+/Na+-transporting ATPase subunit alpha [EC:7.1.2.2 7.2.2.1] | (RefSeq) ATP synthase subunit alpha, chloroplastic-like (A)	unnamed protein product [Brassica rapa]	NA
SmeSca00550.1	NA	NA	K02112 F-type H+/Na+-transporting ATPase subunit beta [EC:7.1.2.2 7.2.2.1] | (RefSeq) uncharacterized protein LOC111393010 (A)	unnamed protein product [Brassica rapa]	NA
SmeSca00553.1	NA	NA	NA	uncharacterized protein LOC110032695 [Phalaenopsis equestris]	NA
SmeSca00559.1	NA	NA	NA	hypothetical protein GOBAR_AA37329 [Gossypium barbadense]	NA
SmeSca00563.1	NA	NA	K22390 acid phosphatase type 7 | (RefSeq) purple acid phosphatase 23-like isoform X1 (A)	hypothetical protein BC332_21985 [Capsicum chinense]	NA
SmeSca00567.1	NA	NA	K02112 F-type H+/Na+-transporting ATPase subunit beta [EC:7.1.2.2 7.2.2.1] | (RefSeq) uncharacterized protein LOC111393010 (A)	unnamed protein product [Brassica oleracea]	NA
SmeSca00577.1	NA	NA	K02112 F-type H+/Na+-transporting ATPase subunit beta [EC:7.1.2.2 7.2.2.1] | (RefSeq) uncharacterized protein LOC111393010 (A)	hypothetical protein CQW23_26290 [Capsicum baccatum]	NA
SmeSca00580.1	NA	NA	NA	hypothetical protein BC332_21985 [Capsicum chinense]	NA
SmeSca00583.1	NA	NA	NA	ORF44l [Populus alba]	NA
SmeSca00589.1	NA	NA	K03046 DNA-directed RNA polymerase subunit beta' [EC:2.7.7.6] | (RefSeq) uncharacterized protein LOC108945874 (A)	unnamed protein product [Brassica rapa]	NA
SmeSca00597.1	NA	molecular_function:"The action of a molecule that contributes to the structural integrity of the ribosome." [GOC:mah](GO:0003735),cellular_component:"An intracellular organelle, about 200 A in diameter, consisting of RNA and protein. It is the site of protein biosynthesis resulting from translation of messenger RNA (mRNA). It consists of two subunits, one large and one small, each containing only…	K02950 small subunit ribosomal protein S12 | (RefSeq) 30S ribosomal protein S12, chloroplastic (A)	Ribosomal protein S12, bacteria [Corchorus olitorius]	30S ribosomal protein S12, chloroplastic OS=Liriodendron tulipifera OX=3415 GN=rps12-A PE=3 SV=1
SmeSca00603.1	NA	NA	K02111 F-type H+/Na+-transporting ATPase subunit alpha [EC:7.1.2.2 7.2.2.1] | (RefSeq) ATP synthase subunit alpha, chloroplastic-like (A)	unnamed protein product [Brassica oleracea]	NA
SmeSca00609.1	NA	NA	K02112 F-type H+/Na+-transporting ATPase subunit beta [EC:7.1.2.2 7.2.2.1] | (RefSeq) uncharacterized protein LOC111393010 (A)	uncharacterized protein LOC113847245 [Abrus precatorius]	NA
SmeSca00619.1	NA	NA	NA	hypothetical protein GOBAR_AA29149 [Gossypium barbadense]	NA
SmeSca00621.1	NA	NA	K02948 small subunit ribosomal protein S11 | (RefSeq) uncharacterized protein LOC110099696 (A)	uncharacterized protein LOC113856969 [Abrus precatorius]	NA
SmeSca00622.1	NA	NA	K02112 F-type H+/Na+-transporting ATPase subunit beta [EC:7.1.2.2 7.2.2.1] | (RefSeq) uncharacterized protein LOC111393010 (A)	hypothetical protein BC332_00558 [Capsicum chinense]	NA
SmeSca00625.1	NA	NA	K22390 acid phosphatase type 7 | (RefSeq) purple acid phosphatase 23-like isoform X1 (A)	hypothetical protein BC332_21985 [Capsicum chinense]	NA
SmeSca00630.1	NA	NA	NA	hypothetical protein DEO72_LG3g88 [Vigna unguiculata]	NA
SmeSca00636.1	NA	NA	NA	cell wall-associated hydrolase [Phaseolus vulgaris]	NA
SmeSca00665.1	NA	NA	NA	hypothetical protein COLO4_04100 [Corchorus olitorius]	NA
SmeSca00667.1	PF01578(Cytochrome C assembly protein):Cytochrome C assembly protein	molecular_function:"Enables the directed movement of heme, any compound of iron complexed in a porphyrin (tetrapyrrole) ring, into, out of or within a cell, or between cells." [GOC:ai](GO:0015232),biological_process:"The directed movement of heme, any compound of iron complexed in a porphyrin (tetrapyrrole) ring, into, out of or within a cell, or between cells, by means of some agent such as a tr…	NA	cytochrome c maturation protein CcmFN (mitochondrion) [Capsicum annuum]	Probable cytochrome c biosynthesis protein OS=Daucus carota OX=4039 PE=2 SV=1
SmeSca00671.1	NA	NA	NA	hypothetical protein BC332_01002 [Capsicum chinense]	NA
SmeSca00672.1	NA	NA	K14803 protein phosphatase PTC2/3 [EC:3.1.3.16] | (RefSeq) probable protein phosphatase 2C 2 (A)	PREDICTED: uncharacterized protein LOC107840249 [Capsicum annuum]	NA
SmeSca00675.1	NA	NA	K02111 F-type H+/Na+-transporting ATPase subunit alpha [EC:7.1.2.2 7.2.2.1] | (RefSeq) ATP synthase subunit alpha, chloroplastic-like (A)	unnamed protein product [Brassica oleracea]	NA
SmeSca00679.1	NA	NA	NA	hypothetical protein GOBAR_AA29147 [Gossypium barbadense]	Uncharacterized protein ORF91 OS=Phalaenopsis aphrodite subsp. formosana OX=308872 PE=4 SV=1
SmeSca00681.1	NA	NA	K02112 F-type H+/Na+-transporting ATPase subunit beta [EC:7.1.2.2 7.2.2.1] | (RefSeq) uncharacterized protein LOC111393010 (A)	hypothetical protein DCAR_001521 [Daucus carota subsp. sativus]	NA
SmeSca00682.1	NA	NA	K01601 ribulose-bisphosphate carboxylase large chain [EC:4.1.1.39] | (RefSeq) uncharacterized protein LOC112271745 (A)	hypothetical protein (mitochondrion) [Ammopiptanthus mongolicus]	NA
SmeSca00687.1	NA	NA	K02111 F-type H+/Na+-transporting ATPase subunit alpha [EC:7.1.2.2 7.2.2.1] | (RefSeq) ATP synthase subunit alpha, chloroplastic-like (A)	Metallocarboxypeptidase inhibitor [Dorcoceras hygrometricum]	NA
SmeSca00704.1	NA	NA	K02111 F-type H+/Na+-transporting ATPase subunit alpha [EC:7.1.2.2 7.2.2.1] | (RefSeq) ATP synthase subunit alpha, chloroplastic-like (A)	unnamed protein product [Brassica oleracea]	NA
SmeSca00709.1	NA	NA	NA	Ycf68 protein [Spatholobus suberectus]	NA
SmeSca00712.1	NA	NA	NA	putative protein ycf68, partial [Mucuna pruriens]	Uncharacterized protein ycf68 OS=Eucalyptus globulus subsp. globulus OX=71271 GN=ycf68-1 PE=3 SV=1
SmeSca00715.1	NA	NA	NA	hypothetical protein CQW23_34938 [Capsicum baccatum]	NA
SmeSca00717.1	NA	NA	K02111 F-type H+/Na+-transporting ATPase subunit alpha [EC:7.1.2.2 7.2.2.1] | (RefSeq) ATP synthase subunit alpha, chloroplastic-like (A)	unnamed protein product [Brassica rapa]	NA
SmeSca00718.1	NA	NA	K02112 F-type H+/Na+-transporting ATPase subunit beta [EC:7.1.2.2 7.2.2.1] | (RefSeq) uncharacterized protein LOC111393010 (A)	hypothetical protein BC332_00558 [Capsicum chinense]	NA
SmeSca00723.1	PF10839(Protein of unknown function (DUF2647)):Protein of unknown function (DUF2647)	NA	NA	DUF2647 domain-containing protein [Paenarthrobacter nicotinovorans]	Uncharacterized protein ycf68 OS=Eucalyptus globulus subsp. globulus OX=71271 GN=ycf68-1 PE=3 SV=1
SmeSca00726.1	NA	NA	NA	putative protein ycf68, partial [Mucuna pruriens]	Uncharacterized protein ycf68 OS=Eucalyptus globulus subsp. globulus OX=71271 GN=ycf68-1 PE=3 SV=1
SmeSca00727.1	NA	NA	K03046 DNA-directed RNA polymerase subunit beta' [EC:2.7.7.6] | (RefSeq) uncharacterized protein LOC108945874 (A)	hypothetical protein DEO72_LG11g1671 [Vigna unguiculata]	NA
SmeSca00730.1	NA	NA	K01601 ribulose-bisphosphate carboxylase large chain [EC:4.1.1.39] | (RefSeq) uncharacterized protein LOC112271745 (A)	Metallocarboxypeptidase inhibitor [Dorcoceras hygrometricum]	NA
SmeSca00732.1	NA	NA	NA	Uncharacterised protein [Bacteroides xylanisolvens]	NA
SmeSca00735.1	NA	NA	NA	NA	NA
SmeSca00739.1	NA	NA	K22419 Delta4-3-oxosteroid 5beta-reductase [EC:1.3.1.3] | (RefSeq) 3-oxo-Delta(4,5)-steroid 5-beta-reductase (A)	Polyprotein, putative [Solanum demissum]	NA
SmeSca00746.1	NA	NA	K02112 F-type H+/Na+-transporting ATPase subunit beta [EC:7.1.2.2 7.2.2.1] | (RefSeq) uncharacterized protein LOC111393010 (A)	PREDICTED: uncharacterized protein LOC108458842 [Gossypium arboreum]	NA
SmeSca00749.1	PF00361(Proton-conducting membrane transporter):Proton-conducting membrane transporter	NA	K05573 NAD(P)H-quinone oxidoreductase subunit 2 [EC:7.1.1.2] | (RAP-DB) Os04g0473025; Similar to NADH-plastoquinone oxidoreductase subunit 2. (A)	unnamed protein product [Brassica oleracea]	NAD(P)H-quinone oxidoreductase subunit 2 B, chloroplastic OS=Oenothera argillicola OX=3940 GN=ndhB2 PE=3 SV=1
SmeSca00750.1	NA	NA	NA	putative protein ycf68, partial [Mucuna pruriens]	Uncharacterized protein ycf68 OS=Eucalyptus globulus subsp. globulus OX=71271 GN=ycf68-1 PE=3 SV=1
SmeSca00751.1	NA	NA	K03046 DNA-directed RNA polymerase subunit beta' [EC:2.7.7.6] | (RefSeq) uncharacterized protein LOC108945874 (A)	putative cytochrome c biosynthesis protein [Cinnamomum micranthum f. kanehirae]	NA
SmeSca00752.1	NA	NA	K02948 small subunit ribosomal protein S11 | (RefSeq) uncharacterized protein LOC110099696 (A)	hypothetical protein GOBAR_AA37328 [Gossypium barbadense]	NA
SmeSca00755.1	NA	NA	K02112 F-type H+/Na+-transporting ATPase subunit beta [EC:7.1.2.2 7.2.2.1] | (RefSeq) uncharacterized protein LOC111393010 (A)	hypothetical protein GOBAR_AA29147 [Gossypium barbadense]	NA
SmeSca00757.1	NA	NA	NA	hypothetical protein DEO72_LG3g88 [Vigna unguiculata]	NA
SmeSca00770.1	NA	NA	K02112 F-type H+/Na+-transporting ATPase subunit beta [EC:7.1.2.2 7.2.2.1] | (RefSeq) uncharacterized protein LOC111393010 (A)	unnamed protein product [Brassica oleracea]	NA
SmeSca00772.1	PF10839(Protein of unknown function (DUF2647)):Protein of unknown function (DUF2647)	NA	NA	Ycf68 protein (chloroplast) [Carnegiea gigantea]	Uncharacterized protein ycf68 OS=Eucalyptus globulus subsp. globulus OX=71271 GN=ycf68-1 PE=3 SV=1
SmeSca00775.1	PF13639(Ring finger domain):Ring finger domain	NA	K11982 E3 ubiquitin-protein ligase RNF115/126 [EC:2.3.2.27] | (RefSeq) uncharacterized LOC107858289 (A)	PREDICTED: uncharacterized protein LOC107858289 [Capsicum annuum]	E3 ubiquitin-protein ligase RNF12-B OS=Xenopus laevis OX=8355 GN=rnf12-b PE=2 SV=1
SmeSca00784.1	NA	NA	NA	uncharacterized protein LOC114741647 [Prosopis alba]	NA
SmeSca00785.1	NA	NA	NA	hypothetical protein (mitochondrion) [Ammopiptanthus mongolicus]	NA
SmeSca00786.1	NA	NA	K03046 DNA-directed RNA polymerase subunit beta' [EC:2.7.7.6] | (RefSeq) uncharacterized protein LOC108945874 (A)	PREDICTED: uncharacterized protein LOC108945874 [Nicotiana tomentosiformis]	NA
SmeSca00803.1	NA	NA	NA	NA	NA
SmeSca00804.1	PF05758(Ycf1):Ycf1	cellular_component:"The component of a membrane consisting of the gene products and protein complexes having at least some part of their peptide sequence embedded in the hydrophobic region of the membrane." [GOC:dos, GOC:go_curators](GO:0016021)	K02690 photosystem I P700 chlorophyll a apoprotein A2 | (RefSeq) uncharacterized protein LOC111440173 (A)	unnamed protein product [Brassica rapa]	Protein TIC 214 OS=Lepidium virginicum OX=59292 GN=TIC214 PE=3 SV=1
SmeSca00807.1	NA	NA	K02111 F-type H+/Na+-transporting ATPase subunit alpha [EC:7.1.2.2 7.2.2.1] | (RefSeq) ATP synthase subunit alpha, chloroplastic-like (A)	unnamed protein product [Brassica oleracea]	NA
SmeSca00812.1	NA	NA	NA	hypothetical protein BC332_21985 [Capsicum chinense]	NA
SmeSca00821.1	NA	NA	K03046 DNA-directed RNA polymerase subunit beta' [EC:2.7.7.6] | (RefSeq) uncharacterized protein LOC108945874 (A)	LOW QUALITY PROTEIN: hypothetical protein CKAN_02749800 [Cinnamomum micranthum f. kanehirae]	NA
SmeSca00823.1	NA	NA	NA	hypothetical protein BC332_21985 [Capsicum chinense]	NA
SmeSca00825.1	PF00177(Ribosomal protein S7p/S5e):Ribosomal protein S7p/S5e	biological_process:"The cellular metabolic process in which a protein is formed, using the sequence of a mature mRNA or circRNA molecule to specify the sequence of amino acids in a polypeptide chain. Translation is mediated by the ribosome, and begins with the formation of a ternary complex between aminoacylated initiator methionine tRNA, GTP, and initiation factor 2, which subsequently associate…	K02992 small subunit ribosomal protein S7 | (RefSeq) rps7, CPT59_pgp005; ribosomal protein S7 (A)	ribosomal protein S7 [Nicotiana tabacum]	30S ribosomal protein S7, chloroplastic OS=Nicotiana tabacum OX=4097 GN=rps7-A PE=3 SV=1
SmeSca00826.1	NA	NA	NA	Uncharacterised protein [Bacteroides xylanisolvens]	NA
SmeSca00830.1	NA	NA	K02111 F-type H+/Na+-transporting ATPase subunit alpha [EC:7.1.2.2 7.2.2.1] | (RefSeq) ATP synthase subunit alpha, chloroplastic-like (A)	unnamed protein product [Brassica rapa]	NA
SmeSca00833.1	NA	NA	K02111 F-type H+/Na+-transporting ATPase subunit alpha [EC:7.1.2.2 7.2.2.1] | (RefSeq) ATP synthase subunit alpha, chloroplastic-like (A)	unnamed protein product [Brassica oleracea]	NA
SmeSca00836.1	NA	NA	K03046 DNA-directed RNA polymerase subunit beta' [EC:2.7.7.6] | (RefSeq) uncharacterized protein LOC108945874 (A)	hypothetical protein GOBAR_AA37329 [Gossypium barbadense]	NA
SmeSca00839.1	PF17123(RING-like zinc finger):RING-like zinc finger	NA	K11982 E3 ubiquitin-protein ligase RNF115/126 [EC:2.3.2.27] | (RefSeq) uncharacterized LOC107858289 (A)	PREDICTED: uncharacterized protein LOC107858289 [Capsicum annuum]	E3 ubiquitin-protein ligase ZNRF3 OS=Mus musculus OX=10090 GN=Znrf3 PE=1 SV=1
SmeSca00843.1	NA	NA	K02112 F-type H+/Na+-transporting ATPase subunit beta [EC:7.1.2.2 7.2.2.1] | (RefSeq) uncharacterized protein LOC111393010 (A)	unnamed protein product [Brassica rapa]	NA
SmeSca00845.1	NA	NA	NA	hypothetical protein BC332_32743 [Capsicum chinense]	NA
SmeSca00851.1	NA	NA	K02948 small subunit ribosomal protein S11 | (RefSeq) uncharacterized protein LOC110099696 (A)	hypothetical protein CCACVL1_01356 [Corchorus capsularis]	NA
SmeSca00852.1	NA	NA	K01601 ribulose-bisphosphate carboxylase large chain [EC:4.1.1.39] | (RefSeq) uncharacterized protein LOC112271745 (A)	hypothetical protein NitaMp073 [Nicotiana tabacum]	NA
SmeSca00855.1	NA	NA	K02112 F-type H+/Na+-transporting ATPase subunit beta [EC:7.1.2.2 7.2.2.1] | (RefSeq) uncharacterized protein LOC111393010 (A)	hypothetical protein BC332_00558 [Capsicum chinense]	NA
SmeSca00862.1	NA	NA	K03046 DNA-directed RNA polymerase subunit beta' [EC:2.7.7.6] | (RefSeq) uncharacterized protein LOC108945874 (A)	putative cytochrome c biosynthesis protein [Cinnamomum micranthum f. kanehirae]	NA
SmeSca00868.1	NA	NA	K02112 F-type H+/Na+-transporting ATPase subunit beta [EC:7.1.2.2 7.2.2.1] | (RefSeq) uncharacterized protein LOC111393010 (A)	hypothetical protein (mitochondrion) [Capsicum annuum]	NA
SmeSca00870.1	NA	NA	NA	hypothetical protein CQW23_34938 [Capsicum baccatum]	NA
SmeSca00873.1	NA	NA	K02111 F-type H+/Na+-transporting ATPase subunit alpha [EC:7.1.2.2 7.2.2.1] | (RefSeq) ATP synthase subunit alpha, chloroplastic-like (A)	unnamed protein product [Brassica rapa]	NA
SmeSca00875.1	NA	NA	K03046 DNA-directed RNA polymerase subunit beta' [EC:2.7.7.6] | (RefSeq) uncharacterized protein LOC108945874 (A)	hypothetical protein GOBAR_DD29821 [Gossypium barbadense]	NA
SmeSca00880.1	NA	NA	NA	hypothetical protein DCAR_017252 [Daucus carota subsp. sativus]	NA
SmeSca00881.1	NA	NA	K02948 small subunit ribosomal protein S11 | (RefSeq) uncharacterized protein LOC110099696 (A)	hypothetical protein CKAN_02724000 [Cinnamomum micranthum f. kanehirae]	NA
SmeSca00883.1	NA	NA	K02112 F-type H+/Na+-transporting ATPase subunit beta [EC:7.1.2.2 7.2.2.1] | (RefSeq) uncharacterized protein LOC111393010 (A)	hypothetical protein BC332_00558 [Capsicum chinense]	NA
SmeSca00885.1	NA	NA	NA	hypothetical protein DEO72_LG3g88 [Vigna unguiculata]	NA
SmeSca00897.1	NA	NA	K02112 F-type H+/Na+-transporting ATPase subunit beta [EC:7.1.2.2 7.2.2.1] | (RefSeq) uncharacterized protein LOC111393010 (A)	Metallocarboxypeptidase inhibitor [Dorcoceras hygrometricum]	NA
SmeSca00904.1	NA	NA	NA	unnamed protein product, partial [Brassica rapa]	NA

## Sheet: GO enrichment analysis
GO enrichment of accession-specific genes of S. melongena-HQ
GO_ID	GO_Term	GO_Class	Pvalue	AdjustedPv	x1	x2	n	N	EnrichDirect	GOlevl	GeneID
GO:0004612	phosphoenolpyruvate carboxykinase (ATP) activity	MF	3.73487e-05	0.0072332	3	7	173	16661	Over	Smechr0200718.1,Smechr0700462.1,Smechr1101093.1,
GO:0006094	gluconeogenesis	BP	0.000125142	0.0119831	3	10	173	16661	Over	Smechr0200718.1,Smechr0700462.1,Smechr1101093.1,
GO:0046983	protein dimerization activity	MF	0.000335683	0.0216702	13	407	173	16661	Over	Smechr0102921.1,Smechr0302431.1,Smechr0302430.1,Smechr0302427.1,Smechr0601104.1,Smechr0702514.1,Smechr1000965.1,Smechr1000731.1,Smechr1101801.1,Smechr1101892.1,Smechr1102203.1,Smechr1201210.1,Smechr1200742.1,
GO:0008253	5'-nucleotidase activity	MF	0.000634436	0.0329631	2	4	173	16661	Over	Smechr0200485.1,Smechr1101017.1,
GO:0004523	RNA-DNA hybrid ribonuclease activity	MF	0.000680821	0.0329631	9	230	173	16661	Over	Smechr0400061.1,Smechr0501955.1,Smechr0501644.1,Smechr0601267.1,Smechr0801759.1,Smechr0901101.1,Smechr1101475.1,Smechr1101715.1,Smechr1201274.1,
GO:0006406	mRNA export from nucleus	BP	0.0015645	0.0605983	2	6	173	16661	Over	Smechr0201157.1,Smechr0302890.1,
GO:0016788	hydrolase activity, acting on ester bonds	MF	0.00193926	0.0625951	16	706	173	16661	Over	Smechr0202649.1,Smechr0200485.1,Smechr0300003.1,Smechr0400061.1,Smechr0501955.1,Smechr0501644.1,Smechr0601267.1,Smechr0801759.1,Smechr0901101.1,Smechr1001711.1,Smechr1101017.1,Smechr1101475.1,Smechr1101495.1,Smechr1101715.1,Smechr1201274.1,Smechr1200760.1,
GO:0015931	nucleobase-containing compound transport	BP	0.00239978	0.0697137	3	26	173	16661	Over	Smechr0201157.1,Smechr0302890.1,Smechr0901785.1,
GO:0071705	nitrogen compound transport	BP	0.00327669	0.0761503	4	59	173	16661	Over	SmeSca00667.1,Smechr0201157.1,Smechr0302890.1,Smechr0901785.1,
GO:0010557	positive regulation of macromolecule biosynthetic process	BP	0.00456691	0.0780404	2	10	173	16661	Over	Smechr0201157.1,Smechr1200265.1,
GO:0031328	positive regulation of cellular biosynthetic process	BP	0.00456691	0.0780404	2	10	173	16661	Over	Smechr0201157.1,Smechr1200265.1,
GO:0008083	growth factor activity	MF	0.00554383	0.0870531	2	11	173	16661	Over	Smechr1002524.1,Smechr1101925.1,
GO:0008234	cysteine-type peptidase activity	MF	0.00580328	0.0887291	5	110	173	16661	Over	Smechr0301366.1,Smechr0601772.1,Smechr0802112.1,Smechr1002845.1,Smechr1101034.1,
GO:0008171	O-methyltransferase activity	MF	0.006109	0.0910085	3	36	173	16661	Over	Smechr0302431.1,Smechr0302430.1,Smechr0302427.1,
GO:0048518	positive regulation of biological process	BP	0.0100155	0.113827	3	43	173	16661	Over	Smechr0201157.1,Smechr0901395.1,Smechr1200265.1,
GO:2000123	positive regulation of stomatal complex development	BP	0.0103835	0.113827	1	1	173	16661	Over	Smechr0901395.1,
GO:0022904	respiratory electron transport chain	BP	0.011691	0.123021	2	16	173	16661	Over	Smechr0502255.1,Smechr1000106.1,
GO:0007275	multicellular organismal development	BP	0.0133232	0.129013	4	88	173	16661	Over	Smechr0104195.1,Smechr0901395.1,Smechr1002721.1,Smechr1101925.1,
GO:0045893	positive regulation of transcription, DNA-templated	BP	0.0206599	0.160045	1	2	173	16661	Over	Smechr0201157.1,
GO:0008541	proteasome regulatory particle, lid subcomplex	CC	0.0206599	0.160045	1	2	173	16661	Over	Smechr0302890.1,
GO:0010082	regulation of root meristem growth	BP	0.0206599	0.160045	1	2	173	16661	Over	Smechr1101925.1,
GO:0009507	chloroplast	CC	0.021377	0.163422	3	57	173	16661	Over	SmeSca00038.1,Smechr0801018.1,Smechr0800989.1,
GO:0009522	photosystem I	CC	0.0235078	0.166561	2	23	173	16661	Over	Smechr0501229.1,Smechr1000879.1,
GO:0009888	tissue development	BP	0.0235078	0.166561	2	23	173	16661	Over	Smechr0901395.1,Smechr1101925.1,
GO:0044707	single-multicellular organism process	BP	0.0252188	0.173035	5	159	173	16661	Over	Smechr0104195.1,Smechr0901395.1,Smechr0900323.1,Smechr1002721.1,Smechr1101925.1,
GO:2000026	regulation of multicellular organismal development	BP	0.0275014	0.173035	2	25	173	16661	Over	Smechr0901395.1,Smechr1101925.1,
GO:0015232	heme transporter activity	MF	0.0308301	0.173035	1	3	173	16661	Over	SmeSca00667.1,
GO:0015886	heme transport	BP	0.0308301	0.173035	1	3	173	16661	Over	SmeSca00667.1,
GO:0005457	GDP-fucose transmembrane transporter activity	MF	0.0308301	0.173035	1	3	173	16661	Over	Smechr0901785.1,
GO:0004797	thymidine kinase activity	MF	0.0308301	0.173035	1	3	173	16661	Over	Smechr1200007.1,
GO:0005618	cell wall	CC	0.0385588	0.190301	2	30	173	16661	Over	Smechr0700048.1,Smechr0700047.1,
GO:0016762	xyloglucan:xyloglucosyl transferase activity	MF	0.0385588	0.190301	2	30	173	16661	Over	Smechr0700048.1,Smechr0700047.1,
GO:0048046	apoplast	CC	0.0385588	0.190301	2	30	173	16661	Over	Smechr0700048.1,Smechr0700047.1,
GO:0048513	organ development	BP	0.0385588	0.190301	2	30	173	16661	Over	Smechr0901395.1,Smechr1101925.1,
GO:0033743	peptide-methionine (R)-S-oxide reductase activity	MF	0.0408953	0.190301	1	4	173	16661	Over	Smechr0100517.1,
GO:0019646	aerobic electron transport chain	BP	0.0408953	0.190301	1	4	173	16661	Over	Smechr1000106.1,
GO:0006452	translational frameshifting	BP	0.0408953	0.190301	1	4	173	16661	Over	Smechr1200265.1,
GO:0045901	positive regulation of translational elongation	BP	0.0408953	0.190301	1	4	173	16661	Over	Smechr1200265.1,
GO:0045905	positive regulation of translational termination	BP	0.0408953	0.190301	1	4	173	16661	Over	Smechr1200265.1,

## Sheet: KEGG enrichment analysis
KEGG enrichment of species-specific genes of S. melongena-HQ
MapID	MapTitle	Pvalue	AdjustedPv	x	y	n	N	EnrichDirect	GeneIDs
map00195	Photosynthesis	3.15983e-166	7.64678e-164	85	329	365	14817	Over	SmeSca00029.1 SmeSca00031.1 SmeSca00113.1 SmeSca00128.1 SmeSca00131.1 SmeSca00138.1 SmeSca00139.1 SmeSca00148.1 SmeSca00154.1 SmeSca00156.1 SmeSca00159.1 SmeSca00184.1 SmeSca00191.1 SmeSca00204.1 SmeSca00207.1 SmeSca00218.1 SmeSca00228.1 SmeSca00233.1 SmeSca00241.1 SmeSca00245.1 SmeSca00248.1 SmeSca00265.1 SmeSca00271.1 SmeSca00281.1 SmeSca00282.1 SmeSca00291.1 SmeSca00298.1 SmeSca00309.1 SmeSca0…
map00190	Oxidative phosphorylation	1.809e-122	2.18889e-120	88	452	365	14817	Over	SmeSca00029.1 SmeSca00031.1 SmeSca00113.1 SmeSca00128.1 SmeSca00131.1 SmeSca00138.1 SmeSca00139.1 SmeSca00148.1 SmeSca00154.1 SmeSca00156.1 SmeSca00159.1 SmeSca00184.1 SmeSca00191.1 SmeSca00204.1 SmeSca00207.1 SmeSca00218.1 SmeSca00228.1 SmeSca00233.1 SmeSca00241.1 SmeSca00245.1 SmeSca00248.1 SmeSca00265.1 SmeSca00271.1 SmeSca00281.1 SmeSca00282.1 SmeSca00291.1 SmeSca00298.1 SmeSca00309.1 SmeSca0…
map03020	RNA polymerase	2.36178e-10	1.90517e-08	21	231	365	14817	Over	SmeSca00038.1 SmeSca00232.1 SmeSca00264.1 SmeSca00269.1 SmeSca00288.1 SmeSca00361.1 SmeSca00369.1 SmeSca00394.1 SmeSca00540.1 SmeSca00589.1 SmeSca00727.1 SmeSca00751.1 SmeSca00786.1 SmeSca00821.1 SmeSca00836.1 SmeSca00862.1 SmeSca00875.1 Smechr0301024.1 Smechr0601282.1 Smechr0900360.1 Smechr1001938.1
map01100	Metabolic pathways	5.90709e-09	3.57379e-07	173	4905	365	14817	Over	SmeSca00029.1 SmeSca00031.1 SmeSca00113.1 SmeSca00128.1 SmeSca00131.1 SmeSca00138.1 SmeSca00139.1 SmeSca00148.1 SmeSca00154.1 SmeSca00156.1 SmeSca00159.1 SmeSca00184.1 SmeSca00191.1 SmeSca00204.1 SmeSca00207.1 SmeSca00218.1 SmeSca00228.1 SmeSca00233.1 SmeSca00241.1 SmeSca00245.1 SmeSca00248.1 SmeSca00265.1 SmeSca00271.1 SmeSca00281.1 SmeSca00282.1 SmeSca00291.1 SmeSca00298.1 SmeSca00300.1 SmeSca0…
map03440	Homologous recombination	4.56669e-05	0.00221028	18	283	365	14817	Over	Smechr0102439.1 Smechr0102696.1 Smechr0103273.1 Smechr0201623.1 Smechr0302890.1 Smechr0301105.1 Smechr0301028.1 Smechr0401706.1 Smechr0501049.1 Smechr0501048.1 Smechr0700563.1 Smechr0700551.1 Smechr0700541.1 Smechr0700532.1 Smechr0801082.1 Smechr1001181.1 Smechr1000985.1 Smechr1101607.1
map03430	Mismatch repair	6.15238e-05	0.00248146	16	241	365	14817	Over	Smechr0102439.1 Smechr0102696.1 Smechr0103273.1 Smechr0202120.1 Smechr0201623.1 Smechr0301105.1 Smechr0301028.1 Smechr0401706.1 Smechr0700563.1 Smechr0700551.1 Smechr0700541.1 Smechr0700532.1 Smechr0801082.1 Smechr1001181.1 Smechr1000985.1 Smechr1101607.1
map03030	DNA replication	0.00035657	0.0123271	15	242	365	14817	Over	Smechr0102439.1 Smechr0102696.1 Smechr0103273.1 Smechr0201623.1 Smechr0301105.1 Smechr0301028.1 Smechr0401706.1 Smechr0700563.1 Smechr0700551.1 Smechr0700541.1 Smechr0700532.1 Smechr0801082.1 Smechr1001181.1 Smechr1000985.1 Smechr1101607.1
map03420	Nucleotide excision repair	0.000810595	0.0245205	15	255	365	14817	Over	Smechr0102439.1 Smechr0102696.1 Smechr0103273.1 Smechr0201623.1 Smechr0301105.1 Smechr0301028.1 Smechr0401706.1 Smechr0700563.1 Smechr0700551.1 Smechr0700541.1 Smechr0700532.1 Smechr0801082.1 Smechr1001181.1 Smechr1000985.1 Smechr1101607.1
map00710	Carbon fixation in photosynthetic organisms	0.0023272	0.0563184	10	139	365	14817	Over	SmeSca00300.1 SmeSca00362.1 SmeSca00436.1 SmeSca00465.1 SmeSca00538.1 SmeSca00682.1 SmeSca00730.1 SmeSca00852.1 Smechr0400680.1 Smechr1100883.1
map00902	Monoterpenoid biosynthesis	0.00304167	0.0669167	4	25	365	14817	Over	Smechr1100170.1 Smechr1100173.1 Smechr1100174.1 Smechr1100175.1
map00592	alpha-Linolenic acid metabolism	0.00464329	0.0936396	9	129	365	14817	Over	Smechr0203026.1 Smechr0203025.1 Smechr0203024.1 Smechr0203022.1 Smechr0200793.1 Smechr0301366.1 Smechr0600756.1 Smechr0900783.1 Smechr1200959.1
map00630	Glyoxylate and dicarboxylate metabolism	0.00780091	0.145217	10	165	365	14817	Over	SmeSca00300.1 SmeSca00362.1 SmeSca00436.1 SmeSca00465.1 SmeSca00538.1 SmeSca00682.1 SmeSca00730.1 SmeSca00852.1 Smechr0103394.1 Smechr1100883.1
map04710	Circadian rhythm	0.0111297	0.192384	8	123	365	14817	Over	Smechr0501761.1 Smechr0501302.1 Smechr0501301.1 Smechr0501264.1 Smechr0900916.1 Smechr1002198.1 Smechr1002075.1 Smechr1002067.1
map03010	Ribosome	0.0133728	0.211463	24	585	365	14817	Over	SmeSca00018.1 SmeSca00041.1 SmeSca00187.1 SmeSca00197.1 SmeSca00251.1 SmeSca00252.1 SmeSca00274.1 SmeSca00285.1 SmeSca00336.1 SmeSca00353.1 SmeSca00371.1 SmeSca00421.1 SmeSca00427.1 SmeSca00458.1 SmeSca00597.1 SmeSca00621.1 SmeSca00752.1 SmeSca00825.1 SmeSca00851.1 SmeSca00881.1 Smechr0200547.1 Smechr0501924.1 Smechr0501922.1 Smechr0900771.1
map00627	Aminobenzoate degradation	0.0337493	0.307377	3	29	365	14817	Over	Smechr0300891.1 Smechr0300887.1 Smechr0800659.1
map00643	Styrene degradation	0.0368344	0.307377	3	30	365	14817	Over	Smechr0300891.1 Smechr0300887.1 Smechr0800659.1
map00942	Anthocyanin biosynthesis	0.0452989	0.325896	2	14	365	14817	Over	Smechr0400408.1 Smechr0400407.1
