# Supplementary material for: A high-quality chromosome-level genome assembly reveals genetics for important traits in eggplant
Source: Hortic Res. 2020 Sep 21;7:153. doi: 10.1038/s41438-020-00391-0 (PMC7506008; doi:10.1038/s41438-020-00391-0)
Supplement: Supplementary file 10 — Table S5 [file 41438_2020_391_MOESM10_ESM.xlsx]

## Sheet: Expanded genes
Annotation of Expanded genes
Gene ID	PFAM	GO	KEGG	NR	Swissprot
SmeSca00024.1	NA	NA	NA	uncharacterized protein LOC101259588 [Solanum lycopersicum]	Putative transactivator/viroplasmin protein OS=Cassava vein mosaic virus OX=38062 GN=ORF 4 PE=3 SV=1
SmeSca00026.1	NA	NA	NA	hypothetical protein TanjilG_00025 [Lupinus angustifolius]	NA
SmeSca00028.1	NA	NA	NA	hypothetical protein Pyn_20557 [Prunus yedoensis var. nudiflora]	NA
SmeSca00030.1	NA	NA	K01859 chalcone isomerase [EC:5.5.1.6] | (RefSeq) chalcone--flavonone isomerase (A)	Uncharacterized protein family Ycf1 [Vigna unguiculata]	NA
SmeSca00031.1	NA	NA	K02111 F-type H+/Na+-transporting ATPase subunit alpha [EC:7.1.2.2 7.2.2.1] | (RefSeq) ATP synthase subunit alpha, chloroplastic-like (A)	unnamed protein product [Brassica oleracea]	NA
SmeSca00038.1	NA	molecular_function:"Interacting selectively and non-covalently with ATP, adenosine 5'-triphosphate, a universally important coenzyme and enzyme regulator." [ISBN:0198506732](GO:0005524),cellular_component:"A chlorophyll-containing plastid with thylakoids organized into grana and frets, or stroma thylakoids, and embedded in a stroma." [ISBN:0471245208](GO:0009507)	K03046 DNA-directed RNA polymerase subunit beta' [EC:2.7.7.6] | (RefSeq) uncharacterized protein LOC108945874 (A)	hypothetical protein M569_00222, partial [Genlisea aurea]	NA
SmeSca00113.1	NA	NA	K02111 F-type H+/Na+-transporting ATPase subunit alpha [EC:7.1.2.2 7.2.2.1] | (RefSeq) ATP synthase subunit alpha, chloroplastic-like (A)	unnamed protein product [Brassica oleracea]	NA
SmeSca00116.1	NA	NA	K02982 small subunit ribosomal protein S3 | (RefSeq) 30S ribosomal protein S3, chloroplastic-like (A)	hypothetical protein GOBAR_AA29148 [Gossypium barbadense]	NA
SmeSca00117.1	NA	NA	NA	hypothetical protein [Staphylococcus aureus]	NA
SmeSca00119.1	NA	NA	K03046 DNA-directed RNA polymerase subunit beta' [EC:2.7.7.6] | (RefSeq) uncharacterized protein LOC108945874 (A)	hypothetical protein GOBAR_AA08150 [Gossypium barbadense]	NA
SmeSca00120.1	NA	NA	K05579 NAD(P)H-quinone oxidoreductase subunit H [EC:7.1.1.2] | (RefSeq) uncharacterized protein LOC112504159 (A)	hypothetical protein D5086_0000186410 [Populus alba]	NA
SmeSca00123.1	NA	NA	K02982 small subunit ribosomal protein S3 | (RefSeq) 30S ribosomal protein S3, chloroplastic-like (A)	hypothetical protein DVH24_006989 [Malus domestica]	NA
SmeSca00126.1	NA	NA	NA	hypothetical protein LSAT_4X145441 [Lactuca sativa]	NA
SmeSca00128.1	NA	NA	K02112 F-type H+/Na+-transporting ATPase subunit beta [EC:7.1.2.2 7.2.2.1] | (RefSeq) uncharacterized protein LOC111393010 (A)	unnamed protein product [Brassica rapa]	NA
SmeSca00129.1	NA	NA	K14826 FK506-binding nuclear protein [EC:5.2.1.8] | (RefSeq) LOW QUALITY PROTEIN: peptidyl-prolyl cis-trans isomerase FKBP43-like (A)	unnamed protein product [Brassica oleracea]	NA
SmeSca00135.1	NA	NA	K02112 F-type H+/Na+-transporting ATPase subunit beta [EC:7.1.2.2 7.2.2.1] | (RefSeq) uncharacterized protein LOC111393010 (A)	hypothetical protein GOBAR_AA29147 [Gossypium barbadense]	NA
SmeSca00136.1	NA	NA	K02948 small subunit ribosomal protein S11 | (RefSeq) uncharacterized protein LOC110099696 (A)	uncharacterized protein LOC113856969 [Abrus precatorius]	NA
SmeSca00139.1	NA	NA	K02111 F-type H+/Na+-transporting ATPase subunit alpha [EC:7.1.2.2 7.2.2.1] | (RefSeq) ATP synthase subunit alpha, chloroplastic-like (A)	unnamed protein product [Brassica rapa]	NA
SmeSca00141.1	NA	NA	NA	hypothetical protein (mitochondrion) [Capsicum annuum]	NA
SmeSca00142.1	NA	NA	K14826 FK506-binding nuclear protein [EC:5.2.1.8] | (RefSeq) LOW QUALITY PROTEIN: peptidyl-prolyl cis-trans isomerase FKBP43-like (A)	hypothetical protein DVH24_006989 [Malus domestica]	NA
SmeSca00143.1	NA	NA	NA	hypothetical protein DEO72_LG3g88 [Vigna unguiculata]	NA
SmeSca00144.1	NA	NA	K02948 small subunit ribosomal protein S11 | (RefSeq) uncharacterized protein LOC110099696 (A)	uncharacterized protein LOC113856969 [Abrus precatorius]	NA
SmeSca00145.1	NA	NA	K22390 acid phosphatase type 7 | (RefSeq) purple acid phosphatase 23-like isoform X1 (A)	hypothetical protein BC332_21985 [Capsicum chinense]	NA
SmeSca00146.1	NA	NA	K02948 small subunit ribosomal protein S11 | (RefSeq) uncharacterized protein LOC110099696 (A)	hypothetical protein CCACVL1_01356 [Corchorus capsularis]	NA
SmeSca00147.1	NA	NA	K05579 NAD(P)H-quinone oxidoreductase subunit H [EC:7.1.1.2] | (RefSeq) uncharacterized protein LOC112504159 (A)	hypothetical protein D5086_0000186410 [Populus alba]	NA
SmeSca00148.1	NA	NA	K02112 F-type H+/Na+-transporting ATPase subunit beta [EC:7.1.2.2 7.2.2.1] | (RefSeq) uncharacterized protein LOC111393010 (A)	hypothetical protein NitaCp078 [Nicotiana tabacum]	NA
SmeSca00150.1	NA	NA	K02703 photosystem II P680 reaction center D1 protein [EC:1.10.3.9] | (RefSeq) uncharacterized protein LOC110870175 (A)	Uncharacterized protein ORF91 [Cajanus cajan]	Uncharacterized protein ORF91 OS=Phalaenopsis aphrodite subsp. formosana OX=308872 PE=4 SV=1
SmeSca00153.1	NA	NA	K14826 FK506-binding nuclear protein [EC:5.2.1.8] | (RefSeq) LOW QUALITY PROTEIN: peptidyl-prolyl cis-trans isomerase FKBP43-like (A)	hypothetical protein DVH24_006989 [Malus domestica]	NA
SmeSca00154.1	NA	NA	K02111 F-type H+/Na+-transporting ATPase subunit alpha [EC:7.1.2.2 7.2.2.1] | (RefSeq) ATP synthase subunit alpha, chloroplastic-like (A)	unnamed protein product [Brassica oleracea]	NA
SmeSca00158.1	NA	NA	NA	hypothetical protein Pyn_20557 [Prunus yedoensis var. nudiflora]	NA
SmeSca00159.1	NA	NA	K02112 F-type H+/Na+-transporting ATPase subunit beta [EC:7.1.2.2 7.2.2.1] | (RefSeq) uncharacterized protein LOC111393010 (A)	hypothetical protein BC332_00558 [Capsicum chinense]	NA
SmeSca00160.1	NA	NA	K14826 FK506-binding nuclear protein [EC:5.2.1.8] | (RefSeq) LOW QUALITY PROTEIN: peptidyl-prolyl cis-trans isomerase FKBP43-like (A)	BnaUnng00830D [Brassica napus]	NA
SmeSca00162.1	NA	NA	K02948 small subunit ribosomal protein S11 | (RefSeq) uncharacterized protein LOC110099696 (A)	hypothetical protein CQW23_03463 [Capsicum baccatum]	NA
SmeSca00172.1	NA	NA	NA	hypothetical protein MTR_4g006070 [Medicago truncatula]	Uncharacterized protein ORF91 OS=Phalaenopsis aphrodite subsp. formosana OX=308872 PE=4 SV=1
SmeSca00173.1	PF10839(Protein of unknown function (DUF2647)):Protein of unknown function (DUF2647)	NA	NA	uncharacterized protein LOC107643668 [Arachis ipaensis]	NA
SmeSca00174.1	NA	NA	NA	hypothetical protein CQW23_03463 [Capsicum baccatum]	NA
SmeSca00179.1	NA	NA	NA	uncharacterized protein LOC114077576 [Solanum pennellii]	NA
SmeSca00184.1	NA	NA	K02112 F-type H+/Na+-transporting ATPase subunit beta [EC:7.1.2.2 7.2.2.1] | (RefSeq) uncharacterized protein LOC111393010 (A)	Metallocarboxypeptidase inhibitor [Dorcoceras hygrometricum]	NA
SmeSca00185.1	NA	NA	K19882 O-palmitoleoyl-L-serine hydrolase [EC:3.1.1.98] | (RefSeq) pectin acetylesterase 8-like (A)	hypothetical protein CQW23_34938 [Capsicum baccatum]	NA
SmeSca00186.1	PF10839(Protein of unknown function (DUF2647)):Protein of unknown function (DUF2647)	NA	NA	hypothetical protein GOBAR_AA17289 [Gossypium barbadense]	Uncharacterized protein ycf68 OS=Eucalyptus globulus subsp. globulus OX=71271 GN=ycf68-1 PE=3 SV=1
SmeSca00187.1	NA	NA	K02948 small subunit ribosomal protein S11 | (RefSeq) uncharacterized protein LOC110099696 (A)	hypothetical protein GOBAR_AA37328 [Gossypium barbadense]	NA
SmeSca00188.1	NA	NA	K22390 acid phosphatase type 7 | (RefSeq) purple acid phosphatase 23-like isoform X1 (A)	hypothetical protein BC332_21985 [Capsicum chinense]	NA
SmeSca00189.1	NA	NA	K05579 NAD(P)H-quinone oxidoreductase subunit H [EC:7.1.1.2] | (RefSeq) uncharacterized protein LOC112504159 (A)	hypothetical protein BVC80_4285g1 [Macleaya cordata]	NA
SmeSca00190.1	NA	NA	K01358 ATP-dependent Clp protease, protease subunit [EC:3.4.21.92] | (RefSeq) uncharacterized protein LOC111404774 (A)	hypothetical protein D5086_0000186410 [Populus alba]	NA
SmeSca00191.1	NA	NA	K02111 F-type H+/Na+-transporting ATPase subunit alpha [EC:7.1.2.2 7.2.2.1] | (RefSeq) ATP synthase subunit alpha, chloroplastic-like (A)	unnamed protein product [Brassica rapa]	NA
SmeSca00192.1	NA	NA	K05579 NAD(P)H-quinone oxidoreductase subunit H [EC:7.1.1.2] | (RefSeq) uncharacterized protein LOC112504159 (A)	hypothetical protein GOBAR_DD18515 [Gossypium barbadense]	NA
SmeSca00198.1	NA	NA	K02948 small subunit ribosomal protein S11 | (RefSeq) uncharacterized protein LOC110099696 (A)	hypothetical protein CKAN_02724000 [Cinnamomum micranthum f. kanehirae]	NA
SmeSca00201.1	NA	NA	K19882 O-palmitoleoyl-L-serine hydrolase [EC:3.1.1.98] | (RefSeq) pectin acetylesterase 8-like (A)	hypothetical protein CQW23_25965 [Capsicum baccatum]	NA
SmeSca00202.1	NA	NA	K01859 chalcone isomerase [EC:5.5.1.6] | (RefSeq) chalcone--flavonone isomerase (A)	hypothetical protein C4D60_Mb00t01290 [Musa balbisiana]	NA
SmeSca00203.1	NA	NA	K05579 NAD(P)H-quinone oxidoreductase subunit H [EC:7.1.1.2] | (RefSeq) uncharacterized protein LOC112504159 (A)	hypothetical protein BC332_27106 [Capsicum chinense]	NA
SmeSca00204.1	NA	NA	K02111 F-type H+/Na+-transporting ATPase subunit alpha [EC:7.1.2.2 7.2.2.1] | (RefSeq) ATP synthase subunit alpha, chloroplastic-like (A)	unnamed protein product [Brassica oleracea]	NA
SmeSca00205.1	NA	NA	K02982 small subunit ribosomal protein S3 | (RefSeq) 30S ribosomal protein S3, chloroplastic-like (A)	Uncharacterized protein family Ycf1 [Vigna unguiculata]	NA
SmeSca00206.1	NA	NA	NA	NA	NA
SmeSca00207.1	NA	NA	K02112 F-type H+/Na+-transporting ATPase subunit beta [EC:7.1.2.2 7.2.2.1] | (RefSeq) uncharacterized protein LOC111393010 (A)	Metallocarboxypeptidase inhibitor [Dorcoceras hygrometricum]	NA
SmeSca00208.1	NA	NA	K12356 coniferyl-alcohol glucosyltransferase [EC:2.4.1.111] | (RefSeq) anthocyanidin 3-O-glucosyltransferase 5-like (A)	hypothetical protein GOBAR_AA17289 [Gossypium barbadense]	NA
SmeSca00209.1	NA	NA	NA	hypothetical protein BVRB_042330 [Beta vulgaris subsp. vulgaris]	NA
SmeSca00210.1	NA	NA	K03046 DNA-directed RNA polymerase subunit beta' [EC:2.7.7.6] | (RefSeq) uncharacterized protein LOC108945874 (A)	hypothetical protein GOBAR_AA33653 [Gossypium barbadense]	NA
SmeSca00211.1	NA	NA	K02112 F-type H+/Na+-transporting ATPase subunit beta [EC:7.1.2.2 7.2.2.1] | (RefSeq) uncharacterized protein LOC111393010 (A)	Uncharacterized protein ORF91 [Cajanus cajan]	Uncharacterized protein ORF91 OS=Phalaenopsis aphrodite subsp. formosana OX=308872 PE=4 SV=1
SmeSca00212.1	NA	NA	K19882 O-palmitoleoyl-L-serine hydrolase [EC:3.1.1.98] | (RefSeq) pectin acetylesterase 8-like (A)	hypothetical protein CQW23_34938 [Capsicum baccatum]	NA
SmeSca00213.1	NA	NA	NA	hypothetical protein NitaCp076 [Nicotiana tabacum]	NA
SmeSca00214.1	NA	NA	NA	hypothetical protein Ahy_B08g092966 [Arachis hypogaea]	NA
SmeSca00215.1	NA	NA	NA	hypothetical protein E2542_SST28799 [Spatholobus suberectus]	NA
SmeSca00216.1	NA	NA	K19882 O-palmitoleoyl-L-serine hydrolase [EC:3.1.1.98] | (RefSeq) pectin acetylesterase 8-like (A)	hypothetical protein BC332_03553 [Capsicum chinense]	NA
SmeSca00217.1	NA	NA	K02108 F-type H+-transporting ATPase subunit a | (RefSeq) uncharacterized protein LOC110266878 (A)	hypothetical protein Q614_SASC00004G0001 [Staphylococcus sp. DORA_6_22]	NA
SmeSca00218.1	NA	NA	K02112 F-type H+/Na+-transporting ATPase subunit beta [EC:7.1.2.2 7.2.2.1] | (RefSeq) uncharacterized protein LOC111393010 (A)	unnamed protein product [Brassica oleracea]	NA
SmeSca00224.1	NA	NA	K02948 small subunit ribosomal protein S11 | (RefSeq) uncharacterized protein LOC110099696 (A)	uncharacterized protein LOC113856969 [Abrus precatorius]	NA
SmeSca00228.1	NA	NA	K02112 F-type H+/Na+-transporting ATPase subunit beta [EC:7.1.2.2 7.2.2.1] | (RefSeq) uncharacterized protein LOC111393010 (A)	hypothetical protein BC332_00558 [Capsicum chinense]	NA
SmeSca00229.1	NA	NA	K14826 FK506-binding nuclear protein [EC:5.2.1.8] | (RefSeq) LOW QUALITY PROTEIN: peptidyl-prolyl cis-trans isomerase FKBP43-like (A)	unnamed protein product [Brassica oleracea]	NA
SmeSca00230.1	NA	NA	NA	hypothetical protein DEO72_LG3g88 [Vigna unguiculata]	NA
SmeSca00231.1	NA	NA	NA	putative protein ycf68, partial [Mucuna pruriens]	Uncharacterized protein ycf68 OS=Eucalyptus globulus subsp. globulus OX=71271 GN=ycf68-1 PE=3 SV=1
SmeSca00232.1	NA	NA	K03046 DNA-directed RNA polymerase subunit beta' [EC:2.7.7.6] | (RefSeq) uncharacterized protein LOC108945874 (A)	hypothetical protein DCAR_001146 [Daucus carota subsp. sativus]	NA
SmeSca00233.1	NA	NA	K02112 F-type H+/Na+-transporting ATPase subunit beta [EC:7.1.2.2 7.2.2.1] | (RefSeq) uncharacterized protein LOC111393010 (A)	Uncharacterized protein ORF91 [Cajanus cajan]	NA
SmeSca00236.1	NA	NA	K02948 small subunit ribosomal protein S11 | (RefSeq) uncharacterized protein LOC110099696 (A)	hypothetical protein GOBAR_AA37328 [Gossypium barbadense]	NA
SmeSca00237.1	NA	NA	NA	ATP synthase subunit beta, chloroplastic [Artemisia annua]	Uncharacterized protein ycf68 OS=Eucalyptus globulus subsp. globulus OX=71271 GN=ycf68-1 PE=3 SV=1
SmeSca00238.1	NA	NA	K03046 DNA-directed RNA polymerase subunit beta' [EC:2.7.7.6] | (RefSeq) uncharacterized protein LOC108945874 (A)	PREDICTED: uncharacterized protein LOC107949870 [Gossypium hirsutum]	NA
SmeSca00239.1	NA	NA	K01859 chalcone isomerase [EC:5.5.1.6] | (RefSeq) chalcone--flavonone isomerase (A)	hypothetical protein C4D60_Mb00t01290 [Musa balbisiana]	NA
SmeSca00240.1	NA	NA	K05579 NAD(P)H-quinone oxidoreductase subunit H [EC:7.1.1.2] | (RefSeq) uncharacterized protein LOC112504159 (A)	hypothetical protein D5086_0000186410 [Populus alba]	NA
SmeSca00241.1	NA	NA	K02112 F-type H+/Na+-transporting ATPase subunit beta [EC:7.1.2.2 7.2.2.1] | (RefSeq) uncharacterized protein LOC111393010 (A)	unnamed protein product [Brassica rapa]	NA
SmeSca00243.1	NA	NA	K14826 FK506-binding nuclear protein [EC:5.2.1.8] | (RefSeq) LOW QUALITY PROTEIN: peptidyl-prolyl cis-trans isomerase FKBP43-like (A)	unnamed protein product [Brassica oleracea]	NA
SmeSca00246.1	NA	NA	K02112 F-type H+/Na+-transporting ATPase subunit beta [EC:7.1.2.2 7.2.2.1] | (RefSeq) uncharacterized protein LOC111393010 (A)	hypothetical protein GOBAR_DD32369 [Gossypium barbadense]	NA
SmeSca00248.1	NA	NA	K02112 F-type H+/Na+-transporting ATPase subunit beta [EC:7.1.2.2 7.2.2.1] | (RefSeq) uncharacterized protein LOC111393010 (A)	hypothetical protein BC332_00558 [Capsicum chinense]	NA
SmeSca00249.1	NA	NA	K02982 small subunit ribosomal protein S3 | (RefSeq) 30S ribosomal protein S3, chloroplastic-like (A)	NAD(P)H-quinone oxidoreductase subunit H, chloroplastic [Capsicum chinense]	NA
SmeSca00250.1	NA	NA	NA	hypothetical protein M569_00251, partial [Genlisea aurea]	NA
SmeSca00251.1	NA	NA	K02948 small subunit ribosomal protein S11 | (RefSeq) uncharacterized protein LOC110099696 (A)	hypothetical protein GOBAR_AA37328 [Gossypium barbadense]	NA
SmeSca00252.1	NA	NA	K02950 small subunit ribosomal protein S12 | (RefSeq) S12-like, 30S ribosomal protein S12 subfamily protein (A)	hypothetical protein GOBAR_AA37329 [Gossypium barbadense]	NA
SmeSca00253.1	NA	NA	NA	hypothetical protein (mitochondrion) [Capsicum annuum]	NA
SmeSca00254.1	NA	NA	K02948 small subunit ribosomal protein S11 | (RefSeq) uncharacterized protein LOC110099696 (A)	uncharacterized protein LOC113856969 [Abrus precatorius]	NA
SmeSca00255.1	NA	NA	NA	hypothetical protein BC332_21985 [Capsicum chinense]	NA
SmeSca00257.1	NA	NA	K02112 F-type H+/Na+-transporting ATPase subunit beta [EC:7.1.2.2 7.2.2.1] | (RefSeq) uncharacterized protein LOC111393010 (A)	signal anchor, putative [Medicago truncatula]	Uncharacterized protein ORF91 OS=Phalaenopsis aphrodite subsp. formosana OX=308872 PE=4 SV=1
SmeSca00258.1	NA	NA	K02112 F-type H+/Na+-transporting ATPase subunit beta [EC:7.1.2.2 7.2.2.1] | (RefSeq) uncharacterized protein LOC111393010 (A)	hypothetical protein TanjilG_08301 [Lupinus angustifolius]	Uncharacterized protein ORF91 OS=Phalaenopsis aphrodite subsp. formosana OX=308872 PE=4 SV=1
SmeSca00259.1	NA	NA	K02982 small subunit ribosomal protein S3 | (RefSeq) 30S ribosomal protein S3, chloroplastic-like (A)	hypothetical protein A4A49_60095 [Nicotiana attenuata]	NA
SmeSca00260.1	NA	NA	K02948 small subunit ribosomal protein S11 | (RefSeq) uncharacterized protein LOC110099696 (A)	hypothetical protein BC332_32742 [Capsicum chinense]	Uncharacterized protein ycf68 OS=Eucalyptus globulus subsp. globulus OX=71271 GN=ycf68-1 PE=3 SV=1
SmeSca00261.1	NA	NA	NA	hypothetical protein C4D60_Mb00t11500 [Musa balbisiana]	NA
SmeSca00262.1	NA	NA	K03046 DNA-directed RNA polymerase subunit beta' [EC:2.7.7.6] | (RefSeq) uncharacterized protein LOC108945874 (A)	hypothetical protein CTI12_AA261530 (chloroplast) [Artemisia annua]	NA
SmeSca00264.1	NA	NA	K03046 DNA-directed RNA polymerase subunit beta' [EC:2.7.7.6] | (RefSeq) uncharacterized protein LOC108945874 (A)	hypothetical protein BC332_21985 [Capsicum chinense]	NA
SmeSca00265.1	NA	NA	K02112 F-type H+/Na+-transporting ATPase subunit beta [EC:7.1.2.2 7.2.2.1] | (RefSeq) uncharacterized protein LOC111393010 (A)	hypothetical protein EJD97_022641, partial [Solanum chilense]	NA
SmeSca00266.1	NA	NA	K01601 ribulose-bisphosphate carboxylase large chain [EC:4.1.1.39] | (RefSeq) uncharacterized protein LOC112271745 (A)	Uncharacterized protein ORF91 [Cajanus cajan]	Uncharacterized protein ORF91 OS=Phalaenopsis aphrodite subsp. formosana OX=308872 PE=4 SV=1
SmeSca00267.1	NA	NA	K02948 small subunit ribosomal protein S11 | (RefSeq) uncharacterized protein LOC110099696 (A)	ycf68 protein [Medicago truncatula]	NA
SmeSca00268.1	NA	NA	K02948 small subunit ribosomal protein S11 | (RefSeq) uncharacterized protein LOC110099696 (A)	hypothetical protein T459_27840 [Capsicum annuum]	NA
SmeSca00269.1	NA	NA	K03046 DNA-directed RNA polymerase subunit beta' [EC:2.7.7.6] | (RefSeq) uncharacterized protein LOC108945874 (A)	hypothetical protein DCAR_032037 [Daucus carota subsp. sativus]	NA
SmeSca00270.1	NA	NA	K05579 NAD(P)H-quinone oxidoreductase subunit H [EC:7.1.1.2] | (RefSeq) uncharacterized protein LOC112504159 (A)	hypothetical protein D5086_0000186410 [Populus alba]	NA
SmeSca00271.1	NA	NA	K02112 F-type H+/Na+-transporting ATPase subunit beta [EC:7.1.2.2 7.2.2.1] | (RefSeq) uncharacterized protein LOC111393010 (A)	Metallocarboxypeptidase inhibitor [Dorcoceras hygrometricum]	NA
SmeSca00272.1	NA	NA	K14826 FK506-binding nuclear protein [EC:5.2.1.8] | (RefSeq) LOW QUALITY PROTEIN: peptidyl-prolyl cis-trans isomerase FKBP43-like (A)	BnaUnng00830D [Brassica napus]	NA
SmeSca00273.1	NA	NA	NA	hypothetical protein TanjilG_00025 [Lupinus angustifolius]	NA
SmeSca00275.1	NA	NA	K05579 NAD(P)H-quinone oxidoreductase subunit H [EC:7.1.1.2] | (RefSeq) uncharacterized protein LOC112504159 (A)	hypothetical protein D5086_0000186410 [Populus alba]	NA
SmeSca00276.1	PF10839(Protein of unknown function (DUF2647)):Protein of unknown function (DUF2647)	NA	NA	hypothetical protein CQW23_26289 [Capsicum baccatum]	Uncharacterized protein ycf68 OS=Eucalyptus globulus subsp. globulus OX=71271 GN=ycf68-1 PE=3 SV=1
SmeSca00277.1	NA	NA	NA	hypothetical protein CQW23_03463 [Capsicum baccatum]	NA
SmeSca00278.1	NA	NA	K03046 DNA-directed RNA polymerase subunit beta' [EC:2.7.7.6] | (RefSeq) uncharacterized protein LOC108945874 (A)	hypothetical protein CTI12_AA261530 (chloroplast) [Artemisia annua]	NA
SmeSca00279.1	NA	NA	K02948 small subunit ribosomal protein S11 | (RefSeq) uncharacterized protein LOC110099696 (A)	hypothetical protein GOBAR_AA37328 [Gossypium barbadense]	NA
SmeSca00280.1	NA	NA	K05579 NAD(P)H-quinone oxidoreductase subunit H [EC:7.1.1.2] | (RefSeq) uncharacterized protein LOC112504159 (A)	hypothetical protein D5086_0000186410 [Populus alba]	NA
SmeSca00281.1	NA	NA	K02111 F-type H+/Na+-transporting ATPase subunit alpha [EC:7.1.2.2 7.2.2.1] | (RefSeq) ATP synthase subunit alpha, chloroplastic-like (A)	unnamed protein product [Brassica oleracea]	NA
SmeSca00285.1	NA	NA	K02948 small subunit ribosomal protein S11 | (RefSeq) uncharacterized protein LOC110099696 (A)	hypothetical protein CKAN_02724000 [Cinnamomum micranthum f. kanehirae]	NA
SmeSca00288.1	NA	NA	K03046 DNA-directed RNA polymerase subunit beta' [EC:2.7.7.6] | (RefSeq) uncharacterized protein LOC108945874 (A)	hypothetical protein E2542_SST03786 [Spatholobus suberectus]	NA
SmeSca00294.1	NA	NA	NA	hypothetical protein (mitochondrion) [Capsicum annuum]	NA
SmeSca00295.1	NA	NA	NA	hypothetical protein GOBAR_AA06395 [Gossypium barbadense]	NA
SmeSca00296.1	NA	NA	K19041 E3 ubiquitin-protein ligase RNF38/44 [EC:2.3.2.27] | (RefSeq) RING-H2 finger protein ATL51-like (A)	hypothetical protein BC332_21985 [Capsicum chinense]	NA
SmeSca00297.1	NA	NA	K02112 F-type H+/Na+-transporting ATPase subunit beta [EC:7.1.2.2 7.2.2.1] | (RefSeq) uncharacterized protein LOC111393010 (A)	Uncharacterized protein ORF91 [Cajanus cajan]	Uncharacterized protein ORF91 OS=Phalaenopsis aphrodite subsp. formosana OX=308872 PE=4 SV=1
SmeSca00298.1	NA	NA	K02112 F-type H+/Na+-transporting ATPase subunit beta [EC:7.1.2.2 7.2.2.1] | (RefSeq) uncharacterized protein LOC111393010 (A)	unnamed protein product [Brassica rapa]	NA
SmeSca00299.1	NA	NA	K14826 FK506-binding nuclear protein [EC:5.2.1.8] | (RefSeq) LOW QUALITY PROTEIN: peptidyl-prolyl cis-trans isomerase FKBP43-like (A)	unnamed protein product [Brassica oleracea]	NA
SmeSca00301.1	NA	NA	K02948 small subunit ribosomal protein S11 | (RefSeq) uncharacterized protein LOC110099696 (A)	uncharacterized protein LOC113856969 [Abrus precatorius]	NA
SmeSca00303.1	NA	NA	NA	hypothetical protein NitaCp076 [Nicotiana tabacum]	NA
SmeSca00304.1	NA	NA	K01358 ATP-dependent Clp protease, protease subunit [EC:3.4.21.92] | (RefSeq) uncharacterized protein LOC111404774 (A)	hypothetical protein BVC80_8595g9 [Macleaya cordata]	NA
SmeSca00305.1	NA	NA	K02982 small subunit ribosomal protein S3 | (RefSeq) 30S ribosomal protein S3, chloroplastic-like (A)	unnamed protein product [Brassica oleracea]	NA
SmeSca00306.1	NA	molecular_function:"Interacting selectively and non-covalently with ATP, adenosine 5'-triphosphate, a universally important coenzyme and enzyme regulator." [ISBN:0198506732](GO:0005524),cellular_component:"A chlorophyll-containing plastid with thylakoids organized into grana and frets, or stroma thylakoids, and embedded in a stroma." [ISBN:0471245208](GO:0009507)	K03046 DNA-directed RNA polymerase subunit beta' [EC:2.7.7.6] | (RefSeq) uncharacterized protein LOC108945874 (A)	hypothetical protein C4D60_Mb00t08200 [Musa balbisiana]	NA
SmeSca00307.1	NA	NA	K02948 small subunit ribosomal protein S11 | (RefSeq) uncharacterized protein LOC110099696 (A)	hypothetical protein GOBAR_AA17289 [Gossypium barbadense]	NA
SmeSca00308.1	NA	NA	K05579 NAD(P)H-quinone oxidoreductase subunit H [EC:7.1.1.2] | (RefSeq) uncharacterized protein LOC112504159 (A)	hypothetical protein D5086_0000186410 [Populus alba]	NA
SmeSca00309.1	NA	NA	K02111 F-type H+/Na+-transporting ATPase subunit alpha [EC:7.1.2.2 7.2.2.1] | (RefSeq) ATP synthase subunit alpha, chloroplastic-like (A)	unnamed protein product [Brassica rapa]	NA
SmeSca00311.1	NA	NA	K02111 F-type H+/Na+-transporting ATPase subunit alpha [EC:7.1.2.2 7.2.2.1] | (RefSeq) ATP synthase subunit alpha, chloroplastic-like (A)	unnamed protein product [Brassica oleracea]	NA
SmeSca00315.1	NA	NA	K02112 F-type H+/Na+-transporting ATPase subunit beta [EC:7.1.2.2 7.2.2.1] | (RefSeq) uncharacterized protein LOC111393010 (A)	hypothetical protein TanjilG_08301 [Lupinus angustifolius]	Uncharacterized protein ORF91 OS=Phalaenopsis aphrodite subsp. formosana OX=308872 PE=4 SV=1
SmeSca00316.1	NA	NA	K14826 FK506-binding nuclear protein [EC:5.2.1.8] | (RefSeq) LOW QUALITY PROTEIN: peptidyl-prolyl cis-trans isomerase FKBP43-like (A)	unnamed protein product [Brassica oleracea]	NA
SmeSca00320.1	PF10839(Protein of unknown function (DUF2647)):Protein of unknown function (DUF2647)	NA	NA	Ycf68 (chloroplast) [Eucommia ulmoides]	Uncharacterized protein ycf68 OS=Oryza sativa subsp. japonica OX=39947 GN=ycf68-1 PE=3 SV=1
SmeSca00321.1	NA	NA	K02703 photosystem II P680 reaction center D1 protein [EC:1.10.3.9] | (RefSeq) uncharacterized protein LOC110870175 (A)	cell wall-associated hydrolase [Phaseolus vulgaris]	NA
SmeSca00329.1	NA	NA	K02108 F-type H+-transporting ATPase subunit a | (RefSeq) uncharacterized protein LOC110266878 (A)	hypothetical protein DEO72_LG11g759 [Vigna unguiculata]	NA
SmeSca00332.1	NA	NA	K01358 ATP-dependent Clp protease, protease subunit [EC:3.4.21.92] | (RefSeq) uncharacterized protein LOC111404774 (A)	hypothetical protein GOBAR_DD32368 [Gossypium barbadense]	NA
SmeSca00333.1	NA	NA	K02111 F-type H+/Na+-transporting ATPase subunit alpha [EC:7.1.2.2 7.2.2.1] | (RefSeq) ATP synthase subunit alpha, chloroplastic-like (A)	unnamed protein product [Brassica oleracea]	NA
SmeSca00334.1	NA	NA	K02112 F-type H+/Na+-transporting ATPase subunit beta [EC:7.1.2.2 7.2.2.1] | (RefSeq) uncharacterized protein LOC111393010 (A)	hypothetical protein GOBAR_AA11954 [Gossypium barbadense]	NA
SmeSca00336.1	NA	NA	K02948 small subunit ribosomal protein S11 | (RefSeq) uncharacterized protein LOC110099696 (A)	hypothetical protein GOBAR_AA37328 [Gossypium barbadense]	NA
SmeSca00337.1	NA	NA	K02112 F-type H+/Na+-transporting ATPase subunit beta [EC:7.1.2.2 7.2.2.1] | (RefSeq) uncharacterized protein LOC111393010 (A)	Metallocarboxypeptidase inhibitor [Dorcoceras hygrometricum]	Uncharacterized protein ORF91 OS=Phalaenopsis aphrodite subsp. formosana OX=308872 PE=4 SV=1
SmeSca00338.1	NA	NA	K02111 F-type H+/Na+-transporting ATPase subunit alpha [EC:7.1.2.2 7.2.2.1] | (RefSeq) ATP synthase subunit alpha, chloroplastic-like (A)	unnamed protein product [Brassica rapa]	NA
SmeSca00339.1	NA	NA	K14826 FK506-binding nuclear protein [EC:5.2.1.8] | (RefSeq) LOW QUALITY PROTEIN: peptidyl-prolyl cis-trans isomerase FKBP43-like (A)	hypothetical protein D5086_0000186410 [Populus alba]	NA
SmeSca00342.1	NA	NA	K02111 F-type H+/Na+-transporting ATPase subunit alpha [EC:7.1.2.2 7.2.2.1] | (RefSeq) ATP synthase subunit alpha, chloroplastic-like (A)	unnamed protein product [Brassica oleracea]	NA
SmeSca00343.1	NA	NA	K02982 small subunit ribosomal protein S3 | (RefSeq) 30S ribosomal protein S3, chloroplastic-like (A)	hypothetical protein A4A49_60095 [Nicotiana attenuata]	NA
SmeSca00344.1	NA	NA	K01859 chalcone isomerase [EC:5.5.1.6] | (RefSeq) chalcone--flavonone isomerase (A)	uncharacterized protein LOC111471754 [Cucurbita maxima]	NA
SmeSca00345.1	NA	NA	K19882 O-palmitoleoyl-L-serine hydrolase [EC:3.1.1.98] | (RefSeq) pectin acetylesterase 8-like (A)	hypothetical protein GOBAR_DD32373 [Gossypium barbadense]	NA
SmeSca00346.1	NA	NA	K22390 acid phosphatase type 7 | (RefSeq) purple acid phosphatase 23-like isoform X1 (A)	hypothetical protein BC332_21985 [Capsicum chinense]	NA
SmeSca00349.1	NA	NA	K02982 small subunit ribosomal protein S3 | (RefSeq) 30S ribosomal protein S3, chloroplastic-like (A)	hypothetical protein CQW23_18653 [Capsicum baccatum]	NA
SmeSca00351.1	NA	NA	K19882 O-palmitoleoyl-L-serine hydrolase [EC:3.1.1.98] | (RefSeq) pectin acetylesterase 8-like (A)	hypothetical protein CQW23_14307 [Capsicum baccatum]	NA
SmeSca00352.1	NA	NA	K22390 acid phosphatase type 7 | (RefSeq) purple acid phosphatase 23-like isoform X1 (A)	hypothetical protein DCAR_032037 [Daucus carota subsp. sativus]	NA
SmeSca00354.1	NA	NA	NA	hypothetical protein NitaCp076 [Nicotiana tabacum]	NA
SmeSca00355.1	NA	NA	K03046 DNA-directed RNA polymerase subunit beta' [EC:2.7.7.6] | (RefSeq) uncharacterized protein LOC108945874 (A)	hypothetical protein GOBAR_AA33653 [Gossypium barbadense]	NA
SmeSca00356.1	NA	NA	K01859 chalcone isomerase [EC:5.5.1.6] | (RefSeq) chalcone--flavonone isomerase (A)	hypothetical protein C4D60_Mb00t01290 [Musa balbisiana]	NA
SmeSca00357.1	NA	NA	K05579 NAD(P)H-quinone oxidoreductase subunit H [EC:7.1.1.2] | (RefSeq) uncharacterized protein LOC112504159 (A)	hypothetical protein D5086_0000186410 [Populus alba]	NA
SmeSca00358.1	NA	NA	K02112 F-type H+/Na+-transporting ATPase subunit beta [EC:7.1.2.2 7.2.2.1] | (RefSeq) uncharacterized protein LOC111393010 (A)	unnamed protein product [Brassica rapa]	NA
SmeSca00359.1	NA	NA	K01358 ATP-dependent Clp protease, protease subunit [EC:3.4.21.92] | (RefSeq) uncharacterized protein LOC111404774 (A)	ribulose-bisphosphate carboxylase large chain [Vigna unguiculata]	NA
SmeSca00360.1	PF10839(Protein of unknown function (DUF2647)):Protein of unknown function (DUF2647)	NA	NA	uncharacterized protein LOC114077576 [Solanum pennellii]	NA
SmeSca00363.1	NA	NA	NA	hypothetical protein GOBAR_AA37328 [Gossypium barbadense]	NA
SmeSca00367.1	NA	NA	K02111 F-type H+/Na+-transporting ATPase subunit alpha [EC:7.1.2.2 7.2.2.1] | (RefSeq) ATP synthase subunit alpha, chloroplastic-like (A)	unnamed protein product [Brassica oleracea]	NA
SmeSca00368.1	NA	NA	K01358 ATP-dependent Clp protease, protease subunit [EC:3.4.21.92] | (RefSeq) uncharacterized protein LOC111404774 (A)	hypothetical protein BVC80_8595g9 [Macleaya cordata]	NA
SmeSca00369.1	NA	NA	K03046 DNA-directed RNA polymerase subunit beta' [EC:2.7.7.6] | (RefSeq) uncharacterized protein LOC108945874 (A)	LOW QUALITY PROTEIN: hypothetical protein CKAN_02749800 [Cinnamomum micranthum f. kanehirae]	NA
SmeSca00371.1	NA	NA	K02948 small subunit ribosomal protein S11 | (RefSeq) uncharacterized protein LOC110099696 (A)	uncharacterized protein LOC113856969 [Abrus precatorius]	NA
SmeSca00374.1	NA	NA	K02982 small subunit ribosomal protein S3 | (RefSeq) 30S ribosomal protein S3, chloroplastic-like (A)	unnamed protein product [Brassica oleracea]	NA
SmeSca00377.1	NA	NA	K05579 NAD(P)H-quinone oxidoreductase subunit H [EC:7.1.1.2] | (RefSeq) uncharacterized protein LOC112504159 (A)	BnaUnng00830D [Brassica napus]	NA
SmeSca00380.1	NA	NA	K03046 DNA-directed RNA polymerase subunit beta' [EC:2.7.7.6] | (RefSeq) uncharacterized protein LOC108945874 (A)	hypothetical protein (mitochondrion) [Ammopiptanthus mongolicus]	NA
SmeSca00381.1	NA	NA	K03046 DNA-directed RNA polymerase subunit beta' [EC:2.7.7.6] | (RefSeq) uncharacterized protein LOC108945874 (A)	uncharacterized protein LOC110281477 [Arachis duranensis]	NA
SmeSca00382.1	NA	NA	K02948 small subunit ribosomal protein S11 | (RefSeq) uncharacterized protein LOC110099696 (A)	unnamed protein product [Brassica oleracea]	NA
SmeSca00383.1	NA	NA	K05579 NAD(P)H-quinone oxidoreductase subunit H [EC:7.1.1.2] | (RefSeq) uncharacterized protein LOC112504159 (A)	hypothetical protein DEO72_LG11g759 [Vigna unguiculata]	NA
SmeSca00384.1	NA	NA	K02111 F-type H+/Na+-transporting ATPase subunit alpha [EC:7.1.2.2 7.2.2.1] | (RefSeq) ATP synthase subunit alpha, chloroplastic-like (A)	unnamed protein product [Brassica rapa]	NA
SmeSca00387.1	NA	NA	K02948 small subunit ribosomal protein S11 | (RefSeq) uncharacterized protein LOC110099696 (A)	uncharacterized protein LOC113856969 [Abrus precatorius]	NA
SmeSca00388.1	NA	NA	NA	hypothetical protein NitaCp076 [Nicotiana tabacum]	NA
SmeSca00389.1	NA	NA	K05579 NAD(P)H-quinone oxidoreductase subunit H [EC:7.1.1.2] | (RefSeq) uncharacterized protein LOC112504159 (A)	hypothetical protein CQW23_19277 [Capsicum baccatum]	NA
SmeSca00390.1	NA	NA	NA	hypothetical protein Pyn_20557 [Prunus yedoensis var. nudiflora]	NA
SmeSca00391.1	NA	NA	K02112 F-type H+/Na+-transporting ATPase subunit beta [EC:7.1.2.2 7.2.2.1] | (RefSeq) uncharacterized protein LOC111393010 (A)	hypothetical protein BC332_00558 [Capsicum chinense]	NA
SmeSca00392.1	NA	NA	K14826 FK506-binding nuclear protein [EC:5.2.1.8] | (RefSeq) LOW QUALITY PROTEIN: peptidyl-prolyl cis-trans isomerase FKBP43-like (A)	hypothetical protein DEO72_LG11g1664 [Vigna unguiculata]	NA
SmeSca00394.1	NA	NA	K03046 DNA-directed RNA polymerase subunit beta' [EC:2.7.7.6] | (RefSeq) uncharacterized protein LOC108945874 (A)	hypothetical protein TanjilG_12081 [Lupinus angustifolius]	NA
SmeSca00396.1	NA	molecular_function:"Interacting selectively and non-covalently with ATP, adenosine 5'-triphosphate, a universally important coenzyme and enzyme regulator." [ISBN:0198506732](GO:0005524),cellular_component:"A chlorophyll-containing plastid with thylakoids organized into grana and frets, or stroma thylakoids, and embedded in a stroma." [ISBN:0471245208](GO:0009507)	K03046 DNA-directed RNA polymerase subunit beta' [EC:2.7.7.6] | (RefSeq) uncharacterized protein LOC108945874 (A)	hypothetical protein M569_00222, partial [Genlisea aurea]	NA
SmeSca00397.1	NA	NA	K02111 F-type H+/Na+-transporting ATPase subunit alpha [EC:7.1.2.2 7.2.2.1] | (RefSeq) ATP synthase subunit alpha, chloroplastic-like (A)	unnamed protein product [Brassica oleracea]	NA
SmeSca00398.1	NA	NA	K02948 small subunit ribosomal protein S11 | (RefSeq) uncharacterized protein LOC110099696 (A)	uncharacterized protein LOC113856969 [Abrus precatorius]	NA
SmeSca00399.1	NA	NA	K02948 small subunit ribosomal protein S11 | (RefSeq) uncharacterized protein LOC110099696 (A)	putative protein ycf68, partial [Mucuna pruriens]	NA
SmeSca00400.1	NA	NA	K01859 chalcone isomerase [EC:5.5.1.6] | (RefSeq) chalcone--flavonone isomerase (A)	hypothetical protein C4D60_Mb00t01290 [Musa balbisiana]	NA
SmeSca00401.1	NA	NA	K02112 F-type H+/Na+-transporting ATPase subunit beta [EC:7.1.2.2 7.2.2.1] | (RefSeq) uncharacterized protein LOC111393010 (A)	hypothetical protein TanjilG_08301 [Lupinus angustifolius]	Uncharacterized protein ORF91 OS=Phalaenopsis aphrodite subsp. formosana OX=308872 PE=4 SV=1
SmeSca00405.1	NA	NA	K01358 ATP-dependent Clp protease, protease subunit [EC:3.4.21.92] | (RefSeq) uncharacterized protein LOC111404774 (A)	hypothetical protein GOBAR_DD32368 [Gossypium barbadense]	NA
SmeSca00406.1	NA	NA	K14826 FK506-binding nuclear protein [EC:5.2.1.8] | (RefSeq) LOW QUALITY PROTEIN: peptidyl-prolyl cis-trans isomerase FKBP43-like (A)	unnamed protein product [Brassica oleracea]	NA
SmeSca00407.1	NA	NA	NA	hypothetical protein CDL15_Pgr028494 [Punica granatum]	NA
SmeSca00408.1	NA	NA	NA	hypothetical protein VITISV_008784 [Vitis vinifera]	NA
SmeSca00421.1	NA	NA	K02948 small subunit ribosomal protein S11 | (RefSeq) uncharacterized protein LOC110099696 (A)	uncharacterized protein LOC113856969 [Abrus precatorius]	NA
SmeSca00424.1	NA	NA	K02112 F-type H+/Na+-transporting ATPase subunit beta [EC:7.1.2.2 7.2.2.1] | (RefSeq) uncharacterized protein LOC111393010 (A)	uncharacterized protein LOC111393010 [Olea europaea var. sylvestris]	NA
SmeSca00426.1	NA	NA	NA	uncharacterized protein LOC21401786 [Morus notabilis]	Uncharacterized protein ORF91 OS=Phalaenopsis aphrodite subsp. formosana OX=308872 PE=4 SV=1
SmeSca00427.1	NA	NA	K02948 small subunit ribosomal protein S11 | (RefSeq) uncharacterized protein LOC110099696 (A)	hypothetical protein GOBAR_AA37328 [Gossypium barbadense]	NA
SmeSca00429.1	NA	NA	NA	putative protein ycf68, partial [Mucuna pruriens]	NA
SmeSca00431.1	NA	NA	K02108 F-type H+-transporting ATPase subunit a | (RefSeq) uncharacterized protein LOC110266878 (A)	hypothetical protein TEA_028826 [Camellia sinensis var. sinensis]	NA
SmeSca00434.1	NA	NA	K02948 small subunit ribosomal protein S11 | (RefSeq) uncharacterized protein LOC110099696 (A)	hypothetical protein GOBAR_AA17289 [Gossypium barbadense]	NA
SmeSca00437.1	NA	NA	K02112 F-type H+/Na+-transporting ATPase subunit beta [EC:7.1.2.2 7.2.2.1] | (RefSeq) uncharacterized protein LOC111393010 (A)	hypothetical protein GOBAR_AA29147 [Gossypium barbadense]	Uncharacterized protein ORF91 OS=Phalaenopsis aphrodite subsp. formosana OX=308872 PE=4 SV=1
SmeSca00438.1	NA	NA	NA	hypothetical protein Pyn_20557 [Prunus yedoensis var. nudiflora]	NA
SmeSca00439.1	NA	NA	K02112 F-type H+/Na+-transporting ATPase subunit beta [EC:7.1.2.2 7.2.2.1] | (RefSeq) uncharacterized protein LOC111393010 (A)	unnamed protein product [Brassica rapa]	NA
SmeSca00440.1	NA	NA	K05579 NAD(P)H-quinone oxidoreductase subunit H [EC:7.1.1.2] | (RefSeq) uncharacterized protein LOC112504159 (A)	BnaC09g29110D [Brassica napus]	NA
SmeSca00441.1	NA	NA	NA	hypothetical protein LSAT_4X68181 [Lactuca sativa]	NA
SmeSca00447.1	NA	NA	K02112 F-type H+/Na+-transporting ATPase subunit beta [EC:7.1.2.2 7.2.2.1] | (RefSeq) uncharacterized protein LOC111393010 (A)	hypothetical protein BC332_00558 [Capsicum chinense]	NA
SmeSca00449.1	NA	NA	K02982 small subunit ribosomal protein S3 | (RefSeq) 30S ribosomal protein S3, chloroplastic-like (A)	unnamed protein product [Brassica oleracea]	NA
SmeSca00451.1	NA	NA	K02948 small subunit ribosomal protein S11 | (RefSeq) uncharacterized protein LOC110099696 (A)	putative protein ycf68, partial [Mucuna pruriens]	Uncharacterized protein ycf68 OS=Eucalyptus globulus subsp. globulus OX=71271 GN=ycf68-1 PE=3 SV=1
SmeSca00452.1	NA	NA	K03046 DNA-directed RNA polymerase subunit beta' [EC:2.7.7.6] | (RefSeq) uncharacterized protein LOC108945874 (A)	hypothetical protein CTI12_AA261530 (chloroplast) [Artemisia annua]	NA
SmeSca00453.1	NA	NA	K02948 small subunit ribosomal protein S11 | (RefSeq) uncharacterized protein LOC110099696 (A)	hypothetical protein GOBAR_AA06395 [Gossypium barbadense]	NA
SmeSca00455.1	NA	NA	K02112 F-type H+/Na+-transporting ATPase subunit beta [EC:7.1.2.2 7.2.2.1] | (RefSeq) uncharacterized protein LOC111393010 (A)	Uncharacterized protein ORF91 [Cajanus cajan]	Uncharacterized protein ORF91 OS=Phalaenopsis aphrodite subsp. formosana OX=308872 PE=4 SV=1
SmeSca00457.1	NA	NA	NA	hypothetical protein TanjilG_00025 [Lupinus angustifolius]	NA
SmeSca00459.1	NA	NA	K02108 F-type H+-transporting ATPase subunit a | (RefSeq) uncharacterized protein LOC110266878 (A)	hypothetical protein Psch_01897 [Pelotomaculum schinkii]	NA
SmeSca00460.1	NA	NA	K02111 F-type H+/Na+-transporting ATPase subunit alpha [EC:7.1.2.2 7.2.2.1] | (RefSeq) ATP synthase subunit alpha, chloroplastic-like (A)	unnamed protein product [Brassica oleracea]	NA
SmeSca00463.1	NA	NA	K03046 DNA-directed RNA polymerase subunit beta' [EC:2.7.7.6] | (RefSeq) uncharacterized protein LOC108945874 (A)	hypothetical protein CTI12_AA261530 (chloroplast) [Artemisia annua]	NA
SmeSca00464.1	NA	NA	K02948 small subunit ribosomal protein S11 | (RefSeq) uncharacterized protein LOC110099696 (A)	hypothetical protein GOBAR_AA37328 [Gossypium barbadense]	NA
SmeSca00466.1	NA	NA	K14826 FK506-binding nuclear protein [EC:5.2.1.8] | (RefSeq) LOW QUALITY PROTEIN: peptidyl-prolyl cis-trans isomerase FKBP43-like (A)	BnaUnng00830D [Brassica napus]	NA
SmeSca00468.1	NA	NA	K01358 ATP-dependent Clp protease, protease subunit [EC:3.4.21.92] | (RefSeq) uncharacterized protein LOC111404774 (A)	hypothetical protein GOBAR_DD02046 [Gossypium barbadense]	NA
SmeSca00469.1	NA	NA	K02112 F-type H+/Na+-transporting ATPase subunit beta [EC:7.1.2.2 7.2.2.1] | (RefSeq) uncharacterized protein LOC111393010 (A)	Uncharacterized protein ORF91 [Cajanus cajan]	NA
SmeSca00471.1	NA	NA	K19882 O-palmitoleoyl-L-serine hydrolase [EC:3.1.1.98] | (RefSeq) pectin acetylesterase 8-like (A)	hypothetical protein CQW23_14307 [Capsicum baccatum]	NA
SmeSca00475.1	NA	NA	K02703 photosystem II P680 reaction center D1 protein [EC:1.10.3.9] | (RefSeq) uncharacterized protein LOC110870175 (A)	signal anchor, putative [Medicago truncatula]	NA
SmeSca00476.1	NA	NA	K02112 F-type H+/Na+-transporting ATPase subunit beta [EC:7.1.2.2 7.2.2.1] | (RefSeq) uncharacterized protein LOC111393010 (A)	hypothetical protein BC332_00558 [Capsicum chinense]	NA
SmeSca00477.1	NA	NA	K02982 small subunit ribosomal protein S3 | (RefSeq) 30S ribosomal protein S3, chloroplastic-like (A)	unnamed protein product [Brassica oleracea]	NA
SmeSca00479.1	NA	NA	K02948 small subunit ribosomal protein S11 | (RefSeq) uncharacterized protein LOC110099696 (A)	hypothetical protein CQW23_03463 [Capsicum baccatum]	NA
SmeSca00487.1	NA	NA	K02112 F-type H+/Na+-transporting ATPase subunit beta [EC:7.1.2.2 7.2.2.1] | (RefSeq) uncharacterized protein LOC111393010 (A)	Uncharacterized protein ORF91 [Cajanus cajan]	NA
SmeSca00489.1	NA	NA	K19882 O-palmitoleoyl-L-serine hydrolase [EC:3.1.1.98] | (RefSeq) pectin acetylesterase 8-like (A)	hypothetical protein GOBAR_AA37328 [Gossypium barbadense]	Uncharacterized protein ycf68 OS=Eucalyptus globulus subsp. globulus OX=71271 GN=ycf68-1 PE=3 SV=1
SmeSca00490.1	NA	NA	K19041 E3 ubiquitin-protein ligase RNF38/44 [EC:2.3.2.27] | (RefSeq) RING-H2 finger protein ATL51-like (A)	hypothetical protein VITISV_012000 [Vitis vinifera]	NA
SmeSca00491.1	NA	NA	NA	Ycf68 protein [Spatholobus suberectus]	NA
SmeSca00495.1	NA	NA	NA	hypothetical protein (mitochondrion) [Capsicum annuum]	NA
SmeSca00497.1	NA	NA	K14826 FK506-binding nuclear protein [EC:5.2.1.8] | (RefSeq) LOW QUALITY PROTEIN: peptidyl-prolyl cis-trans isomerase FKBP43-like (A)	hypothetical protein D5086_0000186410 [Populus alba]	NA
SmeSca00498.1	NA	NA	K02112 F-type H+/Na+-transporting ATPase subunit beta [EC:7.1.2.2 7.2.2.1] | (RefSeq) uncharacterized protein LOC111393010 (A)	Metallocarboxypeptidase inhibitor [Dorcoceras hygrometricum]	NA
SmeSca00499.1	NA	NA	NA	hypothetical protein Pyn_20557 [Prunus yedoensis var. nudiflora]	NA
SmeSca00500.1	NA	NA	K02948 small subunit ribosomal protein S11 | (RefSeq) uncharacterized protein LOC110099696 (A)	uncharacterized protein LOC113856969 [Abrus precatorius]	NA
SmeSca00502.1	NA	NA	K05579 NAD(P)H-quinone oxidoreductase subunit H [EC:7.1.1.2] | (RefSeq) uncharacterized protein LOC112504159 (A)	hypothetical protein D5086_0000186410 [Populus alba]	NA
SmeSca00504.1	NA	NA	K02112 F-type H+/Na+-transporting ATPase subunit beta [EC:7.1.2.2 7.2.2.1] | (RefSeq) uncharacterized protein LOC111393010 (A)	unnamed protein product, partial [Brassica rapa]	NA
SmeSca00506.1	NA	NA	NA	hypothetical protein CDL15_Pgr028494 [Punica granatum]	NA
SmeSca00508.1	NA	NA	K02111 F-type H+/Na+-transporting ATPase subunit alpha [EC:7.1.2.2 7.2.2.1] | (RefSeq) ATP synthase subunit alpha, chloroplastic-like (A)	unnamed protein product [Brassica oleracea]	NA
SmeSca00510.1	NA	NA	K05579 NAD(P)H-quinone oxidoreductase subunit H [EC:7.1.1.2] | (RefSeq) uncharacterized protein LOC112504159 (A)	hypothetical protein BC332_06436 [Capsicum chinense]	NA
SmeSca00512.1	NA	NA	K05579 NAD(P)H-quinone oxidoreductase subunit H [EC:7.1.1.2] | (RefSeq) uncharacterized protein LOC112504159 (A)	hypothetical protein E2542_SST22434 [Spatholobus suberectus]	NA
SmeSca00514.1	NA	NA	K02112 F-type H+/Na+-transporting ATPase subunit beta [EC:7.1.2.2 7.2.2.1] | (RefSeq) uncharacterized protein LOC111393010 (A)	hypothetical protein BC332_00558 [Capsicum chinense]	NA
SmeSca00515.1	NA	NA	K02982 small subunit ribosomal protein S3 | (RefSeq) 30S ribosomal protein S3, chloroplastic-like (A)	NAD(P)H-quinone oxidoreductase subunit H, chloroplastic [Capsicum chinense]	NA
SmeSca00516.1	NA	NA	K03046 DNA-directed RNA polymerase subunit beta' [EC:2.7.7.6] | (RefSeq) uncharacterized protein LOC108945874 (A)	hypothetical protein DCAR_001146 [Daucus carota subsp. sativus]	NA
SmeSca00529.1	PF10839(Protein of unknown function (DUF2647)):Protein of unknown function (DUF2647)	NA	K02948 small subunit ribosomal protein S11 | (RefSeq) uncharacterized protein LOC110099696 (A)	hypothetical protein TanjilG_00025 [Lupinus angustifolius]	Uncharacterized protein ycf68 OS=Eucalyptus globulus subsp. globulus OX=71271 GN=ycf68-1 PE=3 SV=1
SmeSca00537.1	NA	NA	K05579 NAD(P)H-quinone oxidoreductase subunit H [EC:7.1.1.2] | (RefSeq) uncharacterized protein LOC112504159 (A)	hypothetical protein E2542_SST22434 [Spatholobus suberectus]	NA
SmeSca00540.1	NA	NA	K03046 DNA-directed RNA polymerase subunit beta' [EC:2.7.7.6] | (RefSeq) uncharacterized protein LOC108945874 (A)	hypothetical protein DEO72_LG6g1223 [Vigna unguiculata]	NA
SmeSca00541.1	NA	NA	NA	NA	NA
SmeSca00544.1	NA	NA	NA	hypothetical protein GOBAR_AA06395 [Gossypium barbadense]	NA
SmeSca00546.1	NA	NA	K19882 O-palmitoleoyl-L-serine hydrolase [EC:3.1.1.98] | (RefSeq) pectin acetylesterase 8-like (A)	hypothetical protein CQW23_34938 [Capsicum baccatum]	NA
SmeSca00547.1	NA	NA	K01859 chalcone isomerase [EC:5.5.1.6] | (RefSeq) chalcone--flavonone isomerase (A)	hypothetical protein C4D60_Mb00t01290 [Musa balbisiana]	NA
SmeSca00548.1	NA	NA	K02108 F-type H+-transporting ATPase subunit a | (RefSeq) uncharacterized protein LOC110266878 (A)	outer envelope pore protein 16, chloroplastic-like [Cucurbita pepo subsp. pepo]	NA
SmeSca00549.1	NA	NA	K02111 F-type H+/Na+-transporting ATPase subunit alpha [EC:7.1.2.2 7.2.2.1] | (RefSeq) ATP synthase subunit alpha, chloroplastic-like (A)	unnamed protein product [Brassica rapa]	NA
SmeSca00550.1	NA	NA	K02112 F-type H+/Na+-transporting ATPase subunit beta [EC:7.1.2.2 7.2.2.1] | (RefSeq) uncharacterized protein LOC111393010 (A)	unnamed protein product [Brassica rapa]	NA
SmeSca00551.1	NA	NA	K02982 small subunit ribosomal protein S3 | (RefSeq) 30S ribosomal protein S3, chloroplastic-like (A)	unnamed protein product [Brassica oleracea]	NA
SmeSca00553.1	NA	NA	NA	uncharacterized protein LOC110032695 [Phalaenopsis equestris]	NA
SmeSca00554.1	NA	NA	NA	hypothetical protein TanjilG_00025 [Lupinus angustifolius]	NA
SmeSca00555.1	NA	NA	K05579 NAD(P)H-quinone oxidoreductase subunit H [EC:7.1.1.2] | (RefSeq) uncharacterized protein LOC112504159 (A)	hypothetical protein DEO72_LG11g1664 [Vigna unguiculata]	NA
SmeSca00556.1	NA	NA	K02948 small subunit ribosomal protein S11 | (RefSeq) uncharacterized protein LOC110099696 (A)	hypothetical protein CKAN_02724000 [Cinnamomum micranthum f. kanehirae]	NA
SmeSca00560.1	NA	NA	K02982 small subunit ribosomal protein S3 | (RefSeq) 30S ribosomal protein S3, chloroplastic-like (A)	hypothetical protein D5086_0000138580 (chloroplast) [Populus alba]	NA
SmeSca00561.1	NA	NA	NA	hypothetical protein VITISV_008784 [Vitis vinifera]	NA
SmeSca00562.1	NA	NA	NA	hypothetical protein DCAR_017252 [Daucus carota subsp. sativus]	NA
SmeSca00563.1	NA	NA	K22390 acid phosphatase type 7 | (RefSeq) purple acid phosphatase 23-like isoform X1 (A)	hypothetical protein BC332_21985 [Capsicum chinense]	NA
SmeSca00567.1	NA	NA	K02112 F-type H+/Na+-transporting ATPase subunit beta [EC:7.1.2.2 7.2.2.1] | (RefSeq) uncharacterized protein LOC111393010 (A)	unnamed protein product [Brassica oleracea]	NA
SmeSca00570.1	NA	NA	K02948 small subunit ribosomal protein S11 | (RefSeq) uncharacterized protein LOC110099696 (A)	uncharacterized protein LOC113856969 [Abrus precatorius]	NA
SmeSca00573.1	NA	NA	NA	hypothetical protein GOBAR_DD32373 [Gossypium barbadense]	NA
SmeSca00575.1	NA	NA	K02108 F-type H+-transporting ATPase subunit a | (RefSeq) uncharacterized protein LOC110266878 (A)	hypothetical protein DEO72_LG11g759 [Vigna unguiculata]	NA
SmeSca00576.1	NA	NA	NA	hypothetical protein Pyn_20557 [Prunus yedoensis var. nudiflora]	NA
SmeSca00577.1	NA	NA	K02112 F-type H+/Na+-transporting ATPase subunit beta [EC:7.1.2.2 7.2.2.1] | (RefSeq) uncharacterized protein LOC111393010 (A)	hypothetical protein CQW23_26290 [Capsicum baccatum]	NA
SmeSca00578.1	NA	NA	NA	putative protein ycf68, partial [Mucuna pruriens]	Uncharacterized protein ycf68 OS=Eucalyptus globulus subsp. globulus OX=71271 GN=ycf68-1 PE=3 SV=1
SmeSca00579.1	NA	NA	NA	hypothetical protein CQW23_34938 [Capsicum baccatum]	NA
SmeSca00580.1	NA	NA	NA	hypothetical protein BC332_21985 [Capsicum chinense]	NA
SmeSca00584.1	NA	NA	K19882 O-palmitoleoyl-L-serine hydrolase [EC:3.1.1.98] | (RefSeq) pectin acetylesterase 8-like (A)	hypothetical protein CQW23_14307 [Capsicum baccatum]	NA
SmeSca00585.1	NA	NA	K02982 small subunit ribosomal protein S3 | (RefSeq) 30S ribosomal protein S3, chloroplastic-like (A)	unnamed protein product [Brassica oleracea]	NA
SmeSca00586.1	NA	NA	K02982 small subunit ribosomal protein S3 | (RefSeq) 30S ribosomal protein S3, chloroplastic-like (A)	hypothetical protein DVH24_006989 [Malus domestica]	NA
SmeSca00587.1	NA	NA	K19882 O-palmitoleoyl-L-serine hydrolase [EC:3.1.1.98] | (RefSeq) uncharacterized protein LOC104212153 (A)	hypothetical protein DRJ87_15410, partial [Enterococcus faecalis]	NA
SmeSca00588.1	NA	NA	NA	hypothetical protein (mitochondrion) [Capsicum annuum]	NA
SmeSca00589.1	NA	NA	K03046 DNA-directed RNA polymerase subunit beta' [EC:2.7.7.6] | (RefSeq) uncharacterized protein LOC108945874 (A)	unnamed protein product [Brassica rapa]	NA
SmeSca00592.1	NA	NA	K02948 small subunit ribosomal protein S11 | (RefSeq) uncharacterized protein LOC110099696 (A)	hypothetical protein CCACVL1_01356 [Corchorus capsularis]	NA
SmeSca00593.1	NA	NA	K02112 F-type H+/Na+-transporting ATPase subunit beta [EC:7.1.2.2 7.2.2.1] | (RefSeq) uncharacterized protein LOC111393010 (A)	Uncharacterized protein ORF91 [Cajanus cajan]	Uncharacterized protein ORF91 OS=Phalaenopsis aphrodite subsp. formosana OX=308872 PE=4 SV=1
SmeSca00594.1	NA	NA	NA	hypothetical protein T459_32388 [Capsicum annuum]	NA
SmeSca00598.1	NA	NA	K22390 acid phosphatase type 7 | (RefSeq) purple acid phosphatase 23-like isoform X1 (A)	hypothetical protein C4D60_Mb00t15410 [Musa balbisiana]	NA
SmeSca00599.1	NA	NA	NA	hypothetical protein CDL15_Pgr028494 [Punica granatum]	NA
SmeSca00600.1	NA	NA	NA	hypothetical protein [Staphylococcus aureus]	NA
SmeSca00601.1	NA	NA	NA	hypothetical protein Ahy_A07g036750 [Arachis hypogaea]	NA
SmeSca00603.1	NA	NA	K02111 F-type H+/Na+-transporting ATPase subunit alpha [EC:7.1.2.2 7.2.2.1] | (RefSeq) ATP synthase subunit alpha, chloroplastic-like (A)	unnamed protein product [Brassica oleracea]	NA
SmeSca00605.1	NA	NA	K02112 F-type H+/Na+-transporting ATPase subunit beta [EC:7.1.2.2 7.2.2.1] | (RefSeq) uncharacterized protein LOC111393010 (A)	hypothetical protein CTI12_AA236480 (chloroplast) [Artemisia annua]	NA
SmeSca00606.1	NA	NA	NA	hypothetical protein (mitochondrion) [Capsicum annuum]	NA
SmeSca00607.1	NA	NA	NA	hypothetical protein CQW23_33824 [Capsicum baccatum]	NA
SmeSca00609.1	NA	NA	K02112 F-type H+/Na+-transporting ATPase subunit beta [EC:7.1.2.2 7.2.2.1] | (RefSeq) uncharacterized protein LOC111393010 (A)	uncharacterized protein LOC113847245 [Abrus precatorius]	NA
SmeSca00610.1	NA	NA	K14826 FK506-binding nuclear protein [EC:5.2.1.8] | (RefSeq) LOW QUALITY PROTEIN: peptidyl-prolyl cis-trans isomerase FKBP43-like (A)	BnaUnng00830D [Brassica napus]	NA
SmeSca00611.1	NA	NA	NA	hypothetical protein [Staphylococcus aureus]	NA
SmeSca00612.1	NA	NA	NA	hypothetical protein CQW23_03463 [Capsicum baccatum]	NA
SmeSca00614.1	NA	NA	K03046 DNA-directed RNA polymerase subunit beta' [EC:2.7.7.6] | (RefSeq) uncharacterized protein LOC108945874 (A)	LOW QUALITY PROTEIN: hypothetical protein CKAN_02749800 [Cinnamomum micranthum f. kanehirae]	NA
SmeSca00615.1	NA	NA	K02948 small subunit ribosomal protein S11 | (RefSeq) uncharacterized protein LOC110099696 (A)	hypothetical protein CCACVL1_01356 [Corchorus capsularis]	NA
SmeSca00616.1	NA	NA	K01859 chalcone isomerase [EC:5.5.1.6] | (RefSeq) chalcone--flavonone isomerase (A)	hypothetical protein BVC80_4285g1 [Macleaya cordata]	NA
SmeSca00617.1	NA	NA	K05579 NAD(P)H-quinone oxidoreductase subunit H [EC:7.1.1.2] | (RefSeq) uncharacterized protein LOC112504159 (A)	hypothetical protein DEO72_LG11g759 [Vigna unguiculata]	NA
SmeSca00618.1	NA	NA	K02112 F-type H+/Na+-transporting ATPase subunit beta [EC:7.1.2.2 7.2.2.1] | (RefSeq) uncharacterized protein LOC111393010 (A)	hypothetical protein CQW23_24315 [Capsicum baccatum]	NA
SmeSca00619.1	NA	NA	NA	hypothetical protein GOBAR_AA29149 [Gossypium barbadense]	NA
SmeSca00620.1	NA	NA	K02112 F-type H+/Na+-transporting ATPase subunit beta [EC:7.1.2.2 7.2.2.1] | (RefSeq) uncharacterized protein LOC111393010 (A)	uncharacterized protein LOC113847245 [Abrus precatorius]	Uncharacterized protein ORF91 OS=Phalaenopsis aphrodite subsp. formosana OX=308872 PE=4 SV=1
SmeSca00621.1	NA	NA	K02948 small subunit ribosomal protein S11 | (RefSeq) uncharacterized protein LOC110099696 (A)	uncharacterized protein LOC113856969 [Abrus precatorius]	NA
SmeSca00622.1	NA	NA	K02112 F-type H+/Na+-transporting ATPase subunit beta [EC:7.1.2.2 7.2.2.1] | (RefSeq) uncharacterized protein LOC111393010 (A)	hypothetical protein BC332_00558 [Capsicum chinense]	NA
SmeSca00623.1	NA	NA	K14826 FK506-binding nuclear protein [EC:5.2.1.8] | (RefSeq) LOW QUALITY PROTEIN: peptidyl-prolyl cis-trans isomerase FKBP43-like (A)	unnamed protein product [Brassica oleracea]	NA
SmeSca00624.1	NA	NA	K02948 small subunit ribosomal protein S11 | (RefSeq) uncharacterized protein LOC110099696 (A)	uncharacterized protein LOC113856969 [Abrus precatorius]	NA
SmeSca00625.1	NA	NA	K22390 acid phosphatase type 7 | (RefSeq) purple acid phosphatase 23-like isoform X1 (A)	hypothetical protein BC332_21985 [Capsicum chinense]	NA
SmeSca00629.1	NA	NA	K03046 DNA-directed RNA polymerase subunit beta' [EC:2.7.7.6] | (RefSeq) uncharacterized protein LOC108945874 (A)	hypothetical protein M569_00222, partial [Genlisea aurea]	NA
SmeSca00630.1	NA	NA	NA	hypothetical protein DEO72_LG3g88 [Vigna unguiculata]	NA
SmeSca00631.1	NA	NA	K01358 ATP-dependent Clp protease, protease subunit [EC:3.4.21.92] | (RefSeq) uncharacterized protein LOC111404774 (A)	hypothetical protein GOBAR_DD32368 [Gossypium barbadense]	NA
SmeSca00632.1	NA	NA	K02982 small subunit ribosomal protein S3 | (RefSeq) 30S ribosomal protein S3, chloroplastic-like (A)	unnamed protein product [Brassica oleracea]	NA
SmeSca00636.1	NA	NA	NA	cell wall-associated hydrolase [Phaseolus vulgaris]	NA
SmeSca00642.1	NA	NA	NA	hypothetical protein GOBAR_AA06685 [Gossypium barbadense]	NA
SmeSca00669.1	NA	NA	K02948 small subunit ribosomal protein S11 | (RefSeq) uncharacterized protein LOC110099696 (A)	hypothetical protein GOBAR_AA37328 [Gossypium barbadense]	NA
SmeSca00673.1	NA	NA	NA	uncharacterized protein LOC113856969 [Abrus precatorius]	NA
SmeSca00675.1	NA	NA	K02111 F-type H+/Na+-transporting ATPase subunit alpha [EC:7.1.2.2 7.2.2.1] | (RefSeq) ATP synthase subunit alpha, chloroplastic-like (A)	unnamed protein product [Brassica oleracea]	NA
SmeSca00677.1	NA	NA	K02948 small subunit ribosomal protein S11 | (RefSeq) uncharacterized protein LOC110099696 (A)	unnamed protein product [Brassica oleracea]	NA
SmeSca00678.1	NA	NA	K19882 O-palmitoleoyl-L-serine hydrolase [EC:3.1.1.98] | (RefSeq) pectin acetylesterase 8-like (A)	hypothetical protein DVH24_006989 [Malus domestica]	Uncharacterized protein ycf68 OS=Eucalyptus globulus subsp. globulus OX=71271 GN=ycf68-1 PE=3 SV=1
SmeSca00680.1	NA	NA	K02948 small subunit ribosomal protein S11 | (RefSeq) uncharacterized protein LOC110099696 (A)	hypothetical protein GOBAR_AA17289 [Gossypium barbadense]	NA
SmeSca00683.1	NA	NA	NA	uncharacterized protein LOC113856969 [Abrus precatorius]	NA
SmeSca00687.1	NA	NA	K02111 F-type H+/Na+-transporting ATPase subunit alpha [EC:7.1.2.2 7.2.2.1] | (RefSeq) ATP synthase subunit alpha, chloroplastic-like (A)	Metallocarboxypeptidase inhibitor [Dorcoceras hygrometricum]	NA
SmeSca00704.1	NA	NA	K02111 F-type H+/Na+-transporting ATPase subunit alpha [EC:7.1.2.2 7.2.2.1] | (RefSeq) ATP synthase subunit alpha, chloroplastic-like (A)	unnamed protein product [Brassica oleracea]	NA
SmeSca00705.1	NA	NA	NA	uncharacterized protein LOC110272781 [Arachis duranensis]	Uncharacterized protein ORF91 OS=Phalaenopsis aphrodite subsp. formosana OX=308872 PE=4 SV=1
SmeSca00709.1	NA	NA	NA	Ycf68 protein [Spatholobus suberectus]	NA
SmeSca00710.1	NA	NA	K02948 small subunit ribosomal protein S11 | (RefSeq) uncharacterized protein LOC110099696 (A)	hypothetical protein CKAN_02724000 [Cinnamomum micranthum f. kanehirae]	NA
SmeSca00711.1	NA	NA	NA	hypothetical protein [Staphylococcus aureus]	NA
SmeSca00712.1	NA	NA	NA	putative protein ycf68, partial [Mucuna pruriens]	Uncharacterized protein ycf68 OS=Eucalyptus globulus subsp. globulus OX=71271 GN=ycf68-1 PE=3 SV=1
SmeSca00713.1	NA	NA	NA	hypothetical protein CQW23_03463 [Capsicum baccatum]	NA
SmeSca00714.1	NA	NA	K03046 DNA-directed RNA polymerase subunit beta' [EC:2.7.7.6] | (RefSeq) uncharacterized protein LOC108945874 (A)	hypothetical protein CTI12_AA261530 (chloroplast) [Artemisia annua]	NA
SmeSca00716.1	NA	NA	K05579 NAD(P)H-quinone oxidoreductase subunit H [EC:7.1.1.2] | (RefSeq) uncharacterized protein LOC112504159 (A)	hypothetical protein D5086_0000186410 [Populus alba]	NA
SmeSca00717.1	NA	NA	K02111 F-type H+/Na+-transporting ATPase subunit alpha [EC:7.1.2.2 7.2.2.1] | (RefSeq) ATP synthase subunit alpha, chloroplastic-like (A)	unnamed protein product [Brassica rapa]	NA
SmeSca00718.1	NA	NA	K02112 F-type H+/Na+-transporting ATPase subunit beta [EC:7.1.2.2 7.2.2.1] | (RefSeq) uncharacterized protein LOC111393010 (A)	hypothetical protein BC332_00558 [Capsicum chinense]	NA
SmeSca00719.1	NA	NA	K05579 NAD(P)H-quinone oxidoreductase subunit H [EC:7.1.1.2] | (RefSeq) uncharacterized protein LOC112504159 (A)	unnamed protein product [Brassica oleracea]	NA
SmeSca00720.1	NA	NA	K14826 FK506-binding nuclear protein [EC:5.2.1.8] | (RefSeq) LOW QUALITY PROTEIN: peptidyl-prolyl cis-trans isomerase FKBP43-like (A)	BnaUnng00830D [Brassica napus]	NA
SmeSca00722.1	NA	NA	K02948 small subunit ribosomal protein S11 | (RefSeq) uncharacterized protein LOC110099696 (A)	hypothetical protein CKAN_02724000 [Cinnamomum micranthum f. kanehirae]	NA
SmeSca00724.1	NA	NA	K02982 small subunit ribosomal protein S3 | (RefSeq) 30S ribosomal protein S3, chloroplastic-like (A)	hypothetical protein BC332_30341 [Capsicum chinense]	NA
SmeSca00725.1	NA	NA	NA	hypothetical protein [Staphylococcus aureus]	NA
SmeSca00726.1	NA	NA	NA	putative protein ycf68, partial [Mucuna pruriens]	Uncharacterized protein ycf68 OS=Eucalyptus globulus subsp. globulus OX=71271 GN=ycf68-1 PE=3 SV=1
SmeSca00727.1	NA	NA	K03046 DNA-directed RNA polymerase subunit beta' [EC:2.7.7.6] | (RefSeq) uncharacterized protein LOC108945874 (A)	hypothetical protein DEO72_LG11g1671 [Vigna unguiculata]	NA
SmeSca00729.1	NA	NA	K02982 small subunit ribosomal protein S3 | (RefSeq) 30S ribosomal protein S3, chloroplastic-like (A)	BnaC09g29110D [Brassica napus]	NA
SmeSca00731.1	NA	NA	K19882 O-palmitoleoyl-L-serine hydrolase [EC:3.1.1.98] | (RefSeq) pectin acetylesterase 8-like (A)	hypothetical protein GOBAR_DD36341 [Gossypium barbadense]	NA
SmeSca00734.1	NA	NA	NA	NA	Uncharacterized protein ycf68 OS=Eucalyptus globulus subsp. globulus OX=71271 GN=ycf68-1 PE=3 SV=1
SmeSca00735.1	NA	NA	NA	NA	NA
SmeSca00744.1	NA	NA	NA	hypothetical protein CDL15_Pgr028494 [Punica granatum]	NA
SmeSca00746.1	NA	NA	K02112 F-type H+/Na+-transporting ATPase subunit beta [EC:7.1.2.2 7.2.2.1] | (RefSeq) uncharacterized protein LOC111393010 (A)	PREDICTED: uncharacterized protein LOC108458842 [Gossypium arboreum]	NA
SmeSca00750.1	NA	NA	NA	putative protein ycf68, partial [Mucuna pruriens]	Uncharacterized protein ycf68 OS=Eucalyptus globulus subsp. globulus OX=71271 GN=ycf68-1 PE=3 SV=1
SmeSca00751.1	NA	NA	K03046 DNA-directed RNA polymerase subunit beta' [EC:2.7.7.6] | (RefSeq) uncharacterized protein LOC108945874 (A)	putative cytochrome c biosynthesis protein [Cinnamomum micranthum f. kanehirae]	NA
SmeSca00752.1	NA	NA	K02948 small subunit ribosomal protein S11 | (RefSeq) uncharacterized protein LOC110099696 (A)	hypothetical protein GOBAR_AA37328 [Gossypium barbadense]	NA
SmeSca00753.1	NA	NA	K02108 F-type H+-transporting ATPase subunit a | (RefSeq) uncharacterized protein LOC110266878 (A)	hypothetical protein DEO72_LG11g759 [Vigna unguiculata]	NA
SmeSca00755.1	NA	NA	K02112 F-type H+/Na+-transporting ATPase subunit beta [EC:7.1.2.2 7.2.2.1] | (RefSeq) uncharacterized protein LOC111393010 (A)	hypothetical protein GOBAR_AA29147 [Gossypium barbadense]	NA
SmeSca00756.1	NA	NA	K14826 FK506-binding nuclear protein [EC:5.2.1.8] | (RefSeq) LOW QUALITY PROTEIN: peptidyl-prolyl cis-trans isomerase FKBP43-like (A)	BnaUnng00830D [Brassica napus]	NA
SmeSca00757.1	NA	NA	NA	hypothetical protein DEO72_LG3g88 [Vigna unguiculata]	NA
SmeSca00760.1	NA	NA	K03046 DNA-directed RNA polymerase subunit beta' [EC:2.7.7.6] | (RefSeq) uncharacterized protein LOC108945874 (A)	Uncharacterized protein ORF91 [Cajanus cajan]	Uncharacterized protein ORF91 OS=Phalaenopsis aphrodite subsp. formosana OX=308872 PE=4 SV=1
SmeSca00763.1	NA	NA	K19882 O-palmitoleoyl-L-serine hydrolase [EC:3.1.1.98] | (RefSeq) pectin acetylesterase 8-like (A)	hypothetical protein TanjilG_00025 [Lupinus angustifolius]	NA
SmeSca00765.1	NA	NA	NA	hypothetical protein C4D60_Mb00t01290 [Musa balbisiana]	NA
SmeSca00766.1	NA	NA	K02112 F-type H+/Na+-transporting ATPase subunit beta [EC:7.1.2.2 7.2.2.1] | (RefSeq) uncharacterized protein LOC111393010 (A)	Uncharacterized protein ORF91 [Cajanus cajan]	Uncharacterized protein ORF91 OS=Phalaenopsis aphrodite subsp. formosana OX=308872 PE=4 SV=1
SmeSca00770.1	NA	NA	K02112 F-type H+/Na+-transporting ATPase subunit beta [EC:7.1.2.2 7.2.2.1] | (RefSeq) uncharacterized protein LOC111393010 (A)	unnamed protein product [Brassica oleracea]	NA
SmeSca00771.1	NA	NA	K14826 FK506-binding nuclear protein [EC:5.2.1.8] | (RefSeq) LOW QUALITY PROTEIN: peptidyl-prolyl cis-trans isomerase FKBP43-like (A)	hypothetical protein T459_27840 [Capsicum annuum]	NA
SmeSca00773.1	NA	NA	K02948 small subunit ribosomal protein S11 | (RefSeq) uncharacterized protein LOC110099696 (A)	uncharacterized protein LOC113856969 [Abrus precatorius]	NA
SmeSca00777.1	PF10839(Protein of unknown function (DUF2647)):Protein of unknown function (DUF2647)	NA	NA	hypothetical protein CQW23_33827 [Capsicum baccatum]	Uncharacterized protein ycf68 OS=Pinus koraiensis OX=88728 GN=ycf68 PE=3 SV=1
SmeSca00778.1	NA	NA	K03046 DNA-directed RNA polymerase subunit beta' [EC:2.7.7.6] | (RefSeq) uncharacterized protein LOC108945874 (A)	hypothetical protein CTI12_AA261530 (chloroplast) [Artemisia annua]	NA
SmeSca00779.1	NA	NA	K02948 small subunit ribosomal protein S11 | (RefSeq) uncharacterized protein LOC110099696 (A)	hypothetical protein C4D60_Mb03t14640 [Musa balbisiana]	NA
SmeSca00781.1	NA	NA	K02112 F-type H+/Na+-transporting ATPase subunit beta [EC:7.1.2.2 7.2.2.1] | (RefSeq) uncharacterized protein LOC111393010 (A)	hypothetical protein T459_14936 [Capsicum annuum]	NA
SmeSca00782.1	NA	NA	NA	hypothetical protein M569_00251, partial [Genlisea aurea]	NA
SmeSca00784.1	NA	NA	NA	uncharacterized protein LOC114741647 [Prosopis alba]	NA
SmeSca00785.1	NA	NA	NA	hypothetical protein (mitochondrion) [Ammopiptanthus mongolicus]	NA
SmeSca00786.1	NA	NA	K03046 DNA-directed RNA polymerase subunit beta' [EC:2.7.7.6] | (RefSeq) uncharacterized protein LOC108945874 (A)	PREDICTED: uncharacterized protein LOC108945874 [Nicotiana tomentosiformis]	NA
SmeSca00789.1	NA	NA	NA	PREDICTED: LOW QUALITY PROTEIN: uncharacterized protein LOC107907897 [Gossypium hirsutum]	NA
SmeSca00790.1	NA	NA	NA	hypothetical protein RUMOBE_04125 [Blautia obeum ATCC 29174]	NA
SmeSca00791.1	NA	NA	K02948 small subunit ribosomal protein S11 | (RefSeq) uncharacterized protein LOC110099696 (A)	putative protein ycf68, partial [Mucuna pruriens]	NA
SmeSca00792.1	NA	NA	K01859 chalcone isomerase [EC:5.5.1.6] | (RefSeq) chalcone--flavonone isomerase (A)	hypothetical protein BVC80_4285g1 [Macleaya cordata]	NA
SmeSca00793.1	NA	NA	K05579 NAD(P)H-quinone oxidoreductase subunit H [EC:7.1.1.2] | (RefSeq) uncharacterized protein LOC112504159 (A)	hypothetical protein D5086_0000186410 [Populus alba]	NA
SmeSca00797.1	NA	NA	K03046 DNA-directed RNA polymerase subunit beta' [EC:2.7.7.6] | (RefSeq) uncharacterized protein LOC108945874 (A)	hypothetical protein GOBAR_AA33653 [Gossypium barbadense]	NA
SmeSca00799.1	NA	NA	K01859 chalcone isomerase [EC:5.5.1.6] | (RefSeq) chalcone--flavonone isomerase (A)	hypothetical protein C4D60_Mb00t01290 [Musa balbisiana]	NA
SmeSca00800.1	NA	NA	K14826 FK506-binding nuclear protein [EC:5.2.1.8] | (RefSeq) LOW QUALITY PROTEIN: peptidyl-prolyl cis-trans isomerase FKBP43-like (A)	Protein root UVB sensitive 1, chloroplastic [Capsicum baccatum]	NA
SmeSca00801.1	NA	NA	NA	hypothetical protein GOBAR_AA19795 [Gossypium barbadense]	Uncharacterized protein ORF91 OS=Phalaenopsis aphrodite subsp. formosana OX=308872 PE=4 SV=1
SmeSca00802.1	NA	NA	K02112 F-type H+/Na+-transporting ATPase subunit beta [EC:7.1.2.2 7.2.2.1] | (RefSeq) uncharacterized protein LOC111393010 (A)	hypothetical protein D5086_0000140900 [Populus alba]	NA
SmeSca00803.1	NA	NA	NA	NA	NA
SmeSca00807.1	NA	NA	K02111 F-type H+/Na+-transporting ATPase subunit alpha [EC:7.1.2.2 7.2.2.1] | (RefSeq) ATP synthase subunit alpha, chloroplastic-like (A)	unnamed protein product [Brassica oleracea]	NA
SmeSca00808.1	NA	NA	K14826 FK506-binding nuclear protein [EC:5.2.1.8] | (RefSeq) LOW QUALITY PROTEIN: peptidyl-prolyl cis-trans isomerase FKBP43-like (A)	BnaUnng00830D [Brassica napus]	NA
SmeSca00810.1	PF10839(Protein of unknown function (DUF2647)):Protein of unknown function (DUF2647)	NA	K19882 O-palmitoleoyl-L-serine hydrolase [EC:3.1.1.98] | (RefSeq) uncharacterized protein LOC104212153 (A)	hypothetical protein CQW23_34938 [Capsicum baccatum]	Uncharacterized protein ycf68 OS=Pinus koraiensis OX=88728 GN=ycf68 PE=3 SV=1
SmeSca00812.1	NA	NA	NA	hypothetical protein BC332_21985 [Capsicum chinense]	NA
SmeSca00815.1	NA	NA	K03046 DNA-directed RNA polymerase subunit beta' [EC:2.7.7.6] | (RefSeq) uncharacterized protein LOC108945874 (A)	hypothetical protein DEO72_LG5g2363 [Vigna unguiculata]	NA
SmeSca00816.1	NA	molecular_function:"Interacting selectively and non-covalently with ATP, adenosine 5'-triphosphate, a universally important coenzyme and enzyme regulator." [ISBN:0198506732](GO:0005524),cellular_component:"A chlorophyll-containing plastid with thylakoids organized into grana and frets, or stroma thylakoids, and embedded in a stroma." [ISBN:0471245208](GO:0009507)	K03046 DNA-directed RNA polymerase subunit beta' [EC:2.7.7.6] | (RefSeq) uncharacterized protein LOC108945874 (A)	hypothetical protein M569_00222, partial [Genlisea aurea]	NA
SmeSca00817.1	NA	NA	NA	hypothetical protein (mitochondrion) [Capsicum annuum]	NA
SmeSca00819.1	NA	NA	NA	uncharacterized protein LOC113846245 [Abrus precatorius]	NA
SmeSca00820.1	NA	NA	K03046 DNA-directed RNA polymerase subunit beta' [EC:2.7.7.6] | (RefSeq) uncharacterized protein LOC108945874 (A)	hypothetical protein GOBAR_AA33653 [Gossypium barbadense]	NA
SmeSca00822.1	NA	NA	K02982 small subunit ribosomal protein S3 | (RefSeq) 30S ribosomal protein S3, chloroplastic-like (A)	Uncharacterized protein family Ycf1 [Vigna unguiculata]	NA
SmeSca00823.1	NA	NA	NA	hypothetical protein BC332_21985 [Capsicum chinense]	NA
SmeSca00824.1	NA	NA	NA	hypothetical protein NitaCp076 [Nicotiana tabacum]	NA
SmeSca00827.1	NA	NA	K02108 F-type H+-transporting ATPase subunit a | (RefSeq) uncharacterized protein LOC110266878 (A)	hypothetical protein Saspl_050852 [Salvia splendens]	NA
SmeSca00830.1	NA	NA	K02111 F-type H+/Na+-transporting ATPase subunit alpha [EC:7.1.2.2 7.2.2.1] | (RefSeq) ATP synthase subunit alpha, chloroplastic-like (A)	unnamed protein product [Brassica rapa]	NA
SmeSca00831.1	NA	NA	K03046 DNA-directed RNA polymerase subunit beta' [EC:2.7.7.6] | (RefSeq) uncharacterized protein LOC108945874 (A)	hypothetical protein M569_00222, partial [Genlisea aurea]	NA
SmeSca00832.1	NA	NA	K05579 NAD(P)H-quinone oxidoreductase subunit H [EC:7.1.1.2] | (RefSeq) uncharacterized protein LOC112504159 (A)	hypothetical protein D5086_0000186410 [Populus alba]	NA
SmeSca00833.1	NA	NA	K02111 F-type H+/Na+-transporting ATPase subunit alpha [EC:7.1.2.2 7.2.2.1] | (RefSeq) ATP synthase subunit alpha, chloroplastic-like (A)	unnamed protein product [Brassica oleracea]	NA
SmeSca00834.1	NA	NA	K02982 small subunit ribosomal protein S3 | (RefSeq) 30S ribosomal protein S3, chloroplastic-like (A)	hypothetical protein CDL12_11091 [Handroanthus impetiginosus]	NA
SmeSca00836.1	NA	NA	K03046 DNA-directed RNA polymerase subunit beta' [EC:2.7.7.6] | (RefSeq) uncharacterized protein LOC108945874 (A)	hypothetical protein GOBAR_AA37329 [Gossypium barbadense]	NA
SmeSca00837.1	NA	NA	NA	hypothetical protein NitaCp076 [Nicotiana tabacum]	NA
SmeSca00840.1	PF10839(Protein of unknown function (DUF2647)):Protein of unknown function (DUF2647)	NA	NA	hypothetical protein M569_00251, partial [Genlisea aurea]	NA
SmeSca00843.1	NA	NA	K02112 F-type H+/Na+-transporting ATPase subunit beta [EC:7.1.2.2 7.2.2.1] | (RefSeq) uncharacterized protein LOC111393010 (A)	unnamed protein product [Brassica rapa]	NA
SmeSca00845.1	NA	NA	NA	hypothetical protein BC332_32743 [Capsicum chinense]	NA
SmeSca00849.1	NA	NA	K14826 FK506-binding nuclear protein [EC:5.2.1.8] | (RefSeq) LOW QUALITY PROTEIN: peptidyl-prolyl cis-trans isomerase FKBP43-like (A)	unnamed protein product [Brassica rapa]	NA
SmeSca00850.1	NA	NA	NA	hypothetical protein TanjilG_00025 [Lupinus angustifolius]	NA
SmeSca00853.1	NA	NA	K05579 NAD(P)H-quinone oxidoreductase subunit H [EC:7.1.1.2] | (RefSeq) uncharacterized protein LOC112504159 (A)	hypothetical protein D5086_0000186410 [Populus alba]	NA
SmeSca00855.1	NA	NA	K02112 F-type H+/Na+-transporting ATPase subunit beta [EC:7.1.2.2 7.2.2.1] | (RefSeq) uncharacterized protein LOC111393010 (A)	hypothetical protein BC332_00558 [Capsicum chinense]	NA
SmeSca00856.1	NA	NA	K02982 small subunit ribosomal protein S3 | (RefSeq) 30S ribosomal protein S3, chloroplastic-like (A)	BnaC09g29110D [Brassica napus]	NA
SmeSca00857.1	NA	NA	K02948 small subunit ribosomal protein S11 | (RefSeq) uncharacterized protein LOC110099696 (A)	hypothetical protein T459_27840 [Capsicum annuum]	NA
SmeSca00860.1	NA	NA	NA	uncharacterized protein LOC110272781 [Arachis duranensis]	Uncharacterized protein ORF91 OS=Phalaenopsis aphrodite subsp. formosana OX=308872 PE=4 SV=1
SmeSca00861.1	NA	NA	K19882 O-palmitoleoyl-L-serine hydrolase [EC:3.1.1.98] | (RefSeq) pectin acetylesterase 8-like (A)	hypothetical protein CQW23_25965 [Capsicum baccatum]	NA
SmeSca00862.1	NA	NA	K03046 DNA-directed RNA polymerase subunit beta' [EC:2.7.7.6] | (RefSeq) uncharacterized protein LOC108945874 (A)	putative cytochrome c biosynthesis protein [Cinnamomum micranthum f. kanehirae]	NA
SmeSca00863.1	NA	NA	K19882 O-palmitoleoyl-L-serine hydrolase [EC:3.1.1.98] | (RefSeq) pectin acetylesterase 8-like (A)	hypothetical protein CQW23_34938 [Capsicum baccatum]	NA
SmeSca00864.1	NA	NA	K02108 F-type H+-transporting ATPase subunit a | (RefSeq) uncharacterized protein LOC110266878 (A)	hypothetical protein TEA_028826 [Camellia sinensis var. sinensis]	NA
SmeSca00867.1	NA	NA	NA	hypothetical protein GOBAR_AA17807 [Gossypium barbadense]	NA
SmeSca00869.1	NA	NA	NA	hypothetical protein TanjilG_00025 [Lupinus angustifolius]	Uncharacterized protein ycf68 OS=Eucalyptus globulus subsp. globulus OX=71271 GN=ycf68-1 PE=3 SV=1
SmeSca00871.1	NA	NA	K01859 chalcone isomerase [EC:5.5.1.6] | (RefSeq) chalcone--flavonone isomerase (A)	hypothetical protein Ahy_B09g096705 isoform A [Arachis hypogaea]	NA
SmeSca00872.1	NA	NA	K05579 NAD(P)H-quinone oxidoreductase subunit H [EC:7.1.1.2] | (RefSeq) uncharacterized protein LOC112504159 (A)	hypothetical protein D5086_0000186410 [Populus alba]	NA
SmeSca00873.1	NA	NA	K02111 F-type H+/Na+-transporting ATPase subunit alpha [EC:7.1.2.2 7.2.2.1] | (RefSeq) ATP synthase subunit alpha, chloroplastic-like (A)	unnamed protein product [Brassica rapa]	NA
SmeSca00874.1	NA	NA	K02950 small subunit ribosomal protein S12 | (RefSeq) 30S ribosomal protein S12, chloroplastic-like (A)	hypothetical protein (mitochondrion) [Capsicum annuum]	NA
SmeSca00875.1	NA	NA	K03046 DNA-directed RNA polymerase subunit beta' [EC:2.7.7.6] | (RefSeq) uncharacterized protein LOC108945874 (A)	hypothetical protein GOBAR_DD29821 [Gossypium barbadense]	NA
SmeSca00876.1	NA	NA	NA	hypothetical protein CFOL_v3_19512 [Cephalotus follicularis]	NA
SmeSca00880.1	NA	NA	NA	hypothetical protein DCAR_017252 [Daucus carota subsp. sativus]	NA
SmeSca00881.1	NA	NA	K02948 small subunit ribosomal protein S11 | (RefSeq) uncharacterized protein LOC110099696 (A)	hypothetical protein CKAN_02724000 [Cinnamomum micranthum f. kanehirae]	NA
SmeSca00883.1	NA	NA	K02112 F-type H+/Na+-transporting ATPase subunit beta [EC:7.1.2.2 7.2.2.1] | (RefSeq) uncharacterized protein LOC111393010 (A)	hypothetical protein BC332_00558 [Capsicum chinense]	NA
SmeSca00884.1	NA	NA	K14826 FK506-binding nuclear protein [EC:5.2.1.8] | (RefSeq) LOW QUALITY PROTEIN: peptidyl-prolyl cis-trans isomerase FKBP43-like (A)	unnamed protein product [Brassica oleracea]	NA
SmeSca00885.1	NA	NA	NA	hypothetical protein DEO72_LG3g88 [Vigna unguiculata]	NA
SmeSca00886.1	NA	NA	K19882 O-palmitoleoyl-L-serine hydrolase [EC:3.1.1.98] | (RefSeq) pectin acetylesterase 8-like (A)	hypothetical protein CQW23_14307 [Capsicum baccatum]	NA
SmeSca00890.1	NA	NA	K05579 NAD(P)H-quinone oxidoreductase subunit H [EC:7.1.1.2] | (RefSeq) uncharacterized protein LOC112504159 (A)	hypothetical protein D5086_0000186410 [Populus alba]	NA
SmeSca00892.1	NA	NA	NA	hypothetical protein [Bacillus toyonensis]	NA
SmeSca00893.1	PF05758(Ycf1):Ycf1	cellular_component:"The component of a membrane consisting of the gene products and protein complexes having at least some part of their peptide sequence embedded in the hydrophobic region of the membrane." [GOC:dos, GOC:go_curators](GO:0016021)	K05579 NAD(P)H-quinone oxidoreductase subunit H [EC:7.1.1.2] | (RefSeq) uncharacterized protein LOC112504159 (A)	hypothetical protein DEO72_LG11g1664 [Vigna unguiculata]	Protein TIC 214 OS=Solanum lycopersicum OX=4081 GN=TIC214 PE=3 SV=1
SmeSca00895.1	NA	NA	K02948 small subunit ribosomal protein S11 | (RefSeq) uncharacterized protein LOC110099696 (A)	hypothetical protein E2542_SST28799 [Spatholobus suberectus]	NA
SmeSca00896.1	NA	NA	K05579 NAD(P)H-quinone oxidoreductase subunit H [EC:7.1.1.2] | (RefSeq) uncharacterized protein LOC112504159 (A)	NAD(P)H-quinone oxidoreductase subunit H, chloroplastic [Capsicum chinense]	NA
SmeSca00897.1	NA	NA	K02112 F-type H+/Na+-transporting ATPase subunit beta [EC:7.1.2.2 7.2.2.1] | (RefSeq) uncharacterized protein LOC111393010 (A)	Metallocarboxypeptidase inhibitor [Dorcoceras hygrometricum]	NA
SmeSca00898.1	NA	NA	K14826 FK506-binding nuclear protein [EC:5.2.1.8] | (RefSeq) LOW QUALITY PROTEIN: peptidyl-prolyl cis-trans isomerase FKBP43-like (A)	hypothetical protein DEO72_LG11g1664 [Vigna unguiculata]	NA
SmeSca00899.1	NA	NA	K01859 chalcone isomerase [EC:5.5.1.6] | (RefSeq) chalcone--flavonone isomerase (A)	hypothetical protein BVC80_4285g1 [Macleaya cordata]	NA
SmeSca00901.1	NA	NA	NA	hypothetical protein NitaCp076 [Nicotiana tabacum]	NA
SmeSca00904.1	NA	NA	NA	unnamed protein product, partial [Brassica rapa]	NA
Smechr0100709.1	NA	NA	NA	hypothetical protein BC332_14617 [Capsicum chinense]	NA
Smechr0101300.1	PF00240(Ubiquitin family):Ubiquitin family;PF01020(Ribosomal L40e family):Ribosomal L40e family	molecular_function:"The action of a molecule that contributes to the structural integrity of the ribosome." [GOC:mah](GO:0003735),molecular_function:"Interacting selectively and non-covalently with any protein or protein complex (a complex of two or more proteins that may include other nonprotein molecules)." [GOC:go_curators](GO:0005515),cellular_component:"An intracellular organelle, about 200 …	K02927 large subunit ribosomal protein L40e | (RefSeq) ubiquitin-ribosomal fusion protein (A)	polyubiquitin 11-like [Prunus avium]	Ubiquitin-60S ribosomal protein L40 OS=Brassica rapa subsp. pekinensis OX=51351 PE=2 SV=2
Smechr0101748.1	PF00931(NB-ARC domain):NB-ARC domain;PF12061(Late blight resistance protein R1):Late blight resistance protein R1	molecular_function:"Interacting selectively and non-covalently with ADP, adenosine 5'-diphosphate." [GOC:jl](GO:0043531)	K14497 protein phosphatase 2C [EC:3.1.3.16] | (RefSeq) putative late blight resistance protein homolog R1B-23 (A)	PREDICTED: putative late blight resistance protein homolog R1B-23 [Solanum tuberosum]	Late blight resistance protein R1-A OS=Solanum demissum OX=50514 GN=R1A PE=3 SV=1
Smechr0102315.1	PF05699(hAT family C-terminal dimerisation region):hAT family C-terminal dimerisation region	molecular_function:"The formation of a protein dimer, a macromolecular structure consists of two noncovalently associated identical or nonidentical subunits." [ISBN:0198506732](GO:0046983)	K11866 STAM-binding protein [EC:3.4.19.12] | (RefSeq) probable ubiquitin thioesterase DG1039 (A)	putative serine/threonine-protein kinase [Capsicum chinense]	Putative AC9 transposase OS=Zea mays OX=4577 PE=4 SV=1
Smechr0102388.1	PF00005(ABC transporter):ABC transporter	molecular_function:"Interacting selectively and non-covalently with ATP, adenosine 5'-triphosphate, a universally important coenzyme and enzyme regulator." [ISBN:0198506732](GO:0005524),cellular_component:"The component of a membrane consisting of the gene products and protein complexes having at least some part of their peptide sequence embedded in the hydrophobic region of the membrane." [GOC:d…	K05665 ATP-binding cassette, subfamily C (CFTR/MRP), member 1 [EC:7.6.2.3] | (RefSeq) ABC transporter C family member 14-like (A)	ABC transporter C family member 4 [Capsicum chinense]	ABC transporter C family member 4 OS=Arabidopsis thaliana OX=3702 GN=ABCC4 PE=1 SV=2
Smechr0102389.1	PF00005(ABC transporter):ABC transporter	molecular_function:"Interacting selectively and non-covalently with ATP, adenosine 5'-triphosphate, a universally important coenzyme and enzyme regulator." [ISBN:0198506732](GO:0005524),molecular_function:"Catalysis of the reaction: ATP + H2O = ADP + phosphate + 2 H+. May or may not be coupled to another reaction." [EC:3.6.1.3, GOC:jl](GO:0016887)	K05665 ATP-binding cassette, subfamily C (CFTR/MRP), member 1 [EC:7.6.2.3] | (RefSeq) ABC transporter C family member 14-like (A)	hypothetical protein CQW23_02235 [Capsicum baccatum]	ABC transporter C family member 4 OS=Arabidopsis thaliana OX=3702 GN=ABCC4 PE=1 SV=2
Smechr0102390.1	PF00664(ABC transporter transmembrane region):ABC transporter transmembrane region;PF00005(ABC transporter):ABC transporter	molecular_function:"Interacting selectively and non-covalently with ATP, adenosine 5'-triphosphate, a universally important coenzyme and enzyme regulator." [ISBN:0198506732](GO:0005524),cellular_component:"The component of a membrane consisting of the gene products and protein complexes having at least some part of their peptide sequence embedded in the hydrophobic region of the membrane." [GOC:d…	K05665 ATP-binding cassette, subfamily C (CFTR/MRP), member 1 [EC:7.6.2.3] | (RefSeq) ABC transporter C family member 14-like (A)	ABC transporter C family member 14-like [Solanum lycopersicum]	ABC transporter C family member 14 OS=Arabidopsis thaliana OX=3702 GN=ABCC14 PE=1 SV=1
Smechr0102391.1	PF00005(ABC transporter):ABC transporter;PF00664(ABC transporter transmembrane region):ABC transporter transmembrane region	molecular_function:"Interacting selectively and non-covalently with ATP, adenosine 5'-triphosphate, a universally important coenzyme and enzyme regulator." [ISBN:0198506732](GO:0005524),cellular_component:"The component of a membrane consisting of the gene products and protein complexes having at least some part of their peptide sequence embedded in the hydrophobic region of the membrane." [GOC:d…	K05665 ATP-binding cassette, subfamily C (CFTR/MRP), member 1 [EC:7.6.2.3] | (RefSeq) ABC transporter C family member 14-like (A)	PREDICTED: ABC transporter C family member 14-like [Solanum tuberosum]	ABC transporter C family member 4 OS=Arabidopsis thaliana OX=3702 GN=ABCC4 PE=1 SV=2
Smechr0102518.1	NA	NA	K17964 leucine-rich PPR motif-containing protein, mitochondrial | (RefSeq) uncharacterized LOC101506267 (A)	PREDICTED: uncharacterized protein LOC104232090 [Nicotiana sylvestris]	Genome polyprotein OS=Petunia vein clearing virus (isolate Shepherd) OX=492094 PE=3 SV=1
Smechr0102742.1	PF05699(hAT family C-terminal dimerisation region):hAT family C-terminal dimerisation region	molecular_function:"The formation of a protein dimer, a macromolecular structure consists of two noncovalently associated identical or nonidentical subunits." [ISBN:0198506732](GO:0046983)	K11866 STAM-binding protein [EC:3.4.19.12] | (RefSeq) probable ubiquitin thioesterase DG1039 (A)	Polyprotein, putative [Solanum demissum]	Putative AC transposase OS=Zea mays OX=4577 PE=2 SV=2
Smechr0102783.1	NA	NA	NA	NA	NA
Smechr0102842.1	NA	NA	NA	PREDICTED: uncharacterized protein LOC104223382 [Nicotiana sylvestris]	NA
Smechr0102861.1	PF09331(Domain of unknown function (DUF1985)):Domain of unknown function (DUF1985)	NA	NA	uncharacterized protein LOC107013575 isoform X1 [Solanum pennellii]	NA
Smechr0102929.1	NA	NA	NA	PREDICTED: uncharacterized protein LOC107776172 [Nicotiana tabacum]	NA
Smechr0102955.1	NA	NA	K11320 E1A-binding protein p400 [EC:3.6.4.-] | (RefSeq) protein PHOTOPERIOD-INDEPENDENT EARLY FLOWERING 1 (A)	PREDICTED: uncharacterized protein LOC102589241 [Solanum tuberosum]	NA
Smechr0103043.1	PF14372(Domain of unknown function (DUF4413)):Domain of unknown function (DUF4413);PF05699(hAT family C-terminal dimerisation region):hAT family C-terminal dimerisation region	molecular_function:"Any molecular function by which a gene product interacts selectively and non-covalently with DNA (deoxyribonucleic acid)." [GOC:dph, GOC:jl, GOC:tb, GOC:vw](GO:0003677),molecular_function:"The formation of a protein dimer, a macromolecular structure consists of two noncovalently associated identical or nonidentical subunits." [ISBN:0198506732](GO:0046983)	K04460 serine/threonine-protein phosphatase 5 [EC:3.1.3.16] | (RefSeq) zinc finger BED domain-containing protein RICESLEEPER 2-like isoform X1 (A)	PREDICTED: zinc finger BED domain-containing protein RICESLEEPER 3-like [Nicotiana sylvestris]	Putative AC transposase OS=Zea mays OX=4577 PE=2 SV=2
Smechr0103047.1	PF02992(Transposase family tnp2):Transposase family tnp2	NA	K14300 nuclear pore complex protein Nup133 | (RefSeq) LOW QUALITY PROTEIN: nuclear pore complex protein NUP133 (A)	PREDICTED: uncharacterized protein LOC107795561 [Nicotiana tabacum]	NA
Smechr0103074.1	PF13952(Domain of unknown function (DUF4216)):Domain of unknown function (DUF4216)	NA	NA	PREDICTED: uncharacterized protein LOC107831542 [Nicotiana tabacum]	NA
Smechr0103077.1	PF05699(hAT family C-terminal dimerisation region):hAT family C-terminal dimerisation region	molecular_function:"The formation of a protein dimer, a macromolecular structure consists of two noncovalently associated identical or nonidentical subunits." [ISBN:0198506732](GO:0046983)	NA	Polyprotein, putative [Solanum demissum]	Putative AC transposase OS=Zea mays OX=4577 PE=2 SV=2
Smechr0103147.1	NA	NA	K14803 protein phosphatase PTC2/3 [EC:3.1.3.16] | (RefSeq) probable protein phosphatase 2C 2 (A)	PREDICTED: uncharacterized protein LOC107840249 [Capsicum annuum]	Transactivator/viroplasmin protein OS=Cestrum yellow leaf curling virus OX=175814 GN=ORF VI PE=3 SV=1
Smechr0103154.1	NA	NA	NA	NA	NA
Smechr0103189.1	NA	NA	K10527 enoyl-CoA hydratase/3-hydroxyacyl-CoA dehydrogenase [EC:4.2.1.17 1.1.1.35 1.1.1.211] | (RefSeq) peroxisomal fatty acid beta-oxidation multifunctional protein AIM1-like (A)	uncharacterized protein LOC107013353 [Solanum pennellii]	NA
Smechr0103198.1	PF05699(hAT family C-terminal dimerisation region):hAT family C-terminal dimerisation region	molecular_function:"The formation of a protein dimer, a macromolecular structure consists of two noncovalently associated identical or nonidentical subunits." [ISBN:0198506732](GO:0046983)	K10398 kinesin family member 11 | (RefSeq) hypothetical protein (A)	putative serine/threonine-protein kinase [Capsicum chinense]	Putative AC transposase OS=Zea mays OX=4577 PE=2 SV=2
Smechr0103241.1	NA	NA	NA	PREDICTED: uncharacterized protein LOC104233317 [Nicotiana sylvestris]	NA
Smechr0103302.1	NA	NA	NA	PREDICTED: uncharacterized protein LOC104239484 [Nicotiana sylvestris]	NA
Smechr0103346.1	PF13960(Domain of unknown function (DUF4218)):Domain of unknown function (DUF4218);PF13952(Domain of unknown function (DUF4216)):Domain of unknown function (DUF4216)	NA	K14300 nuclear pore complex protein Nup133 | (RefSeq) LOW QUALITY PROTEIN: nuclear pore complex protein NUP133 (A)	PREDICTED: uncharacterized protein LOC107795561 [Nicotiana tabacum]	NA
Smechr0103365.1	NA	NA	NA	uncharacterized protein LOC109121249 [Solanum lycopersicum]	NA
Smechr0103368.1	NA	NA	NA	PREDICTED: uncharacterized protein LOC109225909 [Nicotiana attenuata]	Genome polyprotein OS=Petunia vein clearing virus (isolate Shepherd) OX=492094 PE=3 SV=1
Smechr0103373.1	NA	NA	K07955 ADP-ribosylation factor-like protein 8 | (RefSeq) ADP-ribosylation factor-like protein 8 (A)	uncharacterized protein LOC114075117 [Solanum pennellii]	NA
Smechr0103382.1	NA	NA	NA	uncharacterized protein LOC107030139 [Solanum pennellii]	NA
Smechr0103439.1	NA	NA	NA	Polyprotein, putative [Solanum demissum]	NA
Smechr0103533.1	NA	NA	NA	PREDICTED: uncharacterized protein LOC104239484 [Nicotiana sylvestris]	NA
Smechr0103556.1	NA	NA	NA	uncharacterized protein LOC107027770 [Solanum pennellii]	NA
Smechr0103747.1	PF13960(Domain of unknown function (DUF4218)):Domain of unknown function (DUF4218);PF02992(Transposase family tnp2):Transposase family tnp2	NA	K14300 nuclear pore complex protein Nup133 | (RefSeq) LOW QUALITY PROTEIN: nuclear pore complex protein NUP133 (A)	PREDICTED: uncharacterized protein LOC104225505 isoform X1 [Nicotiana sylvestris]	NA
Smechr0104215.1	PF12061(Late blight resistance protein R1):Late blight resistance protein R1	NA	K13453 disease resistance protein | (RefSeq) putative late blight resistance protein homolog R1A-4 (A)	hypothetical protein CQW23_19135 [Capsicum baccatum]	Late blight resistance protein R1-A OS=Solanum demissum OX=50514 GN=R1A PE=3 SV=1
Smechr0201314.1	PF03171(2OG-Fe(II) oxygenase superfamily):2OG-Fe(II) oxygenase superfamily;PF14226(non-haem dioxygenase in morphine synthesis N-terminal):non-haem dioxygenase in morphine synthesis N-terminal	molecular_function:"Catalysis of an oxidation-reduction (redox) reaction, a reversible chemical reaction in which the oxidation state of an atom or atoms within a molecule is altered. One substrate acts as a hydrogen or electron donor and becomes oxidized, while the other acts as hydrogen or electron acceptor and becomes reduced." [GOC:go_curators](GO:0016491),biological_process:"A metabolic proc…	K05658 ATP-binding cassette, subfamily B (MDR/TAP), member 1 [EC:7.6.2.2] | (RefSeq) uncharacterized protein LOC111781709 (A)	PREDICTED: protein SRG1-like [Solanum tuberosum]	Protein SRG1 OS=Arabidopsis thaliana OX=3702 GN=SRG1 PE=2 SV=1
Smechr0201313.1	PF14226(non-haem dioxygenase in morphine synthesis N-terminal):non-haem dioxygenase in morphine synthesis N-terminal;PF03171(2OG-Fe(II) oxygenase superfamily):2OG-Fe(II) oxygenase superfamily	molecular_function:"Catalysis of an oxidation-reduction (redox) reaction, a reversible chemical reaction in which the oxidation state of an atom or atoms within a molecule is altered. One substrate acts as a hydrogen or electron donor and becomes oxidized, while the other acts as hydrogen or electron acceptor and becomes reduced." [GOC:go_curators](GO:0016491),biological_process:"A metabolic proc…	K14976 thebaine 6-O-demethylase [EC:1.14.11.31] | (RefSeq) thebaine 6-O-demethylase (A)	protein SRG1-like [Solanum pennellii]	Protein SRG1 OS=Arabidopsis thaliana OX=3702 GN=SRG1 PE=2 SV=1
Smechr0201312.1	PF14226(non-haem dioxygenase in morphine synthesis N-terminal):non-haem dioxygenase in morphine synthesis N-terminal;PF03171(2OG-Fe(II) oxygenase superfamily):2OG-Fe(II) oxygenase superfamily	molecular_function:"Catalysis of an oxidation-reduction (redox) reaction, a reversible chemical reaction in which the oxidation state of an atom or atoms within a molecule is altered. One substrate acts as a hydrogen or electron donor and becomes oxidized, while the other acts as hydrogen or electron acceptor and becomes reduced." [GOC:go_curators](GO:0016491),biological_process:"A metabolic proc…	K05658 ATP-binding cassette, subfamily B (MDR/TAP), member 1 [EC:7.6.2.2] | (RefSeq) uncharacterized protein LOC111781709 (A)	hypothetical protein EJD97_017399 [Solanum chilense]	Protein SRG1 OS=Arabidopsis thaliana OX=3702 GN=SRG1 PE=2 SV=1
Smechr0201311.1	PF14226(non-haem dioxygenase in morphine synthesis N-terminal):non-haem dioxygenase in morphine synthesis N-terminal;PF03171(2OG-Fe(II) oxygenase superfamily):2OG-Fe(II) oxygenase superfamily	molecular_function:"Catalysis of an oxidation-reduction (redox) reaction, a reversible chemical reaction in which the oxidation state of an atom or atoms within a molecule is altered. One substrate acts as a hydrogen or electron donor and becomes oxidized, while the other acts as hydrogen or electron acceptor and becomes reduced." [GOC:go_curators](GO:0016491),biological_process:"A metabolic proc…	K05658 ATP-binding cassette, subfamily B (MDR/TAP), member 1 [EC:7.6.2.2] | (RefSeq) uncharacterized protein LOC111781709 (A)	Thebaine 6-O-demethylase [Capsicum chinense]	Protein SRG1 OS=Arabidopsis thaliana OX=3702 GN=SRG1 PE=2 SV=1
Smechr0201310.1	PF03171(2OG-Fe(II) oxygenase superfamily):2OG-Fe(II) oxygenase superfamily;PF14226(non-haem dioxygenase in morphine synthesis N-terminal):non-haem dioxygenase in morphine synthesis N-terminal	molecular_function:"Catalysis of an oxidation-reduction (redox) reaction, a reversible chemical reaction in which the oxidation state of an atom or atoms within a molecule is altered. One substrate acts as a hydrogen or electron donor and becomes oxidized, while the other acts as hydrogen or electron acceptor and becomes reduced." [GOC:go_curators](GO:0016491),biological_process:"A metabolic proc…	K05658 ATP-binding cassette, subfamily B (MDR/TAP), member 1 [EC:7.6.2.2] | (RefSeq) uncharacterized protein LOC111781709 (A)	protein SRG1-like [Solanum pennellii]	Protein SRG1 OS=Arabidopsis thaliana OX=3702 GN=SRG1 PE=2 SV=1
Smechr0201309.1	PF03171(2OG-Fe(II) oxygenase superfamily):2OG-Fe(II) oxygenase superfamily;PF14226(non-haem dioxygenase in morphine synthesis N-terminal):non-haem dioxygenase in morphine synthesis N-terminal	molecular_function:"Catalysis of an oxidation-reduction (redox) reaction, a reversible chemical reaction in which the oxidation state of an atom or atoms within a molecule is altered. One substrate acts as a hydrogen or electron donor and becomes oxidized, while the other acts as hydrogen or electron acceptor and becomes reduced." [GOC:go_curators](GO:0016491),biological_process:"A metabolic proc…	K05658 ATP-binding cassette, subfamily B (MDR/TAP), member 1 [EC:7.6.2.2] | (RefSeq) uncharacterized protein LOC111781709 (A)	hypothetical protein EJD97_017399 [Solanum chilense]	Codeine O-demethylase OS=Papaver somniferum OX=3469 GN=CODM PE=1 SV=1
Smechr0201306.1	PF14226(non-haem dioxygenase in morphine synthesis N-terminal):non-haem dioxygenase in morphine synthesis N-terminal;PF03171(2OG-Fe(II) oxygenase superfamily):2OG-Fe(II) oxygenase superfamily	molecular_function:"Catalysis of an oxidation-reduction (redox) reaction, a reversible chemical reaction in which the oxidation state of an atom or atoms within a molecule is altered. One substrate acts as a hydrogen or electron donor and becomes oxidized, while the other acts as hydrogen or electron acceptor and becomes reduced." [GOC:go_curators](GO:0016491),biological_process:"A metabolic proc…	K05658 ATP-binding cassette, subfamily B (MDR/TAP), member 1 [EC:7.6.2.2] | (RefSeq) uncharacterized protein LOC111781709 (A)	PREDICTED: protein SRG1-like isoform X2 [Nicotiana tabacum]	Codeine O-demethylase OS=Papaver somniferum OX=3469 GN=CODM PE=1 SV=1
Smechr0201253.1	PF12061(Late blight resistance protein R1):Late blight resistance protein R1	NA	K14497 protein phosphatase 2C [EC:3.1.3.16] | (RefSeq) putative late blight resistance protein homolog R1B-23 (A)	hypothetical protein BC332_04390 [Capsicum chinense]	Late blight resistance protein R1-A OS=Solanum demissum OX=50514 GN=R1A PE=3 SV=1
Smechr0200793.1	NA	NA	K10527 enoyl-CoA hydratase/3-hydroxyacyl-CoA dehydrogenase [EC:4.2.1.17 1.1.1.35 1.1.1.211] | (RefSeq) peroxisomal fatty acid beta-oxidation multifunctional protein AIM1-like (A)	hypothetical protein EJD97_019386 [Solanum chilense]	NA
Smechr0200792.1	NA	NA	NA	uncharacterized protein LOC107027435 [Solanum pennellii]	NA
Smechr0200766.1	PF05699(hAT family C-terminal dimerisation region):hAT family C-terminal dimerisation region	molecular_function:"The formation of a protein dimer, a macromolecular structure consists of two noncovalently associated identical or nonidentical subunits." [ISBN:0198506732](GO:0046983)	K04460 serine/threonine-protein phosphatase 5 [EC:3.1.3.16] | (RefSeq) zinc finger BED domain-containing protein RICESLEEPER 2-like isoform X1 (A)	PREDICTED: zinc finger BED domain-containing protein RICESLEEPER 3-like [Nicotiana tabacum]	Putative AC transposase OS=Zea mays OX=4577 PE=2 SV=2
Smechr0200736.1	NA	NA	K14803 protein phosphatase PTC2/3 [EC:3.1.3.16] | (RefSeq) probable protein phosphatase 2C 2 (A)	PREDICTED: uncharacterized protein LOC107840249 [Capsicum annuum]	NA
Smechr0200735.1	NA	NA	K14803 protein phosphatase PTC2/3 [EC:3.1.3.16] | (RefSeq) probable protein phosphatase 2C 2 (A)	PREDICTED: uncharacterized protein LOC107840249 [Capsicum annuum]	NA
Smechr0200734.1	NA	NA	K14803 protein phosphatase PTC2/3 [EC:3.1.3.16] | (RefSeq) probable protein phosphatase 2C 2 (A)	PREDICTED: uncharacterized protein LOC107840249 [Capsicum annuum]	NA
Smechr0200732.1	NA	NA	K14803 protein phosphatase PTC2/3 [EC:3.1.3.16] | (RefSeq) probable protein phosphatase 2C 2 (A)	hypothetical protein EJD97_016051 [Solanum chilense]	NA
Smechr0200695.1	PF01107(Viral movement protein (MP)):Viral movement protein (MP)	NA	NA	hypothetical protein BC332_24498 [Capsicum chinense]	Movement protein OS=Soybean chlorotic mottle virus OX=10651 GN=ORF I PE=3 SV=1
Smechr0200642.1	NA	NA	NA	uncharacterized protein LOC107009842 [Solanum pennellii]	NA
Smechr0200564.1	PF10551(MULE transposase domain):MULE transposase domain	NA	K17604 zinc finger SWIM domain-containing protein 3 | (RefSeq) uncharacterized protein LOC103949171 (A)	PREDICTED: uncharacterized protein LOC107060917 [Solanum tuberosum]	NA
Smechr0200511.1	NA	NA	K10527 enoyl-CoA hydratase/3-hydroxyacyl-CoA dehydrogenase [EC:4.2.1.17 1.1.1.35 1.1.1.211] | (RefSeq) peroxisomal fatty acid beta-oxidation multifunctional protein AIM1-like (A)	uncharacterized protein LOC107013353 [Solanum pennellii]	NA
Smechr0200468.1	NA	NA	NA	hypothetical protein SETIT_4G228900v2 [Setaria italica]	Polyprotein P3 OS=Rice tungro bacilliform virus (isolate Philippines) OX=10655 PE=1 SV=1
Smechr0200393.1	NA	NA	NA	uncharacterized protein LOC111944179 [Cyanistes caeruleus]	NA
Smechr0200291.1	NA	NA	K10527 enoyl-CoA hydratase/3-hydroxyacyl-CoA dehydrogenase [EC:4.2.1.17 1.1.1.35 1.1.1.211] | (RefSeq) peroxisomal fatty acid beta-oxidation multifunctional protein AIM1-like (A)	uncharacterized protein LOC107013353 [Solanum pennellii]	NA
Smechr0200282.1	NA	NA	NA	uncharacterized protein LOC104647749 [Solanum lycopersicum]	NA
Smechr0200276.1	NA	NA	K05765 cofilin | (RefSeq) actin-depolymerizing factor-like (A)	PREDICTED: uncharacterized protein LOC107063461 [Solanum tuberosum]	NA
Smechr0200266.1	NA	NA	NA	PREDICTED: uncharacterized protein LOC104233317 [Nicotiana sylvestris]	NA
Smechr0200256.1	NA	NA	NA	uncharacterized protein LOC107027691 [Solanum pennellii]	NA
Smechr0200249.1	PF10551(MULE transposase domain):MULE transposase domain	NA	K17604 zinc finger SWIM domain-containing protein 3 | (RefSeq) uncharacterized protein LOC105169002 isoform X1 (A)	PREDICTED: uncharacterized protein LOC107060695 [Solanum tuberosum]	NA
Smechr0200189.1	NA	NA	K05765 cofilin | (RefSeq) actin-depolymerizing factor-like (A)	uncharacterized protein LOC107022186 [Solanum pennellii]	NA
Smechr0200182.1	NA	NA	NA	uncharacterized protein LOC107017852 isoform X1 [Solanum pennellii]	NA
Smechr0200173.1	NA	NA	NA	uncharacterized protein LOC107017852 isoform X1 [Solanum pennellii]	NA
Smechr0200161.1	NA	NA	K12251 N-carbamoylputrescine amidase [EC:3.5.1.53] | (Kazusa) Lj0g3v0164619.1; - (A)	uncharacterized protein LOC104647894 [Solanum lycopersicum]	NA
Smechr0200139.1	PF05699(hAT family C-terminal dimerisation region):hAT family C-terminal dimerisation region	molecular_function:"The formation of a protein dimer, a macromolecular structure consists of two noncovalently associated identical or nonidentical subunits." [ISBN:0198506732](GO:0046983)	NA	Polyprotein, putative [Solanum demissum]	NA
Smechr0200088.1	NA	NA	K00759 adenine phosphoribosyltransferase [EC:2.4.2.7] | (RefSeq) adenine phosphoribosyltransferase 5-like (A)	uncharacterized protein LOC107006101 [Solanum pennellii]	NA
Smechr0200027.1	NA	NA	K10527 enoyl-CoA hydratase/3-hydroxyacyl-CoA dehydrogenase [EC:4.2.1.17 1.1.1.35 1.1.1.211] | (RefSeq) peroxisomal fatty acid beta-oxidation multifunctional protein AIM1-like (A)	uncharacterized protein LOC107013353 [Solanum pennellii]	NA
Smechr0200018.1	NA	NA	NA	uncharacterized protein LOC114075117 [Solanum pennellii]	NA
Smechr0303194.1	PF00005(ABC transporter):ABC transporter;PF00664(ABC transporter transmembrane region):ABC transporter transmembrane region	molecular_function:"Interacting selectively and non-covalently with ATP, adenosine 5'-triphosphate, a universally important coenzyme and enzyme regulator." [ISBN:0198506732](GO:0005524),cellular_component:"The component of a membrane consisting of the gene products and protein complexes having at least some part of their peptide sequence embedded in the hydrophobic region of the membrane." [GOC:d…	K05674 ATP-binding cassette, subfamily C (CFTR/MRP), member 10 | (RefSeq) ABC transporter C family member 13 (A)	PREDICTED: ABC transporter C family member 13 isoform X2 [Ipomoea nil]	ABC transporter C family member 13 OS=Arabidopsis thaliana OX=3702 GN=ABCC13 PE=2 SV=3
Smechr0303031.1	PF00931(NB-ARC domain):NB-ARC domain;PF12061(Late blight resistance protein R1):Late blight resistance protein R1	molecular_function:"Interacting selectively and non-covalently with ADP, adenosine 5'-diphosphate." [GOC:jl](GO:0043531)	K13453 disease resistance protein | (RefSeq) putative late blight resistance protein homolog R1A-4 (A)	hypothetical protein CQW23_19135 [Capsicum baccatum]	Putative late blight resistance protein homolog R1B-16 OS=Solanum demissum OX=50514 GN=R1B-16 PE=3 SV=1
Smechr0302261.1	PF01020(Ribosomal L40e family):Ribosomal L40e family;PF00240(Ubiquitin family):Ubiquitin family	molecular_function:"The action of a molecule that contributes to the structural integrity of the ribosome." [GOC:mah](GO:0003735),molecular_function:"Interacting selectively and non-covalently with any protein or protein complex (a complex of two or more proteins that may include other nonprotein molecules)." [GOC:go_curators](GO:0005515),cellular_component:"An intracellular organelle, about 200 …	K02927 large subunit ribosomal protein L40e | (RefSeq) ubiquitin-ribosomal fusion protein (A)	polyubiquitin 11-like [Prunus avium]	Ubiquitin-60S ribosomal protein L40 OS=Brassica rapa subsp. pekinensis OX=51351 PE=2 SV=2
Smechr0302148.1	PF00664(ABC transporter transmembrane region):ABC transporter transmembrane region;PF00005(ABC transporter):ABC transporter	molecular_function:"Interacting selectively and non-covalently with ATP, adenosine 5'-triphosphate, a universally important coenzyme and enzyme regulator." [ISBN:0198506732](GO:0005524),cellular_component:"The component of a membrane consisting of the gene products and protein complexes having at least some part of their peptide sequence embedded in the hydrophobic region of the membrane." [GOC:d…	K05666 ATP-binding cassette, subfamily C (CFTR/MRP), member 2 | (RefSeq) ABC transporter C family member 10-like (A)	ABC transporter C family member 10 [Capsicum chinense]	ABC transporter C family member 10 OS=Arabidopsis thaliana OX=3702 GN=ABCC10 PE=2 SV=2
Smechr0301784.1	NA	NA	K07466 replication factor A1 | (RefSeq) replication protein A 70 kDa DNA-binding subunit B-like (A)	PREDICTED: replication protein A 70 kDa DNA-binding subunit B-like [Solanum tuberosum]	NA
Smechr0301669.1	PF01585(G-patch domain):G-patch domain	molecular_function:"Interacting selectively and non-covalently with any nucleic acid." [GOC:jl](GO:0003676)	NA	uncharacterized protein LOC112940694 [Solanum lycopersicum]	NA
Smechr0301615.1	PF02992(Transposase family tnp2):Transposase family tnp2	NA	K03549 KUP system potassium uptake protein | (RefSeq) potassium transporter 19-like (A)	PREDICTED: uncharacterized protein LOC109231603 [Nicotiana attenuata]	NA
Smechr0301603.1	NA	NA	NA	uncharacterized protein LOC107024540 [Solanum pennellii]	Putative transactivator/viroplasmin protein OS=Cassava vein mosaic virus OX=38062 GN=ORF 4 PE=3 SV=1
Smechr0301562.1	NA	NA	K11000 callose synthase [EC:2.4.1.-] | (RefSeq) callose synthase 12-like (A)	uncharacterized protein LOC107013363 [Solanum pennellii]	NA
Smechr0301495.1	PF00098(Zinc knuckle):Zinc knuckle	molecular_function:"Interacting selectively and non-covalently with any nucleic acid." [GOC:jl](GO:0003676),molecular_function:"Interacting selectively and non-covalently with zinc (Zn) ions." [GOC:ai](GO:0008270)	NA	PREDICTED: uncharacterized protein LOC104239484 [Nicotiana sylvestris]	NA
Smechr0301492.1	NA	NA	K20562 biphenyl-4-hydroxylase | (RefSeq) cytochrome P450 CYP736A12-like (A)	uncharacterized protein LOC107019523 [Solanum pennellii]	NA
Smechr0301477.1	NA	NA	K22696 protein-lysine N-methyltransferase EEF2KMT [EC:2.1.1.-] | (RefSeq) uncharacterized protein LOC108202480 isoform X1 (A)	PREDICTED: uncharacterized protein LOC105971259 [Erythranthe guttata]	NA
Smechr0301421.1	PF13963(Transposase-associated domain):Transposase-associated domain;PF13960(Domain of unknown function (DUF4218)):Domain of unknown function (DUF4218);PF02992(Transposase family tnp2):Transposase family tnp2	NA	K21596 calmodulin-binding transcription activator | (RefSeq) calmodulin-binding transcription activator 6-like (A)	PREDICTED: uncharacterized protein LOC109239667 [Nicotiana attenuata]	NA
Smechr0301366.1	PF02902(Ulp1 protease family, C-terminal catalytic domain):Ulp1 protease family, C-terminal catalytic domain	biological_process:"The hydrolysis of proteins into smaller polypeptides and/or amino acids by cleavage of their peptide bonds." [GOC:bf, GOC:mah](GO:0006508),molecular_function:"Catalysis of the hydrolysis of peptide bonds in a polypeptide chain by a mechanism in which the sulfhydryl group of a cysteine residue at the active center acts as a nucleophile." [GOC:mah, http://merops.sanger.ac.uk/abo…	K10527 enoyl-CoA hydratase/3-hydroxyacyl-CoA dehydrogenase [EC:4.2.1.17 1.1.1.35 1.1.1.211] | (RefSeq) peroxisomal fatty acid beta-oxidation multifunctional protein AIM1-like (A)	hypothetical protein EJD97_000346, partial [Solanum chilense]	NA
Smechr0301349.1	NA	NA	NA	uncharacterized protein LOC112940181 [Solanum lycopersicum]	NA
Smechr0301348.1	NA	NA	NA	uncharacterized protein LOC109121370, partial [Solanum lycopersicum]	NA
Smechr0301345.1	NA	NA	NA	NA	NA
Smechr0301341.1	NA	NA	NA	hypothetical protein T265_02070 [Opisthorchis viverrini]	NA
Smechr0301296.1	PF05699(hAT family C-terminal dimerisation region):hAT family C-terminal dimerisation region	molecular_function:"The formation of a protein dimer, a macromolecular structure consists of two noncovalently associated identical or nonidentical subunits." [ISBN:0198506732](GO:0046983)	K04733 interleukin-1 receptor-associated kinase 4 [EC:2.7.11.1] | (RefSeq) probable leucine-rich repeat receptor-like serine/threonine-protein kinase At3g14840 (A)	Polyprotein, putative [Solanum demissum]	Putative AC9 transposase OS=Zea mays OX=4577 PE=4 SV=1
Smechr0301156.1	NA	NA	NA	PREDICTED: uncharacterized protein LOC104230095 [Nicotiana sylvestris]	Genome polyprotein OS=Petunia vein clearing virus (isolate Shepherd) OX=492094 PE=3 SV=1
Smechr0301151.1	NA	NA	NA	uncharacterized protein LOC107017852 isoform X1 [Solanum pennellii]	NA
Smechr0301146.1	NA	NA	NA	uncharacterized protein LOC109121249 [Solanum lycopersicum]	Putative transactivator/viroplasmin protein OS=Cassava vein mosaic virus OX=38062 GN=ORF 4 PE=3 SV=1
Smechr0301130.1	NA	NA	NA	NA	NA
Smechr0301119.1	NA	NA	NA	uncharacterized protein LOC101259588 [Solanum lycopersicum]	NA
Smechr0301111.1	NA	NA	NA	uncharacterized protein LOC107027691 [Solanum pennellii]	NA
Smechr0301106.1	NA	NA	K14300 nuclear pore complex protein Nup133 | (RefSeq) LOW QUALITY PROTEIN: nuclear pore complex protein NUP133 (A)	PREDICTED: uncharacterized protein LOC102603831 [Solanum tuberosum]	NA
Smechr0301084.1	NA	NA	K10527 enoyl-CoA hydratase/3-hydroxyacyl-CoA dehydrogenase [EC:4.2.1.17 1.1.1.35 1.1.1.211] | (RefSeq) peroxisomal fatty acid beta-oxidation multifunctional protein AIM1-like (A)	uncharacterized protein LOC107013353 [Solanum pennellii]	NA
Smechr0301024.1	NA	NA	K03046 DNA-directed RNA polymerase subunit beta' [EC:2.7.7.6] | (RefSeq) uncharacterized protein LOC108945874 (A)	hypothetical protein LSAT_4X145420 [Lactuca sativa]	NA
Smechr0301000.1	PF13952(Domain of unknown function (DUF4216)):Domain of unknown function (DUF4216)	NA	K12153 phenylalanine N-monooxygenase [EC:1.14.14.40] | (RefSeq) isoleucine N-monooxygenase 2-like (A)	PREDICTED: uncharacterized protein LOC107781523 isoform X1 [Nicotiana tabacum]	NA
Smechr0300990.1	NA	NA	NA	uncharacterized protein LOC109119483 [Solanum lycopersicum]	NA
Smechr0300934.1	PF05699(hAT family C-terminal dimerisation region):hAT family C-terminal dimerisation region	molecular_function:"The formation of a protein dimer, a macromolecular structure consists of two noncovalently associated identical or nonidentical subunits." [ISBN:0198506732](GO:0046983)	K21437 ankyrin repeat domain-containing protein 13 | (RefSeq) uncharacterized protein LOC112523844 (A)	Polyprotein, putative [Solanum demissum]	Putative AC9 transposase OS=Zea mays OX=4577 PE=4 SV=1
Smechr0300920.1	PF05699(hAT family C-terminal dimerisation region):hAT family C-terminal dimerisation region	molecular_function:"The formation of a protein dimer, a macromolecular structure consists of two noncovalently associated identical or nonidentical subunits." [ISBN:0198506732](GO:0046983)	K10398 kinesin family member 11 | (RefSeq) hypothetical protein (A)	putative serine/threonine-protein kinase [Capsicum chinense]	Putative AC transposase OS=Zea mays OX=4577 PE=2 SV=2
Smechr0300919.1	NA	NA	NA	Polyprotein, putative [Solanum demissum]	NA
Smechr0300892.1	NA	NA	K00430 peroxidase [EC:1.11.1.7] | (RefSeq) lignin-forming anionic peroxidase-like (A)	uncharacterized protein LOC101264602 [Solanum lycopersicum]	NA
Smechr0300888.1	PF14223(gag-polypeptide of LTR copia-type):gag-polypeptide of LTR copia-type	NA	K06630 14-3-3 protein epsilon | (RefSeq) uncharacterized LOC107767874 (A)	uncharacterized protein LOC114077619 [Solanum pennellii]	NA
Smechr0300868.1	NA	NA	K20562 biphenyl-4-hydroxylase | (RefSeq) cytochrome P450 CYP736A12-like (A)	uncharacterized protein LOC107019523 [Solanum pennellii]	NA
Smechr0300835.1	NA	NA	NA	uncharacterized protein LOC101259588 [Solanum lycopersicum]	Putative transactivator/viroplasmin protein OS=Cassava vein mosaic virus OX=38062 GN=ORF 4 PE=3 SV=1
Smechr0300830.1	NA	NA	NA	uncharacterized protein LOC114077603 [Solanum pennellii]	NA
Smechr0300828.1	PF13952(Domain of unknown function (DUF4216)):Domain of unknown function (DUF4216)	NA	NA	PREDICTED: uncharacterized protein LOC109242502 [Nicotiana attenuata]	NA
Smechr0300798.1	NA	molecular_function:"Interacting selectively and non-covalently with any nucleic acid." [GOC:jl](GO:0003676),molecular_function:"Interacting selectively and non-covalently with zinc (Zn) ions." [GOC:ai](GO:0008270)	NA	PREDICTED: uncharacterized protein LOC104233317 [Nicotiana sylvestris]	NA
Smechr0300784.1	PF00931(NB-ARC domain):NB-ARC domain;PF12061(Late blight resistance protein R1):Late blight resistance protein R1	molecular_function:"Interacting selectively and non-covalently with ADP, adenosine 5'-diphosphate." [GOC:jl](GO:0043531)	K13453 disease resistance protein | (RefSeq) putative late blight resistance protein homolog R1A-4 (A)	putative late blight resistance protein homolog R1A-4 [Solanum pennellii]	Putative late blight resistance protein homolog R1B-17 OS=Solanum demissum OX=50514 GN=R1B-17 PE=3 SV=1
Smechr0300768.1	NA	NA	NA	uncharacterized protein LOC107024540 [Solanum pennellii]	Putative transactivator/viroplasmin protein OS=Cassava vein mosaic virus OX=38062 GN=ORF 4 PE=3 SV=1
Smechr0300685.1	PF00664(ABC transporter transmembrane region):ABC transporter transmembrane region;PF00005(ABC transporter):ABC transporter	molecular_function:"Interacting selectively and non-covalently with ATP, adenosine 5'-triphosphate, a universally important coenzyme and enzyme regulator." [ISBN:0198506732](GO:0005524),cellular_component:"The component of a membrane consisting of the gene products and protein complexes having at least some part of their peptide sequence embedded in the hydrophobic region of the membrane." [GOC:d…	K05665 ATP-binding cassette, subfamily C (CFTR/MRP), member 1 [EC:7.6.2.3] | (RefSeq) putative ABC transporter C family member 15 (A)	PREDICTED: putative ABC transporter C family member 15 [Solanum tuberosum]	ABC transporter C family member 3 OS=Arabidopsis thaliana OX=3702 GN=ABCC3 PE=1 SV=1
Smechr0300651.1	NA	NA	K01358 ATP-dependent Clp protease, protease subunit [EC:3.4.21.92] | (RefSeq) uncharacterized protein LOC111404774 (A)	hypothetical protein Ahy_B06g082164 [Arachis hypogaea]	NA
Smechr0300645.1	PF13963(Transposase-associated domain):Transposase-associated domain	NA	K03549 KUP system potassium uptake protein | (RefSeq) potassium transporter 19-like (A)	PREDICTED: uncharacterized protein LOC104226022 [Nicotiana sylvestris]	NA
Smechr0300595.1	NA	NA	NA	uncharacterized protein LOC109121249 [Solanum lycopersicum]	Putative transactivator/viroplasmin protein OS=Cassava vein mosaic virus OX=38062 GN=ORF 4 PE=3 SV=1
Smechr0300552.1	NA	NA	K05765 cofilin | (RefSeq) actin-depolymerizing factor-like (A)	PREDICTED: uncharacterized protein LOC104226193 [Nicotiana sylvestris]	NA
Smechr0300546.1	NA	NA	NA	uncharacterized protein LOC101259588 [Solanum lycopersicum]	NA
Smechr0300365.1	NA	NA	NA	uncharacterized protein LOC104649201 isoform X2 [Solanum lycopersicum]	Putative transactivator/viroplasmin protein OS=Cassava vein mosaic virus OX=38062 GN=ORF 4 PE=3 SV=1
Smechr0300323.1	PF14372(Domain of unknown function (DUF4413)):Domain of unknown function (DUF4413)	molecular_function:"Any molecular function by which a gene product interacts selectively and non-covalently with DNA (deoxyribonucleic acid)." [GOC:dph, GOC:jl, GOC:tb, GOC:vw](GO:0003677)	K04460 serine/threonine-protein phosphatase 5 [EC:3.1.3.16] | (RefSeq) zinc finger BED domain-containing protein RICESLEEPER 2-like isoform X1 (A)	PREDICTED: zinc finger BED domain-containing protein RICESLEEPER 2-like [Nicotiana tomentosiformis]	Zinc finger BED domain-containing protein RICESLEEPER 2 OS=Oryza sativa subsp. japonica OX=39947 GN=Os03g0733400 PE=2 SV=1
Smechr0402152.1	NA	NA	K22696 protein-lysine N-methyltransferase EEF2KMT [EC:2.1.1.-] | (RefSeq) uncharacterized protein LOC108202480 isoform X1 (A)	PREDICTED: uncharacterized protein LOC107062720 [Solanum tuberosum]	NA
Smechr0402015.1	PF14686(Polysaccharide lyase family 4, domain II):Polysaccharide lyase family 4, domain II;PF06045(Rhamnogalacturonate lyase family):Rhamnogalacturonate lyase family;PF14683(Polysaccharide lyase family 4, domain III):Polysaccharide lyase family 4, domain III	NA	K18195 rhamnogalacturonan endolyase [EC:4.2.2.23] | (RefSeq) rhamnogalacturonate lyase-like (A)	hypothetical protein EJD97_020976 [Solanum chilense]	Rhamnogalacturonate lyase OS=Dickeya dadantii (strain 3937) OX=198628 GN=rhiE PE=1 SV=1
Smechr0402014.1	PF14686(Polysaccharide lyase family 4, domain II):Polysaccharide lyase family 4, domain II;PF06045(Rhamnogalacturonate lyase family):Rhamnogalacturonate lyase family;PF14683(Polysaccharide lyase family 4, domain III):Polysaccharide lyase family 4, domain III	NA	K18195 rhamnogalacturonan endolyase [EC:4.2.2.23] | (RefSeq) rhamnogalacturonate lyase B-like (A)	hypothetical protein EJD97_020975 [Solanum chilense]	Rhamnogalacturonate lyase OS=Dickeya dadantii (strain 3937) OX=198628 GN=rhiE PE=1 SV=1
Smechr0402013.1	PF14686(Polysaccharide lyase family 4, domain II):Polysaccharide lyase family 4, domain II;PF06045(Rhamnogalacturonate lyase family):Rhamnogalacturonate lyase family;PF14683(Polysaccharide lyase family 4, domain III):Polysaccharide lyase family 4, domain III	NA	K18195 rhamnogalacturonan endolyase [EC:4.2.2.23] | (RefSeq) probable rhamnogalacturonate lyase B (A)	probable rhamnogalacturonate lyase B [Solanum lycopersicum]	Rhamnogalacturonate lyase OS=Dickeya dadantii (strain 3937) OX=198628 GN=rhiE PE=1 SV=1
Smechr0402012.1	PF14686(Polysaccharide lyase family 4, domain II):Polysaccharide lyase family 4, domain II;PF06045(Rhamnogalacturonate lyase family):Rhamnogalacturonate lyase family;PF14683(Polysaccharide lyase family 4, domain III):Polysaccharide lyase family 4, domain III	NA	K18195 rhamnogalacturonan endolyase [EC:4.2.2.23] | (RefSeq) probable rhamnogalacturonate lyase B (A)	PREDICTED: probable rhamnogalacturonate lyase B isoform X1 [Solanum tuberosum]	Rhamnogalacturonate lyase OS=Dickeya dadantii (strain 3937) OX=198628 GN=rhiE PE=1 SV=1
Smechr0401645.1	NA	NA	NA	PREDICTED: uncharacterized protein LOC107059880 [Solanum tuberosum]	NA
Smechr0401416.1	PF01535(PPR repeat):PPR repeat	NA	K22733 magnesium transporter | (RefSeq) pentatricopeptide repeat-containing protein At3g12770 (A)	PREDICTED: pentatricopeptide repeat-containing protein At1g04840 [Solanum tuberosum]	Pentatricopeptide repeat-containing protein At1g04840 OS=Arabidopsis thaliana OX=3702 GN=PCMP-H64 PE=2 SV=1
Smechr0401415.1	PF01535(PPR repeat):PPR repeat	NA	K22733 magnesium transporter | (RefSeq) pentatricopeptide repeat-containing protein At3g12770 (A)	PREDICTED: pentatricopeptide repeat-containing protein At1g04840 [Nicotiana attenuata]	Pentatricopeptide repeat-containing protein At1g04840 OS=Arabidopsis thaliana OX=3702 GN=PCMP-H64 PE=2 SV=1
Smechr0401369.1	PF00098(Zinc knuckle):Zinc knuckle	molecular_function:"Interacting selectively and non-covalently with any nucleic acid." [GOC:jl](GO:0003676),molecular_function:"Interacting selectively and non-covalently with zinc (Zn) ions." [GOC:ai](GO:0008270)	K18192 mitochondrial ATPase complex subunit ATP10 | (RefSeq) uncharacterized protein LOC104230097 (A)	PREDICTED: uncharacterized protein LOC107871121, partial [Capsicum annuum]	Putative Polyprotein CP OS=Cassava vein mosaic virus OX=38062 GN=ORF 1 PE=4 SV=1
Smechr0401290.1	PF02892(BED zinc finger):BED zinc finger;PF14372(Domain of unknown function (DUF4413)):Domain of unknown function (DUF4413)	molecular_function:"Any molecular function by which a gene product interacts selectively and non-covalently with DNA (deoxyribonucleic acid)." [GOC:dph, GOC:jl, GOC:tb, GOC:vw](GO:0003677)	K04460 serine/threonine-protein phosphatase 5 [EC:3.1.3.16] | (RefSeq) zinc finger BED domain-containing protein RICESLEEPER 2-like isoform X1 (A)	PREDICTED: zinc finger BED domain-containing protein RICESLEEPER 1-like [Solanum tuberosum]	Putative AC transposase OS=Zea mays OX=4577 PE=2 SV=2
Smechr0401289.1	PF02892(BED zinc finger):BED zinc finger	molecular_function:"Any molecular function by which a gene product interacts selectively and non-covalently with DNA (deoxyribonucleic acid)." [GOC:dph, GOC:jl, GOC:tb, GOC:vw](GO:0003677)	K04460 serine/threonine-protein phosphatase 5 [EC:3.1.3.16] | (RefSeq) zinc finger BED domain-containing protein RICESLEEPER 2-like isoform X1 (A)	PREDICTED: zinc finger BED domain-containing protein RICESLEEPER 1-like [Solanum tuberosum]	Putative AC transposase OS=Zea mays OX=4577 PE=2 SV=2
Smechr0401273.1	NA	NA	NA	uncharacterized protein LOC107022091 [Solanum pennellii]	NA
Smechr0401229.1	NA	NA	K15867 activity-regulated cytoskeleton-associated protein | (RefSeq) uncharacterized LOC107009826 (A)	hypothetical protein T459_33074 [Capsicum annuum]	NA
Smechr0401220.1	NA	NA	NA	zinc finger BED domain-containing protein RICESLEEPER 3-like [Solanum pennellii]	NA
Smechr0401136.1	NA	NA	NA	hypothetical protein CQW23_12461 [Capsicum baccatum]	Uncharacterized protein C03B1.10 OS=Caenorhabditis elegans OX=6239 GN=C03B1.10 PE=4 SV=2
Smechr0401087.1	PF05699(hAT family C-terminal dimerisation region):hAT family C-terminal dimerisation region	molecular_function:"The formation of a protein dimer, a macromolecular structure consists of two noncovalently associated identical or nonidentical subunits." [ISBN:0198506732](GO:0046983)	K10398 kinesin family member 11 | (RefSeq) hypothetical protein (A)	Polyprotein, putative [Solanum demissum]	Putative AC9 transposase OS=Zea mays OX=4577 PE=4 SV=1
Smechr0401017.1	NA	NA	NA	PREDICTED: uncharacterized protein LOC107060695 [Solanum tuberosum]	NA
Smechr0400991.1	NA	NA	NA	uncharacterized protein LOC107013307 [Solanum pennellii]	Putative transactivator/viroplasmin protein OS=Cassava vein mosaic virus OX=38062 GN=ORF 4 PE=3 SV=1
Smechr0400974.1	NA	NA	K02112 F-type H+/Na+-transporting ATPase subunit beta [EC:7.1.2.2 7.2.2.1] | (RefSeq) uncharacterized protein LOC111393010 (A)	Uncharacterized protein ORF91 [Cajanus cajan]	NA
Smechr0400966.1	NA	NA	K03549 KUP system potassium uptake protein | (RefSeq) potassium transporter 19-like (A)	PREDICTED: uncharacterized protein LOC109213219 [Nicotiana attenuata]	NA
Smechr0400930.1	PF10551(MULE transposase domain):MULE transposase domain	NA	K17604 zinc finger SWIM domain-containing protein 3 | (RefSeq) uncharacterized protein LOC103949171 (A)	PREDICTED: uncharacterized protein LOC107060917 [Solanum tuberosum]	NA
Smechr0400907.1	PF00005(ABC transporter):ABC transporter;PF00664(ABC transporter transmembrane region):ABC transporter transmembrane region	molecular_function:"Interacting selectively and non-covalently with ATP, adenosine 5'-triphosphate, a universally important coenzyme and enzyme regulator." [ISBN:0198506732](GO:0005524),cellular_component:"The component of a membrane consisting of the gene products and protein complexes having at least some part of their peptide sequence embedded in the hydrophobic region of the membrane." [GOC:d…	K05665 ATP-binding cassette, subfamily C (CFTR/MRP), member 1 [EC:7.6.2.3] | (RefSeq) putative ABC transporter C family member 15 (A)	ABC transporter C family member 9 [Capsicum baccatum]	ABC transporter C family member 9 OS=Arabidopsis thaliana OX=3702 GN=ABCC9 PE=2 SV=2
Smechr0400898.1	NA	NA	K14300 nuclear pore complex protein Nup133 | (RefSeq) LOW QUALITY PROTEIN: nuclear pore complex protein NUP133 (A)	uncharacterized protein LOC107016513 [Solanum pennellii]	NA
Smechr0400893.1	NA	NA	NA	uncharacterized protein LOC101265957 [Solanum lycopersicum]	NA
Smechr0400880.1	NA	NA	NA	NA	NA
Smechr0400876.1	NA	NA	NA	NA	NA
Smechr0400859.1	NA	NA	NA	PREDICTED: uncharacterized protein LOC107060695 [Solanum tuberosum]	NA
Smechr0400847.1	NA	NA	NA	uncharacterized protein LOC109121249 [Solanum lycopersicum]	NA
Smechr0400830.1	NA	NA	K05765 cofilin | (RefSeq) actin-depolymerizing factor-like (A)	PREDICTED: uncharacterized protein LOC107784579 [Nicotiana tabacum]	NA
Smechr0400818.1	NA	NA	K01265 methionyl aminopeptidase [EC:3.4.11.18] | (RefSeq) uncharacterized protein LOC111398382 (A)	hypothetical protein SETIT_4G228900v2 [Setaria italica]	Polyprotein P3 OS=Rice tungro bacilliform virus (isolate Philippines) OX=10655 PE=1 SV=1
Smechr0400760.1	PF09331(Domain of unknown function (DUF1985)):Domain of unknown function (DUF1985)	NA	NA	uncharacterized protein LOC107013575 isoform X1 [Solanum pennellii]	NA
Smechr0400744.1	NA	NA	K07466 replication factor A1 | (RefSeq) replication protein A 70 kDa DNA-binding subunit B-like (A)	PREDICTED: replication protein A 70 kDa DNA-binding subunit B-like [Solanum tuberosum]	NA
Smechr0400743.1	NA	NA	NA	uncharacterized protein LOC107027691 [Solanum pennellii]	NA
Smechr0400707.1	NA	NA	NA	PREDICTED: F-box/kelch-repeat protein At3g06240-like [Capsicum annuum]	NA
Smechr0400638.1	PF14223(gag-polypeptide of LTR copia-type):gag-polypeptide of LTR copia-type	NA	K06630 14-3-3 protein epsilon | (RefSeq) uncharacterized LOC107767874 (A)	uncharacterized protein LOC107016750 [Solanum pennellii]	NA
Smechr0400428.1	PF14111(Domain of unknown function (DUF4283)):Domain of unknown function (DUF4283)	NA	K05391 cyclic nucleotide gated channel, plant | (RefSeq) putative cyclic nucleotide-gated ion channel 15 (A)	PREDICTED: uncharacterized protein LOC104232043 [Nicotiana sylvestris]	NA
Smechr0400175.1	PF00240(Ubiquitin family):Ubiquitin family	molecular_function:"Interacting selectively and non-covalently with any protein or protein complex (a complex of two or more proteins that may include other nonprotein molecules)." [GOC:go_curators](GO:0005515)	K08770 ubiquitin C | (RefSeq) polyubiquitin (A)	polyubiquitin [Glycine max]	Polyubiquitin 14 OS=Arabidopsis thaliana OX=3702 GN=UBQ14 PE=2 SV=2
Smechr0502261.1	PF06045(Rhamnogalacturonate lyase family):Rhamnogalacturonate lyase family;PF14683(Polysaccharide lyase family 4, domain III):Polysaccharide lyase family 4, domain III;PF14686(Polysaccharide lyase family 4, domain II):Polysaccharide lyase family 4, domain II	NA	K18195 rhamnogalacturonan endolyase [EC:4.2.2.23] | (RefSeq) probable rhamnogalacturonate lyase B (A)	hypothetical protein EJD97_021982 [Solanum chilense]	Rhamnogalacturonate lyase OS=Dickeya dadantii (strain 3937) OX=198628 GN=rhiE PE=1 SV=1
Smechr0501899.1	PF12061(Late blight resistance protein R1):Late blight resistance protein R1;PF00931(NB-ARC domain):NB-ARC domain	molecular_function:"Interacting selectively and non-covalently with ADP, adenosine 5'-diphosphate." [GOC:jl](GO:0043531)	K14497 protein phosphatase 2C [EC:3.1.3.16] | (RefSeq) putative late blight resistance protein homolog R1B-23 (A)	PREDICTED: putative late blight resistance protein homolog R1B-23 [Capsicum annuum]	Late blight resistance protein R1-A OS=Solanum demissum OX=50514 GN=R1A PE=3 SV=1
Smechr0501897.1	PF00664(ABC transporter transmembrane region):ABC transporter transmembrane region;PF00005(ABC transporter):ABC transporter	molecular_function:"Interacting selectively and non-covalently with ATP, adenosine 5'-triphosphate, a universally important coenzyme and enzyme regulator." [ISBN:0198506732](GO:0005524),cellular_component:"The component of a membrane consisting of the gene products and protein complexes having at least some part of their peptide sequence embedded in the hydrophobic region of the membrane." [GOC:d…	K05666 ATP-binding cassette, subfamily C (CFTR/MRP), member 2 | (RefSeq) ABC transporter C family member 8-like (A)	PREDICTED: ABC transporter C family member 8 [Solanum tuberosum]	ABC transporter C family member 8 OS=Arabidopsis thaliana OX=3702 GN=ABCC8 PE=2 SV=3
Smechr0501738.1	NA	molecular_function:"Interacting selectively and non-covalently with any nucleic acid." [GOC:jl](GO:0003676),molecular_function:"Interacting selectively and non-covalently with zinc (Zn) ions." [GOC:ai](GO:0008270)	NA	PREDICTED: uncharacterized protein LOC104233317 [Nicotiana sylvestris]	NA
Smechr0501734.1	PF01107(Viral movement protein (MP)):Viral movement protein (MP)	NA	NA	hypothetical protein BC332_24498 [Capsicum chinense]	NA
Smechr0501646.1	NA	NA	NA	PREDICTED: uncharacterized protein LOC107060695 [Solanum tuberosum]	NA
Smechr0501634.1	PF13960(Domain of unknown function (DUF4218)):Domain of unknown function (DUF4218)	NA	K21596 calmodulin-binding transcription activator | (RefSeq) calmodulin-binding transcription activator 6-like (A)	uncharacterized protein LOC107016513 [Solanum pennellii]	NA
Smechr0501601.1	NA	NA	NA	uncharacterized protein LOC107016658 [Solanum pennellii]	Putative transactivator/viroplasmin protein OS=Cassava vein mosaic virus OX=38062 GN=ORF 4 PE=3 SV=1
Smechr0501584.1	NA	NA	NA	PREDICTED: uncharacterized protein LOC107058181 [Solanum tuberosum]	NA
Smechr0501579.1	PF13963(Transposase-associated domain):Transposase-associated domain;PF02992(Transposase family tnp2):Transposase family tnp2	NA	K03549 KUP system potassium uptake protein | (RefSeq) potassium transporter 19-like (A)	PREDICTED: uncharacterized protein LOC109208231 [Nicotiana attenuata]	NA
Smechr0501515.1	NA	NA	NA	Phospholipid-transporting ATPase 2 [Capsicum annuum]	NA
Smechr0501455.1	NA	NA	NA	uncharacterized protein LOC107024540 [Solanum pennellii]	Putative transactivator/viroplasmin protein OS=Cassava vein mosaic virus OX=38062 GN=ORF 4 PE=3 SV=1
Smechr0501454.1	NA	NA	NA	uncharacterized protein LOC101259588 [Solanum lycopersicum]	Putative transactivator/viroplasmin protein OS=Cassava vein mosaic virus OX=38062 GN=ORF 4 PE=3 SV=1
Smechr0501417.1	PF04434(SWIM zinc finger):SWIM zinc finger	molecular_function:"Interacting selectively and non-covalently with zinc (Zn) ions." [GOC:ai](GO:0008270)	K06184 ATP-binding cassette, subfamily F, member 1 | (RefSeq) ABC transporter F family member 4-like (A)	PREDICTED: uncharacterized protein LOC107057943 [Solanum tuberosum]	NA
Smechr0501414.1	NA	NA	K10527 enoyl-CoA hydratase/3-hydroxyacyl-CoA dehydrogenase [EC:4.2.1.17 1.1.1.35 1.1.1.211] | (RefSeq) peroxisomal fatty acid beta-oxidation multifunctional protein AIM1-like (A)	uncharacterized protein LOC107013353 [Solanum pennellii]	NA
Smechr0501402.1	NA	NA	NA	Polyprotein, putative [Solanum demissum]	NA
Smechr0501307.1	PF00005(ABC transporter):ABC transporter;PF00664(ABC transporter transmembrane region):ABC transporter transmembrane region	molecular_function:"Interacting selectively and non-covalently with ATP, adenosine 5'-triphosphate, a universally important coenzyme and enzyme regulator." [ISBN:0198506732](GO:0005524),cellular_component:"The component of a membrane consisting of the gene products and protein complexes having at least some part of their peptide sequence embedded in the hydrophobic region of the membrane." [GOC:d…	K05665 ATP-binding cassette, subfamily C (CFTR/MRP), member 1 [EC:7.6.2.3] | (RefSeq) ABC transporter C family member 12-like (A)	PREDICTED: ABC transporter C family member 12-like isoform X1 [Solanum tuberosum]	ABC transporter C family member 12 OS=Arabidopsis thaliana OX=3702 GN=ABCC12 PE=2 SV=1
Smechr0501209.1	PF14372(Domain of unknown function (DUF4413)):Domain of unknown function (DUF4413);PF05699(hAT family C-terminal dimerisation region):hAT family C-terminal dimerisation region	molecular_function:"Any molecular function by which a gene product interacts selectively and non-covalently with DNA (deoxyribonucleic acid)." [GOC:dph, GOC:jl, GOC:tb, GOC:vw](GO:0003677),molecular_function:"The formation of a protein dimer, a macromolecular structure consists of two noncovalently associated identical or nonidentical subunits." [ISBN:0198506732](GO:0046983)	K04460 serine/threonine-protein phosphatase 5 [EC:3.1.3.16] | (RefSeq) zinc finger BED domain-containing protein RICESLEEPER 2-like isoform X1 (A)	PREDICTED: zinc finger BED domain-containing protein RICESLEEPER 2-like [Capsicum annuum]	Putative AC transposase OS=Zea mays OX=4577 PE=2 SV=2
Smechr0501208.1	PF02892(BED zinc finger):BED zinc finger	molecular_function:"Any molecular function by which a gene product interacts selectively and non-covalently with DNA (deoxyribonucleic acid)." [GOC:dph, GOC:jl, GOC:tb, GOC:vw](GO:0003677)	K04460 serine/threonine-protein phosphatase 5 [EC:3.1.3.16] | (RefSeq) zinc finger BED domain-containing protein RICESLEEPER 2-like isoform X1 (A)	PREDICTED: zinc finger BED domain-containing protein RICESLEEPER 1-like [Solanum tuberosum]	Zinc finger BED domain-containing protein RICESLEEPER 3 OS=Oryza sativa subsp. japonica OX=39947 GN=Os05g0583200 PE=2 SV=1
Smechr0501162.1	NA	NA	NA	uncharacterized protein LOC101259588 [Solanum lycopersicum]	Putative transactivator/viroplasmin protein OS=Cassava vein mosaic virus OX=38062 GN=ORF 4 PE=3 SV=1
Smechr0501093.1	NA	NA	NA	uncharacterized protein LOC101259588 [Solanum lycopersicum]	NA
Smechr0501091.1	NA	NA	NA	uncharacterized protein LOC107017852 isoform X1 [Solanum pennellii]	NA
Smechr0501070.1	NA	NA	K07466 replication factor A1 | (RefSeq) replication protein A 70 kDa DNA-binding subunit D-like (A)	PREDICTED: replication protein A 70 kDa DNA-binding subunit D-like [Solanum tuberosum]	NA
Smechr0501063.1	NA	NA	NA	NA	NA
Smechr0501039.1	NA	NA	NA	uncharacterized protein LOC107027770 [Solanum pennellii]	NA
Smechr0500925.1	PF05699(hAT family C-terminal dimerisation region):hAT family C-terminal dimerisation region	molecular_function:"The formation of a protein dimer, a macromolecular structure consists of two noncovalently associated identical or nonidentical subunits." [ISBN:0198506732](GO:0046983)	NA	Phospholipid-transporting ATPase 2 [Capsicum baccatum]	NA
Smechr0500899.1	PF14223(gag-polypeptide of LTR copia-type):gag-polypeptide of LTR copia-type	NA	K01426 amidase [EC:3.5.1.4] | (RefSeq) putative amidase C869.01 (A)	T-complex protein 1 subunit theta [Capsicum baccatum]	NA
Smechr0500860.1	PF01107(Viral movement protein (MP)):Viral movement protein (MP)	NA	NA	hypothetical protein SETIT_4G228900v2 [Setaria italica]	Polyprotein P3 OS=Rice tungro bacilliform virus (isolate Philippines) OX=10655 PE=1 SV=1
Smechr0500859.1	PF01107(Viral movement protein (MP)):Viral movement protein (MP)	NA	NA	hypothetical protein SETIT_6G108600v2 [Setaria italica]	Polyprotein P3 OS=Rice tungro bacilliform virus (isolate Philippines) OX=10655 PE=1 SV=1
Smechr0500858.1	NA	NA	K14803 protein phosphatase PTC2/3 [EC:3.1.3.16] | (RefSeq) probable protein phosphatase 2C 2 (A)	PREDICTED: uncharacterized protein LOC107858028 [Capsicum annuum]	NA
Smechr0500823.1	NA	NA	NA	uncharacterized protein LOC109121249 [Solanum lycopersicum]	NA
Smechr0500822.1	NA	NA	NA	uncharacterized protein LOC109121249 [Solanum lycopersicum]	NA
Smechr0500821.1	NA	NA	NA	uncharacterized protein LOC107017852 isoform X1 [Solanum pennellii]	NA
Smechr0500167.1	PF14686(Polysaccharide lyase family 4, domain II):Polysaccharide lyase family 4, domain II;PF14683(Polysaccharide lyase family 4, domain III):Polysaccharide lyase family 4, domain III;PF06045(Rhamnogalacturonate lyase family):Rhamnogalacturonate lyase family	NA	K18195 rhamnogalacturonan endolyase [EC:4.2.2.23] | (RefSeq) rhamnogalacturonate lyase-like (A)	PREDICTED: probable rhamnogalacturonate lyase B [Solanum tuberosum]	Rhamnogalacturonate lyase OS=Dickeya dadantii (strain 3937) OX=198628 GN=rhiE PE=1 SV=1
Smechr0602029.1	PF00931(NB-ARC domain):NB-ARC domain	molecular_function:"Interacting selectively and non-covalently with ADP, adenosine 5'-diphosphate." [GOC:jl](GO:0043531)	K13453 disease resistance protein | (RefSeq) putative late blight resistance protein homolog R1A-4 (A)	PREDICTED: uncharacterized protein LOC104217671 isoform X2 [Nicotiana sylvestris]	Putative late blight resistance protein homolog R1B-12 OS=Solanum demissum OX=50514 GN=R1B-12 PE=3 SV=2
Smechr0601832.1	NA	NA	NA	PREDICTED: uncharacterized protein LOC107876564 [Capsicum annuum]	NA
Smechr0601468.1	PF00240(Ubiquitin family):Ubiquitin family	molecular_function:"Interacting selectively and non-covalently with any protein or protein complex (a complex of two or more proteins that may include other nonprotein molecules)." [GOC:go_curators](GO:0005515)	K08770 ubiquitin C | (RefSeq) polyubiquitin (A)	polyubiquitin [Sesamum indicum]	Polyubiquitin OS=Petroselinum crispum OX=4043 GN=PCUBI4-2 PE=3 SV=1
Smechr0601345.1	PF00005(ABC transporter):ABC transporter;PF00664(ABC transporter transmembrane region):ABC transporter transmembrane region	molecular_function:"Interacting selectively and non-covalently with ATP, adenosine 5'-triphosphate, a universally important coenzyme and enzyme regulator." [ISBN:0198506732](GO:0005524),cellular_component:"The component of a membrane consisting of the gene products and protein complexes having at least some part of their peptide sequence embedded in the hydrophobic region of the membrane." [GOC:d…	K05666 ATP-binding cassette, subfamily C (CFTR/MRP), member 2 | (RefSeq) ABC transporter C family member 10-like (A)	PREDICTED: ABC transporter C family member 10-like isoform X2 [Nelumbo nucifera]	ABC transporter C family member 3 OS=Arabidopsis thaliana OX=3702 GN=ABCC3 PE=1 SV=1
Smechr0601220.1	NA	NA	NA	hypothetical protein BC332_03975 [Capsicum chinense]	NA
Smechr0601208.1	NA	NA	NA	uncharacterized protein LOC107022115 [Solanum pennellii]	NA
Smechr0601149.1	NA	NA	NA	uncharacterized protein LOC107017852 isoform X1 [Solanum pennellii]	NA
Smechr0601146.1	PF10536(Plant mobile domain):Plant mobile domain	NA	NA	uncharacterized protein LOC104645154 [Solanum lycopersicum]	NA
Smechr0601081.1	PF14111(Domain of unknown function (DUF4283)):Domain of unknown function (DUF4283)	NA	K05391 cyclic nucleotide gated channel, plant | (RefSeq) putative cyclic nucleotide-gated ion channel 15 (A)	hypothetical protein CQW23_01936 [Capsicum baccatum]	NA
Smechr0600895.1	NA	molecular_function:"Interacting selectively and non-covalently with any nucleic acid." [GOC:jl](GO:0003676),molecular_function:"Interacting selectively and non-covalently with zinc (Zn) ions." [GOC:ai](GO:0008270)	K00430 peroxidase [EC:1.11.1.7] | (RefSeq) lignin-forming anionic peroxidase-like (A)	PREDICTED: uncharacterized protein LOC107876259 [Capsicum annuum]	NA
Smechr0600868.1	NA	NA	NA	PREDICTED: uncharacterized protein LOC107759689 [Nicotiana tabacum]	NA
Smechr0600834.1	NA	NA	NA	putative transactivator protein, partial [Solanum habrochaites]	Putative transactivator/viroplasmin protein OS=Cassava vein mosaic virus OX=38062 GN=ORF 4 PE=3 SV=1
Smechr0600822.1	NA	NA	NA	uncharacterized protein LOC107027770 [Solanum pennellii]	NA
Smechr0600790.1	NA	NA	NA	uncharacterized protein LOC109121249 [Solanum lycopersicum]	NA
Smechr0600702.1	NA	NA	NA	NA	NA
Smechr0600663.1	NA	NA	K04733 interleukin-1 receptor-associated kinase 4 [EC:2.7.11.1] | (RefSeq) probable LRR receptor-like serine/threonine-protein kinase At5g48740 (A)	PREDICTED: uncharacterized protein LOC107058933 [Solanum tuberosum]	Probable LRR receptor-like serine/threonine-protein kinase At5g48740 OS=Arabidopsis thaliana OX=3702 GN=At5g48740 PE=1 SV=1
Smechr0600658.1	PF01107(Viral movement protein (MP)):Viral movement protein (MP)	NA	NA	uncharacterized protein LOC112941371 [Solanum lycopersicum]	Polyprotein P3 OS=Rice tungro bacilliform virus (isolate Philippines) OX=10655 PE=1 SV=1
Smechr0600645.1	PF05699(hAT family C-terminal dimerisation region):hAT family C-terminal dimerisation region	molecular_function:"The formation of a protein dimer, a macromolecular structure consists of two noncovalently associated identical or nonidentical subunits." [ISBN:0198506732](GO:0046983)	K10398 kinesin family member 11 | (RefSeq) hypothetical protein (A)	putative serine/threonine-protein kinase [Capsicum chinense]	Putative AC transposase OS=Zea mays OX=4577 PE=2 SV=2
Smechr0600622.1	NA	NA	NA	hypothetical protein T265_02070 [Opisthorchis viverrini]	NA
Smechr0600596.1	PF01107(Viral movement protein (MP)):Viral movement protein (MP)	NA	NA	hypothetical protein BC332_24498 [Capsicum chinense]	NA
Smechr0600575.1	PF14223(gag-polypeptide of LTR copia-type):gag-polypeptide of LTR copia-type	NA	K01426 amidase [EC:3.5.1.4] | (RefSeq) putative amidase C869.01 (A)	T-complex protein 1 subunit theta [Capsicum baccatum]	NA
Smechr0600571.1	PF10551(MULE transposase domain):MULE transposase domain	NA	K17604 zinc finger SWIM domain-containing protein 3 | (RefSeq) uncharacterized protein LOC110654921 isoform X1 (A)	uncharacterized protein LOC107006328 [Solanum pennellii]	NA
Smechr0600557.1	NA	NA	NA	putative transactivator protein, partial [Solanum habrochaites]	NA
Smechr0600548.1	PF05699(hAT family C-terminal dimerisation region):hAT family C-terminal dimerisation region	molecular_function:"The formation of a protein dimer, a macromolecular structure consists of two noncovalently associated identical or nonidentical subunits." [ISBN:0198506732](GO:0046983)	NA	putative serine/threonine-protein kinase [Capsicum chinense]	Putative AC9 transposase OS=Zea mays OX=4577 PE=4 SV=1
Smechr0600544.1	NA	NA	NA	uncharacterized protein LOC101259588 [Solanum lycopersicum]	Putative transactivator/viroplasmin protein OS=Cassava vein mosaic virus OX=38062 GN=ORF 4 PE=3 SV=1
Smechr0600543.1	NA	NA	NA	uncharacterized protein LOC109121249 [Solanum lycopersicum]	NA
Smechr0600481.1	NA	NA	K03549 KUP system potassium uptake protein | (RefSeq) potassium transporter 19-like (A)	PREDICTED: uncharacterized protein LOC107058467 [Solanum tuberosum]	NA
Smechr0600449.1	NA	NA	K05579 NAD(P)H-quinone oxidoreductase subunit H [EC:7.1.1.2] | (RefSeq) uncharacterized protein LOC112504159 (A)	hypothetical protein AXG93_321s1000 [Marchantia polymorpha subsp. ruderalis]	NA
Smechr0600448.1	NA	NA	K19882 O-palmitoleoyl-L-serine hydrolase [EC:3.1.1.98] | (RefSeq) pectin acetylesterase 8-like (A)	hypothetical protein CQW23_14307 [Capsicum baccatum]	NA
Smechr0600434.1	NA	NA	NA	LOW QUALITY PROTEIN: uncharacterized protein LOC114074053 [Solanum pennellii]	Putative transactivator/viroplasmin protein OS=Cassava vein mosaic virus OX=38062 GN=ORF 4 PE=3 SV=1
Smechr0702646.1	PF00005(ABC transporter):ABC transporter;PF00664(ABC transporter transmembrane region):ABC transporter transmembrane region	molecular_function:"Interacting selectively and non-covalently with ATP, adenosine 5'-triphosphate, a universally important coenzyme and enzyme regulator." [ISBN:0198506732](GO:0005524),cellular_component:"The component of a membrane consisting of the gene products and protein complexes having at least some part of their peptide sequence embedded in the hydrophobic region of the membrane." [GOC:d…	K05665 ATP-binding cassette, subfamily C (CFTR/MRP), member 1 [EC:7.6.2.3] | (RefSeq) ABC transporter C family member 3-like (A)	PREDICTED: ABC transporter C family member 3 [Solanum tuberosum]	ABC transporter C family member 3 OS=Arabidopsis thaliana OX=3702 GN=ABCC3 PE=1 SV=1
Smechr0702645.1	PF00664(ABC transporter transmembrane region):ABC transporter transmembrane region	molecular_function:"Interacting selectively and non-covalently with ATP, adenosine 5'-triphosphate, a universally important coenzyme and enzyme regulator." [ISBN:0198506732](GO:0005524),cellular_component:"The component of a membrane consisting of the gene products and protein complexes having at least some part of their peptide sequence embedded in the hydrophobic region of the membrane." [GOC:d…	K05665 ATP-binding cassette, subfamily C (CFTR/MRP), member 1 [EC:7.6.2.3] | (RefSeq) ABC transporter C family member 3-like (A)	ABC transporter C family member 3 [Solanum lycopersicum]	ABC transporter C family member 3 OS=Arabidopsis thaliana OX=3702 GN=ABCC3 PE=1 SV=1
Smechr0702642.1	PF00664(ABC transporter transmembrane region):ABC transporter transmembrane region	molecular_function:"Interacting selectively and non-covalently with ATP, adenosine 5'-triphosphate, a universally important coenzyme and enzyme regulator." [ISBN:0198506732](GO:0005524),cellular_component:"The component of a membrane consisting of the gene products and protein complexes having at least some part of their peptide sequence embedded in the hydrophobic region of the membrane." [GOC:d…	K05665 ATP-binding cassette, subfamily C (CFTR/MRP), member 1 [EC:7.6.2.3] | (RefSeq) ABC transporter C family member 3-like (A)	ABC transporter C family member 3 [Solanum lycopersicum]	ABC transporter C family member 3 OS=Arabidopsis thaliana OX=3702 GN=ABCC3 PE=1 SV=1
Smechr0702641.1	PF00005(ABC transporter):ABC transporter;PF00664(ABC transporter transmembrane region):ABC transporter transmembrane region	molecular_function:"Interacting selectively and non-covalently with ATP, adenosine 5'-triphosphate, a universally important coenzyme and enzyme regulator." [ISBN:0198506732](GO:0005524),cellular_component:"The component of a membrane consisting of the gene products and protein complexes having at least some part of their peptide sequence embedded in the hydrophobic region of the membrane." [GOC:d…	K05666 ATP-binding cassette, subfamily C (CFTR/MRP), member 2 | (RefSeq) hypothetical protein (A)	hypothetical protein EJD97_025543 [Solanum chilense]	ABC transporter C family member 3 OS=Arabidopsis thaliana OX=3702 GN=ABCC3 PE=1 SV=1
Smechr0702523.1	PF00240(Ubiquitin family):Ubiquitin family	molecular_function:"Interacting selectively and non-covalently with any protein or protein complex (a complex of two or more proteins that may include other nonprotein molecules)." [GOC:go_curators](GO:0005515)	K08770 ubiquitin C | (RefSeq) polyubiquitin isoform X1 (A)	polyubiquitin-A isoform X3 [Vigna radiata var. radiata]	Polyubiquitin OS=Pisum sativum OX=3888 GN=PU1 PE=2 SV=2
Smechr0701955.1	NA	molecular_function:"Interacting selectively and non-covalently with any nucleic acid." [GOC:jl](GO:0003676),molecular_function:"Interacting selectively and non-covalently with zinc (Zn) ions." [GOC:ai](GO:0008270)	NA	PREDICTED: uncharacterized protein LOC107059643 [Solanum tuberosum]	NA
Smechr0701656.1	NA	NA	NA	hypothetical protein EJD97_024004 [Solanum chilense]	NA
Smechr0701605.1	NA	NA	K12355 coniferyl-aldehyde dehydrogenase [EC:1.2.1.68] | (RefSeq) aldehyde dehydrogenase family 2 member C4-like (A)	PREDICTED: uncharacterized protein LOC107061431 [Solanum tuberosum]	NA
Smechr0701534.1	NA	NA	NA	S-antigen protein [Symbiodinium microadriaticum]	NA
Smechr0701467.1	NA	NA	NA	PREDICTED: uncharacterized protein LOC104229988 [Nicotiana sylvestris]	Putative transactivator/viroplasmin protein OS=Cassava vein mosaic virus OX=38062 GN=ORF 4 PE=3 SV=1
Smechr0701438.1	PF13963(Transposase-associated domain):Transposase-associated domain	NA	NA	PREDICTED: uncharacterized protein LOC107811016 [Nicotiana tabacum]	NA
Smechr0701378.1	NA	NA	NA	uncharacterized protein LOC101259588 [Solanum lycopersicum]	Putative transactivator/viroplasmin protein OS=Cassava vein mosaic virus OX=38062 GN=ORF 4 PE=3 SV=1
Smechr0701313.1	NA	NA	NA	NA	NA
Smechr0701287.1	NA	NA	NA	hypothetical protein EGW08_013163 [Elysia chlorotica]	NA
Smechr0701266.1	NA	NA	NA	uncharacterized protein LOC107027691 [Solanum pennellii]	NA
Smechr0701235.1	PF05699(hAT family C-terminal dimerisation region):hAT family C-terminal dimerisation region	molecular_function:"The formation of a protein dimer, a macromolecular structure consists of two noncovalently associated identical or nonidentical subunits." [ISBN:0198506732](GO:0046983)	NA	Polyprotein, putative [Solanum demissum]	Putative AC transposase OS=Zea mays OX=4577 PE=2 SV=2
Smechr0701232.1	PF01498(Transposase):Transposase	molecular_function:"Any molecular function by which a gene product interacts selectively and non-covalently with DNA (deoxyribonucleic acid)." [GOC:dph, GOC:jl, GOC:tb, GOC:vw](GO:0003677),biological_process:"Any process involved in a type of transpositional recombination which occurs via a DNA intermediate." [GOC:jp, ISBN:0198506732, ISBN:1555812090](GO:0006313),biological_process:"The process i…	K22696 protein-lysine N-methyltransferase EEF2KMT [EC:2.1.1.-] | (RefSeq) uncharacterized protein LOC108202480 isoform X1 (A)	PREDICTED: uncharacterized protein LOC105977322 [Erythranthe guttata]	NA
Smechr0701207.1	NA	NA	NA	uncharacterized protein LOC107013253 [Solanum pennellii]	Putative transactivator/viroplasmin protein OS=Cassava vein mosaic virus OX=38062 GN=ORF 4 PE=3 SV=1
Smechr0701169.1	NA	NA	NA	uncharacterized protein LOC101259588 [Solanum lycopersicum]	Putative transactivator/viroplasmin protein OS=Cassava vein mosaic virus OX=38062 GN=ORF 4 PE=3 SV=1
Smechr0701149.1	NA	NA	NA	uncharacterized protein LOC101259588 [Solanum lycopersicum]	Putative transactivator/viroplasmin protein OS=Cassava vein mosaic virus OX=38062 GN=ORF 4 PE=3 SV=1
Smechr0701148.1	NA	NA	NA	uncharacterized protein LOC109121249 [Solanum lycopersicum]	NA
Smechr0701078.1	NA	NA	NA	uncharacterized protein LOC107029979, partial [Solanum pennellii]	Putative transactivator/viroplasmin protein OS=Cassava vein mosaic virus OX=38062 GN=ORF 4 PE=3 SV=1
Smechr0701052.1	NA	NA	NA	Phospholipid-transporting ATPase 2 [Capsicum annuum]	NA
Smechr0701036.1	NA	NA	NA	NA	NA
Smechr0701019.1	PF04434(SWIM zinc finger):SWIM zinc finger	molecular_function:"Interacting selectively and non-covalently with zinc (Zn) ions." [GOC:ai](GO:0008270)	K17604 zinc finger SWIM domain-containing protein 3 | (RefSeq) uncharacterized protein LOC111025860 isoform X1 (A)	PREDICTED: uncharacterized protein LOC107058810 [Solanum tuberosum]	NA
Smechr0700986.1	PF02892(BED zinc finger):BED zinc finger;PF05699(hAT family C-terminal dimerisation region):hAT family C-terminal dimerisation region;PF14372(Domain of unknown function (DUF4413)):Domain of unknown function (DUF4413)	molecular_function:"Any molecular function by which a gene product interacts selectively and non-covalently with DNA (deoxyribonucleic acid)." [GOC:dph, GOC:jl, GOC:tb, GOC:vw](GO:0003677),molecular_function:"The formation of a protein dimer, a macromolecular structure consists of two noncovalently associated identical or nonidentical subunits." [ISBN:0198506732](GO:0046983)	K04460 serine/threonine-protein phosphatase 5 [EC:3.1.3.16] | (RefSeq) zinc finger BED domain-containing protein RICESLEEPER 2-like isoform X1 (A)	PREDICTED: zinc finger BED domain-containing protein RICESLEEPER 2-like [Capsicum annuum]	Putative AC transposase OS=Zea mays OX=4577 PE=2 SV=2
Smechr0700940.1	NA	NA	NA	hypothetical protein CQW23_19283 [Capsicum baccatum]	Uncharacterized protein ycf68 OS=Eucalyptus globulus subsp. globulus OX=71271 GN=ycf68-1 PE=3 SV=1
Smechr0700930.1	NA	NA	K04460 serine/threonine-protein phosphatase 5 [EC:3.1.3.16] | (RefSeq) zinc finger BED domain-containing protein RICESLEEPER 2-like isoform X1 (A)	PREDICTED: zinc finger BED domain-containing protein RICESLEEPER 2-like [Nicotiana attenuata]	Putative AC9 transposase OS=Zea mays OX=4577 PE=4 SV=1
Smechr0700886.1	PF05699(hAT family C-terminal dimerisation region):hAT family C-terminal dimerisation region	molecular_function:"The formation of a protein dimer, a macromolecular structure consists of two noncovalently associated identical or nonidentical subunits." [ISBN:0198506732](GO:0046983)	K04460 serine/threonine-protein phosphatase 5 [EC:3.1.3.16] | (RefSeq) zinc finger BED domain-containing protein RICESLEEPER 2-like isoform X1 (A)	PREDICTED: zinc finger BED domain-containing protein RICESLEEPER 2-like [Nicotiana tabacum]	Putative AC transposase OS=Zea mays OX=4577 PE=2 SV=2
Smechr0700733.1	NA	NA	NA	hypothetical protein BC332_00469 [Capsicum chinense]	NA
Smechr0700731.1	NA	NA	K07955 ADP-ribosylation factor-like protein 8 | (RefSeq) ADP-ribosylation factor-like protein 8 (A)	uncharacterized protein LOC114075117 [Solanum pennellii]	NA
Smechr0700730.1	NA	NA	NA	PREDICTED: uncharacterized protein LOC104233317 [Nicotiana sylvestris]	NA
Smechr0700729.1	NA	NA	NA	hypothetical protein BC332_24498 [Capsicum chinense]	NA
Smechr0700703.1	PF01107(Viral movement protein (MP)):Viral movement protein (MP)	NA	NA	hypothetical protein CQW23_00688 [Capsicum baccatum]	NA
Smechr0700690.1	PF13976(GAG-pre-integrase domain):GAG-pre-integrase domain	NA	K12251 N-carbamoylputrescine amidase [EC:3.5.1.53] | (Kazusa) Lj0g3v0164619.1; - (A)	PREDICTED: uncharacterized protein LOC107844545 [Capsicum annuum]	NA
Smechr0700689.1	PF14223(gag-polypeptide of LTR copia-type):gag-polypeptide of LTR copia-type	NA	K01426 amidase [EC:3.5.1.4] | (RefSeq) putative amidase C869.01 (A)	uncharacterized protein LOC101267053 [Solanum lycopersicum]	NA
Smechr0700688.1	PF05699(hAT family C-terminal dimerisation region):hAT family C-terminal dimerisation region	molecular_function:"The formation of a protein dimer, a macromolecular structure consists of two noncovalently associated identical or nonidentical subunits." [ISBN:0198506732](GO:0046983)	NA	Pentatricopeptide repeat-containing protein, chloroplastic [Capsicum chinense]	Putative AC transposase OS=Zea mays OX=4577 PE=2 SV=2
Smechr0700642.1	PF00098(Zinc knuckle):Zinc knuckle	molecular_function:"Interacting selectively and non-covalently with any nucleic acid." [GOC:jl](GO:0003676),molecular_function:"Interacting selectively and non-covalently with zinc (Zn) ions." [GOC:ai](GO:0008270)	NA	putative coat protein, partial [Nicotiana tabacum]	Putative Polyprotein CP OS=Cassava vein mosaic virus OX=38062 GN=ORF 1 PE=4 SV=1
Smechr0700564.1	NA	NA	K10527 enoyl-CoA hydratase/3-hydroxyacyl-CoA dehydrogenase [EC:4.2.1.17 1.1.1.35 1.1.1.211] | (RefSeq) peroxisomal fatty acid beta-oxidation multifunctional protein AIM1-like (A)	uncharacterized protein LOC107013353 [Solanum pennellii]	NA
Smechr0700562.1	NA	NA	NA	uncharacterized protein LOC107024540 [Solanum pennellii]	Putative transactivator/viroplasmin protein OS=Cassava vein mosaic virus OX=38062 GN=ORF 4 PE=3 SV=1
Smechr0700545.1	NA	NA	K10527 enoyl-CoA hydratase/3-hydroxyacyl-CoA dehydrogenase [EC:4.2.1.17 1.1.1.35 1.1.1.211] | (RefSeq) peroxisomal fatty acid beta-oxidation multifunctional protein AIM1-like (A)	hypothetical protein EJD97_008562 [Solanum chilense]	NA
Smechr0700525.1	NA	NA	K22696 protein-lysine N-methyltransferase EEF2KMT [EC:2.1.1.-] | (RefSeq) uncharacterized protein LOC108202480 isoform X1 (A)	PREDICTED: uncharacterized protein LOC107059375 [Solanum tuberosum]	NA
Smechr0700427.1	NA	NA	NA	PREDICTED: uncharacterized protein LOC107057901 [Solanum tuberosum]	NA
Smechr0700426.1	NA	NA	NA	PREDICTED: uncharacterized protein LOC109226028 [Nicotiana attenuata]	NA
Smechr0700406.1	NA	NA	NA	hypothetical protein CQW23_28303 [Capsicum baccatum]	NA
Smechr0700357.1	NA	NA	K01265 methionyl aminopeptidase [EC:3.4.11.18] | (RefSeq) uncharacterized protein LOC111398382 (A)	uncharacterized protein LOC104648678 [Solanum lycopersicum]	NA
Smechr0700312.1	NA	NA	K22696 protein-lysine N-methyltransferase EEF2KMT [EC:2.1.1.-] | (RefSeq) uncharacterized protein LOC108202480 isoform X1 (A)	PREDICTED: uncharacterized protein LOC105971259 [Erythranthe guttata]	NA
Smechr0802443.1	PF00664(ABC transporter transmembrane region):ABC transporter transmembrane region;PF00005(ABC transporter):ABC transporter	molecular_function:"Interacting selectively and non-covalently with ATP, adenosine 5'-triphosphate, a universally important coenzyme and enzyme regulator." [ISBN:0198506732](GO:0005524),cellular_component:"The component of a membrane consisting of the gene products and protein complexes having at least some part of their peptide sequence embedded in the hydrophobic region of the membrane." [GOC:d…	K05666 ATP-binding cassette, subfamily C (CFTR/MRP), member 2 | (RefSeq) ABC transporter C family member 10-like (A)	PREDICTED: ABC transporter C family member 10-like [Solanum tuberosum]	ABC transporter C family member 10 OS=Arabidopsis thaliana OX=3702 GN=ABCC10 PE=2 SV=2
Smechr0802086.1	NA	NA	NA	PREDICTED: uncharacterized protein LOC107060695 [Solanum tuberosum]	NA
Smechr0801810.1	PF02892(BED zinc finger):BED zinc finger	molecular_function:"Any molecular function by which a gene product interacts selectively and non-covalently with DNA (deoxyribonucleic acid)." [GOC:dph, GOC:jl, GOC:tb, GOC:vw](GO:0003677)	K04460 serine/threonine-protein phosphatase 5 [EC:3.1.3.16] | (RefSeq) zinc finger BED domain-containing protein RICESLEEPER 2-like isoform X1 (A)	PREDICTED: zinc finger BED domain-containing protein RICESLEEPER 1-like [Solanum tuberosum]	Putative AC transposase OS=Zea mays OX=4577 PE=2 SV=2
Smechr0801808.1	PF05699(hAT family C-terminal dimerisation region):hAT family C-terminal dimerisation region;PF14372(Domain of unknown function (DUF4413)):Domain of unknown function (DUF4413)	molecular_function:"Any molecular function by which a gene product interacts selectively and non-covalently with DNA (deoxyribonucleic acid)." [GOC:dph, GOC:jl, GOC:tb, GOC:vw](GO:0003677),molecular_function:"The formation of a protein dimer, a macromolecular structure consists of two noncovalently associated identical or nonidentical subunits." [ISBN:0198506732](GO:0046983)	K04460 serine/threonine-protein phosphatase 5 [EC:3.1.3.16] | (RefSeq) zinc finger BED domain-containing protein RICESLEEPER 2-like isoform X1 (A)	PREDICTED: zinc finger BED domain-containing protein RICESLEEPER 3-like [Nicotiana tabacum]	Putative AC transposase OS=Zea mays OX=4577 PE=2 SV=2
Smechr0801744.1	PF14543(Xylanase inhibitor N-terminal):Xylanase inhibitor N-terminal;PF14541(Xylanase inhibitor C-terminal):Xylanase inhibitor C-terminal	molecular_function:"Catalysis of the hydrolysis of internal, alpha-peptide bonds in a polypeptide chain by a mechanism in which a water molecule bound by the side chains of aspartic residues at the active center acts as a nucleophile." [ISBN:0198506732](GO:0004190),biological_process:"The hydrolysis of proteins into smaller polypeptides and/or amino acids by cleavage of their peptide bonds." [GOC…	K01381 saccharopepsin [EC:3.4.23.25] | (RefSeq) aspartic proteinase CDR1-like (A)	PREDICTED: aspartic proteinase CDR1-like [Solanum tuberosum]	Aspartic proteinase CDR1 OS=Arabidopsis thaliana OX=3702 GN=CDR1 PE=1 SV=1
Smechr0801645.1	NA	NA	NA	PREDICTED: uncharacterized protein LOC102578201 [Solanum tuberosum]	NA
Smechr0801430.1	NA	NA	NA	uncharacterized protein LOC107024540 [Solanum pennellii]	Putative transactivator/viroplasmin protein OS=Cassava vein mosaic virus OX=38062 GN=ORF 4 PE=3 SV=1
Smechr0801418.1	NA	NA	K08857 NIMA (never in mitosis gene a)-related kinase 1/4/5 [EC:2.7.11.1] | (RefSeq) serine/threonine-protein kinase Nek6-like (A)	PREDICTED: uncharacterized protein LOC107856220 [Capsicum annuum]	NA
Smechr0801382.1	PF14372(Domain of unknown function (DUF4413)):Domain of unknown function (DUF4413)	molecular_function:"Any molecular function by which a gene product interacts selectively and non-covalently with DNA (deoxyribonucleic acid)." [GOC:dph, GOC:jl, GOC:tb, GOC:vw](GO:0003677)	K04460 serine/threonine-protein phosphatase 5 [EC:3.1.3.16] | (RefSeq) zinc finger BED domain-containing protein RICESLEEPER 2-like isoform X1 (A)	PREDICTED: zinc finger BED domain-containing protein RICESLEEPER 3-like [Nicotiana sylvestris]	Zinc finger BED domain-containing protein RICESLEEPER 2 OS=Oryza sativa subsp. japonica OX=39947 GN=Os03g0733400 PE=2 SV=1
Smechr0801374.1	NA	NA	K03549 KUP system potassium uptake protein | (RefSeq) potassium transporter 19-like (A)	PREDICTED: uncharacterized protein LOC109205296 [Nicotiana attenuata]	NA
Smechr0801354.1	NA	NA	NA	uncharacterized protein LOC107024540 [Solanum pennellii]	Putative transactivator/viroplasmin protein OS=Cassava vein mosaic virus OX=38062 GN=ORF 4 PE=3 SV=1
Smechr0801315.1	NA	NA	K14300 nuclear pore complex protein Nup133 | (RefSeq) LOW QUALITY PROTEIN: nuclear pore complex protein NUP133 (A)	uncharacterized protein LOC107016513 [Solanum pennellii]	NA
Smechr0801238.1	NA	NA	K20562 biphenyl-4-hydroxylase | (RefSeq) cytochrome P450 CYP736A12-like (A)	uncharacterized protein LOC107019523 [Solanum pennellii]	NA
Smechr0801164.1	PF01107(Viral movement protein (MP)):Viral movement protein (MP)	NA	NA	hypothetical protein BC332_24498 [Capsicum chinense]	NA
Smechr0801100.1	NA	NA	NA	uncharacterized protein LOC107022234 [Solanum pennellii]	NA
Smechr0800982.1	NA	NA	NA	uncharacterized protein LOC101259588 [Solanum lycopersicum]	Putative transactivator/viroplasmin protein OS=Cassava vein mosaic virus OX=38062 GN=ORF 4 PE=3 SV=1
Smechr0800978.1	PF00098(Zinc knuckle):Zinc knuckle	molecular_function:"Interacting selectively and non-covalently with any nucleic acid." [GOC:jl](GO:0003676),molecular_function:"Interacting selectively and non-covalently with zinc (Zn) ions." [GOC:ai](GO:0008270)	NA	PREDICTED: uncharacterized protein LOC107059643 [Solanum tuberosum]	NA
Smechr0800961.1	PF14111(Domain of unknown function (DUF4283)):Domain of unknown function (DUF4283)	NA	NA	hypothetical protein EJD97_012683 [Solanum chilense]	NA
Smechr0800950.1	NA	NA	NA	uncharacterized protein LOC110032695 [Phalaenopsis equestris]	NA
Smechr0800916.1	NA	NA	K04460 serine/threonine-protein phosphatase 5 [EC:3.1.3.16] | (RefSeq) zinc finger BED domain-containing protein RICESLEEPER 2-like isoform X1 (A)	Polyprotein, putative [Solanum demissum]	Putative AC9 transposase OS=Zea mays OX=4577 PE=4 SV=1
Smechr0800909.1	NA	NA	K11000 callose synthase [EC:2.4.1.-] | (RefSeq) callose synthase 12-like (A)	PREDICTED: uncharacterized protein LOC107059880 [Solanum tuberosum]	NA
Smechr0800873.1	NA	NA	NA	NA	NA
Smechr0800822.1	NA	NA	NA	uncharacterized protein LOC107022130 [Solanum pennellii]	NA
Smechr0800777.1	NA	NA	NA	uncharacterized protein LOC107001580 [Solanum pennellii]	NA
Smechr0800774.1	PF14372(Domain of unknown function (DUF4413)):Domain of unknown function (DUF4413);PF02892(BED zinc finger):BED zinc finger;PF05699(hAT family C-terminal dimerisation region):hAT family C-terminal dimerisation region	molecular_function:"Any molecular function by which a gene product interacts selectively and non-covalently with DNA (deoxyribonucleic acid)." [GOC:dph, GOC:jl, GOC:tb, GOC:vw](GO:0003677),molecular_function:"The formation of a protein dimer, a macromolecular structure consists of two noncovalently associated identical or nonidentical subunits." [ISBN:0198506732](GO:0046983)	K04460 serine/threonine-protein phosphatase 5 [EC:3.1.3.16] | (RefSeq) zinc finger BED domain-containing protein RICESLEEPER 2-like isoform X1 (A)	PREDICTED: zinc finger BED domain-containing protein RICESLEEPER 2-like [Capsicum annuum]	Putative AC transposase OS=Zea mays OX=4577 PE=2 SV=2
Smechr0800711.1	NA	NA	NA	hypothetical protein T265_02070 [Opisthorchis viverrini]	NA
Smechr0800676.1	PF05699(hAT family C-terminal dimerisation region):hAT family C-terminal dimerisation region	molecular_function:"The formation of a protein dimer, a macromolecular structure consists of two noncovalently associated identical or nonidentical subunits." [ISBN:0198506732](GO:0046983)	NA	putative serine/threonine-protein kinase [Capsicum chinense]	Putative AC9 transposase OS=Zea mays OX=4577 PE=4 SV=1
Smechr0800668.1	NA	NA	NA	PREDICTED: uncharacterized protein LOC107058510 [Solanum tuberosum]	NA
Smechr0800614.1	NA	NA	K14826 FK506-binding nuclear protein [EC:5.2.1.8] | (RefSeq) LOW QUALITY PROTEIN: peptidyl-prolyl cis-trans isomerase FKBP43-like (A)	unnamed protein product [Brassica oleracea]	NA
Smechr0800610.1	NA	NA	K02112 F-type H+/Na+-transporting ATPase subunit beta [EC:7.1.2.2 7.2.2.1] | (RefSeq) uncharacterized protein LOC111393010 (A)	unnamed protein product, partial [Brassica rapa]	NA
Smechr0800608.1	NA	NA	K02112 F-type H+/Na+-transporting ATPase subunit beta [EC:7.1.2.2 7.2.2.1] | (RefSeq) uncharacterized protein LOC111393010 (A)	unnamed protein product, partial [Brassica rapa]	NA
Smechr0800550.1	NA	NA	NA	uncharacterized protein LOC104648678 [Solanum lycopersicum]	NA
Smechr0800528.1	PF05699(hAT family C-terminal dimerisation region):hAT family C-terminal dimerisation region	molecular_function:"The formation of a protein dimer, a macromolecular structure consists of two noncovalently associated identical or nonidentical subunits." [ISBN:0198506732](GO:0046983)	K10398 kinesin family member 11 | (RefSeq) hypothetical protein (A)	Polyprotein, putative [Solanum demissum]	Putative AC transposase OS=Zea mays OX=4577 PE=2 SV=2
Smechr0800400.1	PF00005(ABC transporter):ABC transporter;PF00664(ABC transporter transmembrane region):ABC transporter transmembrane region	molecular_function:"Interacting selectively and non-covalently with ATP, adenosine 5'-triphosphate, a universally important coenzyme and enzyme regulator." [ISBN:0198506732](GO:0005524),cellular_component:"The component of a membrane consisting of the gene products and protein complexes having at least some part of their peptide sequence embedded in the hydrophobic region of the membrane." [GOC:d…	K05666 ATP-binding cassette, subfamily C (CFTR/MRP), member 2 | (RefSeq) ABC transporter C family member 2-like (A)	hypothetical protein EJD97_011715 [Solanum chilense]	ABC transporter C family member 2 OS=Arabidopsis thaliana OX=3702 GN=ABCC2 PE=1 SV=2
Smechr0800232.1	PF14541(Xylanase inhibitor C-terminal):Xylanase inhibitor C-terminal;PF14543(Xylanase inhibitor N-terminal):Xylanase inhibitor N-terminal	molecular_function:"Catalysis of the hydrolysis of internal, alpha-peptide bonds in a polypeptide chain by a mechanism in which a water molecule bound by the side chains of aspartic residues at the active center acts as a nucleophile." [ISBN:0198506732](GO:0004190),biological_process:"The hydrolysis of proteins into smaller polypeptides and/or amino acids by cleavage of their peptide bonds." [GOC…	K01381 saccharopepsin [EC:3.4.23.25] | (RefSeq) aspartic proteinase CDR1-like (A)	hypothetical protein EJD97_020456 [Solanum chilense]	Aspartic proteinase CDR1 OS=Arabidopsis thaliana OX=3702 GN=CDR1 PE=1 SV=1
Smechr0800231.1	PF14541(Xylanase inhibitor C-terminal):Xylanase inhibitor C-terminal;PF14543(Xylanase inhibitor N-terminal):Xylanase inhibitor N-terminal	molecular_function:"Catalysis of the hydrolysis of internal, alpha-peptide bonds in a polypeptide chain by a mechanism in which a water molecule bound by the side chains of aspartic residues at the active center acts as a nucleophile." [ISBN:0198506732](GO:0004190),biological_process:"The hydrolysis of proteins into smaller polypeptides and/or amino acids by cleavage of their peptide bonds." [GOC…	K01381 saccharopepsin [EC:3.4.23.25] | (RefSeq) aspartic proteinase CDR1-like (A)	aspartic proteinase CDR1-like [Solanum pennellii]	Aspartic proteinase CDR1 OS=Arabidopsis thaliana OX=3702 GN=CDR1 PE=1 SV=1
Smechr0800228.1	PF00026(Eukaryotic aspartyl protease):Eukaryotic aspartyl protease	molecular_function:"Catalysis of the hydrolysis of internal, alpha-peptide bonds in a polypeptide chain by a mechanism in which a water molecule bound by the side chains of aspartic residues at the active center acts as a nucleophile." [ISBN:0198506732](GO:0004190),biological_process:"The hydrolysis of proteins into smaller polypeptides and/or amino acids by cleavage of their peptide bonds." [GOC…	K01381 saccharopepsin [EC:3.4.23.25] | (RefSeq) aspartic proteinase CDR1-like (A)	PREDICTED: aspartic proteinase CDR1 [Solanum tuberosum]	Aspartic proteinase CDR1 OS=Arabidopsis thaliana OX=3702 GN=CDR1 PE=1 SV=1
Smechr0800227.1	PF14543(Xylanase inhibitor N-terminal):Xylanase inhibitor N-terminal;PF14541(Xylanase inhibitor C-terminal):Xylanase inhibitor C-terminal	molecular_function:"Catalysis of the hydrolysis of internal, alpha-peptide bonds in a polypeptide chain by a mechanism in which a water molecule bound by the side chains of aspartic residues at the active center acts as a nucleophile." [ISBN:0198506732](GO:0004190),biological_process:"The hydrolysis of proteins into smaller polypeptides and/or amino acids by cleavage of their peptide bonds." [GOC…	K01381 saccharopepsin [EC:3.4.23.25] | (RefSeq) aspartic proteinase CDR1-like (A)	hypothetical protein EJD97_020456 [Solanum chilense]	Aspartic proteinase CDR1 OS=Arabidopsis thaliana OX=3702 GN=CDR1 PE=1 SV=1
Smechr0800226.1	PF14543(Xylanase inhibitor N-terminal):Xylanase inhibitor N-terminal;PF14541(Xylanase inhibitor C-terminal):Xylanase inhibitor C-terminal	molecular_function:"Catalysis of the hydrolysis of internal, alpha-peptide bonds in a polypeptide chain by a mechanism in which a water molecule bound by the side chains of aspartic residues at the active center acts as a nucleophile." [ISBN:0198506732](GO:0004190),biological_process:"The hydrolysis of proteins into smaller polypeptides and/or amino acids by cleavage of their peptide bonds." [GOC…	K01381 saccharopepsin [EC:3.4.23.25] | (RefSeq) aspartic proteinase CDR1 (A)	aspartic proteinase CDR1-like [Solanum pennellii]	Aspartic proteinase CDR1 OS=Arabidopsis thaliana OX=3702 GN=CDR1 PE=1 SV=1
Smechr0800224.1	PF14541(Xylanase inhibitor C-terminal):Xylanase inhibitor C-terminal;PF14543(Xylanase inhibitor N-terminal):Xylanase inhibitor N-terminal	molecular_function:"Catalysis of the hydrolysis of internal, alpha-peptide bonds in a polypeptide chain by a mechanism in which a water molecule bound by the side chains of aspartic residues at the active center acts as a nucleophile." [ISBN:0198506732](GO:0004190),biological_process:"The hydrolysis of proteins into smaller polypeptides and/or amino acids by cleavage of their peptide bonds." [GOC…	K01381 saccharopepsin [EC:3.4.23.25] | (RefSeq) aspartic proteinase CDR1 (A)	aspartic proteinase CDR1-like [Solanum pennellii]	Aspartic proteinase CDR1 OS=Arabidopsis thaliana OX=3702 GN=CDR1 PE=1 SV=1
Smechr0800222.1	PF14543(Xylanase inhibitor N-terminal):Xylanase inhibitor N-terminal;PF14541(Xylanase inhibitor C-terminal):Xylanase inhibitor C-terminal	molecular_function:"Catalysis of the hydrolysis of internal, alpha-peptide bonds in a polypeptide chain by a mechanism in which a water molecule bound by the side chains of aspartic residues at the active center acts as a nucleophile." [ISBN:0198506732](GO:0004190),biological_process:"The hydrolysis of proteins into smaller polypeptides and/or amino acids by cleavage of their peptide bonds." [GOC…	K01381 saccharopepsin [EC:3.4.23.25] | (RefSeq) aspartic proteinase CDR1 (A)	aspartic proteinase CDR1-like [Solanum pennellii]	Aspartic proteinase CDR1 OS=Arabidopsis thaliana OX=3702 GN=CDR1 PE=1 SV=1
Smechr0800158.1	PF00240(Ubiquitin family):Ubiquitin family;PF01020(Ribosomal L40e family):Ribosomal L40e family	molecular_function:"The action of a molecule that contributes to the structural integrity of the ribosome." [GOC:mah](GO:0003735),molecular_function:"Interacting selectively and non-covalently with any protein or protein complex (a complex of two or more proteins that may include other nonprotein molecules)." [GOC:go_curators](GO:0005515),cellular_component:"An intracellular organelle, about 200 …	K02927 large subunit ribosomal protein L40e | (RefSeq) ubiquitin-ribosomal fusion protein (A)	polyubiquitin 11-like [Prunus avium]	Ubiquitin-60S ribosomal protein L40 OS=Brassica rapa subsp. pekinensis OX=51351 PE=2 SV=2
Smechr0902081.1	PF00664(ABC transporter transmembrane region):ABC transporter transmembrane region;PF00005(ABC transporter):ABC transporter	molecular_function:"Interacting selectively and non-covalently with ATP, adenosine 5'-triphosphate, a universally important coenzyme and enzyme regulator." [ISBN:0198506732](GO:0005524),cellular_component:"The component of a membrane consisting of the gene products and protein complexes having at least some part of their peptide sequence embedded in the hydrophobic region of the membrane." [GOC:d…	K05666 ATP-binding cassette, subfamily C (CFTR/MRP), member 2 | (RefSeq) ABC transporter C family member 14-like (A)	PREDICTED: ABC transporter C family member 4 [Solanum tuberosum]	ABC transporter C family member 4 OS=Arabidopsis thaliana OX=3702 GN=ABCC4 PE=1 SV=2
Smechr0901883.1	PF10551(MULE transposase domain):MULE transposase domain	NA	K17604 zinc finger SWIM domain-containing protein 3 | (RefSeq) uncharacterized protein LOC107411697 isoform X1 (A)	PREDICTED: uncharacterized protein LOC107057970 [Solanum tuberosum]	NA
Smechr0901618.1	PF00005(ABC transporter):ABC transporter;PF00664(ABC transporter transmembrane region):ABC transporter transmembrane region	molecular_function:"Interacting selectively and non-covalently with ATP, adenosine 5'-triphosphate, a universally important coenzyme and enzyme regulator." [ISBN:0198506732](GO:0005524),cellular_component:"The component of a membrane consisting of the gene products and protein complexes having at least some part of their peptide sequence embedded in the hydrophobic region of the membrane." [GOC:d…	K05665 ATP-binding cassette, subfamily C (CFTR/MRP), member 1 [EC:7.6.2.3] | (RefSeq) ABC transporter C family member 5 (A)	PREDICTED: ABC transporter C family member 5 [Solanum tuberosum]	ABC transporter C family member 5 OS=Arabidopsis thaliana OX=3702 GN=ABCC5 PE=2 SV=2
Smechr0901579.1	PF02992(Transposase family tnp2):Transposase family tnp2	NA	K03549 KUP system potassium uptake protein | (RefSeq) potassium transporter 19-like (A)	PREDICTED: uncharacterized protein LOC104226022 [Nicotiana sylvestris]	NA
Smechr0901573.1	NA	NA	K07466 replication factor A1 | (RefSeq) replication protein A 70 kDa DNA-binding subunit B-like (A)	PREDICTED: replication protein A 70 kDa DNA-binding subunit B-like [Solanum tuberosum]	Replication protein A 70 kDa DNA-binding subunit B OS=Oryza sativa subsp. japonica OX=39947 GN=RPA1B PE=1 SV=1
Smechr0901527.1	PF05699(hAT family C-terminal dimerisation region):hAT family C-terminal dimerisation region	molecular_function:"The formation of a protein dimer, a macromolecular structure consists of two noncovalently associated identical or nonidentical subunits." [ISBN:0198506732](GO:0046983)	K10398 kinesin family member 11 | (RefSeq) hypothetical protein (A)	Polyprotein, putative [Solanum demissum]	Putative AC9 transposase OS=Zea mays OX=4577 PE=4 SV=1
Smechr0901428.1	NA	NA	K07955 ADP-ribosylation factor-like protein 8 | (RefSeq) ADP-ribosylation factor-like protein 8 (A)	PREDICTED: uncharacterized protein LOC104239484 [Nicotiana sylvestris]	NA
Smechr0901426.1	NA	NA	NA	uncharacterized protein LOC114075117 [Solanum pennellii]	NA
Smechr0901363.1	PF09331(Domain of unknown function (DUF1985)):Domain of unknown function (DUF1985)	NA	NA	PREDICTED: uncharacterized protein LOC102585332 [Solanum tuberosum]	NA
Smechr0901320.1	NA	NA	K07955 ADP-ribosylation factor-like protein 8 | (RefSeq) ADP-ribosylation factor-like protein 8 (A)	uncharacterized protein LOC114075117 [Solanum pennellii]	NA
Smechr0901289.1	NA	NA	NA	uncharacterized protein LOC107016179 [Solanum pennellii]	NA
Smechr0901226.1	PF01693(Caulimovirus viroplasmin):Caulimovirus viroplasmin	NA	K07910 Ras-related protein Rab-18 | (RefSeq) ras-related protein RABC1-like (A)	PREDICTED: uncharacterized protein LOC107840249 [Capsicum annuum]	NA
Smechr0901225.1	NA	NA	NA	uncharacterized protein LOC104648678 [Solanum lycopersicum]	Polyprotein P3 OS=Rice tungro bacilliform virus (isolate Philippines) OX=10655 PE=1 SV=1
Smechr0901212.1	NA	NA	NA	uncharacterized protein LOC107027770 [Solanum pennellii]	NA
Smechr0901196.1	NA	NA	NA	uncharacterized protein LOC107027770 [Solanum pennellii]	NA
Smechr0901182.1	NA	NA	NA	PREDICTED: uncharacterized protein LOC107058933 [Solanum tuberosum]	NA
Smechr0901181.1	NA	NA	NA	PREDICTED: uncharacterized protein LOC104233317 [Nicotiana sylvestris]	NA
Smechr0901180.1	NA	NA	K07955 ADP-ribosylation factor-like protein 8 | (RefSeq) ADP-ribosylation factor-like protein 8 (A)	uncharacterized protein LOC114075117 [Solanum pennellii]	NA
Smechr0901168.1	NA	NA	NA	uncharacterized protein LOC101259588 [Solanum lycopersicum]	Putative transactivator/viroplasmin protein OS=Cassava vein mosaic virus OX=38062 GN=ORF 4 PE=3 SV=1
Smechr0901149.1	PF14111(Domain of unknown function (DUF4283)):Domain of unknown function (DUF4283)	NA	K05909 laccase [EC:1.10.3.2] | (RefSeq) laccase-11-like (A)	hypothetical protein EJD97_003458 [Solanum chilense]	NA
Smechr0901132.1	NA	NA	NA	uncharacterized protein LOC101259588 [Solanum lycopersicum]	Putative transactivator/viroplasmin protein OS=Cassava vein mosaic virus OX=38062 GN=ORF 4 PE=3 SV=1
Smechr0901066.1	PF05699(hAT family C-terminal dimerisation region):hAT family C-terminal dimerisation region	molecular_function:"The formation of a protein dimer, a macromolecular structure consists of two noncovalently associated identical or nonidentical subunits." [ISBN:0198506732](GO:0046983)	K04460 serine/threonine-protein phosphatase 5 [EC:3.1.3.16] | (RefSeq) zinc finger BED domain-containing protein RICESLEEPER 2-like isoform X1 (A)	PREDICTED: zinc finger BED domain-containing protein RICESLEEPER 2-like [Nicotiana tabacum]	Putative AC transposase OS=Zea mays OX=4577 PE=2 SV=2
Smechr0901057.1	PF05699(hAT family C-terminal dimerisation region):hAT family C-terminal dimerisation region;PF14372(Domain of unknown function (DUF4413)):Domain of unknown function (DUF4413)	molecular_function:"Any molecular function by which a gene product interacts selectively and non-covalently with DNA (deoxyribonucleic acid)." [GOC:dph, GOC:jl, GOC:tb, GOC:vw](GO:0003677),molecular_function:"The formation of a protein dimer, a macromolecular structure consists of two noncovalently associated identical or nonidentical subunits." [ISBN:0198506732](GO:0046983)	K04460 serine/threonine-protein phosphatase 5 [EC:3.1.3.16] | (RefSeq) zinc finger BED domain-containing protein RICESLEEPER 2-like isoform X1 (A)	PREDICTED: zinc finger BED domain-containing protein RICESLEEPER 2-like [Solanum tuberosum]	Zinc finger BED domain-containing protein RICESLEEPER 1 OS=Oryza sativa subsp. japonica OX=39947 GN=Os05g0239150 PE=3 SV=1
Smechr0901053.1	NA	NA	NA	NA	NA
Smechr0901048.1	NA	NA	NA	putative potassium transporter 17 [Capsicum baccatum]	NA
Smechr0901003.1	PF01535(PPR repeat):PPR repeat	NA	K22733 magnesium transporter | (RefSeq) pentatricopeptide repeat-containing protein At3g12770 (A)	PREDICTED: pentatricopeptide repeat-containing protein At1g04840 [Nicotiana attenuata]	Pentatricopeptide repeat-containing protein At1g04840 OS=Arabidopsis thaliana OX=3702 GN=PCMP-H64 PE=2 SV=1
Smechr0900985.1	NA	NA	NA	uncharacterized protein LOC107019735 [Solanum pennellii]	NA
Smechr0900984.1	NA	NA	K12251 N-carbamoylputrescine amidase [EC:3.5.1.53] | (Kazusa) Lj0g3v0164619.1; - (A)	uncharacterized protein LOC101268110 [Solanum lycopersicum]	NA
Smechr0900962.1	PF01107(Viral movement protein (MP)):Viral movement protein (MP)	NA	NA	uncharacterized protein LOC112941371 [Solanum lycopersicum]	Genome polyprotein OS=Petunia vein clearing virus (isolate Shepherd) OX=492094 PE=3 SV=1
Smechr0900951.1	NA	NA	K14300 nuclear pore complex protein Nup133 | (RefSeq) LOW QUALITY PROTEIN: nuclear pore complex protein NUP133 (A)	uncharacterized protein LOC114074272 [Solanum pennellii]	NA
Smechr0900930.1	NA	NA	K07955 ADP-ribosylation factor-like protein 8 | (RefSeq) ADP-ribosylation factor-like protein 8 (A)	uncharacterized protein LOC114075117 [Solanum pennellii]	NA
Smechr0900929.1	NA	NA	NA	PREDICTED: uncharacterized protein LOC107058933 [Solanum tuberosum]	NA
Smechr0900901.1	PF14111(Domain of unknown function (DUF4283)):Domain of unknown function (DUF4283)	NA	K05909 laccase [EC:1.10.3.2] | (RefSeq) laccase-11-like (A)	hypothetical protein EJD97_003458 [Solanum chilense]	NA
Smechr0900783.1	NA	NA	K10527 enoyl-CoA hydratase/3-hydroxyacyl-CoA dehydrogenase [EC:4.2.1.17 1.1.1.35 1.1.1.211] | (RefSeq) peroxisomal fatty acid beta-oxidation multifunctional protein AIM1-like (A)	uncharacterized protein LOC107013353 [Solanum pennellii]	NA
Smechr0900782.1	NA	NA	NA	NA	NA
Smechr0900692.1	NA	NA	K05765 cofilin | (RefSeq) actin-depolymerizing factor-like (A)	hypothetical protein EJD97_013434 [Solanum chilense]	NA
Smechr0900684.1	NA	NA	NA	PREDICTED: uncharacterized protein LOC107876440 [Capsicum annuum]	NA
Smechr0900620.1	NA	NA	K03834 tyrosine-specific transport protein | (RefSeq) uncharacterized protein LOC109213525 isoform X1 (A)	PREDICTED: uncharacterized protein LOC107821762 [Nicotiana tabacum]	NA
Smechr0900393.1	PF00931(NB-ARC domain):NB-ARC domain;PF12061(Late blight resistance protein R1):Late blight resistance protein R1	molecular_function:"Interacting selectively and non-covalently with ADP, adenosine 5'-diphosphate." [GOC:jl](GO:0043531)	K13453 disease resistance protein | (RefSeq) putative late blight resistance protein homolog R1A-4 (A)	hypothetical protein BC332_23237 [Capsicum chinense]	Putative late blight resistance protein homolog R1B-17 OS=Solanum demissum OX=50514 GN=R1B-17 PE=3 SV=1
Smechr1002553.1	PF12061(Late blight resistance protein R1):Late blight resistance protein R1	NA	K14497 protein phosphatase 2C [EC:3.1.3.16] | (RefSeq) putative late blight resistance protein homolog R1B-23 (A)	PREDICTED: late blight resistance protein R1-A-like [Capsicum annuum]	Late blight resistance protein R1-A OS=Solanum demissum OX=50514 GN=R1A PE=3 SV=1
Smechr1002448.1	PF00240(Ubiquitin family):Ubiquitin family	molecular_function:"Interacting selectively and non-covalently with any protein or protein complex (a complex of two or more proteins that may include other nonprotein molecules)." [GOC:go_curators](GO:0005515)	K08770 ubiquitin C | (RefSeq) UBQ14; polyubiquitin-like (A)	PREDICTED: polyubiquitin-like isoform X1 [Nicotiana tomentosiformis]	Polyubiquitin 10 OS=Arabidopsis thaliana OX=3702 GN=UBQ10 PE=2 SV=2
Smechr1002320.1	NA	NA	NA	uncharacterized protein LOC107013575 isoform X1 [Solanum pennellii]	NA
Smechr1002294.1	PF12061(Late blight resistance protein R1):Late blight resistance protein R1	NA	K14497 protein phosphatase 2C [EC:3.1.3.16] | (RefSeq) putative late blight resistance protein homolog R1B-23 (A)	hypothetical protein BC332_26061 [Capsicum chinense]	Putative late blight resistance protein homolog R1B-19 OS=Solanum demissum OX=50514 GN=R1B-19 PE=5 SV=2
Smechr1002199.1	PF00931(NB-ARC domain):NB-ARC domain;PF12061(Late blight resistance protein R1):Late blight resistance protein R1	molecular_function:"Interacting selectively and non-covalently with ADP, adenosine 5'-diphosphate." [GOC:jl](GO:0043531)	K07198 5'-AMP-activated protein kinase, catalytic alpha subunit [EC:2.7.11.11] | (RefSeq) putative late blight resistance protein homolog R1B-23 (A)	RecName: Full=Putative late blight resistance protein homolog R1B-14 []	Putative late blight resistance protein homolog R1B-14 OS=Solanum demissum OX=50514 GN=R1B-14 PE=3 SV=1
Smechr1002165.1	PF00931(NB-ARC domain):NB-ARC domain	molecular_function:"Interacting selectively and non-covalently with ADP, adenosine 5'-diphosphate." [GOC:jl](GO:0043531)	K14497 protein phosphatase 2C [EC:3.1.3.16] | (RefSeq) putative late blight resistance protein homolog R1B-23 (A)	putative late blight resistance protein -like protein R1B-12 [Capsicum chinense]	Late blight resistance protein R1-A OS=Solanum demissum OX=50514 GN=R1A PE=3 SV=1
Smechr1002125.1	PF12061(Late blight resistance protein R1):Late blight resistance protein R1;PF00931(NB-ARC domain):NB-ARC domain	molecular_function:"Interacting selectively and non-covalently with ADP, adenosine 5'-diphosphate." [GOC:jl](GO:0043531)	K14497 protein phosphatase 2C [EC:3.1.3.16] | (RefSeq) putative late blight resistance protein homolog R1B-23 (A)	putative disease resistance protein [Solanum tuberosum]	Late blight resistance protein R1-A OS=Solanum demissum OX=50514 GN=R1A PE=3 SV=1
Smechr1002117.1	PF12061(Late blight resistance protein R1):Late blight resistance protein R1	NA	K14497 protein phosphatase 2C [EC:3.1.3.16] | (RefSeq) putative late blight resistance protein homolog R1B-23 (A)	putative late blight resistance protein homolog R1B-23 [Solanum pennellii]	Putative late blight resistance protein homolog R1A-4 OS=Solanum demissum OX=50514 GN=R1A-4 PE=5 SV=2
Smechr1002093.1	PF12061(Late blight resistance protein R1):Late blight resistance protein R1;PF00931(NB-ARC domain):NB-ARC domain	molecular_function:"Interacting selectively and non-covalently with ADP, adenosine 5'-diphosphate." [GOC:jl](GO:0043531)	K07198 5'-AMP-activated protein kinase, catalytic alpha subunit [EC:2.7.11.11] | (RefSeq) putative late blight resistance protein homolog R1B-23 (A)	PREDICTED: late blight resistance protein R1-A-like [Nicotiana sylvestris]	Late blight resistance protein R1-A OS=Solanum demissum OX=50514 GN=R1A PE=3 SV=1
Smechr1002005.1	PF12061(Late blight resistance protein R1):Late blight resistance protein R1	NA	K14497 protein phosphatase 2C [EC:3.1.3.16] | (RefSeq) putative late blight resistance protein homolog R1B-23 (A)	putative late blight resistance protein homolog R1B-16 isoform X2 [Solanum lycopersicum]	Putative late blight resistance protein homolog R1B-19 OS=Solanum demissum OX=50514 GN=R1B-19 PE=5 SV=2
Smechr1001999.1	PF00931(NB-ARC domain):NB-ARC domain	molecular_function:"Interacting selectively and non-covalently with ADP, adenosine 5'-diphosphate." [GOC:jl](GO:0043531)	K13453 disease resistance protein | (RefSeq) putative late blight resistance protein homolog R1A-4 (A)	LOW QUALITY PROTEIN: putative late blight resistance protein homolog R1B-16 [Solanum pennellii]	Putative late blight resistance protein homolog R1B-17 OS=Solanum demissum OX=50514 GN=R1B-17 PE=3 SV=1
Smechr1001997.1	PF00931(NB-ARC domain):NB-ARC domain	molecular_function:"Interacting selectively and non-covalently with ADP, adenosine 5'-diphosphate." [GOC:jl](GO:0043531)	K14497 protein phosphatase 2C [EC:3.1.3.16] | (RefSeq) putative late blight resistance protein homolog R1B-23 (A)	LOW QUALITY PROTEIN: putative late blight resistance protein homolog R1B-16 [Solanum pennellii]	Putative late blight resistance protein homolog R1C-3 OS=Solanum demissum OX=50514 GN=R1C-3 PE=3 SV=1
Smechr1001938.1	NA	NA	K03046 DNA-directed RNA polymerase subunit beta' [EC:2.7.7.6] | (RefSeq) uncharacterized protein LOC108945874 (A)	hypothetical protein DEO72_LG11g756 [Vigna unguiculata]	NA
Smechr1001845.1	PF00931(NB-ARC domain):NB-ARC domain;PF12061(Late blight resistance protein R1):Late blight resistance protein R1	molecular_function:"Interacting selectively and non-covalently with ADP, adenosine 5'-diphosphate." [GOC:jl](GO:0043531)	K13453 disease resistance protein | (RefSeq) putative late blight resistance protein homolog R1A-4 (A)	PREDICTED: putative late blight resistance protein homolog R1B-23 [Solanum tuberosum]	Putative late blight resistance protein homolog R1B-14 OS=Solanum demissum OX=50514 GN=R1B-14 PE=3 SV=1
Smechr1001377.1	NA	NA	NA	girdin-like [Solanum pennellii]	NA
Smechr1001313.1	NA	NA	NA	putative coat protein, partial [Nicotiana tabacum]	Putative Polyprotein CP OS=Cassava vein mosaic virus OX=38062 GN=ORF 1 PE=4 SV=1
Smechr1001312.1	NA	NA	NA	NA	NA
Smechr1001301.1	NA	NA	NA	hypothetical protein T265_02070 [Opisthorchis viverrini]	NA
Smechr1001300.1	NA	NA	NA	hypothetical protein NMY3_01041 [Candidatus Nitrosocosmicus oleophilus]	Uncharacterized protein C03B1.10 OS=Caenorhabditis elegans OX=6239 GN=C03B1.10 PE=4 SV=2
Smechr1001299.1	NA	NA	NA	hypothetical protein BSL78_29035 [Apostichopus japonicus]	NA
Smechr1001298.1	NA	NA	NA	hypothetical protein T265_02070 [Opisthorchis viverrini]	NA
Smechr1001297.1	NA	NA	NA	S-antigen protein [Symbiodinium microadriaticum]	NA
Smechr1001284.1	NA	NA	NA	PREDICTED: uncharacterized protein LOC107876440 [Capsicum annuum]	NA
Smechr1001276.1	PF00077(Retroviral aspartyl protease):Retroviral aspartyl protease	NA	NA	PREDICTED: uncharacterized protein LOC104239484 [Nicotiana sylvestris]	NA
Smechr1001275.1	NA	NA	K00059 3-oxoacyl-[acyl-carrier protein] reductase [EC:1.1.1.100] | (RefSeq) uncharacterized protein LOC109014553 (A)	uncharacterized protein LOC114075117 [Solanum pennellii]	NA
Smechr1001274.1	NA	NA	K07955 ADP-ribosylation factor-like protein 8 | (RefSeq) ADP-ribosylation factor-like protein 8 (A)	PREDICTED: uncharacterized protein LOC104239484 [Nicotiana sylvestris]	NA
Smechr1001266.1	NA	NA	NA	NA	NA
Smechr1001265.1	NA	NA	NA	NA	NA
Smechr1001256.1	PF14372(Domain of unknown function (DUF4413)):Domain of unknown function (DUF4413)	molecular_function:"Any molecular function by which a gene product interacts selectively and non-covalently with DNA (deoxyribonucleic acid)." [GOC:dph, GOC:jl, GOC:tb, GOC:vw](GO:0003677)	K04460 serine/threonine-protein phosphatase 5 [EC:3.1.3.16] | (RefSeq) zinc finger BED domain-containing protein RICESLEEPER 2-like isoform X1 (A)	PREDICTED: zinc finger BED domain-containing protein RICESLEEPER 2-like [Nicotiana tabacum]	Zinc finger BED domain-containing protein RICESLEEPER 3 OS=Oryza sativa subsp. japonica OX=39947 GN=Os05g0583200 PE=2 SV=1
Smechr1001224.1	NA	NA	NA	PREDICTED: uncharacterized protein LOC107776172 [Nicotiana tabacum]	Putative transactivator/viroplasmin protein OS=Cassava vein mosaic virus OX=38062 GN=ORF 4 PE=3 SV=1
Smechr1001185.1	NA	NA	NA	hypothetical protein CQW23_03518 [Capsicum baccatum]	Uncharacterized protein C03B1.10 OS=Caenorhabditis elegans OX=6239 GN=C03B1.10 PE=4 SV=2
Smechr1001136.1	NA	NA	NA	uncharacterized protein LOC109120530 [Solanum lycopersicum]	Putative transactivator/viroplasmin protein OS=Cassava vein mosaic virus OX=38062 GN=ORF 4 PE=3 SV=1
Smechr1001033.1	NA	NA	NA	uncharacterized protein LOC101259588 [Solanum lycopersicum]	Putative transactivator/viroplasmin protein OS=Cassava vein mosaic virus OX=38062 GN=ORF 4 PE=3 SV=1
Smechr1000996.1	NA	NA	NA	uncharacterized protein LOC109121249 [Solanum lycopersicum]	Putative transactivator/viroplasmin protein OS=Cassava vein mosaic virus OX=38062 GN=ORF 4 PE=3 SV=1
Smechr1000987.1	PF05699(hAT family C-terminal dimerisation region):hAT family C-terminal dimerisation region	molecular_function:"The formation of a protein dimer, a macromolecular structure consists of two noncovalently associated identical or nonidentical subunits." [ISBN:0198506732](GO:0046983)	NA	PREDICTED: uncharacterized protein LOC107060188 [Solanum tuberosum]	Putative AC9 transposase OS=Zea mays OX=4577 PE=4 SV=1
Smechr1000961.1	NA	NA	K07955 ADP-ribosylation factor-like protein 8 | (RefSeq) ADP-ribosylation factor-like protein 8 (A)	uncharacterized protein LOC114075117 [Solanum pennellii]	NA
Smechr1000942.1	NA	NA	NA	PREDICTED: uncharacterized protein LOC107062434 [Solanum tuberosum]	NA
Smechr1000899.1	NA	NA	NA	uncharacterized protein LOC107013575 isoform X1 [Solanum pennellii]	NA
Smechr1000897.1	NA	NA	K20562 biphenyl-4-hydroxylase | (RefSeq) cytochrome P450 CYP736A12-like (A)	uncharacterized protein LOC107019523 [Solanum pennellii]	NA
Smechr1000828.1	NA	NA	NA	PREDICTED: uncharacterized protein LOC107788459 [Nicotiana tabacum]	Putative transactivator/viroplasmin protein OS=Cassava vein mosaic virus OX=38062 GN=ORF 4 PE=3 SV=1
Smechr1000716.1	NA	NA	K10527 enoyl-CoA hydratase/3-hydroxyacyl-CoA dehydrogenase [EC:4.2.1.17 1.1.1.35 1.1.1.211] | (RefSeq) peroxisomal fatty acid beta-oxidation multifunctional protein AIM1-like (A)	hypothetical protein EJD97_008651, partial [Solanum chilense]	NA
Smechr1000475.1	PF14223(gag-polypeptide of LTR copia-type):gag-polypeptide of LTR copia-type	NA	K01426 amidase [EC:3.5.1.4] | (RefSeq) putative amidase C869.01 (A)	uncharacterized protein LOC101267053 [Solanum lycopersicum]	NA
Smechr1000059.1	NA	NA	K13453 disease resistance protein | (RefSeq) putative late blight resistance protein homolog R1A-4 (A)	PREDICTED: uncharacterized protein LOC104217671 isoform X2 [Nicotiana sylvestris]	Putative late blight resistance protein homolog R1B-16 OS=Solanum demissum OX=50514 GN=R1B-16 PE=3 SV=1
Smechr1000058.1	NA	NA	K13453 disease resistance protein | (RefSeq) putative late blight resistance protein homolog R1A-4 (A)	PREDICTED: putative late blight resistance protein homolog R1B-16 [Nicotiana sylvestris]	Putative late blight resistance protein homolog R1B-16 OS=Solanum demissum OX=50514 GN=R1B-16 PE=3 SV=1
Smechr1000055.1	PF00931(NB-ARC domain):NB-ARC domain	molecular_function:"Interacting selectively and non-covalently with ADP, adenosine 5'-diphosphate." [GOC:jl](GO:0043531)	K13453 disease resistance protein | (RefSeq) putative late blight resistance protein homolog R1A-4 (A)	PREDICTED: putative late blight resistance protein homolog R1A-4 isoform X1 [Nicotiana sylvestris]	Putative late blight resistance protein homolog R1B-17 OS=Solanum demissum OX=50514 GN=R1B-17 PE=3 SV=1
Smechr1100164.1	PF14686(Polysaccharide lyase family 4, domain II):Polysaccharide lyase family 4, domain II;PF06045(Rhamnogalacturonate lyase family):Rhamnogalacturonate lyase family;PF14683(Polysaccharide lyase family 4, domain III):Polysaccharide lyase family 4, domain III	NA	K18195 rhamnogalacturonan endolyase [EC:4.2.2.23] | (RefSeq) probable rhamnogalacturonate lyase B (A)	PREDICTED: probable rhamnogalacturonate lyase B [Nicotiana sylvestris]	Rhamnogalacturonate lyase OS=Dickeya dadantii (strain 3937) OX=198628 GN=rhiE PE=1 SV=1
Smechr1100166.1	PF14686(Polysaccharide lyase family 4, domain II):Polysaccharide lyase family 4, domain II;PF14683(Polysaccharide lyase family 4, domain III):Polysaccharide lyase family 4, domain III;PF06045(Rhamnogalacturonate lyase family):Rhamnogalacturonate lyase family	NA	K18195 rhamnogalacturonan endolyase [EC:4.2.2.23] | (RefSeq) probable rhamnogalacturonate lyase B (A)	PREDICTED: probable rhamnogalacturonate lyase B [Nicotiana attenuata]	Rhamnogalacturonate lyase OS=Dickeya dadantii (strain 3937) OX=198628 GN=rhiE PE=1 SV=1
Smechr1100167.1	PF14683(Polysaccharide lyase family 4, domain III):Polysaccharide lyase family 4, domain III;PF06045(Rhamnogalacturonate lyase family):Rhamnogalacturonate lyase family;PF14686(Polysaccharide lyase family 4, domain II):Polysaccharide lyase family 4, domain II	NA	K18195 rhamnogalacturonan endolyase [EC:4.2.2.23] | (RefSeq) probable rhamnogalacturonate lyase B (A)	PREDICTED: probable rhamnogalacturonate lyase B [Solanum tuberosum]	Rhamnogalacturonate lyase OS=Dickeya dadantii (strain 3937) OX=198628 GN=rhiE PE=1 SV=1
Smechr1100168.1	PF06045(Rhamnogalacturonate lyase family):Rhamnogalacturonate lyase family;PF14683(Polysaccharide lyase family 4, domain III):Polysaccharide lyase family 4, domain III;PF14686(Polysaccharide lyase family 4, domain II):Polysaccharide lyase family 4, domain II	NA	K18195 rhamnogalacturonan endolyase [EC:4.2.2.23] | (RefSeq) probable rhamnogalacturonate lyase B (A)	PREDICTED: probable rhamnogalacturonate lyase B isoform X1 [Solanum tuberosum]	Rhamnogalacturonate lyase OS=Dickeya dadantii (strain 3937) OX=198628 GN=rhiE PE=1 SV=1
Smechr1100169.1	PF14683(Polysaccharide lyase family 4, domain III):Polysaccharide lyase family 4, domain III;PF06045(Rhamnogalacturonate lyase family):Rhamnogalacturonate lyase family;PF14686(Polysaccharide lyase family 4, domain II):Polysaccharide lyase family 4, domain II	NA	K18195 rhamnogalacturonan endolyase [EC:4.2.2.23] | (RefSeq) rhamnogalacturonate lyase-like (A)	hypothetical protein EJD97_009573 [Solanum chilense]	Rhamnogalacturonate lyase OS=Dickeya dadantii (strain 3937) OX=198628 GN=rhiE PE=1 SV=1
Smechr1100170.1	PF08240(Alcohol dehydrogenase GroES-like domain):Alcohol dehydrogenase GroES-like domain	biological_process:"A metabolic process that results in the removal or addition of one or more electrons to or from a substance, with or without the concomitant removal or addition of a proton or protons." [GOC:dhl, GOC:ecd, GOC:jh2, GOC:jid, GOC:mlg, GOC:rph](GO:0055114)	K23232 8-hydroxygeraniol dehydrogenase [EC:1.1.1.324] | (RefSeq) cinnamyl alcohol dehydrogenase-like protein (A)	Alcohol dehydrogenase superfamily, zinc-type [Corchorus capsularis]	Mannitol dehydrogenase (Fragment) OS=Petroselinum crispum OX=4043 GN=ELI3 PE=2 SV=1
Smechr1100173.1	PF08240(Alcohol dehydrogenase GroES-like domain):Alcohol dehydrogenase GroES-like domain	biological_process:"A metabolic process that results in the removal or addition of one or more electrons to or from a substance, with or without the concomitant removal or addition of a proton or protons." [GOC:dhl, GOC:ecd, GOC:jh2, GOC:jid, GOC:mlg, GOC:rph](GO:0055114)	K23232 8-hydroxygeraniol dehydrogenase [EC:1.1.1.324] | (RefSeq) cinnamyl alcohol dehydrogenase-like protein (A)	Alcohol dehydrogenase superfamily, zinc-type [Corchorus capsularis]	8-hydroxygeraniol dehydrogenase OS=Catharanthus roseus OX=4058 GN=10HGO PE=1 SV=1
Smechr1100174.1	PF08240(Alcohol dehydrogenase GroES-like domain):Alcohol dehydrogenase GroES-like domain	biological_process:"A metabolic process that results in the removal or addition of one or more electrons to or from a substance, with or without the concomitant removal or addition of a proton or protons." [GOC:dhl, GOC:ecd, GOC:jh2, GOC:jid, GOC:mlg, GOC:rph](GO:0055114)	K23232 8-hydroxygeraniol dehydrogenase [EC:1.1.1.324] | (RefSeq) cinnamyl alcohol dehydrogenase-like protein (A)	hypothetical protein TanjilG_16006 [Lupinus angustifolius]	Probable mannitol dehydrogenase OS=Fragaria ananassa OX=3747 GN=CAD PE=2 SV=1
Smechr1100175.1	PF08240(Alcohol dehydrogenase GroES-like domain):Alcohol dehydrogenase GroES-like domain	biological_process:"A metabolic process that results in the removal or addition of one or more electrons to or from a substance, with or without the concomitant removal or addition of a proton or protons." [GOC:dhl, GOC:ecd, GOC:jh2, GOC:jid, GOC:mlg, GOC:rph](GO:0055114)	K23232 8-hydroxygeraniol dehydrogenase [EC:1.1.1.324] | (RefSeq) cinnamyl alcohol dehydrogenase-like protein (A)	Alcohol dehydrogenase superfamily, zinc-type [Corchorus capsularis]	Probable mannitol dehydrogenase OS=Fragaria ananassa OX=3747 GN=CAD PE=2 SV=1
Smechr1100605.1	PF00240(Ubiquitin family):Ubiquitin family	molecular_function:"Interacting selectively and non-covalently with any protein or protein complex (a complex of two or more proteins that may include other nonprotein molecules)." [GOC:go_curators](GO:0005515)	K08770 ubiquitin C | (RefSeq) polyubiquitin-like (A)	Polyubiquitin 4 [Populus alba]	Polyubiquitin 4 OS=Arabidopsis thaliana OX=3702 GN=UBQ4 PE=3 SV=1
Smechr1100853.1	PF05699(hAT family C-terminal dimerisation region):hAT family C-terminal dimerisation region	molecular_function:"The formation of a protein dimer, a macromolecular structure consists of two noncovalently associated identical or nonidentical subunits." [ISBN:0198506732](GO:0046983)	K10398 kinesin family member 11 | (RefSeq) hypothetical protein (A)	Phospholipid-transporting ATPase 2 [Capsicum annuum]	Putative AC9 transposase OS=Zea mays OX=4577 PE=4 SV=1
Smechr1100884.1	NA	NA	K02111 F-type H+/Na+-transporting ATPase subunit alpha [EC:7.1.2.2 7.2.2.1] | (RefSeq) ATP synthase subunit alpha, chloroplastic-like (A)	unnamed protein product [Brassica oleracea]	NA
Smechr1100886.1	NA	NA	NA	hypothetical protein BC332_27106 [Capsicum chinense]	NA
Smechr1100895.1	PF12061(Late blight resistance protein R1):Late blight resistance protein R1	NA	K14497 protein phosphatase 2C [EC:3.1.3.16] | (RefSeq) putative late blight resistance protein homolog R1B-23 (A)	PREDICTED: putative late blight resistance protein homolog R1B-23 [Capsicum annuum]	Putative late blight resistance protein homolog R1B-23 OS=Solanum demissum OX=50514 GN=R1B-23 PE=3 SV=1
Smechr1100926.1	NA	NA	NA	Phospholipid-transporting ATPase 2 [Capsicum annuum]	NA
Smechr1100947.1	NA	NA	NA	PREDICTED: uncharacterized protein LOC104239484 [Nicotiana sylvestris]	NA
Smechr1100955.1	NA	NA	NA	PREDICTED: uncharacterized protein LOC107772337 [Nicotiana tabacum]	Putative transactivator/viroplasmin protein OS=Cassava vein mosaic virus OX=38062 GN=ORF 4 PE=3 SV=1
Smechr1100956.1	NA	NA	NA	uncharacterized protein LOC109121249 [Solanum lycopersicum]	Putative transactivator/viroplasmin protein OS=Cassava vein mosaic virus OX=38062 GN=ORF 4 PE=3 SV=1
Smechr1101034.1	PF02902(Ulp1 protease family, C-terminal catalytic domain):Ulp1 protease family, C-terminal catalytic domain	biological_process:"The hydrolysis of proteins into smaller polypeptides and/or amino acids by cleavage of their peptide bonds." [GOC:bf, GOC:mah](GO:0006508),molecular_function:"Catalysis of the hydrolysis of peptide bonds in a polypeptide chain by a mechanism in which the sulfhydryl group of a cysteine residue at the active center acts as a nucleophile." [GOC:mah, http://merops.sanger.ac.uk/abo…	K08592 sentrin-specific protease 1 [EC:3.4.22.68] | (RefSeq) ubiquitin-like-specific protease ESD4 (A)	PREDICTED: uncharacterized protein LOC104092292 isoform X8 [Nicotiana tomentosiformis]	NA
Smechr1101063.1	NA	NA	K01265 methionyl aminopeptidase [EC:3.4.11.18] | (RefSeq) uncharacterized protein LOC111398382 (A)	uncharacterized protein LOC104648678 [Solanum lycopersicum]	Polyprotein P3 OS=Rice tungro bacilliform virus (isolate Philippines) OX=10655 PE=1 SV=1
Smechr1101135.1	NA	NA	NA	uncharacterized protein LOC109119483 [Solanum lycopersicum]	NA
Smechr1101159.1	NA	NA	NA	S-antigen protein [Symbiodinium microadriaticum]	NA
Smechr1101212.1	NA	NA	NA	putative transactivator protein, partial [Solanum habrochaites]	Putative transactivator/viroplasmin protein OS=Cassava vein mosaic virus OX=38062 GN=ORF 4 PE=3 SV=1
Smechr1101289.1	PF01535(PPR repeat):PPR repeat	NA	K22733 magnesium transporter | (RefSeq) pentatricopeptide repeat-containing protein At3g12770 (A)	PREDICTED: pentatricopeptide repeat-containing protein At1g04840 [Solanum tuberosum]	Pentatricopeptide repeat-containing protein At1g04840 OS=Arabidopsis thaliana OX=3702 GN=PCMP-H64 PE=2 SV=1
Smechr1101300.1	PF05699(hAT family C-terminal dimerisation region):hAT family C-terminal dimerisation region	molecular_function:"The formation of a protein dimer, a macromolecular structure consists of two noncovalently associated identical or nonidentical subunits." [ISBN:0198506732](GO:0046983)	K10398 kinesin family member 11 | (RefSeq) hypothetical protein (A)	putative serine/threonine-protein kinase [Capsicum chinense]	Putative AC9 transposase OS=Zea mays OX=4577 PE=4 SV=1
Smechr1101338.1	NA	NA	NA	uncharacterized protein LOC109121249 [Solanum lycopersicum]	Putative transactivator/viroplasmin protein OS=Cassava vein mosaic virus OX=38062 GN=ORF 4 PE=3 SV=1
Smechr1101366.1	NA	NA	NA	hypothetical protein T459_16231 [Capsicum annuum]	NA
Smechr1101367.1	NA	NA	NA	hypothetical protein CQW23_14999 [Capsicum baccatum]	NA
Smechr1101432.1	PF01107(Viral movement protein (MP)):Viral movement protein (MP)	NA	NA	hypothetical protein BC332_24498 [Capsicum chinense]	NA
Smechr1101449.1	PF14111(Domain of unknown function (DUF4283)):Domain of unknown function (DUF4283)	NA	K05909 laccase [EC:1.10.3.2] | (RefSeq) laccase-11-like (A)	hypothetical protein EJD97_017903 [Solanum chilense]	NA
Smechr1101514.1	NA	NA	NA	NA	NA
Smechr1101553.1	NA	NA	K05765 cofilin | (RefSeq) actin-depolymerizing factor-like (A)	uncharacterized protein LOC107022186 [Solanum pennellii]	NA
Smechr1101562.1	NA	NA	NA	NA	NA
Smechr1101569.1	NA	NA	NA	uncharacterized protein LOC107024540 [Solanum pennellii]	Putative transactivator/viroplasmin protein OS=Cassava vein mosaic virus OX=38062 GN=ORF 4 PE=3 SV=1
Smechr1101574.1	PF13963(Transposase-associated domain):Transposase-associated domain	NA	K03549 KUP system potassium uptake protein | (RefSeq) potassium transporter 19-like (A)	PREDICTED: uncharacterized protein LOC109208231 [Nicotiana attenuata]	NA
Smechr1101575.1	NA	NA	NA	hypothetical protein BC332_00469 [Capsicum chinense]	NA
Smechr1101593.1	PF02992(Transposase family tnp2):Transposase family tnp2	NA	K14300 nuclear pore complex protein Nup133 | (RefSeq) LOW QUALITY PROTEIN: nuclear pore complex protein NUP133 (A)	uncharacterized protein LOC114074272 [Solanum pennellii]	NA
Smechr1101625.1	PF01107(Viral movement protein (MP)):Viral movement protein (MP)	NA	NA	hypothetical protein BC332_24498 [Capsicum chinense]	NA
Smechr1101637.1	NA	NA	K17964 leucine-rich PPR motif-containing protein, mitochondrial | (RefSeq) uncharacterized LOC101506267 (A)	PREDICTED: uncharacterized protein LOC104234581 [Nicotiana sylvestris]	Genome polyprotein OS=Petunia vein clearing virus (isolate Shepherd) OX=492094 PE=3 SV=1
Smechr1101728.1	PF01535(PPR repeat):PPR repeat	NA	K03798 cell division protease FtsH [EC:3.4.24.-] | (RefSeq) ATP-dependent zinc metalloprotease FTSH 6, chloroplastic (A)	hypothetical protein EJD97_007157 [Solanum chilense]	Pentatricopeptide repeat-containing protein At1g04840 OS=Arabidopsis thaliana OX=3702 GN=PCMP-H64 PE=2 SV=1
Smechr1101729.1	PF01535(PPR repeat):PPR repeat	NA	K03798 cell division protease FtsH [EC:3.4.24.-] | (RefSeq) ATP-dependent zinc metalloprotease FTSH 6, chloroplastic-like (A)	PREDICTED: pentatricopeptide repeat-containing protein At1g04840 [Solanum tuberosum]	Pentatricopeptide repeat-containing protein At1g04840 OS=Arabidopsis thaliana OX=3702 GN=PCMP-H64 PE=2 SV=1
Smechr1101784.1	NA	NA	NA	hypothetical protein BC332_04738 [Capsicum chinense]	NA
Smechr1101886.1	PF05699(hAT family C-terminal dimerisation region):hAT family C-terminal dimerisation region	molecular_function:"The formation of a protein dimer, a macromolecular structure consists of two noncovalently associated identical or nonidentical subunits." [ISBN:0198506732](GO:0046983)	K21437 ankyrin repeat domain-containing protein 13 | (RefSeq) uncharacterized protein LOC112523844 (A)	Polyprotein, putative [Solanum demissum]	Putative AC9 transposase OS=Zea mays OX=4577 PE=4 SV=1
Smechr1102087.1	NA	NA	NA	PREDICTED: uncharacterized protein LOC107874462 [Capsicum annuum]	NA
Smechr1102160.1	PF12061(Late blight resistance protein R1):Late blight resistance protein R1;PF18052(Rx N-terminal domain):-	NA	K13453 disease resistance protein | (RefSeq) putative late blight resistance protein homolog R1A-4 (A)	putative late blight resistance protein homolog R1A-3 [Solanum lycopersicum]	Putative late blight resistance protein homolog R1A-3 OS=Solanum demissum OX=50514 GN=R1A-3 PE=5 SV=2
Smechr1102255.1	PF12061(Late blight resistance protein R1):Late blight resistance protein R1;PF00931(NB-ARC domain):NB-ARC domain	molecular_function:"Interacting selectively and non-covalently with ADP, adenosine 5'-diphosphate." [GOC:jl](GO:0043531)	K14497 protein phosphatase 2C [EC:3.1.3.16] | (RefSeq) putative late blight resistance protein homolog R1B-23 (A)	putative disease resistance protein [Solanum tuberosum]	Late blight resistance protein R1-A OS=Solanum demissum OX=50514 GN=R1A PE=3 SV=1
Smechr1102602.1	PF14686(Polysaccharide lyase family 4, domain II):Polysaccharide lyase family 4, domain II;PF06045(Rhamnogalacturonate lyase family):Rhamnogalacturonate lyase family;PF14683(Polysaccharide lyase family 4, domain III):Polysaccharide lyase family 4, domain III	NA	K18195 rhamnogalacturonan endolyase [EC:4.2.2.23] | (RefSeq) uncharacterized protein LOC103956155 isoform X1 (A)	PREDICTED: probable rhamnogalacturonate lyase B isoform X2 [Pyrus x bretschneideri]	Rhamnogalacturonate lyase OS=Dickeya dadantii (strain 3937) OX=198628 GN=rhiE PE=1 SV=1
Smechr1201256.1	PF00005(ABC transporter):ABC transporter;PF00664(ABC transporter transmembrane region):ABC transporter transmembrane region	molecular_function:"Interacting selectively and non-covalently with ATP, adenosine 5'-triphosphate, a universally important coenzyme and enzyme regulator." [ISBN:0198506732](GO:0005524),cellular_component:"The component of a membrane consisting of the gene products and protein complexes having at least some part of their peptide sequence embedded in the hydrophobic region of the membrane." [GOC:d…	K05666 ATP-binding cassette, subfamily C (CFTR/MRP), member 2 | (RefSeq) ABC transporter C family member 10-like (A)	ABC transporter C family member 10-like [Solanum pennellii]	ABC transporter C family member 10 OS=Arabidopsis thaliana OX=3702 GN=ABCC10 PE=2 SV=2
Smechr1201236.1	NA	NA	K20562 biphenyl-4-hydroxylase | (RefSeq) cytochrome P450 CYP736A12-like (A)	uncharacterized protein LOC107019523 [Solanum pennellii]	NA
Smechr1201164.1	NA	NA	NA	PREDICTED: uncharacterized protein LOC107059643 [Solanum tuberosum]	NA
Smechr1201098.1	PF05699(hAT family C-terminal dimerisation region):hAT family C-terminal dimerisation region	molecular_function:"The formation of a protein dimer, a macromolecular structure consists of two noncovalently associated identical or nonidentical subunits." [ISBN:0198506732](GO:0046983)	K10398 kinesin family member 11 | (RefSeq) hypothetical protein (A)	Polyprotein, putative [Solanum demissum]	Putative AC transposase OS=Zea mays OX=4577 PE=2 SV=2
Smechr1201095.1	NA	NA	NA	PREDICTED: uncharacterized protein LOC104229988 [Nicotiana sylvestris]	Putative transactivator/viroplasmin protein OS=Cassava vein mosaic virus OX=38062 GN=ORF 4 PE=3 SV=1
Smechr1201080.1	NA	NA	NA	uncharacterized protein LOC109120530 [Solanum lycopersicum]	NA
Smechr1201079.1	NA	NA	NA	PREDICTED: uncharacterized protein LOC104214014 [Nicotiana sylvestris]	Putative transactivator/viroplasmin protein OS=Cassava vein mosaic virus OX=38062 GN=ORF 4 PE=3 SV=1
Smechr1201076.1	NA	NA	NA	NA	NA
Smechr1201073.1	NA	NA	NA	uncharacterized protein LOC101259588 [Solanum lycopersicum]	Putative transactivator/viroplasmin protein OS=Cassava vein mosaic virus OX=38062 GN=ORF 4 PE=3 SV=1
Smechr1201048.1	NA	NA	NA	NA	NA
Smechr1201040.1	PF13960(Domain of unknown function (DUF4218)):Domain of unknown function (DUF4218)	NA	K14300 nuclear pore complex protein Nup133 | (RefSeq) LOW QUALITY PROTEIN: nuclear pore complex protein NUP133 (A)	PREDICTED: uncharacterized protein LOC109213868 [Nicotiana attenuata]	NA
Smechr1201039.1	PF13952(Domain of unknown function (DUF4216)):Domain of unknown function (DUF4216);PF14223(gag-polypeptide of LTR copia-type):gag-polypeptide of LTR copia-type	NA	K11000 callose synthase [EC:2.4.1.-] | (RefSeq) callose synthase 12-like (A)	uncharacterized protein LOC107021990 [Solanum pennellii]	NA
Smechr1201033.1	NA	NA	NA	NA	NA
Smechr1201028.1	NA	NA	NA	NA	NA
Smechr1201016.1	PF13963(Transposase-associated domain):Transposase-associated domain	NA	K03549 KUP system potassium uptake protein | (RefSeq) potassium transporter 19-like (A)	PREDICTED: uncharacterized protein LOC109227650 [Nicotiana attenuata]	NA
Smechr1200997.1	NA	NA	NA	uncharacterized protein LOC107009842 [Solanum pennellii]	NA
Smechr1200978.1	NA	NA	NA	NA	NA
Smechr1200911.1	PF13960(Domain of unknown function (DUF4218)):Domain of unknown function (DUF4218)	NA	K21596 calmodulin-binding transcription activator | (RefSeq) calmodulin-binding transcription activator 6-like (A)	uncharacterized protein LOC107016513 [Solanum pennellii]	NA
Smechr1200799.1	NA	NA	NA	uncharacterized protein LOC114075117 [Solanum pennellii]	NA
Smechr1200791.1	NA	NA	NA	putative transactivator protein, partial [Solanum habrochaites]	NA
Smechr1200757.1	NA	NA	NA	hypothetical protein BC332_30909 [Capsicum chinense]	NA
Smechr1200721.1	NA	NA	NA	Polyprotein, putative [Solanum demissum]	NA
Smechr1200710.1	NA	NA	NA	uncharacterized protein LOC109121249 [Solanum lycopersicum]	NA
Smechr1200669.1	NA	NA	NA	uncharacterized protein LOC114076478, partial [Solanum pennellii]	NA
Smechr1200617.1	NA	NA	NA	uncharacterized protein LOC107017852 isoform X1 [Solanum pennellii]	NA
Smechr1200518.1	NA	NA	NA	uncharacterized protein LOC107017852 isoform X1 [Solanum pennellii]	NA
Smechr1200517.1	NA	NA	NA	uncharacterized protein LOC101259588 [Solanum lycopersicum]	Putative transactivator/viroplasmin protein OS=Cassava vein mosaic virus OX=38062 GN=ORF 4 PE=3 SV=1
Smechr1200448.1	NA	NA	NA	NA	NA

## Sheet: GO enrichment of expanded genes
GO enrichment of expanded genes
GO_ID	GO_Term	GO_Class	Pvalue	AdjustedPv	x1	x2	n	N	EnrichDirect	GOlevl	GeneID
GO:0046983	protein dimerization activity	MF	1.74954e-23	1.71905e-21	31	407	119	16661	Over	Smechr0102315.1,Smechr0102742.1,Smechr0103043.1,Smechr0103077.1,Smechr0103198.1,Smechr0200766.1,Smechr0200139.1,Smechr0301296.1,Smechr0300934.1,Smechr0300920.1,Smechr0401087.1,Smechr0501209.1,Smechr0500925.1,Smechr0600645.1,Smechr0600548.1,Smechr0701235.1,Smechr0700986.1,Smechr0700886.1,Smechr0700688.1,Smechr0801808.1,Smechr0800774.1,Smechr0800676.1,Smechr0800528.1,Smechr0901527.1,Smechr0901066.1…
GO:0042626	ATPase activity, coupled to transmembrane movement of substances	MF	4.44582e-23	1.71905e-21	19	91	119	16661	Over	Smechr0102388.1,Smechr0102390.1,Smechr0102391.1,Smechr0303194.1,Smechr0302148.1,Smechr0300685.1,Smechr0400907.1,Smechr0501897.1,Smechr0501307.1,Smechr0601345.1,Smechr0702646.1,Smechr0702645.1,Smechr0702642.1,Smechr0702641.1,Smechr0802443.1,Smechr0800400.1,Smechr0902081.1,Smechr0901618.1,Smechr1201256.1,
GO:0016887	ATPase activity	MF	2.39395e-16	3.47123e-15	20	232	119	16661	Over	Smechr0102388.1,Smechr0102389.1,Smechr0102390.1,Smechr0102391.1,Smechr0303194.1,Smechr0302148.1,Smechr0300685.1,Smechr0400907.1,Smechr0501897.1,Smechr0501307.1,Smechr0601345.1,Smechr0702646.1,Smechr0702645.1,Smechr0702642.1,Smechr0702641.1,Smechr0802443.1,Smechr0800400.1,Smechr0902081.1,Smechr0901618.1,Smechr1201256.1,
GO:0043531	ADP binding	MF	4.47629e-13	5.19249e-12	15	159	119	16661	Over	Smechr0101748.1,Smechr0303031.1,Smechr0300784.1,Smechr0501899.1,Smechr0602029.1,Smechr0900393.1,Smechr1002199.1,Smechr1002165.1,Smechr1002125.1,Smechr1002093.1,Smechr1001999.1,Smechr1001997.1,Smechr1001845.1,Smechr1000055.1,Smechr1102255.1,
GO:0032559	adenyl ribonucleotide binding	MF	9.58465e-12	1.01074e-10	39	2012	119	16661	Over	SmeSca00038.1,SmeSca00306.1,SmeSca00396.1,SmeSca00816.1,Smechr0101748.1,Smechr0102388.1,Smechr0102389.1,Smechr0102390.1,Smechr0102391.1,Smechr0303194.1,Smechr0303031.1,Smechr0302148.1,Smechr0300784.1,Smechr0300685.1,Smechr0400907.1,Smechr0501899.1,Smechr0501897.1,Smechr0501307.1,Smechr0602029.1,Smechr0601345.1,Smechr0702646.1,Smechr0702645.1,Smechr0702642.1,Smechr0702641.1,Smechr0802443.1,Smechr0…
GO:0005488	binding	MF	2.39371e-10	2.01658e-09	97	8696	119	16661	Over	SmeSca00038.1,SmeSca00306.1,SmeSca00396.1,SmeSca00816.1,Smechr0101300.1,Smechr0101748.1,Smechr0102315.1,Smechr0102388.1,Smechr0102389.1,Smechr0102390.1,Smechr0102391.1,Smechr0102742.1,Smechr0103043.1,Smechr0103077.1,Smechr0103198.1,Smechr0200766.1,Smechr0200139.1,Smechr0303194.1,Smechr0303031.1,Smechr0302261.1,Smechr0302148.1,Smechr0301669.1,Smechr0301495.1,Smechr0301296.1,Smechr0300934.1,Smechr0…
GO:0032550	purine ribonucleoside binding	MF	1.47755e-09	9.52199e-09	39	2247	119	16661	Over	SmeSca00038.1,SmeSca00306.1,SmeSca00396.1,SmeSca00816.1,Smechr0101748.1,Smechr0102388.1,Smechr0102389.1,Smechr0102390.1,Smechr0102391.1,Smechr0303194.1,Smechr0303031.1,Smechr0302148.1,Smechr0300784.1,Smechr0300685.1,Smechr0400907.1,Smechr0501899.1,Smechr0501897.1,Smechr0501307.1,Smechr0602029.1,Smechr0601345.1,Smechr0702646.1,Smechr0702645.1,Smechr0702642.1,Smechr0702641.1,Smechr0802443.1,Smechr0…
GO:0016021	integral component of membrane	CC	2.88728e-08	1.19616e-07	20	861	119	16661	Over	SmeSca00893.1,Smechr0102388.1,Smechr0102390.1,Smechr0102391.1,Smechr0303194.1,Smechr0302148.1,Smechr0300685.1,Smechr0400907.1,Smechr0501897.1,Smechr0501307.1,Smechr0601345.1,Smechr0702646.1,Smechr0702645.1,Smechr0702642.1,Smechr0702641.1,Smechr0802443.1,Smechr0800400.1,Smechr0902081.1,Smechr0901618.1,Smechr1201256.1,
GO:0055085	transmembrane transport	BP	1.47274e-07	4.88108e-07	19	840	119	16661	Over	Smechr0102388.1,Smechr0102390.1,Smechr0102391.1,Smechr0303194.1,Smechr0302148.1,Smechr0300685.1,Smechr0400907.1,Smechr0501897.1,Smechr0501307.1,Smechr0601345.1,Smechr0702646.1,Smechr0702645.1,Smechr0702642.1,Smechr0702641.1,Smechr0802443.1,Smechr0800400.1,Smechr0902081.1,Smechr0901618.1,Smechr1201256.1,
GO:0043168	anion binding	MF	2.47039e-07	7.96015e-07	39	2559	119	16661	Over	SmeSca00038.1,SmeSca00306.1,SmeSca00396.1,SmeSca00816.1,Smechr0101748.1,Smechr0102388.1,Smechr0102389.1,Smechr0102390.1,Smechr0102391.1,Smechr0303194.1,Smechr0303031.1,Smechr0302148.1,Smechr0300784.1,Smechr0300685.1,Smechr0400907.1,Smechr0501899.1,Smechr0501897.1,Smechr0501307.1,Smechr0602029.1,Smechr0601345.1,Smechr0702646.1,Smechr0702645.1,Smechr0702642.1,Smechr0702641.1,Smechr0802443.1,Smechr0…
GO:0004190	aspartic-type endopeptidase activity	MF	6.69563e-07	1.94173e-06	8	102	119	16661	Over	Smechr0801744.1,Smechr0800232.1,Smechr0800231.1,Smechr0800228.1,Smechr0800227.1,Smechr0800226.1,Smechr0800224.1,Smechr0800222.1,
GO:0005515	protein binding	MF	1.41899e-06	3.82797e-06	39	2690	119	16661	Over	Smechr0101300.1,Smechr0102315.1,Smechr0102742.1,Smechr0103043.1,Smechr0103077.1,Smechr0103198.1,Smechr0200766.1,Smechr0200139.1,Smechr0302261.1,Smechr0301296.1,Smechr0300934.1,Smechr0300920.1,Smechr0401087.1,Smechr0400175.1,Smechr0501209.1,Smechr0500925.1,Smechr0601468.1,Smechr0600645.1,Smechr0600548.1,Smechr0702523.1,Smechr0701235.1,Smechr0700986.1,Smechr0700886.1,Smechr0700688.1,Smechr0801808.1…
GO:0097159	organic cyclic compound binding	MF	2.05116e-06	5.28743e-06	62	5253	119	16661	Over	SmeSca00038.1,SmeSca00306.1,SmeSca00396.1,SmeSca00816.1,Smechr0101748.1,Smechr0102388.1,Smechr0102389.1,Smechr0102390.1,Smechr0102391.1,Smechr0103043.1,Smechr0303194.1,Smechr0303031.1,Smechr0302148.1,Smechr0301669.1,Smechr0301495.1,Smechr0300798.1,Smechr0300784.1,Smechr0300685.1,Smechr0300323.1,Smechr0401369.1,Smechr0401290.1,Smechr0401289.1,Smechr0400907.1,Smechr0501899.1,Smechr0501897.1,Smechr0…
GO:1901363	heterocyclic compound binding	MF	2.05116e-06	5.28743e-06	62	5253	119	16661	Over	SmeSca00038.1,SmeSca00306.1,SmeSca00396.1,SmeSca00816.1,Smechr0101748.1,Smechr0102388.1,Smechr0102389.1,Smechr0102390.1,Smechr0102391.1,Smechr0103043.1,Smechr0303194.1,Smechr0303031.1,Smechr0302148.1,Smechr0301669.1,Smechr0301495.1,Smechr0300798.1,Smechr0300784.1,Smechr0300685.1,Smechr0300323.1,Smechr0401369.1,Smechr0401290.1,Smechr0401289.1,Smechr0400907.1,Smechr0501899.1,Smechr0501897.1,Smechr0…
GO:0043167	ion binding	MF	4.18721e-05	9.91258e-05	49	4104	119	16661	Over	SmeSca00038.1,SmeSca00306.1,SmeSca00396.1,SmeSca00816.1,Smechr0101748.1,Smechr0102388.1,Smechr0102389.1,Smechr0102390.1,Smechr0102391.1,Smechr0303194.1,Smechr0303031.1,Smechr0302148.1,Smechr0301495.1,Smechr0300798.1,Smechr0300784.1,Smechr0300685.1,Smechr0401369.1,Smechr0400907.1,Smechr0501899.1,Smechr0501897.1,Smechr0501738.1,Smechr0501417.1,Smechr0501307.1,Smechr0602029.1,Smechr0601345.1,Smechr0…
GO:0009507	chloroplast	CC	0.000729746	0.00141084	4	57	119	16661	Over	SmeSca00038.1,SmeSca00306.1,SmeSca00396.1,SmeSca00816.1,
GO:0016787	hydrolase activity	MF	0.00137871	0.00246047	30	2416	119	16661	Over	Smechr0102388.1,Smechr0102389.1,Smechr0102390.1,Smechr0102391.1,Smechr0303194.1,Smechr0302148.1,Smechr0301366.1,Smechr0300685.1,Smechr0400907.1,Smechr0501897.1,Smechr0501307.1,Smechr0601345.1,Smechr0702646.1,Smechr0702645.1,Smechr0702642.1,Smechr0702641.1,Smechr0802443.1,Smechr0801744.1,Smechr0800400.1,Smechr0800232.1,Smechr0800231.1,Smechr0800228.1,Smechr0800227.1,Smechr0800226.1,Smechr0800224.1…
GO:0070011	peptidase activity, acting on L-amino acid peptides	MF	0.00192891	0.0032905	10	468	119	16661	Over	Smechr0301366.1,Smechr0801744.1,Smechr0800232.1,Smechr0800231.1,Smechr0800228.1,Smechr0800227.1,Smechr0800226.1,Smechr0800224.1,Smechr0800222.1,Smechr1101034.1,
GO:0005524	ATP binding	MF	0.00269157	0.00446032	24	1854	119	16661	Over	SmeSca00038.1,SmeSca00306.1,SmeSca00396.1,SmeSca00816.1,Smechr0102388.1,Smechr0102389.1,Smechr0102390.1,Smechr0102391.1,Smechr0303194.1,Smechr0302148.1,Smechr0300685.1,Smechr0400907.1,Smechr0501897.1,Smechr0501307.1,Smechr0601345.1,Smechr0702646.1,Smechr0702645.1,Smechr0702642.1,Smechr0702641.1,Smechr0802443.1,Smechr0800400.1,Smechr0902081.1,Smechr0901618.1,Smechr1201256.1,
GO:0006508	proteolysis	BP	0.00297891	0.00473361	10	497	119	16661	Over	Smechr0301366.1,Smechr0801744.1,Smechr0800232.1,Smechr0800231.1,Smechr0800228.1,Smechr0800227.1,Smechr0800226.1,Smechr0800224.1,Smechr0800222.1,Smechr1101034.1,
GO:0015074	DNA integration	BP	0.00714243	0.0111962	1	1	119	16661	Over	Smechr0701232.1,
GO:0006313	transposition, DNA-mediated	BP	0.0142343	0.020901	1	2	119	16661	Over	Smechr0701232.1,
GO:0008270	zinc ion binding	MF	0.014792	0.0214484	10	630	119	16661	Over	Smechr0301495.1,Smechr0300798.1,Smechr0401369.1,Smechr0501738.1,Smechr0501417.1,Smechr0600895.1,Smechr0701955.1,Smechr0701019.1,Smechr0700642.1,Smechr0800978.1,

## Sheet: KEGG enrichment expanded genes
KEGG enrichment of expanded genes
MapID	MapTitle	Pvalue	AdjustedPv	x	y	n	N	EnrichDirect	GeneIDs
map00190	Oxidative phosphorylation	4.87171e-229	4.87171e-227	127	452	429	14817	Over	SmeSca00031.1 SmeSca00113.1 SmeSca00120.1 SmeSca00128.1 SmeSca00135.1 SmeSca00139.1 SmeSca00147.1 SmeSca00148.1 SmeSca00154.1 SmeSca00159.1 SmeSca00184.1 SmeSca00189.1 SmeSca00191.1 SmeSca00192.1 SmeSca00203.1 SmeSca00204.1 SmeSca00207.1 SmeSca00211.1 SmeSca00217.1 SmeSca00218.1 SmeSca00228.1 SmeSca00233.1 SmeSca00240.1 SmeSca00241.1 SmeSca00246.1 SmeSca00248.1 SmeSca00257.1 SmeSca00258.1 SmeSca0…
map00195	Photosynthesis	2.31712e-192	1.15856e-190	99	329	429	14817	Over	SmeSca00031.1 SmeSca00113.1 SmeSca00128.1 SmeSca00135.1 SmeSca00139.1 SmeSca00148.1 SmeSca00150.1 SmeSca00154.1 SmeSca00159.1 SmeSca00184.1 SmeSca00191.1 SmeSca00204.1 SmeSca00207.1 SmeSca00211.1 SmeSca00217.1 SmeSca00218.1 SmeSca00228.1 SmeSca00233.1 SmeSca00241.1 SmeSca00246.1 SmeSca00248.1 SmeSca00257.1 SmeSca00258.1 SmeSca00265.1 SmeSca00271.1 SmeSca00281.1 SmeSca00297.1 SmeSca00298.1 SmeSca0…
map03010	Ribosome	9.12728e-51	3.04243e-49	77	585	429	14817	Over	SmeSca00116.1 SmeSca00123.1 SmeSca00136.1 SmeSca00144.1 SmeSca00146.1 SmeSca00162.1 SmeSca00187.1 SmeSca00198.1 SmeSca00205.1 SmeSca00224.1 SmeSca00236.1 SmeSca00249.1 SmeSca00251.1 SmeSca00252.1 SmeSca00254.1 SmeSca00259.1 SmeSca00260.1 SmeSca00267.1 SmeSca00268.1 SmeSca00279.1 SmeSca00285.1 SmeSca00301.1 SmeSca00305.1 SmeSca00307.1 SmeSca00336.1 SmeSca00343.1 SmeSca00349.1 SmeSca00371.1 SmeSca0…
map03020	RNA polymerase	1.65661e-38	4.14152e-37	40	231	429	14817	Over	SmeSca00038.1 SmeSca00119.1 SmeSca00210.1 SmeSca00232.1 SmeSca00238.1 SmeSca00262.1 SmeSca00264.1 SmeSca00269.1 SmeSca00278.1 SmeSca00288.1 SmeSca00306.1 SmeSca00355.1 SmeSca00369.1 SmeSca00380.1 SmeSca00381.1 SmeSca00394.1 SmeSca00396.1 SmeSca00452.1 SmeSca00463.1 SmeSca00516.1 SmeSca00540.1 SmeSca00589.1 SmeSca00614.1 SmeSca00629.1 SmeSca00714.1 SmeSca00727.1 SmeSca00751.1 SmeSca00760.1 SmeSca0…
map02010	ABC transporters	4.39272e-12	7.32121e-11	26	172	429	14817	Over	Smechr0102388.1 Smechr0102389.1 Smechr0102390.1 Smechr0102391.1 Smechr0201314.1 Smechr0201312.1 Smechr0201311.1 Smechr0201310.1 Smechr0201309.1 Smechr0201306.1 Smechr0303194.1 Smechr0302148.1 Smechr0300685.1 Smechr0400907.1 Smechr0501897.1 Smechr0501307.1 Smechr0601345.1 Smechr0702646.1 Smechr0702645.1 Smechr0702642.1 Smechr0702641.1 Smechr0802443.1 Smechr0800400.1 Smechr0902081.1 Smechr0901618.1…
map01523	Antifolate resistance	1.94857e-11	2.78367e-10	19	94	429	14817	Over	Smechr0102388.1 Smechr0102389.1 Smechr0102390.1 Smechr0102391.1 Smechr0302148.1 Smechr0300685.1 Smechr0400907.1 Smechr0501897.1 Smechr0501307.1 Smechr0601345.1 Smechr0702646.1 Smechr0702645.1 Smechr0702642.1 Smechr0702641.1 Smechr0802443.1 Smechr0800400.1 Smechr0902081.1 Smechr0901618.1 Smechr1201256.1
map04310	Wnt signaling pathway	1.0368e-07	6.47998e-07	19	203	429	14817	Over	SmeSca00185.1 SmeSca00201.1 SmeSca00212.1 SmeSca00216.1 SmeSca00345.1 SmeSca00351.1 SmeSca00471.1 SmeSca00489.1 SmeSca00546.1 SmeSca00584.1 SmeSca00587.1 SmeSca00678.1 SmeSca00731.1 SmeSca00763.1 SmeSca00810.1 SmeSca00861.1 SmeSca00863.1 SmeSca00886.1 Smechr0600448.1
map00592	alpha-Linolenic acid metabolism	0.000365972	0.00118056	12	129	429	14817	Over	Smechr0103189.1 Smechr0200793.1 Smechr0200511.1 Smechr0200291.1 Smechr0200027.1 Smechr0301366.1 Smechr0301084.1 Smechr0501414.1 Smechr0700564.1 Smechr0700545.1 Smechr0900783.1 Smechr1000716.1
map00071	Fatty acid degradation	0.000483812	0.00151191	12	133	429	14817	Over	Smechr0103189.1 Smechr0200793.1 Smechr0200511.1 Smechr0200291.1 Smechr0200027.1 Smechr0301366.1 Smechr0301084.1 Smechr0501414.1 Smechr0700564.1 Smechr0700545.1 Smechr0900783.1 Smechr1000716.1
map01212	Fatty acid metabolism	0.000880764	0.00266898	13	177	429	14817	Over	Smechr0103189.1 Smechr0200793.1 Smechr0200511.1 Smechr0200291.1 Smechr0200027.1 Smechr0301366.1 Smechr0301084.1 Smechr0501414.1 Smechr0700564.1 Smechr0700545.1 Smechr0900783.1 Smechr1001275.1 Smechr1000716.1
map00941	Flavonoid biosynthesis	0.000983169	0.0028096	12	144	429	14817	Over	SmeSca00030.1 SmeSca00202.1 SmeSca00239.1 SmeSca00344.1 SmeSca00356.1 SmeSca00400.1 SmeSca00547.1 SmeSca00616.1 SmeSca00792.1 SmeSca00799.1 SmeSca00871.1 SmeSca00899.1
map01100	Metabolic pathways	0.00214234	0.0057901	172	4905	429	14817	Over	SmeSca00030.1 SmeSca00031.1 SmeSca00113.1 SmeSca00120.1 SmeSca00128.1 SmeSca00135.1 SmeSca00139.1 SmeSca00147.1 SmeSca00148.1 SmeSca00150.1 SmeSca00154.1 SmeSca00159.1 SmeSca00184.1 SmeSca00189.1 SmeSca00191.1 SmeSca00192.1 SmeSca00202.1 SmeSca00203.1 SmeSca00204.1 SmeSca00207.1 SmeSca00211.1 SmeSca00217.1 SmeSca00218.1 SmeSca00228.1 SmeSca00233.1 SmeSca00239.1 SmeSca00240.1 SmeSca00241.1 SmeSca0…
map04071	Sphingolipid signaling pathway	0.00330883	0.00870744	11	145	429	14817	Over	Smechr0102388.1 Smechr0102389.1 Smechr0102390.1 Smechr0102391.1 Smechr0300685.1 Smechr0400907.1 Smechr0501307.1 Smechr0702646.1 Smechr0702645.1 Smechr0702642.1 Smechr0901618.1
map00902	Monoterpenoid biosynthesis	0.00541051	0.0138731	4	25	429	14817	Over	Smechr1100170.1 Smechr1100173.1 Smechr1100174.1 Smechr1100175.1
map00627	Aminobenzoate degradation	0.00927665	0.0220873	4	29	429	14817	Over	Smechr0500899.1 Smechr0600575.1 Smechr0700689.1 Smechr1000475.1
map00643	Styrene degradation	0.0104642	0.0243354	4	30	429	14817	Over	Smechr0500899.1 Smechr0600575.1 Smechr0700689.1 Smechr1000475.1
map00330	Arginine and proline metabolism	0.034258	0.0744739	7	106	429	14817	Over	Smechr0200161.1 Smechr0500899.1 Smechr0600575.1 Smechr0700690.1 Smechr0700689.1 Smechr0900984.1 Smechr1000475.1
map03320	PPAR signaling pathway	0.0468769	0.0937538	5	68	429	14817	Over	Smechr0400175.1 Smechr0601468.1 Smechr0702523.1 Smechr1002448.1 Smechr1100605.1

## Sheet: Contracted genes
Annotation of Expanded genes
Gene ID	PFAM	GO	KEGG	NR	Swissprot
Smechr0100103.1	PF05922(Peptidase inhibitor I9):Peptidase inhibitor I9;PF02225(PA domain):PA domain;PF00082(Subtilase family):Subtilase family;PF17766(Fibronectin type-III domain):-	molecular_function:"Catalysis of the hydrolysis of internal, alpha-peptide bonds in a polypeptide chain by a catalytic mechanism that involves a catalytic triad consisting of a serine nucleophile that is activated by a proton relay involving an acidic residue (e.g. aspartate or glutamate) and a basic residue (usually histidine)." [GOC:mah, http://merops.sanger.ac.uk/about/glossary.htm#CATTYPE, IS…	K15333 tRNA guanosine-2'-O-methyltransferase [EC:2.1.1.34] | (RefSeq) uncharacterized protein LOC104224633 (A)	PREDICTED: subtilisin-like protease SBT1.6 [Solanum tuberosum]	Subtilisin-like protease SBT1.6 OS=Arabidopsis thaliana OX=3702 GN=SBT1.6 PE=2 SV=1
Smechr0101510.1	PF08372(Plant phosphoribosyltransferase C-terminal):Plant phosphoribosyltransferase C-terminal;PF00168(C2 domain):C2 domain	NA	K00549 5-methyltetrahydropteroyltriglutamate--homocysteine methyltransferase [EC:2.1.1.14] | (RefSeq) protein QUIRKY-like (A)	FT-interacting protein 7-like [Solanum pennellii]	FT-interacting protein 3 OS=Arabidopsis thaliana OX=3702 GN=FTIP3 PE=1 SV=1
Smechr0101556.1	PF02225(PA domain):PA domain;PF05922(Peptidase inhibitor I9):Peptidase inhibitor I9;PF17766(Fibronectin type-III domain):-;PF00082(Subtilase family):Subtilase family	molecular_function:"Catalysis of the hydrolysis of internal, alpha-peptide bonds in a polypeptide chain by a catalytic mechanism that involves a catalytic triad consisting of a serine nucleophile that is activated by a proton relay involving an acidic residue (e.g. aspartate or glutamate) and a basic residue (usually histidine)." [GOC:mah, http://merops.sanger.ac.uk/about/glossary.htm#CATTYPE, IS…	K15333 tRNA guanosine-2'-O-methyltransferase [EC:2.1.1.34] | (RefSeq) uncharacterized protein LOC104224633 (A)	PREDICTED: subtilisin-like protease SBT1.1 [Solanum tuberosum]	Subtilisin-like protease SBT1.1 OS=Arabidopsis thaliana OX=3702 GN=SBTI1.1 PE=1 SV=1
Smechr0101933.1	PF00168(C2 domain):C2 domain	NA	NA	PREDICTED: protein QUIRKY [Solanum tuberosum]	Protein QUIRKY OS=Arabidopsis thaliana OX=3702 GN=QKY PE=2 SV=1
Smechr0101991.1	PF00931(NB-ARC domain):NB-ARC domain	molecular_function:"Interacting selectively and non-covalently with ADP, adenosine 5'-diphosphate." [GOC:jl](GO:0043531)	K13457 disease resistance protein RPM1 | (RefSeq) putative late blight resistance protein homolog R1B-14 (A)	PREDICTED: putative late blight resistance protein homolog R1A-10 [Solanum tuberosum]	Late blight resistance protein R1-A OS=Solanum demissum OX=50514 GN=R1A PE=3 SV=1
Smechr0103138.1	PF01582(TIR domain):TIR domain;PF00931(NB-ARC domain):NB-ARC domain	molecular_function:"Interacting selectively and non-covalently with any protein or protein complex (a complex of two or more proteins that may include other nonprotein molecules)." [GOC:go_curators](GO:0005515),biological_process:"The cellular process in which a signal is conveyed to trigger a change in the activity or state of a cell. Signal transduction begins with reception of a signal (e.g. a…	K22038 volume-regulated anion channel | (RefSeq) TMV resistance protein N-like isoform X1 (A)	PREDICTED: TMV resistance protein N-like [Solanum tuberosum]	TMV resistance protein N OS=Nicotiana glutinosa OX=35889 GN=N PE=1 SV=1
Smechr0103291.1	PF13516(Leucine Rich repeat):Leucine Rich repeat;PF13855(Leucine rich repeat):Leucine rich repeat;PF00560(Leucine Rich Repeat):Leucine Rich Repeat	molecular_function:"Interacting selectively and non-covalently with any protein or protein complex (a complex of two or more proteins that may include other nonprotein molecules)." [GOC:go_curators](GO:0005515)	K19613 leucine-rich repeat protein SHOC2 | (RefSeq) receptor-like protein 12 (A)	Hcr9-OR2A [Solanum pimpinellifolium]	Receptor-like protein Cf-9 homolog OS=Solanum lycopersicum OX=4081 GN=HCR9-0 PE=2 SV=2
Smechr0103396.1	PF00168(C2 domain):C2 domain;PF08372(Plant phosphoribosyltransferase C-terminal):Plant phosphoribosyltransferase C-terminal	NA	K00549 5-methyltetrahydropteroyltriglutamate--homocysteine methyltransferase [EC:2.1.1.14] | (RefSeq) protein QUIRKY-like (A)	protein QUIRKY [Solanum lycopersicum]	Protein QUIRKY OS=Arabidopsis thaliana OX=3702 GN=QKY PE=2 SV=1
Smechr0103440.1	PF13516(Leucine Rich repeat):Leucine Rich repeat;PF00560(Leucine Rich Repeat):Leucine Rich Repeat	molecular_function:"Interacting selectively and non-covalently with any protein or protein complex (a complex of two or more proteins that may include other nonprotein molecules)." [GOC:go_curators](GO:0005515)	K19613 leucine-rich repeat protein SHOC2 | (RefSeq) receptor-like protein 7 (A)	hypothetical protein BC332_00689 [Capsicum chinense]	Receptor-like protein 9DC3 OS=Solanum pimpinellifolium OX=4084 GN=9DC3 PE=3 SV=1
Smechr0103725.1	PF01582(TIR domain):TIR domain;PF00931(NB-ARC domain):NB-ARC domain	molecular_function:"Interacting selectively and non-covalently with any protein or protein complex (a complex of two or more proteins that may include other nonprotein molecules)." [GOC:go_curators](GO:0005515),biological_process:"The cellular process in which a signal is conveyed to trigger a change in the activity or state of a cell. Signal transduction begins with reception of a signal (e.g. a…	K22038 volume-regulated anion channel | (RefSeq) TMV resistance protein N-like isoform X1 (A)	PREDICTED: LOW QUALITY PROTEIN: TMV resistance protein N-like [Capsicum annuum]	TMV resistance protein N OS=Nicotiana glutinosa OX=35889 GN=N PE=1 SV=1
Smechr0103787.1	PF08263(Leucine rich repeat N-terminal domain):Leucine rich repeat N-terminal domain	NA	K13023 carboxypeptidase N regulatory subunit | (RefSeq) receptor-like protein 12 (A)	PREDICTED: receptor-like protein 12 isoform X1 [Solanum tuberosum]	Receptor-like protein Cf-9 homolog OS=Solanum lycopersicum OX=4081 GN=HCR9-0 PE=2 SV=2
Smechr0103951.1	PF13855(Leucine rich repeat):Leucine rich repeat	molecular_function:"Interacting selectively and non-covalently with any protein or protein complex (a complex of two or more proteins that may include other nonprotein molecules)." [GOC:go_curators](GO:0005515)	K19613 leucine-rich repeat protein SHOC2 | (RefSeq) receptor like protein 30-like (A)	Hcr9-OR2A [Solanum pimpinellifolium]	Receptor-like protein Cf-9 homolog OS=Solanum lycopersicum OX=4081 GN=HCR9-0 PE=2 SV=2
Smechr0103953.1	PF13855(Leucine rich repeat):Leucine rich repeat;PF08263(Leucine rich repeat N-terminal domain):Leucine rich repeat N-terminal domain	molecular_function:"Interacting selectively and non-covalently with any protein or protein complex (a complex of two or more proteins that may include other nonprotein molecules)." [GOC:go_curators](GO:0005515)	K19613 leucine-rich repeat protein SHOC2 | (RefSeq) receptor like protein 30-like (A)	hypothetical protein BC332_31809 [Capsicum chinense]	Receptor-like protein 9DC3 OS=Solanum pimpinellifolium OX=4084 GN=9DC3 PE=3 SV=1
Smechr0103957.1	PF13855(Leucine rich repeat):Leucine rich repeat	molecular_function:"Interacting selectively and non-covalently with any protein or protein complex (a complex of two or more proteins that may include other nonprotein molecules)." [GOC:go_curators](GO:0005515)	K19613 leucine-rich repeat protein SHOC2 | (RefSeq) receptor like protein 30-like (A)	PREDICTED: receptor-like protein 12 isoform X2 [Solanum tuberosum]	Receptor-like protein Cf-9 homolog OS=Solanum lycopersicum OX=4081 GN=HCR9-0 PE=2 SV=2
Smechr0104100.1	PF00168(C2 domain):C2 domain;PF08372(Plant phosphoribosyltransferase C-terminal):Plant phosphoribosyltransferase C-terminal	NA	K00549 5-methyltetrahydropteroyltriglutamate--homocysteine methyltransferase [EC:2.1.1.14] | (RefSeq) protein QUIRKY-like (A)	PREDICTED: protein QUIRKY [Solanum tuberosum]	Protein QUIRKY OS=Arabidopsis thaliana OX=3702 GN=QKY PE=2 SV=1
Smechr0202616.1	PF00082(Subtilase family):Subtilase family;PF05922(Peptidase inhibitor I9):Peptidase inhibitor I9	molecular_function:"Catalysis of the hydrolysis of internal, alpha-peptide bonds in a polypeptide chain by a catalytic mechanism that involves a catalytic triad consisting of a serine nucleophile that is activated by a proton relay involving an acidic residue (e.g. aspartate or glutamate) and a basic residue (usually histidine)." [GOC:mah, http://merops.sanger.ac.uk/about/glossary.htm#CATTYPE, IS…	K15333 tRNA guanosine-2'-O-methyltransferase [EC:2.1.1.34] | (RefSeq) uncharacterized protein LOC104224633 (A)	PREDICTED: subtilisin-like protease SBT1.7 [Solanum tuberosum]	Subtilisin-like protease SBT1.7 OS=Arabidopsis thaliana OX=3702 GN=SBT1.7 PE=1 SV=1
Smechr0202615.1	PF17766(Fibronectin type-III domain):-;PF00082(Subtilase family):Subtilase family;PF02225(PA domain):PA domain	molecular_function:"Catalysis of the hydrolysis of internal, alpha-peptide bonds in a polypeptide chain by a catalytic mechanism that involves a catalytic triad consisting of a serine nucleophile that is activated by a proton relay involving an acidic residue (e.g. aspartate or glutamate) and a basic residue (usually histidine)." [GOC:mah, http://merops.sanger.ac.uk/about/glossary.htm#CATTYPE, IS…	K15333 tRNA guanosine-2'-O-methyltransferase [EC:2.1.1.34] | (RefSeq) uncharacterized protein LOC104224633 (A)	PREDICTED: subtilisin-like protease SBT1.7 [Solanum tuberosum]	Subtilisin-like protease SBT1.7 OS=Arabidopsis thaliana OX=3702 GN=SBT1.7 PE=1 SV=1
Smechr0202068.1	PF00931(NB-ARC domain):NB-ARC domain	molecular_function:"Interacting selectively and non-covalently with ADP, adenosine 5'-diphosphate." [GOC:jl](GO:0043531)	K19613 leucine-rich repeat protein SHOC2 | (RefSeq) TMV resistance protein N-like (A)	PREDICTED: TMV resistance protein N-like isoform X1 [Solanum tuberosum]	TMV resistance protein N OS=Nicotiana glutinosa OX=35889 GN=N PE=1 SV=1
Smechr0201295.1	PF00082(Subtilase family):Subtilase family;PF17766(Fibronectin type-III domain):-;PF05922(Peptidase inhibitor I9):Peptidase inhibitor I9	molecular_function:"Catalysis of the hydrolysis of internal, alpha-peptide bonds in a polypeptide chain by a catalytic mechanism that involves a catalytic triad consisting of a serine nucleophile that is activated by a proton relay involving an acidic residue (e.g. aspartate or glutamate) and a basic residue (usually histidine)." [GOC:mah, http://merops.sanger.ac.uk/about/glossary.htm#CATTYPE, IS…	K15333 tRNA guanosine-2'-O-methyltransferase [EC:2.1.1.34] | (RefSeq) uncharacterized protein LOC104224633 (A)	PREDICTED: subtilisin-like protease SBT5.6 [Capsicum annuum]	Subtilisin-like protease SBT5.6 OS=Arabidopsis thaliana OX=3702 GN=SBT5.6 PE=2 SV=1
Smechr0201293.1	PF00082(Subtilase family):Subtilase family;PF17766(Fibronectin type-III domain):-;PF05922(Peptidase inhibitor I9):Peptidase inhibitor I9;PF02225(PA domain):PA domain	molecular_function:"Catalysis of the hydrolysis of internal, alpha-peptide bonds in a polypeptide chain by a catalytic mechanism that involves a catalytic triad consisting of a serine nucleophile that is activated by a proton relay involving an acidic residue (e.g. aspartate or glutamate) and a basic residue (usually histidine)." [GOC:mah, http://merops.sanger.ac.uk/about/glossary.htm#CATTYPE, IS…	K15333 tRNA guanosine-2'-O-methyltransferase [EC:2.1.1.34] | (RefSeq) uncharacterized protein LOC104224633 (A)	subtilisin-like protease SBT5.6 [Solanum pennellii]	Subtilisin-like protease SBT5.6 OS=Arabidopsis thaliana OX=3702 GN=SBT5.6 PE=2 SV=1
Smechr0201287.1	PF13855(Leucine rich repeat):Leucine rich repeat;PF00560(Leucine Rich Repeat):Leucine Rich Repeat;PF08263(Leucine rich repeat N-terminal domain):Leucine rich repeat N-terminal domain	molecular_function:"Interacting selectively and non-covalently with any protein or protein complex (a complex of two or more proteins that may include other nonprotein molecules)." [GOC:go_curators](GO:0005515)	K13420 LRR receptor-like serine/threonine-protein kinase FLS2 [EC:2.7.11.1] | (RefSeq) probable LRR receptor-like serine/threonine-protein kinase At3g47570 (A)	PREDICTED: probable LRR receptor-like serine/threonine-protein kinase At3g47570 [Solanum tuberosum]	Probable LRR receptor-like serine/threonine-protein kinase At3g47570 OS=Arabidopsis thaliana OX=3702 GN=At3g47570 PE=2 SV=1
Smechr0201228.1	PF00069(Protein kinase domain):Protein kinase domain;PF08263(Leucine rich repeat N-terminal domain):Leucine rich repeat N-terminal domain;PF13855(Leucine rich repeat):Leucine rich repeat	molecular_function:"Catalysis of the phosphorylation of an amino acid residue in a protein, usually according to the reaction: a protein + ATP = a phosphoprotein + ADP." [MetaCyc:PROTEIN-KINASE-RXN](GO:0004672),molecular_function:"Interacting selectively and non-covalently with any protein or protein complex (a complex of two or more proteins that may include other nonprotein molecules)." [GOC:go…	K13420 LRR receptor-like serine/threonine-protein kinase FLS2 [EC:2.7.11.1] | (RefSeq) probable LRR receptor-like serine/threonine-protein kinase At3g47570 (A)	PREDICTED: probable LRR receptor-like serine/threonine-protein kinase At3g47570 [Solanum tuberosum]	LRR receptor-like serine/threonine-protein kinase FLS2 OS=Arabidopsis thaliana OX=3702 GN=FLS2 PE=1 SV=1
Smechr0201225.1	PF13855(Leucine rich repeat):Leucine rich repeat;PF00069(Protein kinase domain):Protein kinase domain;PF08263(Leucine rich repeat N-terminal domain):Leucine rich repeat N-terminal domain	molecular_function:"Catalysis of the phosphorylation of an amino acid residue in a protein, usually according to the reaction: a protein + ATP = a phosphoprotein + ADP." [MetaCyc:PROTEIN-KINASE-RXN](GO:0004672),molecular_function:"Interacting selectively and non-covalently with any protein or protein complex (a complex of two or more proteins that may include other nonprotein molecules)." [GOC:go…	K13420 LRR receptor-like serine/threonine-protein kinase FLS2 [EC:2.7.11.1] | (RefSeq) probable LRR receptor-like serine/threonine-protein kinase At3g47570 (A)	PREDICTED: probable LRR receptor-like serine/threonine-protein kinase At3g47570 [Capsicum annuum]	Probable LRR receptor-like serine/threonine-protein kinase At3g47570 OS=Arabidopsis thaliana OX=3702 GN=At3g47570 PE=2 SV=1
Smechr0200277.1	PF17766(Fibronectin type-III domain):-;PF00082(Subtilase family):Subtilase family;PF02225(PA domain):PA domain;PF05922(Peptidase inhibitor I9):Peptidase inhibitor I9	molecular_function:"Catalysis of the hydrolysis of internal, alpha-peptide bonds in a polypeptide chain by a catalytic mechanism that involves a catalytic triad consisting of a serine nucleophile that is activated by a proton relay involving an acidic residue (e.g. aspartate or glutamate) and a basic residue (usually histidine)." [GOC:mah, http://merops.sanger.ac.uk/about/glossary.htm#CATTYPE, IS…	K15333 tRNA guanosine-2'-O-methyltransferase [EC:2.1.1.34] | (RefSeq) uncharacterized protein LOC104224633 (A)	PREDICTED: subtilisin-like protease SBT1.7 [Solanum tuberosum]	Subtilisin-like protease SBT1.5 OS=Arabidopsis thaliana OX=3702 GN=SBT1.5 PE=2 SV=1
Smechr0303669.1	PF02225(PA domain):PA domain;PF05922(Peptidase inhibitor I9):Peptidase inhibitor I9;PF17766(Fibronectin type-III domain):-;PF00082(Subtilase family):Subtilase family	molecular_function:"Catalysis of the hydrolysis of internal, alpha-peptide bonds in a polypeptide chain by a catalytic mechanism that involves a catalytic triad consisting of a serine nucleophile that is activated by a proton relay involving an acidic residue (e.g. aspartate or glutamate) and a basic residue (usually histidine)." [GOC:mah, http://merops.sanger.ac.uk/about/glossary.htm#CATTYPE, IS…	K15333 tRNA guanosine-2'-O-methyltransferase [EC:2.1.1.34] | (RefSeq) uncharacterized protein LOC104224633 (A)	PREDICTED: subtilisin-like protease SBT1.6 [Solanum tuberosum]	Subtilisin-like protease SBT1.5 OS=Arabidopsis thaliana OX=3702 GN=SBT1.5 PE=2 SV=1
Smechr0303651.1	PF05922(Peptidase inhibitor I9):Peptidase inhibitor I9;PF02225(PA domain):PA domain;PF00082(Subtilase family):Subtilase family;PF17766(Fibronectin type-III domain):-	molecular_function:"Catalysis of the hydrolysis of internal, alpha-peptide bonds in a polypeptide chain by a catalytic mechanism that involves a catalytic triad consisting of a serine nucleophile that is activated by a proton relay involving an acidic residue (e.g. aspartate or glutamate) and a basic residue (usually histidine)." [GOC:mah, http://merops.sanger.ac.uk/about/glossary.htm#CATTYPE, IS…	K15333 tRNA guanosine-2'-O-methyltransferase [EC:2.1.1.34] | (RefSeq) uncharacterized protein LOC104224633 (A)	PREDICTED: subtilisin-like protease SBT1.7 [Solanum tuberosum]	Subtilisin-like protease SBT1.4 OS=Arabidopsis thaliana OX=3702 GN=SBT1.4 PE=2 SV=1
Smechr0303484.1	PF00854(POT family):POT family	cellular_component:"A lipid bilayer along with all the proteins and protein complexes embedded in it an attached to it." [GOC:dos, GOC:mah, ISBN:0815316194](GO:0016020),molecular_function:"Enables the transfer of a substance, usually a specific substance or a group of related substances, from one side of a membrane to the other." [GOC:jid, GOC:mtg_transport, ISBN:0815340729](GO:0022857),biologica…	K14638 solute carrier family 15 (peptide/histidine transporter), member 3/4 | (RefSeq) protein NRT1/ PTR FAMILY 1.2-like isoform X2 (A)	hypothetical protein EJD97_014434 [Solanum chilense]	Protein NRT1/ PTR FAMILY 1.2 OS=Arabidopsis thaliana OX=3702 GN=NPF1.2 PE=1 SV=1
Smechr0302794.1	PF08372(Plant phosphoribosyltransferase C-terminal):Plant phosphoribosyltransferase C-terminal;PF00168(C2 domain):C2 domain	NA	K00549 5-methyltetrahydropteroyltriglutamate--homocysteine methyltransferase [EC:2.1.1.14] | (RefSeq) protein QUIRKY-like (A)	protein QUIRKY [Solanum pennellii]	Protein QUIRKY OS=Arabidopsis thaliana OX=3702 GN=QKY PE=2 SV=1
Smechr0301898.1	PF02225(PA domain):PA domain;PF05922(Peptidase inhibitor I9):Peptidase inhibitor I9;PF17766(Fibronectin type-III domain):-;PF00082(Subtilase family):Subtilase family	molecular_function:"Catalysis of the hydrolysis of internal, alpha-peptide bonds in a polypeptide chain by a catalytic mechanism that involves a catalytic triad consisting of a serine nucleophile that is activated by a proton relay involving an acidic residue (e.g. aspartate or glutamate) and a basic residue (usually histidine)." [GOC:mah, http://merops.sanger.ac.uk/about/glossary.htm#CATTYPE, IS…	K15333 tRNA guanosine-2'-O-methyltransferase [EC:2.1.1.34] | (RefSeq) uncharacterized protein LOC104224633 (A)	PREDICTED: subtilisin-like protease SBT1.7 [Solanum tuberosum]	Subtilisin-like protease SBT1.3 OS=Arabidopsis thaliana OX=3702 GN=SBT1.3 PE=2 SV=1
Smechr0301517.1	PF00854(POT family):POT family	cellular_component:"A lipid bilayer along with all the proteins and protein complexes embedded in it an attached to it." [GOC:dos, GOC:mah, ISBN:0815316194](GO:0016020),molecular_function:"Enables the transfer of a substance, usually a specific substance or a group of related substances, from one side of a membrane to the other." [GOC:jid, GOC:mtg_transport, ISBN:0815340729](GO:0022857),biologica…	K14638 solute carrier family 15 (peptide/histidine transporter), member 3/4 | (RefSeq) protein NRT1/ PTR FAMILY 1.2-like (A)	PREDICTED: protein NRT1/ PTR FAMILY 1.2-like [Solanum tuberosum]	Protein NRT1/ PTR FAMILY 1.2 OS=Arabidopsis thaliana OX=3702 GN=NPF1.2 PE=1 SV=1
Smechr0301514.1	PF00854(POT family):POT family	cellular_component:"A lipid bilayer along with all the proteins and protein complexes embedded in it an attached to it." [GOC:dos, GOC:mah, ISBN:0815316194](GO:0016020),molecular_function:"Enables the transfer of a substance, usually a specific substance or a group of related substances, from one side of a membrane to the other." [GOC:jid, GOC:mtg_transport, ISBN:0815340729](GO:0022857),biologica…	K14638 solute carrier family 15 (peptide/histidine transporter), member 3/4 | (RefSeq) protein NRT1/ PTR FAMILY 1.2-like (A)	PREDICTED: protein NRT1/ PTR FAMILY 1.2-like [Solanum tuberosum]	Protein NRT1/ PTR FAMILY 1.2 OS=Arabidopsis thaliana OX=3702 GN=NPF1.2 PE=1 SV=1
Smechr0301252.1	NA	NA	NA	NA	NA
Smechr0301223.1	PF01657(Salt stress response/antifungal):Salt stress response/antifungal;PF00069(Protein kinase domain):Protein kinase domain	molecular_function:"Catalysis of the phosphorylation of an amino acid residue in a protein, usually according to the reaction: a protein + ATP = a phosphoprotein + ADP." [MetaCyc:PROTEIN-KINASE-RXN](GO:0004672),molecular_function:"Interacting selectively and non-covalently with ATP, adenosine 5'-triphosphate, a universally important coenzyme and enzyme regulator." [ISBN:0198506732](GO:0005524),bi…	K04733 interleukin-1 receptor-associated kinase 4 [EC:2.7.11.1] | (RefSeq) cysteine-rich receptor-like protein kinase 2 (A)	PREDICTED: cysteine-rich receptor-like protein kinase 2 [Solanum tuberosum]	Cysteine-rich receptor-like protein kinase 2 OS=Arabidopsis thaliana OX=3702 GN=CRK2 PE=1 SV=1
Smechr0300606.1	PF00069(Protein kinase domain):Protein kinase domain	molecular_function:"Catalysis of the phosphorylation of an amino acid residue in a protein, usually according to the reaction: a protein + ATP = a phosphoprotein + ADP." [MetaCyc:PROTEIN-KINASE-RXN](GO:0004672),molecular_function:"Interacting selectively and non-covalently with ATP, adenosine 5'-triphosphate, a universally important coenzyme and enzyme regulator." [ISBN:0198506732](GO:0005524),bi…	K13420 LRR receptor-like serine/threonine-protein kinase FLS2 [EC:2.7.11.1] | (RefSeq) probable LRR receptor-like serine/threonine-protein kinase At3g47570 (A)	putative receptor-like protein kinase At3g47110 isoform X2 [Solanum pennellii]	Probable LRR receptor-like serine/threonine-protein kinase At3g47570 OS=Arabidopsis thaliana OX=3702 GN=At3g47570 PE=2 SV=1
Smechr0300454.1	PF05922(Peptidase inhibitor I9):Peptidase inhibitor I9;PF02225(PA domain):PA domain;PF00082(Subtilase family):Subtilase family;PF17766(Fibronectin type-III domain):-	molecular_function:"Catalysis of the hydrolysis of internal, alpha-peptide bonds in a polypeptide chain by a catalytic mechanism that involves a catalytic triad consisting of a serine nucleophile that is activated by a proton relay involving an acidic residue (e.g. aspartate or glutamate) and a basic residue (usually histidine)." [GOC:mah, http://merops.sanger.ac.uk/about/glossary.htm#CATTYPE, IS…	K15333 tRNA guanosine-2'-O-methyltransferase [EC:2.1.1.34] | (RefSeq) uncharacterized protein LOC104224633 (A)	PREDICTED: subtilisin-like protease SBT1.7 [Solanum tuberosum]	Subtilisin-like protease SBT1.7 OS=Arabidopsis thaliana OX=3702 GN=SBT1.7 PE=1 SV=1
Smechr0300293.1	PF00201(UDP-glucoronosyl and UDP-glucosyl transferase):UDP-glucoronosyl and UDP-glucosyl transferase	molecular_function:"Catalysis of the transfer of a hexosyl group from one compound (donor) to another (acceptor)." [GOC:jl](GO:0016758)	K23452 UDP-glucosyltransferase 85A [EC:2.4.1.-] | (RefSeq) linamarin synthase 2-like (A)	PREDICTED: 7-deoxyloganetin glucosyltransferase-like [Solanum tuberosum]	Linamarin synthase 1 OS=Manihot esculenta OX=3983 GN=UGT85K4 PE=1 SV=1
Smechr0300209.1	PF13086(AAA domain):AAA domain;PF13087(AAA domain):AAA domain	NA	K10706 senataxin [EC:3.6.4.-] | (RefSeq) uncharacterized LOC102595832 (A)	PREDICTED: uncharacterized protein LOC102595832 [Solanum tuberosum]	Probable helicase MAGATAMA 3 OS=Arabidopsis thaliana OX=3702 GN=MAA3 PE=2 SV=1
Smechr0402349.1	PF00096(Zinc finger, C2H2 type):Zinc finger, C2H2 type	molecular_function:"Interacting selectively and non-covalently with any nucleic acid." [GOC:jl](GO:0003676)	K12309 beta-galactosidase [EC:3.2.1.23] | (Kazusa) Lj3g3v0323160.1; - (A)	zinc finger protein GAI-ASSOCIATED FACTOR 1-like [Solanum pennellii]	Zinc finger protein GAI-ASSOCIATED FACTOR 1 OS=Arabidopsis thaliana OX=3702 GN=GAF1 PE=1 SV=1
Smechr0402149.1	PF02225(PA domain):PA domain;PF05922(Peptidase inhibitor I9):Peptidase inhibitor I9;PF17766(Fibronectin type-III domain):-;PF00082(Subtilase family):Subtilase family	molecular_function:"Catalysis of the hydrolysis of internal, alpha-peptide bonds in a polypeptide chain by a catalytic mechanism that involves a catalytic triad consisting of a serine nucleophile that is activated by a proton relay involving an acidic residue (e.g. aspartate or glutamate) and a basic residue (usually histidine)." [GOC:mah, http://merops.sanger.ac.uk/about/glossary.htm#CATTYPE, IS…	K15333 tRNA guanosine-2'-O-methyltransferase [EC:2.1.1.34] | (RefSeq) uncharacterized protein LOC104224633 (A)	subtilisin-like protease SBT1.7 [Solanum pennellii]	Subtilisin-like protease SBT1.7 OS=Arabidopsis thaliana OX=3702 GN=SBT1.7 PE=1 SV=1
Smechr0401800.1	PF02536(mTERF):mTERF	molecular_function:"Interacting selectively and non-covalently with double-stranded DNA." [GOC:elh, GOC:vw](GO:0003690),biological_process:"Any process that modulates the frequency, rate or extent of cellular DNA-templated transcription." [GOC:go_curators, GOC:txnOH](GO:0006355)	K15032 mTERF domain-containing protein, mitochondrial | (RefSeq) uncharacterized protein LOC101266934 (A)	PREDICTED: uncharacterized protein LOC102602405 [Solanum tuberosum]	Transcription termination factor MTERF5, chloroplastic OS=Arabidopsis thaliana OX=3702 GN=MTERF5 PE=2 SV=1
Smechr0502763.1	PF00560(Leucine Rich Repeat):Leucine Rich Repeat;PF08263(Leucine rich repeat N-terminal domain):Leucine rich repeat N-terminal domain;PF13855(Leucine rich repeat):Leucine rich repeat	molecular_function:"Interacting selectively and non-covalently with any protein or protein complex (a complex of two or more proteins that may include other nonprotein molecules)." [GOC:go_curators](GO:0005515)	K13023 carboxypeptidase N regulatory subunit | (RefSeq) receptor-like protein 12 (A)	receptor-like protein Cf-9 [Solanum lycopersicum]	Receptor-like protein Cf-9 OS=Solanum pimpinellifolium OX=4084 GN=CF-9 PE=1 SV=1
Smechr0502759.1	PF08263(Leucine rich repeat N-terminal domain):Leucine rich repeat N-terminal domain	NA	K13023 carboxypeptidase N regulatory subunit | (RefSeq) receptor-like protein 12 (A)	PREDICTED: receptor-like protein 12 [Solanum tuberosum]	Receptor-like protein 9DC3 OS=Solanum pimpinellifolium OX=4084 GN=9DC3 PE=3 SV=1
Smechr0502728.1	PF08263(Leucine rich repeat N-terminal domain):Leucine rich repeat N-terminal domain;PF13855(Leucine rich repeat):Leucine rich repeat;PF13516(Leucine Rich repeat):Leucine Rich repeat	molecular_function:"Interacting selectively and non-covalently with any protein or protein complex (a complex of two or more proteins that may include other nonprotein molecules)." [GOC:go_curators](GO:0005515)	K13466 EIX receptor 1/2 | (RefSeq) receptor-like protein EIX2 (A)	hypothetical protein EJD97_018967 [Solanum chilense]	Receptor-like protein Cf-9 OS=Solanum pimpinellifolium OX=4084 GN=CF-9 PE=1 SV=1
Smechr0502561.1	PF00931(NB-ARC domain):NB-ARC domain;PF01582(TIR domain):TIR domain	molecular_function:"Interacting selectively and non-covalently with any protein or protein complex (a complex of two or more proteins that may include other nonprotein molecules)." [GOC:go_curators](GO:0005515),biological_process:"The cellular process in which a signal is conveyed to trigger a change in the activity or state of a cell. Signal transduction begins with reception of a signal (e.g. a…	K22038 volume-regulated anion channel | (RefSeq) TMV resistance protein N-like isoform X1 (A)	PREDICTED: TMV resistance protein N-like [Solanum tuberosum]	TMV resistance protein N OS=Nicotiana glutinosa OX=35889 GN=N PE=1 SV=1
Smechr0502486.1	PF00931(NB-ARC domain):NB-ARC domain;PF01582(TIR domain):TIR domain	molecular_function:"Interacting selectively and non-covalently with any protein or protein complex (a complex of two or more proteins that may include other nonprotein molecules)." [GOC:go_curators](GO:0005515),biological_process:"The cellular process in which a signal is conveyed to trigger a change in the activity or state of a cell. Signal transduction begins with reception of a signal (e.g. a…	K22038 volume-regulated anion channel | (RefSeq) TMV resistance protein N-like isoform X1 (A)	PREDICTED: TMV resistance protein N-like [Solanum tuberosum]	TMV resistance protein N OS=Nicotiana glutinosa OX=35889 GN=N PE=1 SV=1
Smechr0502445.1	PF00854(POT family):POT family	cellular_component:"A lipid bilayer along with all the proteins and protein complexes embedded in it an attached to it." [GOC:dos, GOC:mah, ISBN:0815316194](GO:0016020),molecular_function:"Enables the transfer of a substance, usually a specific substance or a group of related substances, from one side of a membrane to the other." [GOC:jid, GOC:mtg_transport, ISBN:0815340729](GO:0022857),biologica…	K14638 solute carrier family 15 (peptide/histidine transporter), member 3/4 | (RefSeq) protein NRT1/ PTR FAMILY 1.2 (A)	PREDICTED: protein NRT1/ PTR FAMILY 1.2 isoform X1 [Solanum tuberosum]	Protein NRT1/ PTR FAMILY 1.2 OS=Arabidopsis thaliana OX=3702 GN=NPF1.2 PE=1 SV=1
Smechr0502218.1	PF00201(UDP-glucoronosyl and UDP-glucosyl transferase):UDP-glucoronosyl and UDP-glucosyl transferase	molecular_function:"Catalysis of the transfer of a hexosyl group from one compound (donor) to another (acceptor)." [GOC:jl](GO:0016758)	K23452 UDP-glucosyltransferase 85A [EC:2.4.1.-] | (RefSeq) 7-deoxyloganetin glucosyltransferase-like (A)	PREDICTED: 7-deoxyloganetin glucosyltransferase-like [Solanum tuberosum]	7-deoxyloganetin glucosyltransferase OS=Gardenia jasminoides OX=114476 GN=UGT85A24 PE=1 SV=1
Smechr0502217.1	PF00201(UDP-glucoronosyl and UDP-glucosyl transferase):UDP-glucoronosyl and UDP-glucosyl transferase	molecular_function:"Catalysis of the transfer of a hexosyl group from one compound (donor) to another (acceptor)." [GOC:jl](GO:0016758)	K23452 UDP-glucosyltransferase 85A [EC:2.4.1.-] | (RefSeq) 7-deoxyloganetin glucosyltransferase-like (A)	PREDICTED: 7-deoxyloganetin glucosyltransferase-like [Solanum tuberosum]	7-deoxyloganetin glucosyltransferase OS=Gardenia jasminoides OX=114476 GN=UGT85A24 PE=1 SV=1
Smechr0501984.1	PF13855(Leucine rich repeat):Leucine rich repeat;PF08263(Leucine rich repeat N-terminal domain):Leucine rich repeat N-terminal domain;PF00560(Leucine Rich Repeat):Leucine Rich Repeat	molecular_function:"Interacting selectively and non-covalently with any protein or protein complex (a complex of two or more proteins that may include other nonprotein molecules)." [GOC:go_curators](GO:0005515)	K13420 LRR receptor-like serine/threonine-protein kinase FLS2 [EC:2.7.11.1] | (RefSeq) LRR receptor-like serine/threonine-protein kinase FLS2 (A)	PREDICTED: probable leucine-rich repeat receptor-like protein kinase At1g35710 isoform X1 [Solanum tuberosum]	Receptor-like protein 9DC3 OS=Solanum pimpinellifolium OX=4084 GN=9DC3 PE=3 SV=1
Smechr0501970.1	PF13855(Leucine rich repeat):Leucine rich repeat	molecular_function:"Interacting selectively and non-covalently with any protein or protein complex (a complex of two or more proteins that may include other nonprotein molecules)." [GOC:go_curators](GO:0005515)	K19613 leucine-rich repeat protein SHOC2 | (RefSeq) receptor-like protein 12 (A)	PREDICTED: probable leucine-rich repeat receptor-like protein kinase At1g35710 [Solanum tuberosum]	Receptor-like protein 9DC3 OS=Solanum pimpinellifolium OX=4084 GN=9DC3 PE=3 SV=1
Smechr0501949.1	PF00067(Cytochrome P450):Cytochrome P450	molecular_function:"Interacting selectively and non-covalently with iron (Fe) ions." [GOC:ai](GO:0005506),molecular_function:"Catalysis of an oxidation-reduction (redox) reaction in which hydrogen or electrons are transferred from each of two donors, and molecular oxygen is reduced or incorporated into a donor." [GOC:mah](GO:0016705),molecular_function:"Interacting selectively and non-covalently …	K20562 biphenyl-4-hydroxylase | (RefSeq) cytochrome P450 CYP736A12-like (A)	cytochrome P450 CYP736A12-like [Solanum pennellii]	Cytochrome P450 CYP736A12 OS=Panax ginseng OX=4054 PE=2 SV=1
Smechr0501938.1	PF00067(Cytochrome P450):Cytochrome P450	molecular_function:"Interacting selectively and non-covalently with iron (Fe) ions." [GOC:ai](GO:0005506),molecular_function:"Catalysis of an oxidation-reduction (redox) reaction in which hydrogen or electrons are transferred from each of two donors, and molecular oxygen is reduced or incorporated into a donor." [GOC:mah](GO:0016705),molecular_function:"Interacting selectively and non-covalently …	K20562 biphenyl-4-hydroxylase | (RefSeq) cytochrome P450 CYP736A12-like (A)	ferulate-5-hydroxylase [Vigna unguiculata]	Cytochrome P450 CYP736A12 OS=Panax ginseng OX=4054 PE=2 SV=1
Smechr0501805.1	PF00067(Cytochrome P450):Cytochrome P450	molecular_function:"Interacting selectively and non-covalently with iron (Fe) ions." [GOC:ai](GO:0005506),molecular_function:"Catalysis of an oxidation-reduction (redox) reaction in which hydrogen or electrons are transferred from each of two donors, and molecular oxygen is reduced or incorporated into a donor." [GOC:mah](GO:0016705),molecular_function:"Interacting selectively and non-covalently …	K20562 biphenyl-4-hydroxylase | (RefSeq) cytochrome P450 CYP736A12-like (A)	PREDICTED: cytochrome P450 CYP736A12-like [Solanum tuberosum]	Cytochrome P450 CYP736A12 OS=Panax ginseng OX=4054 PE=2 SV=1
Smechr0501663.1	PF00931(NB-ARC domain):NB-ARC domain	molecular_function:"Interacting selectively and non-covalently with ADP, adenosine 5'-diphosphate." [GOC:jl](GO:0043531)	K13457 disease resistance protein RPM1 | (RefSeq) putative late blight resistance protein homolog R1A-3 (A)	late blight resistance protein Rpi-amr3 [Solanum americanum]	Putative late blight resistance protein homolog R1B-17 OS=Solanum demissum OX=50514 GN=R1B-17 PE=3 SV=1
Smechr0501364.1	NA	molecular_function:"Interacting selectively and non-covalently with any protein or protein complex (a complex of two or more proteins that may include other nonprotein molecules)." [GOC:go_curators](GO:0005515)	K19613 leucine-rich repeat protein SHOC2 | (RefSeq) receptor-like protein 12 (A)	PREDICTED: receptor-like protein 12 [Solanum tuberosum]	Receptor-like protein Cf-9 OS=Solanum pimpinellifolium OX=4084 GN=CF-9 PE=1 SV=1
Smechr0501356.1	PF08263(Leucine rich repeat N-terminal domain):Leucine rich repeat N-terminal domain;PF00560(Leucine Rich Repeat):Leucine Rich Repeat;PF13855(Leucine rich repeat):Leucine rich repeat	molecular_function:"Interacting selectively and non-covalently with any protein or protein complex (a complex of two or more proteins that may include other nonprotein molecules)." [GOC:go_curators](GO:0005515)	K13420 LRR receptor-like serine/threonine-protein kinase FLS2 [EC:2.7.11.1] | (RefSeq) LRR receptor-like serine/threonine-protein kinase FLS2 (A)	receptor-like protein 9DC3 [Solanum pennellii]	Receptor-like protein Cf-9 homolog OS=Solanum lycopersicum OX=4081 GN=HCR9-0 PE=2 SV=2
Smechr0501323.1	PF00560(Leucine Rich Repeat):Leucine Rich Repeat	molecular_function:"Interacting selectively and non-covalently with any protein or protein complex (a complex of two or more proteins that may include other nonprotein molecules)." [GOC:go_curators](GO:0005515)	K13420 LRR receptor-like serine/threonine-protein kinase FLS2 [EC:2.7.11.1] | (RefSeq) LRR receptor-like serine/threonine-protein kinase FLS2 (A)	PREDICTED: receptor-like protein 12 [Solanum tuberosum]	LRR receptor-like serine/threonine-protein kinase FLS2 OS=Oryza sativa subsp. japonica OX=39947 GN=FLS2 PE=1 SV=1
Smechr0500989.1	PF00067(Cytochrome P450):Cytochrome P450	molecular_function:"Interacting selectively and non-covalently with iron (Fe) ions." [GOC:ai](GO:0005506),molecular_function:"Catalysis of an oxidation-reduction (redox) reaction in which hydrogen or electrons are transferred from each of two donors, and molecular oxygen is reduced or incorporated into a donor." [GOC:mah](GO:0016705),molecular_function:"Interacting selectively and non-covalently …	K20562 biphenyl-4-hydroxylase | (RefSeq) cytochrome P450 CYP736A12-like (A)	PREDICTED: cytochrome P450 CYP736A12-like isoform X1 [Solanum tuberosum]	Cytochrome P450 CYP736A12 OS=Panax ginseng OX=4054 PE=2 SV=1
Smechr0602132.1	PF00082(Subtilase family):Subtilase family;PF17766(Fibronectin type-III domain):-;PF05922(Peptidase inhibitor I9):Peptidase inhibitor I9;PF02225(PA domain):PA domain	molecular_function:"Catalysis of the hydrolysis of internal, alpha-peptide bonds in a polypeptide chain by a catalytic mechanism that involves a catalytic triad consisting of a serine nucleophile that is activated by a proton relay involving an acidic residue (e.g. aspartate or glutamate) and a basic residue (usually histidine)." [GOC:mah, http://merops.sanger.ac.uk/about/glossary.htm#CATTYPE, IS…	K15333 tRNA guanosine-2'-O-methyltransferase [EC:2.1.1.34] | (RefSeq) uncharacterized protein LOC104224633 (A)	PREDICTED: subtilisin-like protease SBT1.7 [Solanum tuberosum]	Subtilisin-like protease SBT1.4 OS=Arabidopsis thaliana OX=3702 GN=SBT1.4 PE=2 SV=1
Smechr0602048.1	PF00931(NB-ARC domain):NB-ARC domain	molecular_function:"Interacting selectively and non-covalently with ADP, adenosine 5'-diphosphate." [GOC:jl](GO:0043531)	K13457 disease resistance protein RPM1 | (RefSeq) putative late blight resistance protein homolog R1A-3 (A)	PREDICTED: putative late blight resistance protein homolog R1A-10 [Solanum tuberosum]	Putative late blight resistance protein homolog R1A-6 OS=Solanum demissum OX=50514 GN=R1A-6 PE=3 SV=2
Smechr0602044.1	NA	NA	K07198 5'-AMP-activated protein kinase, catalytic alpha subunit [EC:2.7.11.11] | (RefSeq) putative late blight resistance protein homolog R1B-23 (A)	PREDICTED: putative late blight resistance protein homolog R1A-10 [Solanum tuberosum]	Putative late blight resistance protein homolog R1B-12 OS=Solanum demissum OX=50514 GN=R1B-12 PE=3 SV=2
Smechr0602043.1	NA	NA	K07198 5'-AMP-activated protein kinase, catalytic alpha subunit [EC:2.7.11.11] | (RefSeq) putative late blight resistance protein homolog R1B-23 (A)	PREDICTED: putative late blight resistance protein homolog R1A-10 [Solanum tuberosum]	Putative late blight resistance protein homolog R1C-3 OS=Solanum demissum OX=50514 GN=R1C-3 PE=3 SV=1
Smechr0600635.1	PF00069(Protein kinase domain):Protein kinase domain;PF00560(Leucine Rich Repeat):Leucine Rich Repeat	molecular_function:"Catalysis of the phosphorylation of an amino acid residue in a protein, usually according to the reaction: a protein + ATP = a phosphoprotein + ADP." [MetaCyc:PROTEIN-KINASE-RXN](GO:0004672),molecular_function:"Interacting selectively and non-covalently with any protein or protein complex (a complex of two or more proteins that may include other nonprotein molecules)." [GOC:go…	K13420 LRR receptor-like serine/threonine-protein kinase FLS2 [EC:2.7.11.1] | (RefSeq) putative receptor-like protein kinase At3g47110 isoform X1 (A)	probable LRR receptor-like serine/threonine-protein kinase At3g47570 [Solanum pennellii]	Probable LRR receptor-like serine/threonine-protein kinase At3g47570 OS=Arabidopsis thaliana OX=3702 GN=At3g47570 PE=2 SV=1
Smechr0600573.1	PF13086(AAA domain):AAA domain;PF13087(AAA domain):AAA domain	NA	K10706 senataxin [EC:3.6.4.-] | (RefSeq) LOW QUALITY PROTEIN: uncharacterized protein LOC107021995 (A)	LOW QUALITY PROTEIN: uncharacterized protein LOC107021995 [Solanum pennellii]	Probable helicase MAGATAMA 3 OS=Arabidopsis thaliana OX=3702 GN=MAA3 PE=2 SV=1
Smechr0600424.1	PF01582(TIR domain):TIR domain;PF00931(NB-ARC domain):NB-ARC domain	molecular_function:"Interacting selectively and non-covalently with any protein or protein complex (a complex of two or more proteins that may include other nonprotein molecules)." [GOC:go_curators](GO:0005515),biological_process:"The cellular process in which a signal is conveyed to trigger a change in the activity or state of a cell. Signal transduction begins with reception of a signal (e.g. a…	K22038 volume-regulated anion channel | (RefSeq) TMV resistance protein N-like (A)	PREDICTED: TMV resistance protein N-like isoform X2 [Solanum tuberosum]	TMV resistance protein N OS=Nicotiana glutinosa OX=35889 GN=N PE=1 SV=1
Smechr0600418.1	PF13855(Leucine rich repeat):Leucine rich repeat	molecular_function:"Interacting selectively and non-covalently with any protein or protein complex (a complex of two or more proteins that may include other nonprotein molecules)." [GOC:go_curators](GO:0005515)	K19613 leucine-rich repeat protein SHOC2 | (RefSeq) TMV resistance protein N-like (A)	PREDICTED: LOW QUALITY PROTEIN: uncharacterized protein LOC102590743 [Solanum tuberosum]	TMV resistance protein N OS=Nicotiana glutinosa OX=35889 GN=N PE=1 SV=1
Smechr0702255.1	PF02225(PA domain):PA domain;PF05922(Peptidase inhibitor I9):Peptidase inhibitor I9;PF17766(Fibronectin type-III domain):-;PF00082(Subtilase family):Subtilase family	molecular_function:"Catalysis of the hydrolysis of internal, alpha-peptide bonds in a polypeptide chain by a catalytic mechanism that involves a catalytic triad consisting of a serine nucleophile that is activated by a proton relay involving an acidic residue (e.g. aspartate or glutamate) and a basic residue (usually histidine)." [GOC:mah, http://merops.sanger.ac.uk/about/glossary.htm#CATTYPE, IS…	K15333 tRNA guanosine-2'-O-methyltransferase [EC:2.1.1.34] | (RefSeq) uncharacterized protein LOC104224633 (A)	subtilisin-like protease SBT5.3 [Solanum pennellii]	Subtilisin-like protease SBT5.3 OS=Arabidopsis thaliana OX=3702 GN=AIR3 PE=2 SV=1
Smechr0701790.1	PF13041(PPR repeat family):PPR repeat family;PF01535(PPR repeat):PPR repeat	NA	K17964 leucine-rich PPR motif-containing protein, mitochondrial | (RefSeq) LOW QUALITY PROTEIN: pentatricopeptide repeat-containing protein At5g55840-like (A)	PREDICTED: LOW QUALITY PROTEIN: pentatricopeptide repeat-containing protein At3g22470, mitochondrial-like [Solanum tuberosum]	Putative pentatricopeptide repeat-containing protein At1g12700, mitochondrial OS=Arabidopsis thaliana OX=3702 GN=At1g12700 PE=3 SV=1
Smechr0701323.1	PF02225(PA domain):PA domain;PF05922(Peptidase inhibitor I9):Peptidase inhibitor I9;PF17766(Fibronectin type-III domain):-;PF00082(Subtilase family):Subtilase family	molecular_function:"Catalysis of the hydrolysis of internal, alpha-peptide bonds in a polypeptide chain by a catalytic mechanism that involves a catalytic triad consisting of a serine nucleophile that is activated by a proton relay involving an acidic residue (e.g. aspartate or glutamate) and a basic residue (usually histidine)." [GOC:mah, http://merops.sanger.ac.uk/about/glossary.htm#CATTYPE, IS…	K15333 tRNA guanosine-2'-O-methyltransferase [EC:2.1.1.34] | (RefSeq) uncharacterized protein LOC104224633 (A)	hypothetical protein EJD97_025849 [Solanum chilense]	Subtilisin-like protease SBT1.8 OS=Arabidopsis thaliana OX=3702 GN=SBT1.8 PE=1 SV=1
Smechr0701184.1	PF00168(C2 domain):C2 domain;PF08372(Plant phosphoribosyltransferase C-terminal):Plant phosphoribosyltransferase C-terminal	NA	K00549 5-methyltetrahydropteroyltriglutamate--homocysteine methyltransferase [EC:2.1.1.14] | (RefSeq) protein QUIRKY-like (A)	PREDICTED: protein QUIRKY-like [Solanum tuberosum]	FT-interacting protein 1 OS=Arabidopsis thaliana OX=3702 GN=FTIP1 PE=1 SV=1
Smechr0700452.1	PF17766(Fibronectin type-III domain):-;PF00082(Subtilase family):Subtilase family;PF02225(PA domain):PA domain	molecular_function:"Catalysis of the hydrolysis of internal, alpha-peptide bonds in a polypeptide chain by a catalytic mechanism that involves a catalytic triad consisting of a serine nucleophile that is activated by a proton relay involving an acidic residue (e.g. aspartate or glutamate) and a basic residue (usually histidine)." [GOC:mah, http://merops.sanger.ac.uk/about/glossary.htm#CATTYPE, IS…	K15333 tRNA guanosine-2'-O-methyltransferase [EC:2.1.1.34] | (RefSeq) uncharacterized protein LOC104224633 (A)	PREDICTED: subtilisin-like protease SBT1.2 [Solanum tuberosum]	Subtilisin-like protease SBT1.2 OS=Arabidopsis thaliana OX=3702 GN=SBT1.2 PE=2 SV=1
Smechr0700442.1	PF00931(NB-ARC domain):NB-ARC domain	molecular_function:"Interacting selectively and non-covalently with ADP, adenosine 5'-diphosphate." [GOC:jl](GO:0043531)	K13457 disease resistance protein RPM1 | (RefSeq) putative late blight resistance protein homolog R1B-14 (A)	PREDICTED: putative late blight resistance protein homolog R1B-12 [Solanum tuberosum]	Late blight resistance protein R1-A OS=Solanum demissum OX=50514 GN=R1A PE=3 SV=1
Smechr0801839.1	PF08263(Leucine rich repeat N-terminal domain):Leucine rich repeat N-terminal domain;PF00069(Protein kinase domain):Protein kinase domain;PF00560(Leucine Rich Repeat):Leucine Rich Repeat;PF13855(Leucine rich repeat):Leucine rich repeat	molecular_function:"Catalysis of the phosphorylation of an amino acid residue in a protein, usually according to the reaction: a protein + ATP = a phosphoprotein + ADP." [MetaCyc:PROTEIN-KINASE-RXN](GO:0004672),molecular_function:"Interacting selectively and non-covalently with any protein or protein complex (a complex of two or more proteins that may include other nonprotein molecules)." [GOC:go…	K13420 LRR receptor-like serine/threonine-protein kinase FLS2 [EC:2.7.11.1] | (RefSeq) probable LRR receptor-like serine/threonine-protein kinase At3g47570 (A)	hypothetical protein T459_01028 [Capsicum annuum]	Probable LRR receptor-like serine/threonine-protein kinase At3g47570 OS=Arabidopsis thaliana OX=3702 GN=At3g47570 PE=2 SV=1
Smechr0801725.1	PF12143(Protein of unknown function (DUF_B2219)):Protein of unknown function (DUF_B2219);PF12142(Polyphenol oxidase middle domain):Polyphenol oxidase middle domain;PF00264(Common central domain of tyrosinase):Common central domain of tyrosinase	molecular_function:"Catalysis of the reaction: 2 catechol + O2 = 2 1,2-benzoquinone + 2 H2O." [EC:1.10.3.1](GO:0004097),molecular_function:"Catalysis of an oxidation-reduction (redox) reaction, a reversible chemical reaction in which the oxidation state of an atom or atoms within a molecule is altered. One substrate acts as a hydrogen or electron donor and becomes oxidized, while the other acts a…	K00422 polyphenol oxidase [EC:1.10.3.1] | (RefSeq) polyphenol oxidase E, chloroplastic-like (A)	polyphenol oxidase E, chloroplastic-like [Solanum pennellii]	Polyphenol oxidase F, chloroplastic OS=Solanum lycopersicum OX=4081 PE=3 SV=1
Smechr0801685.1	PF00264(Common central domain of tyrosinase):Common central domain of tyrosinase;PF12142(Polyphenol oxidase middle domain):Polyphenol oxidase middle domain;PF12143(Protein of unknown function (DUF_B2219)):Protein of unknown function (DUF_B2219)	molecular_function:"Catalysis of the reaction: 2 catechol + O2 = 2 1,2-benzoquinone + 2 H2O." [EC:1.10.3.1](GO:0004097),molecular_function:"Catalysis of an oxidation-reduction (redox) reaction, a reversible chemical reaction in which the oxidation state of an atom or atoms within a molecule is altered. One substrate acts as a hydrogen or electron donor and becomes oxidized, while the other acts a…	K00422 polyphenol oxidase [EC:1.10.3.1] | (RefSeq) catechol oxidase B, chloroplastic (A)	chloroplast polyphenol oxidase precursor [Solanum melongena]	Catechol oxidase B, chloroplastic (Fragment) OS=Solanum tuberosum OX=4113 PE=2 SV=1
Smechr0801450.1	PF00854(POT family):POT family	cellular_component:"A lipid bilayer along with all the proteins and protein complexes embedded in it an attached to it." [GOC:dos, GOC:mah, ISBN:0815316194](GO:0016020),molecular_function:"Enables the transfer of a substance, usually a specific substance or a group of related substances, from one side of a membrane to the other." [GOC:jid, GOC:mtg_transport, ISBN:0815340729](GO:0022857),biologica…	K14638 solute carrier family 15 (peptide/histidine transporter), member 3/4 | (RefSeq) protein NRT1/ PTR FAMILY 1.2-like (A)	PREDICTED: protein NRT1/ PTR FAMILY 1.2-like [Solanum tuberosum]	Protein NRT1/ PTR FAMILY 1.2 OS=Arabidopsis thaliana OX=3702 GN=NPF1.2 PE=1 SV=1
Smechr0800079.1	PF00082(Subtilase family):Subtilase family;PF17766(Fibronectin type-III domain):-;PF05922(Peptidase inhibitor I9):Peptidase inhibitor I9;PF02225(PA domain):PA domain	molecular_function:"Catalysis of the hydrolysis of internal, alpha-peptide bonds in a polypeptide chain by a catalytic mechanism that involves a catalytic triad consisting of a serine nucleophile that is activated by a proton relay involving an acidic residue (e.g. aspartate or glutamate) and a basic residue (usually histidine)." [GOC:mah, http://merops.sanger.ac.uk/about/glossary.htm#CATTYPE, IS…	K15333 tRNA guanosine-2'-O-methyltransferase [EC:2.1.1.34] | (RefSeq) uncharacterized protein LOC104224633 (A)	PREDICTED: subtilisin-like protease SBT1.7 [Capsicum annuum]	Subtilisin-like protease SBT1.7 OS=Arabidopsis thaliana OX=3702 GN=SBT1.7 PE=1 SV=1
Smechr0800078.1	PF00082(Subtilase family):Subtilase family;PF17766(Fibronectin type-III domain):-;PF05922(Peptidase inhibitor I9):Peptidase inhibitor I9;PF02225(PA domain):PA domain	molecular_function:"Catalysis of the hydrolysis of internal, alpha-peptide bonds in a polypeptide chain by a catalytic mechanism that involves a catalytic triad consisting of a serine nucleophile that is activated by a proton relay involving an acidic residue (e.g. aspartate or glutamate) and a basic residue (usually histidine)." [GOC:mah, http://merops.sanger.ac.uk/about/glossary.htm#CATTYPE, IS…	K15333 tRNA guanosine-2'-O-methyltransferase [EC:2.1.1.34] | (RefSeq) uncharacterized protein LOC104224633 (A)	hypothetical protein EJD97_009741 [Solanum chilense]	Subtilisin-like protease SBT1.7 OS=Arabidopsis thaliana OX=3702 GN=SBT1.7 PE=1 SV=1
Smechr0901630.1	PF17766(Fibronectin type-III domain):-;PF00082(Subtilase family):Subtilase family;PF02225(PA domain):PA domain;PF05922(Peptidase inhibitor I9):Peptidase inhibitor I9	molecular_function:"Catalysis of the hydrolysis of internal, alpha-peptide bonds in a polypeptide chain by a catalytic mechanism that involves a catalytic triad consisting of a serine nucleophile that is activated by a proton relay involving an acidic residue (e.g. aspartate or glutamate) and a basic residue (usually histidine)." [GOC:mah, http://merops.sanger.ac.uk/about/glossary.htm#CATTYPE, IS…	K15333 tRNA guanosine-2'-O-methyltransferase [EC:2.1.1.34] | (RefSeq) uncharacterized protein LOC104224633 (A)	PREDICTED: subtilisin-like protease SBT1.2 [Solanum tuberosum]	Subtilisin-like protease SBT1.2 OS=Arabidopsis thaliana OX=3702 GN=SBT1.2 PE=2 SV=1
Smechr0901592.1	PF00168(C2 domain):C2 domain;PF08372(Plant phosphoribosyltransferase C-terminal):Plant phosphoribosyltransferase C-terminal	NA	K00549 5-methyltetrahydropteroyltriglutamate--homocysteine methyltransferase [EC:2.1.1.14] | (RefSeq) protein QUIRKY-like (A)	PREDICTED: protein QUIRKY [Solanum tuberosum]	FT-interacting protein 3 OS=Arabidopsis thaliana OX=3702 GN=FTIP3 PE=1 SV=1
Smechr1001290.1	PF00931(NB-ARC domain):NB-ARC domain	molecular_function:"Interacting selectively and non-covalently with ADP, adenosine 5'-diphosphate." [GOC:jl](GO:0043531)	K12818 ATP-dependent RNA helicase DHX8/PRP22 [EC:3.6.4.13] | (RefSeq) NB-ARC domain disease resistance protein, putative (A)	PREDICTED: putative disease resistance RPP13-like protein 1 isoform X2 [Solanum tuberosum]	Putative disease resistance RPP13-like protein 1 OS=Arabidopsis thaliana OX=3702 GN=RPPL1 PE=3 SV=1
Smechr1000487.1	NA	NA	K07198 5'-AMP-activated protein kinase, catalytic alpha subunit [EC:2.7.11.11] | (RefSeq) putative late blight resistance protein homolog R1B-23 (A)	putative late blight resistance protein homolog R1A-10 [Solanum lycopersicum]	Putative late blight resistance protein homolog R1B-8 OS=Solanum demissum OX=50514 GN=R1B-8 PE=5 SV=1
Smechr1000349.1	PF05922(Peptidase inhibitor I9):Peptidase inhibitor I9;PF02225(PA domain):PA domain;PF00082(Subtilase family):Subtilase family;PF17766(Fibronectin type-III domain):-	molecular_function:"Catalysis of the hydrolysis of internal, alpha-peptide bonds in a polypeptide chain by a catalytic mechanism that involves a catalytic triad consisting of a serine nucleophile that is activated by a proton relay involving an acidic residue (e.g. aspartate or glutamate) and a basic residue (usually histidine)." [GOC:mah, http://merops.sanger.ac.uk/about/glossary.htm#CATTYPE, IS…	K15333 tRNA guanosine-2'-O-methyltransferase [EC:2.1.1.34] | (RefSeq) uncharacterized protein LOC104224633 (A)	PREDICTED: subtilisin-like protease SBT5.3 [Solanum tuberosum]	Subtilisin-like protease SBT5.3 OS=Arabidopsis thaliana OX=3702 GN=AIR3 PE=2 SV=1
Smechr1000152.1	PF18052(Rx N-terminal domain):-;PF00931(NB-ARC domain):NB-ARC domain	molecular_function:"Interacting selectively and non-covalently with ADP, adenosine 5'-diphosphate." [GOC:jl](GO:0043531)	K13457 disease resistance protein RPM1 | (RefSeq) putative late blight resistance protein homolog R1B-14 (A)	hypothetical protein T459_26856 [Capsicum annuum]	Putative late blight resistance protein homolog R1A-6 OS=Solanum demissum OX=50514 GN=R1A-6 PE=3 SV=2
Smechr1100172.1	PF08240(Alcohol dehydrogenase GroES-like domain):Alcohol dehydrogenase GroES-like domain;PF00107(Zinc-binding dehydrogenase):Zinc-binding dehydrogenase	molecular_function:"Catalysis of an oxidation-reduction (redox) reaction, a reversible chemical reaction in which the oxidation state of an atom or atoms within a molecule is altered. One substrate acts as a hydrogen or electron donor and becomes oxidized, while the other acts as hydrogen or electron acceptor and becomes reduced." [GOC:go_curators](GO:0016491),biological_process:"A metabolic proc…	K23232 8-hydroxygeraniol dehydrogenase [EC:1.1.1.324] | (RefSeq) 8-hydroxygeraniol dehydrogenase (A)	8-hydroxygeraniol dehydrogenase [Solanum lycopersicum]	8-hydroxygeraniol dehydrogenase OS=Catharanthus roseus OX=4058 GN=10HGO PE=1 SV=1
Smechr1100716.1	PF00067(Cytochrome P450):Cytochrome P450	molecular_function:"Interacting selectively and non-covalently with iron (Fe) ions." [GOC:ai](GO:0005506),molecular_function:"Catalysis of an oxidation-reduction (redox) reaction in which hydrogen or electrons are transferred from each of two donors, and molecular oxygen is reduced or incorporated into a donor." [GOC:mah](GO:0016705),molecular_function:"Interacting selectively and non-covalently …	K15405 midchain alkane hydroxylase | (RefSeq) CYP96A15; cytochrome P450, family 96, subfamily A, polypeptide 15 (A)	hypothetical protein BC332_30866 [Capsicum chinense]	Alkane hydroxylase MAH1 OS=Arabidopsis thaliana OX=3702 GN=CYP96A15 PE=2 SV=1
Smechr1100717.1	PF00067(Cytochrome P450):Cytochrome P450	molecular_function:"Interacting selectively and non-covalently with iron (Fe) ions." [GOC:ai](GO:0005506),molecular_function:"Catalysis of an oxidation-reduction (redox) reaction in which hydrogen or electrons are transferred from each of two donors, and molecular oxygen is reduced or incorporated into a donor." [GOC:mah](GO:0016705),molecular_function:"Interacting selectively and non-covalently …	K15405 midchain alkane hydroxylase | (RefSeq) alkane hydroxylase MAH1-like (A)	PREDICTED: alkane hydroxylase MAH1-like [Nicotiana tomentosiformis]	Alkane hydroxylase MAH1 OS=Arabidopsis thaliana OX=3702 GN=CYP96A15 PE=2 SV=1
Smechr1100781.1	PF00067(Cytochrome P450):Cytochrome P450	molecular_function:"Interacting selectively and non-covalently with iron (Fe) ions." [GOC:ai](GO:0005506),molecular_function:"Catalysis of an oxidation-reduction (redox) reaction in which hydrogen or electrons are transferred from each of two donors, and molecular oxygen is reduced or incorporated into a donor." [GOC:mah](GO:0016705),molecular_function:"Interacting selectively and non-covalently …	K20562 biphenyl-4-hydroxylase | (RefSeq) cytochrome P450 CYP736A12-like (A)	hypothetical protein Ahy_B03g063473 [Arachis hypogaea]	Cytochrome P450 CYP736A12 OS=Panax ginseng OX=4054 PE=2 SV=1
Smechr1100782.1	PF00067(Cytochrome P450):Cytochrome P450	molecular_function:"Interacting selectively and non-covalently with iron (Fe) ions." [GOC:ai](GO:0005506),molecular_function:"Catalysis of an oxidation-reduction (redox) reaction in which hydrogen or electrons are transferred from each of two donors, and molecular oxygen is reduced or incorporated into a donor." [GOC:mah](GO:0016705),molecular_function:"Interacting selectively and non-covalently …	K20562 biphenyl-4-hydroxylase | (RefSeq) cytochrome P450 CYP736A12 (A)	cytochrome P450 CYP736A12 [Solanum lycopersicum]	Cytochrome P450 CYP736A12 OS=Panax ginseng OX=4054 PE=2 SV=1
Smechr1100896.1	PF08372(Plant phosphoribosyltransferase C-terminal):Plant phosphoribosyltransferase C-terminal;PF00168(C2 domain):C2 domain	NA	K00549 5-methyltetrahydropteroyltriglutamate--homocysteine methyltransferase [EC:2.1.1.14] | (RefSeq) protein QUIRKY-like (A)	PREDICTED: FT-interacting protein 1-like [Nicotiana tomentosiformis]	FT-interacting protein 3 OS=Arabidopsis thaliana OX=3702 GN=FTIP3 PE=1 SV=1
Smechr1100929.1	PF01582(TIR domain):TIR domain;PF00931(NB-ARC domain):NB-ARC domain	molecular_function:"Interacting selectively and non-covalently with any protein or protein complex (a complex of two or more proteins that may include other nonprotein molecules)." [GOC:go_curators](GO:0005515),biological_process:"The cellular process in which a signal is conveyed to trigger a change in the activity or state of a cell. Signal transduction begins with reception of a signal (e.g. a…	K22038 volume-regulated anion channel | (RefSeq) TMV resistance protein N-like isoform X1 (A)	PREDICTED: TMV resistance protein N-like [Solanum tuberosum]	TMV resistance protein N OS=Nicotiana glutinosa OX=35889 GN=N PE=1 SV=1
Smechr1100930.1	PF13855(Leucine rich repeat):Leucine rich repeat	molecular_function:"Interacting selectively and non-covalently with any protein or protein complex (a complex of two or more proteins that may include other nonprotein molecules)." [GOC:go_curators](GO:0005515)	K19613 leucine-rich repeat protein SHOC2 | (RefSeq) TMV resistance protein N-like (A)	N-like putative resistance gene 2 [Solanum tuberosum]	TMV resistance protein N OS=Nicotiana glutinosa OX=35889 GN=N PE=1 SV=1
Smechr1100994.1	NA	NA	K19613 leucine-rich repeat protein SHOC2 | (RefSeq) TMV resistance protein N-like (A)	TMV resistance protein N-like [Solanum lycopersicum]	TMV resistance protein N OS=Nicotiana glutinosa OX=35889 GN=N PE=1 SV=1
Smechr1101946.1	PF00067(Cytochrome P450):Cytochrome P450	molecular_function:"Interacting selectively and non-covalently with iron (Fe) ions." [GOC:ai](GO:0005506),molecular_function:"Catalysis of an oxidation-reduction (redox) reaction in which hydrogen or electrons are transferred from each of two donors, and molecular oxygen is reduced or incorporated into a donor." [GOC:mah](GO:0016705),molecular_function:"Interacting selectively and non-covalently …	K20562 biphenyl-4-hydroxylase | (RefSeq) cytochrome P450 CYP736A12-like (A)	PREDICTED: cytochrome P450 CYP736A12-like isoform X1 [Solanum tuberosum]	Cytochrome P450 CYP736A12 OS=Panax ginseng OX=4054 PE=2 SV=1
Smechr1101947.1	PF00067(Cytochrome P450):Cytochrome P450	molecular_function:"Interacting selectively and non-covalently with iron (Fe) ions." [GOC:ai](GO:0005506),molecular_function:"Catalysis of an oxidation-reduction (redox) reaction in which hydrogen or electrons are transferred from each of two donors, and molecular oxygen is reduced or incorporated into a donor." [GOC:mah](GO:0016705),molecular_function:"Interacting selectively and non-covalently …	K20562 biphenyl-4-hydroxylase | (RefSeq) cytochrome P450 CYP736A12-like (A)	PREDICTED: cytochrome P450 CYP736A12-like isoform X1 [Solanum tuberosum]	Cytochrome P450 CYP736A12 OS=Panax ginseng OX=4054 PE=2 SV=1
Smechr1101950.1	PF00067(Cytochrome P450):Cytochrome P450	molecular_function:"Interacting selectively and non-covalently with iron (Fe) ions." [GOC:ai](GO:0005506),molecular_function:"Catalysis of an oxidation-reduction (redox) reaction in which hydrogen or electrons are transferred from each of two donors, and molecular oxygen is reduced or incorporated into a donor." [GOC:mah](GO:0016705),molecular_function:"Interacting selectively and non-covalently …	K20562 biphenyl-4-hydroxylase | (RefSeq) cytochrome P450 CYP736A12-like (A)	PREDICTED: cytochrome P450 CYP736A12-like isoform X1 [Solanum tuberosum]	Cytochrome P450 CYP736A12 OS=Panax ginseng OX=4054 PE=2 SV=1
Smechr1101959.1	PF00560(Leucine Rich Repeat):Leucine Rich Repeat	molecular_function:"Interacting selectively and non-covalently with any protein or protein complex (a complex of two or more proteins that may include other nonprotein molecules)." [GOC:go_curators](GO:0005515)	K13420 LRR receptor-like serine/threonine-protein kinase FLS2 [EC:2.7.11.1] | (RefSeq) LRR receptor-like serine/threonine-protein kinase EFR (A)	PREDICTED: LRR receptor-like serine/threonine-protein kinase FLS2 [Solanum tuberosum]	LRR receptor-like serine/threonine-protein kinase FLS2 OS=Arabidopsis thaliana OX=3702 GN=FLS2 PE=1 SV=1
Smechr1101967.1	PF00069(Protein kinase domain):Protein kinase domain	molecular_function:"Catalysis of the phosphorylation of an amino acid residue in a protein, usually according to the reaction: a protein + ATP = a phosphoprotein + ADP." [MetaCyc:PROTEIN-KINASE-RXN](GO:0004672),molecular_function:"Interacting selectively and non-covalently with ATP, adenosine 5'-triphosphate, a universally important coenzyme and enzyme regulator." [ISBN:0198506732](GO:0005524),bi…	K13420 LRR receptor-like serine/threonine-protein kinase FLS2 [EC:2.7.11.1] | (RefSeq) receptor kinase-like protein Xa21 (A)	hypothetical protein BC332_12447 [Capsicum chinense]	Receptor kinase-like protein Xa21 OS=Oryza sativa subsp. indica OX=39946 GN=XA21 PE=1 SV=1
Smechr1101968.1	PF08263(Leucine rich repeat N-terminal domain):Leucine rich repeat N-terminal domain;PF00560(Leucine Rich Repeat):Leucine Rich Repeat;PF13855(Leucine rich repeat):Leucine rich repeat	molecular_function:"Interacting selectively and non-covalently with any protein or protein complex (a complex of two or more proteins that may include other nonprotein molecules)." [GOC:go_curators](GO:0005515)	K13420 LRR receptor-like serine/threonine-protein kinase FLS2 [EC:2.7.11.1] | (RefSeq) probable LRR receptor-like serine/threonine-protein kinase At3g47570 (A)	PREDICTED: probable LRR receptor-like serine/threonine-protein kinase At3g47570 [Solanum tuberosum]	LRR receptor-like serine/threonine-protein kinase FLS2 OS=Oryza sativa subsp. japonica OX=39947 GN=FLS2 PE=1 SV=1
Smechr1101987.1	PF00107(Zinc-binding dehydrogenase):Zinc-binding dehydrogenase;PF08240(Alcohol dehydrogenase GroES-like domain):Alcohol dehydrogenase GroES-like domain	molecular_function:"Catalysis of an oxidation-reduction (redox) reaction, a reversible chemical reaction in which the oxidation state of an atom or atoms within a molecule is altered. One substrate acts as a hydrogen or electron donor and becomes oxidized, while the other acts as hydrogen or electron acceptor and becomes reduced." [GOC:go_curators](GO:0016491),biological_process:"A metabolic proc…	K23232 8-hydroxygeraniol dehydrogenase [EC:1.1.1.324] | (RefSeq) 8-hydroxygeraniol dehydrogenase-like (A)	PREDICTED: 8-hydroxygeraniol dehydrogenase-like [Solanum tuberosum]	8-hydroxygeraniol dehydrogenase OS=Catharanthus roseus OX=4058 GN=10HGO PE=1 SV=1
Smechr1102053.1	PF18052(Rx N-terminal domain):-;PF00931(NB-ARC domain):NB-ARC domain	molecular_function:"Interacting selectively and non-covalently with ADP, adenosine 5'-diphosphate." [GOC:jl](GO:0043531)	K13457 disease resistance protein RPM1 | (RefSeq) putative late blight resistance protein homolog R1B-14 (A)	hypothetical protein T459_34759 [Capsicum annuum]	Putative late blight resistance protein homolog R1B-23 OS=Solanum demissum OX=50514 GN=R1B-23 PE=3 SV=1
Smechr1102054.1	PF00931(NB-ARC domain):NB-ARC domain	molecular_function:"Interacting selectively and non-covalently with ADP, adenosine 5'-diphosphate." [GOC:jl](GO:0043531)	K13457 disease resistance protein RPM1 | (RefSeq) putative late blight resistance protein homolog R1B-14 (A)	hypothetical protein T459_34759 [Capsicum annuum]	Putative late blight resistance protein homolog R1A-6 OS=Solanum demissum OX=50514 GN=R1A-6 PE=3 SV=2
Smechr1102128.1	PF00931(NB-ARC domain):NB-ARC domain	molecular_function:"Interacting selectively and non-covalently with ADP, adenosine 5'-diphosphate." [GOC:jl](GO:0043531)	K19613 leucine-rich repeat protein SHOC2 | (RefSeq) TMV resistance protein N-like (A)	TMV resistance protein N-like [Solanum pennellii]	TMV resistance protein N OS=Nicotiana glutinosa OX=35889 GN=N PE=1 SV=1
Smechr1102260.1	NA	NA	K13453 disease resistance protein | (RefSeq) putative late blight resistance protein homolog R1A-4 (A)	PREDICTED: putative late blight resistance protein homolog R1B-16 [Solanum tuberosum]	NA
Smechr1102263.1	PF00931(NB-ARC domain):NB-ARC domain	molecular_function:"Interacting selectively and non-covalently with ADP, adenosine 5'-diphosphate." [GOC:jl](GO:0043531)	K13457 disease resistance protein RPM1 | (RefSeq) putative late blight resistance protein homolog R1B-14 (A)	putative late blight resistance protein homolog R1B-17 [Solanum lycopersicum]	Putative late blight resistance protein homolog R1B-16 OS=Solanum demissum OX=50514 GN=R1B-16 PE=3 SV=1
Smechr1102264.1	PF00931(NB-ARC domain):NB-ARC domain;PF18052(Rx N-terminal domain):-	molecular_function:"Interacting selectively and non-covalently with ADP, adenosine 5'-diphosphate." [GOC:jl](GO:0043531)	K13457 disease resistance protein RPM1 | (RefSeq) putative late blight resistance protein homolog R1B-14 (A)	putative late blight resistance protein homolog R1B-17 [Solanum lycopersicum]	Putative late blight resistance protein homolog R1A-6 OS=Solanum demissum OX=50514 GN=R1A-6 PE=3 SV=2
Smechr1102297.1	NA	NA	K13457 disease resistance protein RPM1 | (RefSeq) putative late blight resistance protein homolog R1B-14 (A)	PREDICTED: putative late blight resistance protein homolog R1A-10 [Solanum tuberosum]	Putative late blight resistance protein homolog R1B-11 OS=Solanum demissum OX=50514 GN=R1B-11 PE=5 SV=1
Smechr1102531.1	PF02225(PA domain):PA domain;PF05922(Peptidase inhibitor I9):Peptidase inhibitor I9;PF17766(Fibronectin type-III domain):-;PF00082(Subtilase family):Subtilase family	molecular_function:"Catalysis of the hydrolysis of internal, alpha-peptide bonds in a polypeptide chain by a catalytic mechanism that involves a catalytic triad consisting of a serine nucleophile that is activated by a proton relay involving an acidic residue (e.g. aspartate or glutamate) and a basic residue (usually histidine)." [GOC:mah, http://merops.sanger.ac.uk/about/glossary.htm#CATTYPE, IS…	K15333 tRNA guanosine-2'-O-methyltransferase [EC:2.1.1.34] | (RefSeq) uncharacterized protein LOC104224633 (A)	PREDICTED: subtilisin-like protease SBT5.4 [Capsicum annuum]	Subtilisin-like protease SBT5.4 OS=Arabidopsis thaliana OX=3702 GN=SBT5.4 PE=1 SV=1
Smechr1102628.1	PF00067(Cytochrome P450):Cytochrome P450	molecular_function:"Interacting selectively and non-covalently with iron (Fe) ions." [GOC:ai](GO:0005506),molecular_function:"Catalysis of an oxidation-reduction (redox) reaction in which hydrogen or electrons are transferred from each of two donors, and molecular oxygen is reduced or incorporated into a donor." [GOC:mah](GO:0016705),molecular_function:"Interacting selectively and non-covalently …	K15405 midchain alkane hydroxylase | (RefSeq) alkane hydroxylase MAH1 (A)	PREDICTED: alkane hydroxylase MAH1-like [Solanum tuberosum]	Alkane hydroxylase MAH1 OS=Arabidopsis thaliana OX=3702 GN=CYP96A15 PE=2 SV=1
Smechr1102661.1	PF14144(Seed dormancy control):Seed dormancy control	biological_process:"The cellular synthesis of RNA on a template of DNA." [GOC:jl, GOC:txnOH](GO:0006351),molecular_function:"Interacting selectively and non-covalently with DNA of a specific nucleotide composition, e.g. GC-rich DNA binding, or with a specific sequence motif or type of DNA e.g. promotor binding or rDNA binding." [GOC:jl](GO:0043565)	K14431 transcription factor TGA | (RefSeq) TGACG-sequence-specific DNA-binding protein TGA-1A (A)	PREDICTED: TGACG-sequence-specific DNA-binding protein TGA-1A [Capsicum annuum]	TGACG-sequence-specific DNA-binding protein TGA-1A OS=Nicotiana tabacum OX=4097 GN=TGA1A PE=1 SV=1
Smechr1201333.1	PF04646(Protein of unknown function, DUF604):Protein of unknown function, DUF604	NA	K13675 UDP-glucose:O-linked fucose beta-1,3-glucosyltransferase [EC:2.4.1.-] | (RefSeq) uncharacterized protein LOC112018317 (A)	PREDICTED: uncharacterized protein LOC107059148 [Solanum tuberosum]	NA
Smechr1200746.1	PF08372(Plant phosphoribosyltransferase C-terminal):Plant phosphoribosyltransferase C-terminal;PF00168(C2 domain):C2 domain	NA	K00549 5-methyltetrahydropteroyltriglutamate--homocysteine methyltransferase [EC:2.1.1.14] | (RefSeq) protein QUIRKY-like (A)	PREDICTED: protein QUIRKY [Capsicum annuum]	FT-interacting protein 7 OS=Oryza sativa subsp. japonica OX=39947 GN=FTIP7 PE=1 SV=1
Smechr1200332.1	PF18052(Rx N-terminal domain):-;PF00931(NB-ARC domain):NB-ARC domain	molecular_function:"Interacting selectively and non-covalently with ADP, adenosine 5'-diphosphate." [GOC:jl](GO:0043531)	K13457 disease resistance protein RPM1 | (RefSeq) putative late blight resistance protein homolog R1B-14 (A)	PREDICTED: putative late blight resistance protein homolog R1A-3 [Capsicum annuum]	Putative disease resistance protein At1g50180 OS=Arabidopsis thaliana OX=3702 GN=At1g50180 PE=3 SV=2
Smechr1200110.1	PF00854(POT family):POT family	cellular_component:"A lipid bilayer along with all the proteins and protein complexes embedded in it an attached to it." [GOC:dos, GOC:mah, ISBN:0815316194](GO:0016020),molecular_function:"Enables the transfer of a substance, usually a specific substance or a group of related substances, from one side of a membrane to the other." [GOC:jid, GOC:mtg_transport, ISBN:0815340729](GO:0022857),biologica…	K14638 solute carrier family 15 (peptide/histidine transporter), member 3/4 | (RefSeq) protein NRT1/ PTR FAMILY 1.1-like (A)	hypothetical protein EJD97_007210 [Solanum chilense]	Protein NRT1/ PTR FAMILY 1.2 OS=Arabidopsis thaliana OX=3702 GN=NPF1.2 PE=1 SV=1

## Sheet: GO enrichment contraction genes
GO enrichment of contracted genes
GO_ID	GO_Term	GO_Class	Pvalue	AdjustedPv	x1	x2	n	N	EnrichDirect	GOlevl	GeneID
GO:0004252	serine-type endopeptidase activity	MF	4.28201e-27	5.52379e-25	21	110	92	16661	Over	Smechr0100103.1,Smechr0101556.1,Smechr0202616.1,Smechr0202615.1,Smechr0201295.1,Smechr0201293.1,Smechr0200277.1,Smechr0303669.1,Smechr0303651.1,Smechr0301898.1,Smechr0300454.1,Smechr0402149.1,Smechr0602132.1,Smechr0702255.1,Smechr0701323.1,Smechr0700452.1,Smechr0800079.1,Smechr0800078.1,Smechr0901630.1,Smechr1000349.1,Smechr1102531.1,
GO:0043531	ADP binding	MF	1.72581e-20	5.56573e-19	19	159	92	16661	Over	Smechr0101991.1,Smechr0103138.1,Smechr0103725.1,Smechr0202068.1,Smechr0502561.1,Smechr0502486.1,Smechr0501663.1,Smechr0602048.1,Smechr0600424.1,Smechr0700442.1,Smechr1001290.1,Smechr1000152.1,Smechr1100929.1,Smechr1102053.1,Smechr1102054.1,Smechr1102128.1,Smechr1102263.1,Smechr1102264.1,Smechr1200332.1,
GO:0006508	proteolysis	BP	2.4568e-13	3.96159e-12	21	497	92	16661	Over	Smechr0100103.1,Smechr0101556.1,Smechr0202616.1,Smechr0202615.1,Smechr0201295.1,Smechr0201293.1,Smechr0200277.1,Smechr0303669.1,Smechr0303651.1,Smechr0301898.1,Smechr0300454.1,Smechr0402149.1,Smechr0602132.1,Smechr0702255.1,Smechr0701323.1,Smechr0700452.1,Smechr0800079.1,Smechr0800078.1,Smechr0901630.1,Smechr1000349.1,Smechr1102531.1,
GO:0016705	oxidoreductase activity, acting on paired donors, with incorporation or reduction of molecular oxygen	MF	3.08079e-07	4.4158e-06	12	335	92	16661	Over	Smechr0501949.1,Smechr0501938.1,Smechr0501805.1,Smechr0500989.1,Smechr1100716.1,Smechr1100717.1,Smechr1100781.1,Smechr1100782.1,Smechr1101946.1,Smechr1101947.1,Smechr1101950.1,Smechr1102628.1,
GO:0005506	iron ion binding	MF	3.72422e-07	4.80424e-06	12	341	92	16661	Over	Smechr0501949.1,Smechr0501938.1,Smechr0501805.1,Smechr0500989.1,Smechr1100716.1,Smechr1100717.1,Smechr1100781.1,Smechr1100782.1,Smechr1101946.1,Smechr1101947.1,Smechr1101950.1,Smechr1102628.1,
GO:0020037	heme binding	MF	2.77994e-06	3.26011e-05	12	413	92	16661	Over	Smechr0501949.1,Smechr0501938.1,Smechr0501805.1,Smechr0500989.1,Smechr1100716.1,Smechr1100717.1,Smechr1100781.1,Smechr1100782.1,Smechr1101946.1,Smechr1101947.1,Smechr1101950.1,Smechr1102628.1,
GO:0032559	adenyl ribonucleotide binding	MF	3.89488e-06	3.87573e-05	26	2012	92	16661	Over	Smechr0101991.1,Smechr0103138.1,Smechr0103725.1,Smechr0202068.1,Smechr0201228.1,Smechr0201225.1,Smechr0301223.1,Smechr0300606.1,Smechr0502561.1,Smechr0502486.1,Smechr0501663.1,Smechr0602048.1,Smechr0600635.1,Smechr0600424.1,Smechr0700442.1,Smechr0801839.1,Smechr1001290.1,Smechr1000152.1,Smechr1100929.1,Smechr1101967.1,Smechr1102053.1,Smechr1102054.1,Smechr1102128.1,Smechr1102263.1,Smechr1102264.1…
GO:0032550	purine ribonucleoside binding	MF	6.14619e-05	0.000440477	26	2247	92	16661	Over	Smechr0101991.1,Smechr0103138.1,Smechr0103725.1,Smechr0202068.1,Smechr0201228.1,Smechr0201225.1,Smechr0301223.1,Smechr0300606.1,Smechr0502561.1,Smechr0502486.1,Smechr0501663.1,Smechr0602048.1,Smechr0600635.1,Smechr0600424.1,Smechr0700442.1,Smechr0801839.1,Smechr1001290.1,Smechr1000152.1,Smechr1100929.1,Smechr1101967.1,Smechr1102053.1,Smechr1102054.1,Smechr1102128.1,Smechr1102263.1,Smechr1102264.1…
GO:0004097	catechol oxidase activity	MF	9.01587e-05	0.000505672	2	3	92	16661	Over	Smechr0801725.1,Smechr0801685.1,
GO:0019538	protein metabolic process	BP	0.000156995	0.000778938	28	2603	92	16661	Over	Smechr0100103.1,Smechr0101556.1,Smechr0202616.1,Smechr0202615.1,Smechr0201295.1,Smechr0201293.1,Smechr0201228.1,Smechr0201225.1,Smechr0200277.1,Smechr0303669.1,Smechr0303651.1,Smechr0301898.1,Smechr0301223.1,Smechr0300606.1,Smechr0300454.1,Smechr0402149.1,Smechr0602132.1,Smechr0600635.1,Smechr0702255.1,Smechr0701323.1,Smechr0700452.1,Smechr0801839.1,Smechr0800079.1,Smechr0800078.1,Smechr0901630.1…
GO:0043167	ion binding	MF	0.000317791	0.00151833	38	4104	92	16661	Over	Smechr0101991.1,Smechr0103138.1,Smechr0103725.1,Smechr0202068.1,Smechr0201228.1,Smechr0201225.1,Smechr0301223.1,Smechr0300606.1,Smechr0502561.1,Smechr0502486.1,Smechr0501949.1,Smechr0501938.1,Smechr0501805.1,Smechr0501663.1,Smechr0500989.1,Smechr0602048.1,Smechr0600635.1,Smechr0600424.1,Smechr0700442.1,Smechr0801839.1,Smechr1001290.1,Smechr1000152.1,Smechr1100716.1,Smechr1100717.1,Smechr1100781.1…
GO:0005515	protein binding	MF	0.000936165	0.00350583	27	2690	92	16661	Over	Smechr0103138.1,Smechr0103291.1,Smechr0103440.1,Smechr0103725.1,Smechr0103951.1,Smechr0103953.1,Smechr0103957.1,Smechr0201287.1,Smechr0201228.1,Smechr0201225.1,Smechr0502763.1,Smechr0502728.1,Smechr0502561.1,Smechr0502486.1,Smechr0501984.1,Smechr0501970.1,Smechr0501364.1,Smechr0501356.1,Smechr0501323.1,Smechr0600635.1,Smechr0600424.1,Smechr0600418.1,Smechr0801839.1,Smechr1100929.1,Smechr1100930.1…
GO:0055114	oxidation-reduction process	BP	0.000978197	0.00350583	16	1284	92	16661	Over	Smechr0501949.1,Smechr0501938.1,Smechr0501805.1,Smechr0500989.1,Smechr0801725.1,Smechr0801685.1,Smechr1100172.1,Smechr1100716.1,Smechr1100717.1,Smechr1100781.1,Smechr1100782.1,Smechr1101946.1,Smechr1101947.1,Smechr1101950.1,Smechr1101987.1,Smechr1102628.1,
GO:0043168	anion binding	MF	0.00097837	0.00350583	26	2559	92	16661	Over	Smechr0101991.1,Smechr0103138.1,Smechr0103725.1,Smechr0202068.1,Smechr0201228.1,Smechr0201225.1,Smechr0301223.1,Smechr0300606.1,Smechr0502561.1,Smechr0502486.1,Smechr0501663.1,Smechr0602048.1,Smechr0600635.1,Smechr0600424.1,Smechr0700442.1,Smechr0801839.1,Smechr1001290.1,Smechr1000152.1,Smechr1100929.1,Smechr1101967.1,Smechr1102053.1,Smechr1102054.1,Smechr1102128.1,Smechr1102263.1,Smechr1102264.1…
GO:0016491	oxidoreductase activity	MF	0.00203156	0.00623979	16	1349	92	16661	Over	Smechr0501949.1,Smechr0501938.1,Smechr0501805.1,Smechr0500989.1,Smechr0801725.1,Smechr0801685.1,Smechr1100172.1,Smechr1100716.1,Smechr1100717.1,Smechr1100781.1,Smechr1100782.1,Smechr1101946.1,Smechr1101947.1,Smechr1101950.1,Smechr1101987.1,Smechr1102628.1,
GO:0007165	signal transduction	BP	0.00402985	0.010397	6	273	92	16661	Over	Smechr0103138.1,Smechr0103725.1,Smechr0502561.1,Smechr0502486.1,Smechr0600424.1,Smechr1100929.1,
GO:0097159	organic cyclic compound binding	MF	0.00970503	0.0215853	41	5253	92	16661	Over	Smechr0101991.1,Smechr0103138.1,Smechr0103725.1,Smechr0202068.1,Smechr0201228.1,Smechr0201225.1,Smechr0301223.1,Smechr0300606.1,Smechr0402349.1,Smechr0401800.1,Smechr0502561.1,Smechr0502486.1,Smechr0501949.1,Smechr0501938.1,Smechr0501805.1,Smechr0501663.1,Smechr0500989.1,Smechr0602048.1,Smechr0600635.1,Smechr0600424.1,Smechr0700442.1,Smechr0801839.1,Smechr1001290.1,Smechr1000152.1,Smechr1100716.1…
GO:1901363	heterocyclic compound binding	MF	0.00970503	0.0215853	41	5253	92	16661	Over	Smechr0101991.1,Smechr0103138.1,Smechr0103725.1,Smechr0202068.1,Smechr0201228.1,Smechr0201225.1,Smechr0301223.1,Smechr0300606.1,Smechr0402349.1,Smechr0401800.1,Smechr0502561.1,Smechr0502486.1,Smechr0501949.1,Smechr0501938.1,Smechr0501805.1,Smechr0501663.1,Smechr0500989.1,Smechr0602048.1,Smechr0600635.1,Smechr0600424.1,Smechr0700442.1,Smechr0801839.1,Smechr1001290.1,Smechr1000152.1,Smechr1100716.1…
GO:0005488	binding	MF	0.047203	0.090189	58	8696	92	16661	Over	Smechr0101991.1,Smechr0103138.1,Smechr0103291.1,Smechr0103440.1,Smechr0103725.1,Smechr0103951.1,Smechr0103953.1,Smechr0103957.1,Smechr0202068.1,Smechr0201287.1,Smechr0201228.1,Smechr0201225.1,Smechr0301223.1,Smechr0300606.1,Smechr0402349.1,Smechr0401800.1,Smechr0502763.1,Smechr0502728.1,Smechr0502561.1,Smechr0502486.1,Smechr0501984.1,Smechr0501970.1,Smechr0501949.1,Smechr0501938.1,Smechr0501805.1…

## Sheet: KEGG enrichmen contraction gene
KEGG enrichment of contrated genes
MapID	MapTitle	Pvalue	AdjustedPv	x	y	n	N	EnrichDirect	GeneIDs
map04626	Plant-pathogen interaction	1.13968e-16	6.49617e-15	25	798	60	14817	Over	Smechr0101991.1 Smechr0201287.1 Smechr0201228.1 Smechr0201225.1 Smechr0300606.1 Smechr0502728.1 Smechr0501984.1 Smechr0501663.1 Smechr0501356.1 Smechr0501323.1 Smechr0602048.1 Smechr0600635.1 Smechr0700442.1 Smechr0801839.1 Smechr1000152.1 Smechr1101959.1 Smechr1101967.1 Smechr1101968.1 Smechr1102053.1 Smechr1102054.1 Smechr1102260.1 Smechr1102263.1 Smechr1102264.1 Smechr1102297.1 Smechr1200332.1
map00450	Selenocompound metabolism	1.76495e-11	5.03011e-10	8	49	60	14817	Over	Smechr0101510.1 Smechr0103396.1 Smechr0104100.1 Smechr0302794.1 Smechr0701184.1 Smechr0901592.1 Smechr1100896.1 Smechr1200746.1
map04014	Ras signaling pathway	9.62862e-11	1.82944e-09	12	228	60	14817	Over	Smechr0103291.1 Smechr0103440.1 Smechr0103951.1 Smechr0103953.1 Smechr0103957.1 Smechr0202068.1 Smechr0501970.1 Smechr0501364.1 Smechr0600418.1 Smechr1100930.1 Smechr1100994.1 Smechr1102128.1
map04016	MAPK signaling pathway - plant	9.83888e-07	1.36702e-05	12	523	60	14817	Over	Smechr0201287.1 Smechr0201228.1 Smechr0201225.1 Smechr0300606.1 Smechr0501984.1 Smechr0501356.1 Smechr0501323.1 Smechr0600635.1 Smechr0801839.1 Smechr1101959.1 Smechr1101967.1 Smechr1101968.1
map00270	Cysteine and methionine metabolism	1.19914e-06	1.36702e-05	8	197	60	14817	Over	Smechr0101510.1 Smechr0103396.1 Smechr0104100.1 Smechr0302794.1 Smechr0701184.1 Smechr0901592.1 Smechr1100896.1 Smechr1200746.1
map01230	Biosynthesis of amino acids	0.000157213	0.00149352	8	387	60	14817	Over	Smechr0101510.1 Smechr0103396.1 Smechr0104100.1 Smechr0302794.1 Smechr0701184.1 Smechr0901592.1 Smechr1100896.1 Smechr1200746.1
map00073	Cutin, suberine and wax biosynthesis	0.00346574	0.028221	3	75	60	14817	Over	Smechr1100716.1 Smechr1100717.1 Smechr1102628.1
map00902	Monoterpenoid biosynthesis	0.00455626	0.0288563	2	25	60	14817	Over	Smechr1100172.1 Smechr1101987.1
map04710	Circadian rhythm	0.0135467	0.0701967	3	123	60	14817	Over	Smechr0602044.1 Smechr0602043.1 Smechr1000487.1
map04150	mTOR signaling pathway	0.0209306	0.0934331	3	145	60	14817	Over	Smechr0602044.1 Smechr0602043.1 Smechr1000487.1
map04211	Longevity regulating pathway	0.0213093	0.0934331	3	146	60	14817	Over	Smechr0602044.1 Smechr0602043.1 Smechr1000487.1
map04068	FoxO signaling pathway	0.0292218	0.11821	3	165	60	14817	Over	Smechr0602044.1 Smechr0602043.1 Smechr1000487.1
map00950	Isoquinoline alkaloid biosynthesis	0.0379521	0.11821	2	76	60	14817	Over	Smechr0801725.1 Smechr0801685.1
map04213	Longevity regulating pathway - multiple species	0.0384869	0.11821	3	184	60	14817	Over	Smechr0602044.1 Smechr0602043.1 Smechr1000487.1
map04530	Tight junction	0.0433404	0.11821	3	193	60	14817	Over	Smechr0602044.1 Smechr0602043.1 Smechr1000487.1
map00350	Tyrosine metabolism	0.043551	0.11821	2	82	60	14817	Over	Smechr0801725.1 Smechr0801685.1
