# Supplementary material for: A high-quality chromosome-level genome assembly reveals genetics for important traits in eggplant
Source: Hortic Res. 2020 Sep 21;7:153. doi: 10.1038/s41438-020-00391-0 (PMC7506008; doi:10.1038/s41438-020-00391-0)
Supplement: Supplementary file 11 — Table S6 [file 41438_2020_391_MOESM11_ESM.xlsx]

## Sheet: indel-genes GO enrichment
GO enrichment of the indel-genes between S. melongena-HQ and S. melongena-67/3
GO_ID	GO_Term	GO_Class	Pvalue	AdjustedPv	x1	x2	n	N	EnrichDirect	GOlevl	GeneID
GO:0005615	extracellular space	CC	0.00226616	0.767221	11	13	6566	16661	Over	3	Smechr0402278.1,Smechr0402285.1,Smechr0402286.1,Smechr0402287.1,Smechr0402288.1,Smechr0402289.1,Smechr0402290.1,Smechr0402291.1,Smechr0801249.1,Smechr0801706.1,Smechr1100701.1
GO:0005634	nucleus	CC	0.00359729	1	340	764	6566	16661	Over	5	Smechr0100331.1,Smechr0100531.1,Smechr0100666.1,Smechr0100794.1,Smechr0100855.1,Smechr0100920.1,Smechr0100923.1,Smechr0101019.1,Smechr0101122.1,Smechr0101182.1,Smechr0101206.1,Smechr0101209.1,Smechr0101232.1,Smechr0101332.1,Smechr0101466.1,Smechr0101482.1,Smechr0101599.1,Smechr0101677.1,Smechr0101683.1,Smechr0101779.1,Smechr0101932.1,Smechr0102119.1,Smechr0102146.1,Smechr0102151.1,Smechr0102204.1…
GO:0015291	secondary active transmembrane transporter activity	MF	0.00695224	1	64	124	6566	16661	Over	5	Smechr0100026.1,Smechr0100187.1,Smechr0100189.1,Smechr0100274.1,Smechr0101132.1,Smechr0101518.1,Smechr0101519.1,Smechr0101890.1,Smechr0102173.1,Smechr0102940.1,Smechr0103070.1,Smechr0103583.1,Smechr0103687.1,Smechr0103948.1,Smechr0104015.1,Smechr0300239.1,Smechr0300943.1,Smechr0300961.1,Smechr0301890.1,Smechr0301945.1,Smechr0303323.1,Smechr0303451.1,Smechr0400135.1,Smechr0400233.1,Smechr0400262.1…
GO:0015299	solute:proton antiporter activity	MF	0.00761602	1	22	35	6566	16661	Over	8	Smechr0101132.1,Smechr0101518.1,Smechr0101519.1,Smechr0104015.1,Smechr0300239.1,Smechr0301890.1,Smechr0400135.1,Smechr0501016.1,Smechr0502093.1,Smechr0600015.1,Smechr0600088.1,Smechr0600219.1,Smechr0600979.1,Smechr0601778.1,Smechr0602995.1,Smechr0701790.1,Smechr0801265.1,Smechr0802192.1,Smechr0900399.1,Smechr1101004.1,Smechr1102422.1,Smechr1200932.1
GO:0006897	endocytosis	BP	0.00949726	1	5	5	6566	16661	Over	6	Smechr0102810.1,Smechr0600123.1,Smechr0700642.1,Smechr0901924.1,Smechr1201701.1
GO:0006275	regulation of DNA replication	BP	0.0101003	1	14	20	6566	16661	Over	6	Smechr0103939.1,Smechr0201114.1,Smechr0203084.1,Smechr0300923.1,Smechr0602897.1,Smechr0602917.1,Smechr0602941.1,Smechr1001035.1,Smechr1100380.1,Smechr1100381.1,Smechr1100383.1,Smechr1100384.1,Smechr1102308.1,Smechr1201357.1
GO:0007018	microtubule-based movement	BP	0.0109387	1	38	69	6566	16661	Over	5	Smechr0100177.1,Smechr0100193.1,Smechr0100322.1,Smechr0100964.1,Smechr0101147.1,Smechr0102926.1,Smechr0103401.1,Smechr0300023.1,Smechr0303505.1,Smechr0401978.1,Smechr0402099.1,Smechr0500557.1,Smechr0500737.1,Smechr0502631.1,Smechr0502712.1,Smechr0600043.1,Smechr0601723.1,Smechr0602350.1,Smechr0602352.1,Smechr0701524.1,Smechr0701525.1,Smechr0701527.1,Smechr0800836.1,Smechr0802365.1,Smechr0900025.1…
GO:0016705	oxidoreductase activity, acting on paired donors, with incorporation or reduction of molecular oxygen	MF	0.0111187	1	155	335	6566	16661	Over	4	Smechr0100024.1,Smechr0100288.1,Smechr0101264.1,Smechr0101539.1,Smechr0101540.1,Smechr0101822.1,Smechr0103083.1,Smechr0103484.1,Smechr0103494.1,Smechr0103691.1,Smechr0103696.1,Smechr0103730.1,Smechr0103847.1,Smechr0103921.1,Smechr0104177.1,Smechr0200910.1,Smechr0200945.1,Smechr0200948.1,Smechr0201017.1,Smechr0201091.1,Smechr0202635.1,Smechr0203109.1,Smechr0300244.1,Smechr0300520.1,Smechr0301917.1…
GO:0022804	active transmembrane transporter activity	MF	0.0127588	1	106	222	6566	16661	Over	4	Smechr0100026.1,Smechr0100187.1,Smechr0100189.1,Smechr0100274.1,Smechr0101132.1,Smechr0101256.1,Smechr0101518.1,Smechr0101519.1,Smechr0101890.1,Smechr0101983.1,Smechr0102173.1,Smechr0102391.1,Smechr0102940.1,Smechr0103070.1,Smechr0103583.1,Smechr0103687.1,Smechr0103948.1,Smechr0104015.1,Smechr0200530.1,Smechr0202948.1,Smechr0202997.1,Smechr0300008.1,Smechr0300239.1,Smechr0300277.1,Smechr0300943.1…
GO:0071103	DNA conformation change	BP	0.0143955	1	39	72	6566	16661	Over	6	Smechr0101237.1,Smechr0102766.1,Smechr0103122.1,Smechr0103515.1,Smechr0200315.1,Smechr0200877.1,Smechr0201075.1,Smechr0300690.1,Smechr0303077.1,Smechr0303337.1,Smechr0303601.1,Smechr0400742.1,Smechr0500160.1,Smechr0500974.1,Smechr0501011.1,Smechr0502710.1,Smechr0600616.1,Smechr0600876.1,Smechr0600967.1,Smechr0602429.1,Smechr0700930.1,Smechr0701956.1,Smechr0800053.1,Smechr0801194.1,Smechr0801337.1…
GO:0003777	microtubule motor activity	MF	0.0158417	1	37	68	6566	16661	Over	9	Smechr0100177.1,Smechr0100193.1,Smechr0100322.1,Smechr0100964.1,Smechr0101147.1,Smechr0102926.1,Smechr0103401.1,Smechr0300023.1,Smechr0303505.1,Smechr0401978.1,Smechr0402099.1,Smechr0500737.1,Smechr0502631.1,Smechr0502712.1,Smechr0600043.1,Smechr0601723.1,Smechr0602350.1,Smechr0602352.1,Smechr0701524.1,Smechr0701525.1,Smechr0701527.1,Smechr0800836.1,Smechr0802365.1,Smechr0900025.1,Smechr0900321.1…
GO:0030117	membrane coat	CC	0.0159034	1	29	51	6566	16661	Over	3	Smechr0100252.1,Smechr0100757.1,Smechr0101838.1,Smechr0102192.1,Smechr0300914.1,Smechr0301488.1,Smechr0303453.1,Smechr0303610.1,Smechr0400995.1,Smechr0401971.1,Smechr0402434.1,Smechr0500439.1,Smechr0600016.1,Smechr0600017.1,Smechr0601844.1,Smechr0602212.1,Smechr0603162.1,Smechr0700726.1,Smechr0800014.1,Smechr0801587.1,Smechr0801801.1,Smechr0802391.1,Smechr0902606.1,Smechr1001400.1,Smechr1002595.1…
GO:0015078	hydrogen ion transmembrane transporter activity	MF	0.0170281	1	47	90	6566	16661	Over	9	Smechr0101132.1,Smechr0101518.1,Smechr0101519.1,Smechr0101983.1,Smechr0103025.1,Smechr0104015.1,Smechr0300239.1,Smechr0300277.1,Smechr0300636.1,Smechr0301890.1,Smechr0302441.1,Smechr0302529.1,Smechr0303707.1,Smechr0400135.1,Smechr0500096.1,Smechr0501016.1,Smechr0502093.1,Smechr0502182.1,Smechr0600015.1,Smechr0600088.1,Smechr0600219.1,Smechr0600979.1,Smechr0601163.1,Smechr0601778.1,Smechr0601909.1…
GO:0004713	protein tyrosine kinase activity	MF	0.0171343	1	12	17	6566	16661	Over	7	Smechr0101233.1,Smechr0101262.1,Smechr0103359.1,Smechr0202847.1,Smechr0302626.1,Smechr0400068.1,Smechr0402307.1,Smechr0502372.1,Smechr0502649.1,Smechr0601138.1,Smechr0902695.1,Smechr1002720.1
GO:0090329	regulation of DNA-dependent DNA replication	BP	0.0185478	1	13	19	6566	16661	Over	7	Smechr0103939.1,Smechr0201114.1,Smechr0203084.1,Smechr0300923.1,Smechr0602897.1,Smechr0602917.1,Smechr1001035.1,Smechr1100380.1,Smechr1100381.1,Smechr1100383.1,Smechr1100384.1,Smechr1102308.1,Smechr1201357.1
GO:0008233	peptidase activity	MF	0.0186471	1	217	486	6566	16661	Over	4	Smechr0100341.1,Smechr0100342.1,Smechr0100405.1,Smechr0100666.1,Smechr0100683.1,Smechr0100922.1,Smechr0101276.1,Smechr0101330.1,Smechr0101476.1,Smechr0102043.1,Smechr0102044.1,Smechr0102047.1,Smechr0102048.1,Smechr0102141.1,Smechr0102272.1,Smechr0102273.1,Smechr0102274.1,Smechr0102275.1,Smechr0102276.1,Smechr0102277.1,Smechr0102487.1,Smechr0102585.1,Smechr0102883.1,Smechr0102944.1,Smechr0103416.1…
GO:0008080	N-acetyltransferase activity	MF	0.0195771	1	14	21	6566	16661	Over	7	Smechr0103993.1,Smechr0202790.1,Smechr0300434.1,Smechr0400963.1,Smechr0401201.1,Smechr0500253.1,Smechr0502080.1,Smechr0502081.1,Smechr0502082.1,Smechr0502083.1,Smechr0602579.1,Smechr0900055.1,Smechr1100710.1,Smechr1102309.1
GO:1990234	transferase complex	CC	0.0204604	1	53	104	6566	16661	Over	5	Smechr0100855.1,Smechr0101232.1,Smechr0101905.1,Smechr0102464.1,Smechr0102465.1,Smechr0104179.1,Smechr0104180.1,Smechr0104181.1,Smechr0200377.1,Smechr0200727.1,Smechr0200875.1,Smechr0202894.1,Smechr0203042.1,Smechr0203103.1,Smechr0300015.1,Smechr0302321.1,Smechr0302482.1,Smechr0303224.1,Smechr0303406.1,Smechr0303425.1,Smechr0303532.1,Smechr0303631.1,Smechr0400264.1,Smechr0401465.1,Smechr0401466.1…
GO:0006461	protein complex assembly	BP	0.0209053	1	61	122	6566	16661	Over	5	Smechr0101698.1,Smechr0102766.1,Smechr0103515.1,Smechr0200315.1,Smechr0200877.1,Smechr0200975.1,Smechr0201075.1,Smechr0201142.1,Smechr0202766.1,Smechr0203040.1,Smechr0302615.1,Smechr0302648.1,Smechr0303077.1,Smechr0303337.1,Smechr0303461.1,Smechr0303601.1,Smechr0400070.1,Smechr0400071.1,Smechr0400742.1,Smechr0401342.1,Smechr0402280.1,Smechr0500160.1,Smechr0500974.1,Smechr0500975.1,Smechr0501011.1…
GO:0003774	motor activity	MF	0.0210414	1	43	82	6566	16661	Over	8	Smechr0100177.1,Smechr0100193.1,Smechr0100322.1,Smechr0100964.1,Smechr0101147.1,Smechr0102926.1,Smechr0103401.1,Smechr0200241.1,Smechr0300023.1,Smechr0303505.1,Smechr0401978.1,Smechr0402099.1,Smechr0500737.1,Smechr0502631.1,Smechr0502712.1,Smechr0600043.1,Smechr0600097.1,Smechr0600147.1,Smechr0601723.1,Smechr0602350.1,Smechr0602352.1,Smechr0701524.1,Smechr0701525.1,Smechr0701527.1,Smechr0701616.1…
GO:0006388	tRNA splicing, via endonucleolytic cleavage and ligation	BP	0.0241079	1	4	4	6566	16661	Over	9	Smechr0101632.1,Smechr0602836.1,Smechr0602840.1,Smechr1201559.1
GO:0005534	galactose binding	MF	0.0241079	1	4	4	6566	16661	Over	5	Smechr0102828.1,Smechr0702027.1,Smechr0702236.1,Smechr0801680.1
GO:0007030	Golgi organization	BP	0.0241079	1	4	4	6566	16661	Over	4	Smechr0303310.1,Smechr0500978.1,Smechr0800358.1,Smechr1200125.1
GO:0004198	calcium-dependent cysteine-type endopeptidase activity	MF	0.0241079	1	4	4	6566	16661	Over	8	Smechr0502815.1,Smechr0900002.1,Smechr1102817.1,Smechr1102818.1
GO:0032786	positive regulation of DNA-templated transcription, elongation	BP	0.0241079	1	4	4	6566	16661	Over	6	Smechr0902117.1,Smechr1002685.1,Smechr1100062.1,Smechr1102324.1
GO:0005506	iron ion binding	MF	0.0243093	1	155	341	6566	16661	Over	7	Smechr0100288.1,Smechr0101264.1,Smechr0101539.1,Smechr0101540.1,Smechr0101822.1,Smechr0102164.1,Smechr0103083.1,Smechr0103484.1,Smechr0103494.1,Smechr0103691.1,Smechr0103696.1,Smechr0103730.1,Smechr0103847.1,Smechr0103921.1,Smechr0200910.1,Smechr0200945.1,Smechr0200948.1,Smechr0201017.1,Smechr0201091.1,Smechr0202635.1,Smechr0203109.1,Smechr0300244.1,Smechr0300520.1,Smechr0301917.1,Smechr0302040.1…
GO:0034622	cellular macromolecular complex assembly	BP	0.0266012	1	68	139	6566	16661	Over	6	Smechr0101698.1,Smechr0101779.1,Smechr0102766.1,Smechr0103515.1,Smechr0200315.1,Smechr0200529.1,Smechr0200877.1,Smechr0200975.1,Smechr0201075.1,Smechr0202766.1,Smechr0203040.1,Smechr0302615.1,Smechr0302648.1,Smechr0303077.1,Smechr0303337.1,Smechr0303461.1,Smechr0303601.1,Smechr0400070.1,Smechr0400071.1,Smechr0400742.1,Smechr0401342.1,Smechr0402280.1,Smechr0500160.1,Smechr0500974.1,Smechr0501011.1…
GO:0015297	antiporter activity	MF	0.0273564	1	52	103	6566	16661	Over	6	Smechr0100026.1,Smechr0100187.1,Smechr0100189.1,Smechr0100274.1,Smechr0101132.1,Smechr0101518.1,Smechr0101519.1,Smechr0102173.1,Smechr0102940.1,Smechr0103070.1,Smechr0103687.1,Smechr0103948.1,Smechr0104015.1,Smechr0300239.1,Smechr0300943.1,Smechr0301890.1,Smechr0301945.1,Smechr0303323.1,Smechr0400135.1,Smechr0400233.1,Smechr0400262.1,Smechr0401938.1,Smechr0501016.1,Smechr0502093.1,Smechr0600015.1…
GO:0065004	protein-DNA complex assembly	BP	0.027416	1	38	72	6566	16661	Over	6	Smechr0101779.1,Smechr0102766.1,Smechr0103515.1,Smechr0200315.1,Smechr0200877.1,Smechr0201075.1,Smechr0302648.1,Smechr0303077.1,Smechr0303337.1,Smechr0303461.1,Smechr0303601.1,Smechr0400742.1,Smechr0500160.1,Smechr0500974.1,Smechr0501011.1,Smechr0600616.1,Smechr0600876.1,Smechr0600967.1,Smechr0601745.1,Smechr0602429.1,Smechr0701956.1,Smechr0800053.1,Smechr0801194.1,Smechr0801337.1,Smechr0801637.1…
GO:0006811	ion transport	BP	0.0284937	1	186	416	6566	16661	Over	4	Smechr0100005.1,Smechr0100083.1,Smechr0100123.1,Smechr0100601.1,Smechr0100602.1,Smechr0100619.1,Smechr0100701.1,Smechr0100719.1,Smechr0100730.1,Smechr0100914.1,Smechr0101080.1,Smechr0101132.1,Smechr0101200.1,Smechr0101201.1,Smechr0101518.1,Smechr0101519.1,Smechr0101931.1,Smechr0101983.1,Smechr0102173.1,Smechr0102671.1,Smechr0102940.1,Smechr0103355.1,Smechr0103553.1,Smechr0103664.1,Smechr0103753.1…
GO:0032875	regulation of DNA endoreduplication	BP	0.0334594	1	12	18	6566	16661	Over	6	Smechr0103939.1,Smechr0201114.1,Smechr0203084.1,Smechr0300923.1,Smechr0602897.1,Smechr0602917.1,Smechr1001035.1,Smechr1100380.1,Smechr1100381.1,Smechr1100383.1,Smechr1100384.1,Smechr1201357.1
GO:0005667	transcription factor complex	CC	0.0337494	1	18	30	6566	16661	Over	4	Smechr0101779.1,Smechr0203004.1,Smechr0303406.1,Smechr0303631.1,Smechr0401631.1,Smechr0401952.1,Smechr0502259.1,Smechr0601745.1,Smechr0601940.1,Smechr0602923.1,Smechr0701851.1,Smechr0801637.1,Smechr0900066.1,Smechr0900216.1,Smechr0900410.1,Smechr1000353.1,Smechr1000354.1,Smechr1002914.1
GO:0080143	regulation of amino acid export	BP	0.0338759	1	7	9	6566	16661	Over	7	Smechr0202815.1,Smechr0202816.1,Smechr0202817.1,Smechr0502516.1,Smechr0502517.1,Smechr0702756.1,Smechr0800341.1
GO:0042023	DNA endoreduplication	BP	0.0344722	1	13	20	6566	16661	Over	6	Smechr0103939.1,Smechr0201114.1,Smechr0203084.1,Smechr0300923.1,Smechr0302514.1,Smechr0602897.1,Smechr0602917.1,Smechr1001035.1,Smechr1100380.1,Smechr1100381.1,Smechr1100383.1,Smechr1100384.1,Smechr1201357.1
GO:0016289	CoA hydrolase activity	MF	0.0344722	1	13	20	6566	16661	Over	6	Smechr0101228.1,Smechr0101537.1,Smechr0101597.1,Smechr0101680.1,Smechr0601610.1,Smechr0602943.1,Smechr0602945.1,Smechr0701224.1,Smechr0701240.1,Smechr0701926.1,Smechr0900727.1,Smechr1000351.1,Smechr1002297.1
GO:0016410	N-acyltransferase activity	MF	0.0350667	1	15	24	6566	16661	Over	6	Smechr0103993.1,Smechr0202790.1,Smechr0300175.1,Smechr0300434.1,Smechr0400963.1,Smechr0401201.1,Smechr0500253.1,Smechr0502080.1,Smechr0502081.1,Smechr0502082.1,Smechr0502083.1,Smechr0602579.1,Smechr0900055.1,Smechr1100710.1,Smechr1102309.1
GO:0051052	regulation of DNA metabolic process	BP	0.0350667	1	15	24	6566	16661	Over	5	Smechr0103939.1,Smechr0201114.1,Smechr0203084.1,Smechr0300923.1,Smechr0602897.1,Smechr0602917.1,Smechr0602941.1,Smechr0700091.1,Smechr1001035.1,Smechr1100380.1,Smechr1100381.1,Smechr1100383.1,Smechr1100384.1,Smechr1102308.1,Smechr1201357.1
GO:0022892	substrate-specific transporter activity	MF	0.0363399	1	154	342	6566	16661	Over	3	Smechr0100005.1,Smechr0100123.1,Smechr0100602.1,Smechr0100701.1,Smechr0100719.1,Smechr0100730.1,Smechr0100907.1,Smechr0100914.1,Smechr0101132.1,Smechr0101200.1,Smechr0101201.1,Smechr0101518.1,Smechr0101519.1,Smechr0101931.1,Smechr0101983.1,Smechr0102173.1,Smechr0102940.1,Smechr0103025.1,Smechr0103355.1,Smechr0103553.1,Smechr0103664.1,Smechr0103753.1,Smechr0103927.1,Smechr0104015.1,Smechr0104199.1…
GO:0051234	establishment of localization	BP	0.0371295	1	624	1487	6566	16661	Over	3	Smechr0100005.1,Smechr0100011.1,Smechr0100026.1,Smechr0100064.1,Smechr0100075.1,Smechr0100083.1,Smechr0100123.1,Smechr0100187.1,Smechr0100189.1,Smechr0100252.1,Smechr0100274.1,Smechr0100580.1,Smechr0100601.1,Smechr0100602.1,Smechr0100619.1,Smechr0100624.1,Smechr0100697.1,Smechr0100701.1,Smechr0100719.1,Smechr0100730.1,Smechr0100757.1,Smechr0100907.1,Smechr0100914.1,Smechr0101080.1,Smechr0101132.1…
GO:0044765	single-organism transport	BP	0.037707	1	537	1273	6566	16661	Over	3	Smechr0100005.1,Smechr0100011.1,Smechr0100026.1,Smechr0100064.1,Smechr0100075.1,Smechr0100083.1,Smechr0100123.1,Smechr0100187.1,Smechr0100189.1,Smechr0100274.1,Smechr0100580.1,Smechr0100601.1,Smechr0100602.1,Smechr0100619.1,Smechr0100697.1,Smechr0100701.1,Smechr0100719.1,Smechr0100730.1,Smechr0100757.1,Smechr0100907.1,Smechr0100914.1,Smechr0101080.1,Smechr0101132.1,Smechr0101200.1,Smechr0101201.1…
GO:0006378	mRNA polyadenylation	BP	0.0382781	1	5	6	6566	16661	Over	9	Smechr0101967.1,Smechr0103703.1,Smechr0103809.1,Smechr0302006.1,Smechr0302046.1
GO:0015937	coenzyme A biosynthetic process	BP	0.0382781	1	5	6	6566	16661	Over	7	Smechr0301294.1,Smechr0302769.1,Smechr0401181.1,Smechr0401189.1,Smechr0401190.1
GO:0000015	phosphopyruvate hydratase complex	CC	0.0382781	1	5	6	6566	16661	Over	5	Smechr0302130.1,Smechr0302135.1,Smechr0302928.1,Smechr0602940.1,Smechr1002300.1
GO:0004634	phosphopyruvate hydratase activity	MF	0.0382781	1	5	6	6566	16661	Over	6	Smechr0302130.1,Smechr0302135.1,Smechr0302928.1,Smechr0602940.1,Smechr1002300.1
GO:0032784	regulation of DNA-templated transcription, elongation	BP	0.0382781	1	5	6	6566	16661	Over	7	Smechr0902117.1,Smechr1002685.1,Smechr1100062.1,Smechr1100350.1,Smechr1102324.1
GO:1902680	positive regulation of RNA biosynthetic process	BP	0.0382781	1	5	6	6566	16661	Over	6	Smechr0900087.1,Smechr0902117.1,Smechr1002685.1,Smechr1100062.1,Smechr1102324.1
GO:0006334	nucleosome assembly	BP	0.0396659	1	31	58	6566	16661	Over	6	Smechr0102766.1,Smechr0103515.1,Smechr0200315.1,Smechr0200877.1,Smechr0201075.1,Smechr0303077.1,Smechr0303337.1,Smechr0303601.1,Smechr0400742.1,Smechr0500160.1,Smechr0500974.1,Smechr0501011.1,Smechr0600616.1,Smechr0600876.1,Smechr0600967.1,Smechr0602429.1,Smechr0701956.1,Smechr0800053.1,Smechr0801194.1,Smechr0801337.1,Smechr0900736.1,Smechr0900737.1,Smechr1001044.1,Smechr1002066.1,Smechr1102085.1…
GO:0051179	localization	BP	0.0418528	1	630	1504	6566	16661	Over	2	Smechr0100005.1,Smechr0100011.1,Smechr0100026.1,Smechr0100064.1,Smechr0100075.1,Smechr0100083.1,Smechr0100123.1,Smechr0100132.1,Smechr0100187.1,Smechr0100189.1,Smechr0100252.1,Smechr0100274.1,Smechr0100580.1,Smechr0100601.1,Smechr0100602.1,Smechr0100619.1,Smechr0100624.1,Smechr0100659.1,Smechr0100697.1,Smechr0100701.1,Smechr0100719.1,Smechr0100730.1,Smechr0100757.1,Smechr0100907.1,Smechr0100914.1…
GO:0006508	proteolysis	BP	0.0437672	1	218	497	6566	16661	Over	5	Smechr0100173.1,Smechr0100269.1,Smechr0100332.1,Smechr0100341.1,Smechr0100342.1,Smechr0100405.1,Smechr0100666.1,Smechr0100922.1,Smechr0101276.1,Smechr0101330.1,Smechr0101332.1,Smechr0102043.1,Smechr0102044.1,Smechr0102047.1,Smechr0102048.1,Smechr0102141.1,Smechr0102272.1,Smechr0102273.1,Smechr0102274.1,Smechr0102275.1,Smechr0102276.1,Smechr0102277.1,Smechr0102487.1,Smechr0102539.1,Smechr0102585.1…
GO:0000287	magnesium ion binding	MF	0.0443927	1	55	112	6566	16661	Over	6	Smechr0100551.1,Smechr0102890.1,Smechr0103093.1,Smechr0103096.1,Smechr0103434.1,Smechr0103553.1,Smechr0200092.1,Smechr0201872.1,Smechr0203049.1,Smechr0300145.1,Smechr0300483.1,Smechr0302130.1,Smechr0302135.1,Smechr0302142.1,Smechr0302387.1,Smechr0302928.1,Smechr0303611.1,Smechr0400507.1,Smechr0400511.1,Smechr0400513.1,Smechr0400908.1,Smechr0401236.1,Smechr0401264.1,Smechr0402050.1,Smechr0501746.1…
GO:0006810	transport	BP	0.0458217	1	620	1481	6566	16661	Over	4	Smechr0100005.1,Smechr0100011.1,Smechr0100026.1,Smechr0100064.1,Smechr0100075.1,Smechr0100083.1,Smechr0100123.1,Smechr0100187.1,Smechr0100189.1,Smechr0100252.1,Smechr0100274.1,Smechr0100580.1,Smechr0100601.1,Smechr0100602.1,Smechr0100619.1,Smechr0100624.1,Smechr0100697.1,Smechr0100701.1,Smechr0100719.1,Smechr0100730.1,Smechr0100757.1,Smechr0100907.1,Smechr0100914.1,Smechr0101080.1,Smechr0101132.1…
GO:0006323	DNA packaging	BP	0.0475001	1	33	63	6566	16661	Over	4	Smechr0102766.1,Smechr0103515.1,Smechr0200315.1,Smechr0200877.1,Smechr0201075.1,Smechr0303077.1,Smechr0303337.1,Smechr0303601.1,Smechr0400742.1,Smechr0500160.1,Smechr0500974.1,Smechr0501011.1,Smechr0502710.1,Smechr0600616.1,Smechr0600876.1,Smechr0600967.1,Smechr0602429.1,Smechr0701956.1,Smechr0800053.1,Smechr0801194.1,Smechr0801337.1,Smechr0900736.1,Smechr0900737.1,Smechr1001044.1,Smechr1002066.1…

## Sheet: indel-genes KEGG enrichment
KEGG enrichment of the indel-genes between S. melongena-HQ and S. melongena-67/3
MapID	MapTitle	Pvalue	AdjustedPv	x	y	n	N	EnrichDirect	GeneIDs
map00073	Cutin, suberine and wax biosynthesis	0.00272144	0.105229	36	66	5037	13950	Over	Smechr0100391.1 Smechr0100392.1 Smechr0101338.1 Smechr0101339.1 Smechr0101341.1 Smechr0102851.1 Smechr0104063.1 Smechr0104064.1 Smechr0302194.1 Smechr0302401.1 Smechr0303222.1 Smechr0303590.1 Smechr0400460.1 Smechr0402410.1 Smechr0502528.1 Smechr0601855.1 Smechr0601856.1 Smechr0602160.1 Smechr0602761.1 Smechr0602953.1 Smechr0800895.1 Smechr0900068.1 Smechr0900078.1 Smechr0900079.1 Smechr0900335.1…
map00904	Diterpenoid biosynthesis	0.00272144	0.105229	36	66	5037	13950	Over	Smechr0101686.1 Smechr0101687.1 Smechr0101822.1 Smechr0102889.1 Smechr0300145.1 Smechr0300146.1 Smechr0301909.1 Smechr0303417.1 Smechr0303526.1 Smechr0400279.1 Smechr0400517.1 Smechr0401292.1 Smechr0402298.1 Smechr0500148.1 Smechr0500319.1 Smechr0500372.1 Smechr0502352.1 Smechr0502780.1 Smechr0600896.1 Smechr0601237.1 Smechr0601836.1 Smechr0602224.1 Smechr0602225.1 Smechr0602227.1 Smechr0602229.1…
map00140	Steroid hormone biosynthesis	0.0049078	0.148766	41	79	5037	13950	Over	Smechr0103083.1 Smechr0103730.1 Smechr0302342.1 Smechr0302657.1 Smechr0302658.1 Smechr0302659.1 Smechr0302660.1 Smechr0302661.1 Smechr0302662.1 Smechr0302663.1 Smechr0302664.1 Smechr0302665.1 Smechr0302666.1 Smechr0302667.1 Smechr0401437.1 Smechr0401461.1 Smechr0401472.1 Smechr0402167.1 Smechr0402174.1 Smechr0402176.1 Smechr0502309.1 Smechr0502310.1 Smechr0601259.1 Smechr0601696.1 Smechr0601706.1…
map00130	Ubiquinone and other terpenoid-quinone biosynthesis	0.00903477	0.196506	41	81	5037	13950	Over	Smechr0201193.1 Smechr0202875.1 Smechr0300057.1 Smechr0301166.1 Smechr0301282.1 Smechr0302906.1 Smechr0303228.1 Smechr0303491.1 Smechr0303632.1 Smechr0400189.1 Smechr0400237.1 Smechr0400353.1 Smechr0400495.1 Smechr0400501.1 Smechr0400502.1 Smechr0400503.1 Smechr0400504.1 Smechr0400505.1 Smechr0400506.1 Smechr0402387.1 Smechr0402388.1 Smechr0500036.1 Smechr0502634.1 Smechr0600917.1 Smechr0602231.1…
map00310	Lysine degradation	0.00977676	0.20013	37	72	5037	13950	Over	Smechr0100997.1 Smechr0102801.1 Smechr0103091.1 Smechr0103294.1 Smechr0104132.1 Smechr0104193.1 Smechr0203034.1 Smechr0203208.1 Smechr0301710.1 Smechr0301813.1 Smechr0401373.1 Smechr0401374.1 Smechr0500531.1 Smechr0500763.1 Smechr0502522.1 Smechr0502796.1 Smechr0601697.1 Smechr0601733.1 Smechr0601816.1 Smechr0700188.1 Smechr0701117.1 Smechr0702475.1 Smechr0702478.1 Smechr0702492.1 Smechr0800322.1…
map00511	Other glycan degradation	0.0160157	0.278673	35	69	5037	13950	Over	Smechr0100130.1 Smechr0100775.1 Smechr0101391.1 Smechr0104003.1 Smechr0202304.1 Smechr0300111.1 Smechr0300112.1 Smechr0300981.1 Smechr0301040.1 Smechr0301730.1 Smechr0302538.1 Smechr0302627.1 Smechr0303309.1 Smechr0402349.1 Smechr0402422.1 Smechr0500082.1 Smechr0500455.1 Smechr0500541.1 Smechr0502514.1 Smechr0602155.1 Smechr0602164.1 Smechr0602562.1 Smechr0700804.1 Smechr0701187.1 Smechr0701384.1…
map03015	mRNA surveillance pathway	0.023727	0.342659	107	248	5037	13950	Over	Smechr0100395.1 Smechr0100668.1 Smechr0100764.1 Smechr0100907.1 Smechr0101193.1 Smechr0101235.1 Smechr0101967.1 Smechr0102129.1 Smechr0102502.1 Smechr0102866.1 Smechr0102917.1 Smechr0103222.1 Smechr0103267.1 Smechr0103541.1 Smechr0103703.1 Smechr0103809.1 Smechr0104220.1 Smechr0104223.1 Smechr0200721.1 Smechr0200871.1 Smechr0300072.1 Smechr0300682.1 Smechr0301868.1 Smechr0301963.1 Smechr0302006.1…
map00362	Benzoate degradation	0.0257187	0.342659	5	6	5037	13950	Over	Smechr0102801.1 Smechr0500763.1 Smechr0700369.1 Smechr0701117.1 Smechr1102543.1
map00261	Monobactam biosynthesis	0.0265856	0.342659	12	19	5037	13950	Over	Smechr0104047.1 Smechr0104048.1 Smechr0104050.1 Smechr0300055.1 Smechr0300275.1 Smechr0303255.1 Smechr0602061.1 Smechr0602314.1 Smechr0902250.1 Smechr1100836.1 Smechr1201662.1 Smechr1201663.1

## Sheet: sv-genes GO enrichment
GO enrichment of the SV-genes
GO_ID	GO_Term	GO_Class	Pvalue	AdjustedPv	x1	x2	n	N	EnrichDirect	GOlevl	GeneID
GO:0032875	regulation of DNA endoreduplication	BP	0.00532684	0.225497	2	18	102	16661	Over	6	Smechr0103939.1,Smechr1001035.1
GO:0031011	Ino80 complex	CC	0.00592988	0.225497	2	19	102	16661	Over	5	Smechr0102464.1,Smechr0902328.1
GO:0016300	tRNA (uracil) methyltransferase activity	MF	0.00612208	0.225497	1	1	102	16661	Over	8	Smechr0401810.1
GO:0003972	RNA ligase (ATP) activity	MF	0.00612208	0.225497	1	1	102	16661	Over	6	Smechr1201559.1
GO:0051726	regulation of cell cycle	BP	0.00739333	0.225497	3	65	102	16661	Over	4	Smechr0103939.1,Smechr1000043.1,Smechr1001035.1
GO:0004325	ferrochelatase activity	MF	0.012207	0.306612	1	2	102	16661	Over	4	Smechr0801270.1
GO:0004455	ketol-acid reductoisomerase activity	MF	0.012207	0.306612	1	2	102	16661	Over	6	Smechr1000314.1
GO:0008173	RNA methyltransferase activity	MF	0.0135311	0.314954	2	29	102	16661	Over	6	Smechr0101953.1,Smechr0401810.1
GO:0007049	cell cycle	BP	0.0151499	0.314954	4	155	102	16661	Over	4	Smechr0103939.1,Smechr0601934.1,Smechr1000043.1,Smechr1001035.1
GO:0005886	plasma membrane	CC	0.0183308	0.314954	2	34	102	16661	Over	3	Smechr0104179.1,Smechr0302120.1
GO:0005694	chromosome	CC	0.0221441	0.314954	4	174	102	16661	Over	5	Smechr0102464.1,Smechr0103652.1,Smechr0400182.1,Smechr0902328.1
GO:0006783	heme biosynthetic process	BP	0.0242665	0.314954	1	4	102	16661	Over	5	Smechr0801270.1
GO:0015018	galactosylgalactosylxylosylprotein 3-beta-glucuronosyltransferase activity	MF	0.0242665	0.314954	1	4	102	16661	Over	7	Smechr1100099.1
GO:0008253	5'-nucleotidase activity	MF	0.0242665	0.314954	1	4	102	16661	Over	8	Smechr1101017.1
GO:0006388	tRNA splicing, via endonucleolytic cleavage and ligation	BP	0.0242665	0.314954	1	4	102	16661	Over	9	Smechr1201559.1
GO:0004190	aspartic-type endopeptidase activity	MF	0.0247212	0.314954	3	102	102	16661	Over	7	Smechr0103136.1,Smechr0700682.1,Smechr0700683.1
GO:0070008	serine-type exopeptidase activity	MF	0.0284772	0.314954	2	43	102	16661	Over	6	Smechr0200338.1,Smechr0702700.1
GO:0002151	G-quadruplex RNA binding	MF	0.0302415	0.314954	1	5	102	16661	Over	6	Smechr0102464.1
GO:0071339	MLL1 complex	CC	0.0302415	0.314954	1	5	102	16661	Over	7	Smechr0102464.1
GO:0016889	endodeoxyribonuclease activity, producing 3'-phosphomonoesters	MF	0.0302415	0.314954	1	5	102	16661	Over	8	Smechr0103652.1
GO:0004351	glutamate decarboxylase activity	MF	0.0302415	0.314954	1	5	102	16661	Over	6	Smechr1100091.1
GO:1902494	catalytic complex	CC	0.0318512	0.32382	4	195	102	16661	Over	4	Smechr0102464.1,Smechr0104179.1,Smechr0302130.1,Smechr0902328.1
GO:0000785	chromatin	CC	0.0328644	0.326351	3	114	102	16661	Over	3	Smechr0102464.1,Smechr0400182.1,Smechr0902328.1
GO:0000015	phosphopyruvate hydratase complex	CC	0.0361802	0.335847	1	6	102	16661	Over	5	Smechr0302130.1
GO:0004634	phosphopyruvate hydratase activity	MF	0.0361802	0.335847	1	6	102	16661	Over	6	Smechr0302130.1
GO:0008033	tRNA processing	BP	0.0403655	0.339045	2	52	102	16661	Over	8	Smechr0401810.1,Smechr1201559.1
GO:0020037	heme binding	MF	0.0413132	0.339045	6	413	102	16661	Over	5	Smechr0102425.1,Smechr0103696.1,Smechr0300291.1,Smechr1100781.1,Smechr1102635.1,Smechr1200360.1
GO:0043248	proteasome assembly	BP	0.0420829	0.339045	1	7	102	16661	Over	7	Smechr0700381.1
GO:0006536	glutamate metabolic process	BP	0.0420829	0.339045	1	7	102	16661	Over	7	Smechr1100091.1
GO:0016538	cyclin-dependent protein serine/threonine kinase regulator activity	MF	0.0420829	0.339045	1	7	102	16661	Over	5	Smechr1201805.1
GO:0022402	cell cycle process	BP	0.0464963	0.357663	3	131	102	16661	Over	4	Smechr0103939.1,Smechr0601934.1,Smechr1001035.1
GO:0009082	branched-chain amino acid biosynthetic process	BP	0.0479498	0.357663	1	8	102	16661	Over	6	Smechr1000314.1

## Sheet: sv-genes KEGG enrichment
KEGG enrichment of the SV-genes
MapID	MapTitle	Pvalue	AdjustedPv	x	y	n	N	EnrichDirect	GeneIDs
map00930	Caprolactam degradation	0.0147665	0.54708	1	3	69	13950	Over	Smechr0900483.1
map00730	Thiamine metabolism	0.0483911	0.54708	1	10	69	13950	Over	Smechr0700253.1
