# Supplementary material for: A high-quality chromosome-level genome assembly reveals genetics for important traits in eggplant
Source: Hortic Res. 2020 Sep 21;7:153. doi: 10.1038/s41438-020-00391-0 (PMC7506008; doi:10.1038/s41438-020-00391-0)
Supplement: Supplementary file 12 — Table S7 [file 41438_2020_391_MOESM12_ESM.xlsx]

## Sheet: information of SVs
Information of the SVs between S. melongena-HQ and S. aethiopicum
RefChr	RefPos:Ref	RefTrans	TarChr	TarPos:Alt	TarTrans	VarLengthbp_Type
E01_Sme	89292594-89292649:atatatatatatatatatatatatatatatatatatatatatatatatatatatat	+	scaffold10426_cov66_Saet	63435:-	-	56bp_DEL
E01_Sme	89320698:-	+	scaffold10426_cov66_Saet	38368-38419:aattactctattctaaatcacgcgagtagccattagacattattaagagaca	-	52bp_INS
E01_Sme	24468706-24468756:ttgtcggcatgatatctgttatatattatggtacgtgagcgctgagcctcg	+	scaffold1042_cov62_Saet	273284:-	+	51bp_DEL
E01_Sme	8234363:-	+	scaffold1129_cov63_Saet	507772-507829:nnnnnnnnnnnnnnnnnnnnnnnnnnnnnnnnnnnnnnnnnnnnnnnnnnnnnnnnnn	-	58bp_INS
E01_Sme	8253898:-	+	scaffold1129_cov63_Saet	489456-489529:tattttatttattttatcattttgctatatttttcttattctaattcttgctttaatcgcatgctcttgagtta	-	74bp_INS
E01_Sme	8311133-8311190:tattggagaattttgtgtatttattttgatcagtaaactgtgtaaccaaataaatagg	+	scaffold1129_cov63_Saet	430594:-	-	58bp_DEL
E01_Sme	8331710-8331769:ggaacctcatctaacctttctgaccaaaagtttttgaaactgtagttggagtttaaattg	+	scaffold1129_cov63_Saet	411279:-	-	60bp_DEL
E01_Sme	8420819-8420897:acatttttttagacagactaaaaaggaaaatgtgtcacggaaaataggatggagagagtatctaatttgatttgacatg	+	scaffold1129_cov63_Saet	320332:-	-	79bp_DEL
E01_Sme	8606593-8606668:gttcggacataatcaaagggtcactcgaatgctaataagttcggacataatcaaagggtcactcgaatgctaataa	+	scaffold1129_cov63_Saet	165799:-	-	76bp_DEL
E01_Sme	59669270-59669319:ctataagcattttttttcttcctcacacaatccataactagcttgttgag	+	scaffold1129_cov63_Saet	596271:-	+	50bp_DEL
E01_Sme	62539341-62539409:taacatttgaataatttgttcccaatcgaaaaagcccttatgttaattctttacaaaaaagtaaaaatt	+	scaffold11519_cov60_Saet	45290:-	+	69bp_DEL
E01_Sme	93688987-93689037:taataataataataataataataataataataataataataataataataa	+	scaffold1211_cov61_Saet	73190:-	+	51bp_DEL
E01_Sme	66462425:-	+	scaffold12440_cov59_Saet	39438-39488:gacactcaccacggctcatggtgaggtggacaactcgtgcaaggtcctttc	+	51bp_INS
E01_Sme	66492297-66492347:gataggtgcaatcatcggtgggggcggcgatggaaatgggaatggttcagt	+	scaffold12440_cov59_Saet	57541:-	+	51bp_DEL
E01_Sme	64644594:-	+	scaffold12800_cov62_Saet	183063-183141:cgataatgaatatgcaatgaccctcttggcaatgaaaatatgcaatggccctctcggcaatgaatatccaatagccctc	-	79bp_INS
E01_Sme	14059422:-	+	scaffold12827_cov63_Saet	5503-5561:tactgcaagctatctggggtctaaggtgtaacggaaggtagagtttcttgtttgttagt	+	59bp_INS
E01_Sme	14107858-14107917:gatgttgtgatggtggataactctgaggcaattgctgtggtggtggataaccctgaggcg	+	scaffold12827_cov63_Saet	60037:-	+	60bp_DEL
E01_Sme	14114432:-	+	scaffold12827_cov63_Saet	65609-65668:atcgaacttggcacgaattattagttttgtccctaaactattgataggcctaaaaacaca	+	60bp_INS
E01_Sme	14166751:-	+	scaffold12827_cov63_Saet	92728-92779:ttacttaatatctaaggtggtcaatggtagaattcaaattggatttggcaac	+	52bp_INS
E01_Sme	14276237-14276291:cataaaggtaaaacttacatggtcatcccatgcatgttgactacatccattcata	+	scaffold12827_cov63_Saet	197264:-	+	55bp_DEL
E01_Sme	14359479:-	+	scaffold12827_cov63_Saet	266741-266818:ctcgccgctaccaaacttaccacatataccccctcacatggatagaaaacccccaatgcgacccaactaactttaact	+	78bp_INS
E01_Sme	14435456-14435520:ttttttaagcacaataagtgttccatgggggcacatatcatttaacatgattttaagtttttaag	+	scaffold12827_cov63_Saet	347844:-	+	65bp_DEL
E01_Sme	14450039:-	+	scaffold12827_cov63_Saet	363718-363779:taataaagagaaatgaaatttatccttctcttttgctatttttgataacaaaagtataatta	+	62bp_INS
E01_Sme	14452073:-	+	scaffold12827_cov63_Saet	365818-365867:ccgtataattcttttttatgggatttttgtaaatatggaaaaggttggga	+	50bp_INS
E01_Sme	14461148-14461206:gtgactaagcaaaaacgtgtattactatatccactttgaagccaaagtattcaagagat	+	scaffold12827_cov63_Saet	374784:-	+	59bp_DEL
E01_Sme	14483467:-	+	scaffold12827_cov63_Saet	395107-395160:acactaccctctccagaccccacttgtcgaattacatatattcttgttgttgga	+	54bp_INS
E01_Sme	14606910:-	+	scaffold12827_cov63_Saet	523120-523189:aataaatagatacatatgaagtttgtttagattttagatatctaactaaaattctgctttaggcctccaa	+	70bp_INS
E01_Sme	14615490:-	+	scaffold12827_cov63_Saet	533303-533356:cgaaatggagaaatcgttaactactgagatgataccgactctaataaactcatt	+	54bp_INS
E01_Sme	14677544-14677602:tgtgctacctatcgcaaattcatataataatccaagctagctacttattaaattcataa	+	scaffold12827_cov63_Saet	606959:-	+	59bp_DEL
E01_Sme	14716782-14716836:aataataataataataataataataataataataataataataataataataata	+	scaffold12827_cov63_Saet	652996:-	+	55bp_DEL
E01_Sme	14749698-14749765:aaattttcatttttacttattatcatttttaatgtatataaaaaaaatttactttacttttaatatta	+	scaffold12827_cov63_Saet	687243:-	+	68bp_DEL
E01_Sme	14752859-14752922:gaatatatatcatgacttttttactacataaaaggtagaatatatcatgtacaacattcttttc	+	scaffold12827_cov63_Saet	690401:-	+	64bp_DEL
E01_Sme	14790615-14790667:tatatatatatatatatatatatatatatatatatatatatatatatatatat	+	scaffold12827_cov63_Saet	724687:-	+	53bp_DEL
E01_Sme	30704527:-	+	scaffold12871_cov62_Saet	125530-125590:tacggacttagacttgaagagttctggctgcttggaagatattttggaaaaatgataaagg	-	61bp_INS
E01_Sme	102109054-102109129:aatatctaccatttgctcgagtgatccgttgcttcagtgatcgtgaaaggcttaacacatcaaaatgacaatccag	+	scaffold13172_cov65_Saet	97353:-	-	76bp_DEL
E01_Sme	64521121:-	+	scaffold13612_cov62_Saet	12071-12144:gcctcatagcatatcattacacatccttagtcgcggaagcaattaaaatgacaataaatgataagcctaaacaa	-	74bp_INS
E01_Sme	100847344-100847419:aagtagtattaaatttttatcttatgttcgaaagcagtattggagtcccaatttctattctgaattcacgtcaggt	+	scaffold140883_cov61_Saet	409:-	+	76bp_DEL
E01_Sme	101149070:-	+	scaffold140883_cov61_Saet	301934-301986:accctactaacctattagcctgctactttaacgacctccactctttcctatgt	+	53bp_INS
E01_Sme	35788760-35788828:ctcaagcgaagttcaatttcaagccctcaatccaagtttattaatcttgtttagggtgatcatgggtct	+	scaffold141504_cov61_Saet	1315927:-	-	69bp_DEL
E01_Sme	35866348:-	+	scaffold141504_cov61_Saet	1223729-1223778:actactatattctttataaataattaaatttttatctatatatgtgcttt	-	50bp_INS
E01_Sme	35894118:-	+	scaffold141504_cov61_Saet	1191573-1191625:tcaaattgataacattcgacatattttgatttttttttttgtttactgtagtg	-	53bp_INS
E01_Sme	35895674:-	+	scaffold141504_cov61_Saet	1189943-1189999:tagttcaggggtggtaggtccgtgcaaccatgttggggggtttatacctcaatcgcc	-	57bp_INS
E01_Sme	35977327:-	+	scaffold141504_cov61_Saet	1124917-1124970:ttttgtgttcagaattgcgaatagtatttgccttttttttttctttttttcttt	-	54bp_INS
E01_Sme	36118082:-	+	scaffold141504_cov61_Saet	937177-937243:aaaaagaaagagaaattaagctcgaatgtagtatgtacgaactggtttgcaagttttatcttctgga	-	67bp_INS
E01_Sme	36262433-36262483:gtagtagtagtagtagtagtagtagtagtagtagtagtagtagtagtagca	+	scaffold141504_cov61_Saet	809035:-	-	51bp_DEL
E01_Sme	36347066:-	+	scaffold141504_cov61_Saet	747642-747697:accccagaccccacttgtgggatttcactgggtatgttgttgttgaataactaatc	-	56bp_INS
E01_Sme	36650470:-	+	scaffold141504_cov61_Saet	375356-375408:atatttttttagaaaattacataactagttaaacatttgctagtgaattaatt	-	53bp_INS
E01_Sme	36668958:-	+	scaffold141504_cov61_Saet	367806-367858:ggaaacgttaaataaaaagaagaagggtattctagtagtttggtaagtaaaag	-	53bp_INS
E01_Sme	36784244-36784301:tatatatatatatatatatatatatatatatatatatatatatatatatatatatata	+	scaffold141504_cov61_Saet	283548:-	-	58bp_DEL
E01_Sme	36835121:-	+	scaffold141504_cov61_Saet	236118-236168:atgatatctctattctatatcactttgggaaggccaatatggtgactaatg	-	51bp_INS
E01_Sme	17178732:-	+	scaffold141700_cov62_Saet	2937094-2937159:tgtaacgatccaaactttcaggttatgacaacgccttgtaacgatccaaactttcaggttatgaca	-	66bp_INS
E01_Sme	17272022:-	+	scaffold141700_cov62_Saet	2881232-2881299:ttcttctcaatggacctagttttttttctagtccctagaggagataaagaccagtagtcaaactaaac	-	68bp_INS
E01_Sme	17305061:-	+	scaffold141700_cov62_Saet	2849552-2849602:atttcatatatttggtattgactgtatgcgtcacgtaacgtaactatcaat	-	51bp_INS
E01_Sme	17462140:-	+	scaffold141700_cov62_Saet	2697979-2698040:aaaatccagaagaagcaataataaaatgacttatatattaatattaatatatataaatttat	-	62bp_INS
E01_Sme	17643494:-	+	scaffold141700_cov62_Saet	2521885-2521942:tccaataaaactctacataatacgaattttaataatcaaactgtaatataattacaaa	-	58bp_INS
E01_Sme	17724649:-	+	scaffold141700_cov62_Saet	2425545-2425596:tgggatccacaactaaatttttcactttttggggataaaatttgttagtttt	-	52bp_INS
E01_Sme	17734365-17734419:cctaggagctactttaccatattccgaattcaatgattttaataaatcttctatt	+	scaffold141700_cov62_Saet	2416097:-	-	55bp_DEL
E01_Sme	17783517-17783570:ctcatcaaatgttaattcaccaaaaagcatgatttgagatttcaaattatgatt	+	scaffold141700_cov62_Saet	2352269:-	-	54bp_DEL
E01_Sme	17803256-17803317:aacaacatacccagtggaatcccacaagtggggcctggggagggtagaatgtacacagacct	+	scaffold141700_cov62_Saet	2333060:-	-	62bp_DEL
E01_Sme	17838041:-	+	scaffold141700_cov62_Saet	2297964-2298023:aaacttaaatttgagatatttgaataagaaaaaaacaacttttgtggtctcttgtaatca	-	60bp_INS
E01_Sme	17845268:-	+	scaffold141700_cov62_Saet	2293504-2293564:tccaaaaaaataaattaattgcttaatatagtatcgagtgtgagtacgtatatatattttt	-	61bp_INS
E01_Sme	17898990:-	+	scaffold141700_cov62_Saet	2265059-2265135:agttgaaaagtaaaaagggttgcaagcataatgcaaggatgaaattaaacttcctgtcagagtaagtctttgaaata	-	77bp_INS
E01_Sme	17900358-17900431:agaagacccaataagccatctcacaaaatctatctagattccagaataaattttttcaggagtttaggtagttc	+	scaffold141700_cov62_Saet	2263691:-	-	74bp_DEL
E01_Sme	17997614:-	+	scaffold141700_cov62_Saet	2199382-2199467:tttttatatgactagaaatgtcactagctttttcttctagcccaaaatgatacatttttaaaaaaaaattcacaataaatgtactg	-	86bp_INS
E01_Sme	18125525:-	+	scaffold141700_cov62_Saet	2074918-2074976:aacatcctgcaaatgctttaagtccctttcatgcgcttgtaatttctaaaatggaggac	-	59bp_INS
E01_Sme	18136071-18136130:cccacttgtaggatttcactgggtatgatgttgttgttgttgttgttctttccttgtatt	+	scaffold141700_cov62_Saet	2055779:-	-	60bp_DEL
E01_Sme	18139491-18139548:tatacatacatatatatatatatatatatatatatatatatatatatatatatatata	+	scaffold141700_cov62_Saet	2052487:-	-	58bp_DEL
E01_Sme	18196942:-	+	scaffold141700_cov62_Saet	2017257-2017317:ttccccagaccccacttgtgggattttactgggtatgttgttgtttgtggtattgattgat	-	61bp_INS
E01_Sme	18224377:-	+	scaffold141700_cov62_Saet	1991055-1991114:aaatcaacaaaccccaagtaatagttgttttttacttgaactatcatcatttatgtatta	-	60bp_INS
E01_Sme	18231437-18231489:tatatatatatatatatatatatatatatatatatatatatatatatatatat	+	scaffold141700_cov62_Saet	1978845:-	-	53bp_DEL
E01_Sme	18260073:-	+	scaffold141700_cov62_Saet	1937330-1937402:atctagatagaagacttacaatatataaaatgtcggctctagttgctgtaagatacatgagacatccaaccaa	-	73bp_INS
E01_Sme	18317135-18317190:ggataatttaaacaacttcaataatactttcggaggacaacaacaaaagcttactt	+	scaffold141700_cov62_Saet	1878891:-	-	56bp_DEL
E01_Sme	41370761-41370843:tgaaataggaaaactagatttgatagcttctacggactaggttacgggttgtttaaagatccacggcccgtacctaggctttg	+	scaffold142236_cov62_Saet	150737:-	-	83bp_DEL
E01_Sme	53340974-53341038:tcaccctctaatatgatattcatgcacttttaaaaattgaagctaatttgaaaagtcatatcatg	+	scaffold143454_cov62_Saet	84305:-	+	65bp_DEL
E01_Sme	64476247-64476314:tatatatatatatatatatatatatatatatatatatatatatatatatatatatatatatatatata	+	scaffold143619_cov63_Saet	45369:-	-	68bp_DEL
E01_Sme	104256737-104256806:tacacagttaactttttgcttcatattctaaagttcggatggttcaattagcacaaaaatcaatgtcaag	+	scaffold144194_cov59_Saet	10557:-	+	70bp_DEL
E01_Sme	104266471:-	+	scaffold144194_cov59_Saet	20134-20198:tttacactgtgatatcttaaactccgtgtgaagtcaaaataattcaagtccaatttagtggaata	+	65bp_INS
E01_Sme	104368449-104368531:atatgactattaattgccttcgtaaagtaaactctctcacatttcacatgacatatggagtgaatttttttttaaaaaaataa	+	scaffold144194_cov59_Saet	129055:-	+	83bp_DEL
E01_Sme	104393491-104393571:ttttaaatatctcgtatattgttctgttgattctgacgtaacagaaaaatattctatggcctgatttagtttgtatatata	+	scaffold144194_cov59_Saet	154648:-	+	81bp_DEL
E01_Sme	104400353:-	+	scaffold144194_cov59_Saet	161002-161078:ataaggtcacttgccattttgcttttctcttttaaaaaatagacactatatgccttgaagttctagatttttaccag	+	77bp_INS
E01_Sme	104458074-104458128:aataaataaatatatatatatatatatatatatatatatatatatatatatatat	+	scaffold144194_cov59_Saet	219445:-	+	55bp_DEL
E01_Sme	104541332:-	+	scaffold144194_cov59_Saet	253490-253543:attttaataattaaaatataattactatcttgaaatttcaaaatatttttttaa	+	54bp_INS
E01_Sme	104556635:-	+	scaffold144194_cov59_Saet	268116-268171:ttttatgtcaaattttaacgatcaataatcgataagccaatatttgaatagttcta	+	56bp_INS
E01_Sme	104558832:-	+	scaffold144194_cov59_Saet	270353-270427:cataagcatatttaaatttatttagttaaattaaaaaatatttttaacattatcaataattcaaaaataaaatta	+	75bp_INS
E01_Sme	47669570-47669624:gaatcacaatcacaatgagtaattcacacttgtcaagttcaaataaaggtttatt	+	scaffold148968_cov62_Saet	155721:-	+	55bp_DEL
E01_Sme	74921423:-	+	scaffold148968_cov62_Saet	197131-197201:cccaaaatcctgtcccaaacaccaccaaaatcccactgcaaaaccaccatgaaaaccaccatgaatcagcc	+	71bp_INS
E01_Sme	74983245-74983305:atttaaatagtttttaaatacaaaaatgtatattattttaattggactaaagaaaaagagt	+	scaffold148968_cov62_Saet	244771:-	+	61bp_DEL
E01_Sme	75222022-75222072:atatatatatatatatatatatatatatatatatatatatatatatatata	+	scaffold148968_cov62_Saet	499626:-	+	51bp_DEL
E01_Sme	88099375:-	+	scaffold148997_cov62_Saet	54717-54798:ctactcttttgattaatgatattttcgtaattatgatttctctactcttttgattaatgatattttcataattatgatttct	+	82bp_INS
E01_Sme	88100488:-	+	scaffold148997_cov62_Saet	55925-55989:atatgatatgatatgatatgatatgatatgatatgatatgatatgatatgatatgatatgatacg	+	65bp_INS
E01_Sme	88207070-88207153:atatatatatatatatatatatatatatatatatatatatatatatatatatatatatatatatatatatatatacatacatac	+	scaffold148997_cov62_Saet	92504:-	+	84bp_DEL
E01_Sme	88270926-88270987:tatatatatatatatatatatatatatatatatatatatatatatatatatatatatatata	+	scaffold148997_cov62_Saet	124078:-	+	62bp_DEL
E01_Sme	61463619-61463686:tatatatatatatatatatatatatatatatatatatatatatatatatatatatatatatatatata	+	scaffold149082_cov63_Saet	5713:-	+	68bp_DEL
E01_Sme	48608140-48608219:tctgttagtgatgatgccgccctatcactaggtggagaagtactaatcctttcctcagttaatgagtacaaacccccatc	+	scaffold149100_cov62_Saet	20206:-	+	80bp_DEL
E01_Sme	48637043:-	+	scaffold149100_cov62_Saet	34338-34399:agtcccttgaaccaatatcagaatggttttaatgaaatgagatttctgactggtttgagttg	+	62bp_INS
E01_Sme	106467581-106467634:tagagcaattgatactttgagtatttgactgaccgatgaaaagataaaagccac	+	scaffold149123_cov67_Saet	168470:-	+	54bp_DEL
E01_Sme	104895481:-	+	scaffold149132_cov61_Saet	338846-338897:aacgaataagagaataattgatgacgatcaagtaattaatgtggaccatgaa	-	52bp_INS
E01_Sme	104915993-104916065:ctacttgttagagatatagccgatacatcagacaaaaatatatagctaggcttatacgcctatgaaatgttat	+	scaffold149132_cov61_Saet	307699:-	-	73bp_DEL
E01_Sme	105001090:-	+	scaffold149132_cov61_Saet	216906-216966:tcgacgtgggattgaaataaggggcagccaagtgcgcaaagcatcccgtgttcacgtaggg	-	61bp_INS
E01_Sme	105066512:-	+	scaffold149132_cov61_Saet	151320-151371:aggtacttatttttttaatattatgttttattcaaatcgaaaacctaccgaa	-	52bp_INS
E01_Sme	105094689-105094751:tatatatatatatatatatatatatatatatatatatatatatatatatatatatatatatat	+	scaffold149132_cov61_Saet	134458:-	-	63bp_DEL
E01_Sme	105172472:-	+	scaffold149132_cov61_Saet	58154-58237:ttaaaattggtttatgcaatacaaatatgtcctaatatgttcccaggacatcccaaatactggagaactcaaaaccagttactg	-	84bp_INS
E01_Sme	95204480-95204537:tatgcatatatatatatatatatatatatatatatatatatatatatatatatatata	+	scaffold149142_cov62_Saet	896040:-	-	58bp_DEL
E01_Sme	93419947-93420014:tatatatatatatatatatatatatatatatatatatatatatatatatatatatatatatatatgta	+	scaffold149143_cov62_Saet	428759:-	+	68bp_DEL
E01_Sme	55098155-55098206:atgattggggtgtgaccaacattaaccatgtgaggggtttatacctctccac	+	scaffold149145_cov64_Saet	439986:-	+	52bp_DEL
E01_Sme	55108574:-	+	scaffold149145_cov64_Saet	449413-449462:ttttaaagttgttgtataatgattgtctatttagtttacttcagctatta	+	50bp_INS
E01_Sme	55144633-55144683:tgttacgaccctagagtttgcctaaggatgtgcacgcgggacgtgtcacat	+	scaffold149145_cov64_Saet	496484:-	+	51bp_DEL
E01_Sme	55147853-55147929:gatacatgcttttattataatttattccataaaaccctatatgttattttgttaaagattgcaagaatgagcttatg	+	scaffold149145_cov64_Saet	499546:-	+	77bp_DEL
E01_Sme	55197111-55197178:tatatatatatatatatatatatatatatatatatatatatatatatatatatatatatatatatata	+	scaffold149145_cov64_Saet	549189:-	+	68bp_DEL
E01_Sme	55230899:-	+	scaffold149145_cov64_Saet	583840-583895:atcaatgagagaagtaactagggtattgtgttttccatgaattcctaacttagtat	+	56bp_INS
E01_Sme	55578607:-	+	scaffold149145_cov64_Saet	1105488-1105546:ttgggatcattcatcctcgaatgaagagtaaaggtagaataaaagcacaagtaacctca	+	59bp_INS
E01_Sme	55661477:-	+	scaffold149145_cov64_Saet	1167450-1167530:aaccccaacatagagtagtgattttcataataaataagacccatgagtaaatcgactttaaatcatgtaattttaggtata	+	81bp_INS
E01_Sme	55671317-55671373:gtacatacacctcgatatggtagtataggcatgtcacccccggacaaggtggtcaag	+	scaffold149145_cov64_Saet	1179163:-	+	57bp_DEL
E01_Sme	55960136:-	+	scaffold149145_cov64_Saet	1336778-1336859:tatggcatcattatttatatgggattcatgtagatgtattcactaacaataatagtctccaatatgtgttcacccaaaggga	-	82bp_INS
E01_Sme	50779786-50779843:tatatatatatatatatatatatatatatatatatatatatatatatatatatatata	+	scaffold149155_cov64_Saet	240557:-	+	58bp_DEL
E01_Sme	50853705:-	+	scaffold149155_cov64_Saet	296737-296799:gcaacaatagatagacatcatactcaaaatgcattcattagacaataggcatagtataacaat	+	63bp_INS
E01_Sme	50916207-50916256:aatatcatataggcatagagtatgcgttaatacatttgaatgtactaagt	+	scaffold149155_cov64_Saet	349496:-	+	50bp_DEL
E01_Sme	51602176:-	+	scaffold149155_cov64_Saet	748482-748549:tagattttagaagacccatagcgaaaattgattttcataaaaaatttggagacagaagctgttcgcgg	+	68bp_INS
E01_Sme	51605773-51605825:tatatatatatatatatatatatatatatatatatatatatatatatatatat	+	scaffold149155_cov64_Saet	752156:-	+	53bp_DEL
E01_Sme	51789509:-	+	scaffold149155_cov64_Saet	911031-911085:ggaactaaggggcttggcagtgttttggatattttaggcttagaagttgtagttg	+	55bp_INS
E01_Sme	51992908-51992962:cgagatgagggttagtactcatccacctaattgatgggacggcaccatcactaac	+	scaffold149155_cov64_Saet	1092488:-	+	55bp_DEL
E01_Sme	53002743-53002806:caacataggtggcataaaattcttacaccatcaagagatcataatatcctagggtctcccccgc	+	scaffold149155_cov64_Saet	1204412:-	+	64bp_DEL
E01_Sme	53068073-53068153:gaaataaatacttgggggtcaaattttattttgaccccttttaaatgaaatcgggtaaacattttaaaaactgcagatcgg	+	scaffold149155_cov64_Saet	1345090:-	+	81bp_DEL
E01_Sme	23841837-23841887:ggttgcgtacatccaccctccccagaccccacttgtgggattttactgggt	+	scaffold149165_cov62_Saet	295209:-	-	51bp_DEL
E01_Sme	23862054:-	+	scaffold149165_cov62_Saet	275588-275665:actaattctctgcatatattcaagtctgtgtcattccaagccgaggtggatctaggattgaagtttgctactttttgt	-	78bp_INS
E01_Sme	23897631:-	+	scaffold149165_cov62_Saet	239679-239728:aaatgatgaaagtatggacttgttgcaacttaacatgtgactcccgaatt	-	50bp_INS
E01_Sme	23986728:-	+	scaffold149165_cov62_Saet	144580-144642:atttaattgggtgaagcgaattggggcacgatacacgcatcctcgtcatctatgacagcccac	-	63bp_INS
E01_Sme	24143725:-	+	scaffold149165_cov62_Saet	16951-17025:ctcaacttgtgctagcagttaaacgttcaagtttgccgaggtaatacatgaacttcaacttgtgctagcaattgt	-	75bp_INS
E01_Sme	44317009-44317081:agtctttgataacttagtttttcaggttacagtatcaagtctttgataacttagtttttcaggttacagtatc	+	scaffold149166_cov63_Saet	1066544:-	-	73bp_DEL
E01_Sme	44651554:-	+	scaffold149166_cov63_Saet	708210-708269:ataccaaggatgacatcaaaatctaccataataccaagaatgacatcaaaatctaccata	-	60bp_INS
E01_Sme	44688140:-	+	scaffold149166_cov63_Saet	671880-671940:ttaatatagtatagataaggagagagagggggtaaggtaaaagttaaaacatgatatctga	-	61bp_INS
E01_Sme	44716949-44717005:aagtggaagactcgggtaaaatttcaacaaggcgcgacttatagttccttcaaaaat	+	scaffold149166_cov63_Saet	656305:-	-	57bp_DEL
E01_Sme	44717142-44717205:acattttaaaataatataatgaataaataaagattaacggaggaagtattatttgtttttctta	+	scaffold149166_cov63_Saet	656171:-	-	64bp_DEL
E01_Sme	44738745:-	+	scaffold149166_cov63_Saet	637096-637154:ctatgcaatgcaaactaggtatgttttcatcccaagcactaatccatctgtagatgaac	-	59bp_INS
E01_Sme	44891711-44891766:tatatatatatatatatatatatatatatatatatatatatatatatatatatata	+	scaffold149166_cov63_Saet	521012:-	-	56bp_DEL
E01_Sme	44892695-44892751:tatccaatgaatgctaaaatgtttggttgggattcttcgtgatcctaatttgtcatg	+	scaffold149166_cov63_Saet	520083:-	-	57bp_DEL
E01_Sme	44966708:-	+	scaffold149166_cov63_Saet	457136-457204:caattcaagagtgaaatcatatgagaaaatcaatgtaagaccacccaccatcacttggtaatgccctca	-	69bp_INS
E01_Sme	45131831:-	+	scaffold149166_cov63_Saet	310085-310152:ttctttgtcaatgtaaagttcttttcctccttaagaacctgttgtgtgtttagtttgattgatcaaat	-	68bp_INS
E01_Sme	45229767:-	+	scaffold149166_cov63_Saet	246707-246764:gccacctcatttgtcataggttcaacttcttctgcttaaataaatattggaggctctg	-	58bp_INS
E01_Sme	45352679-45352759:taaccgggttgaagggtttgtacttcaatcatcagggatggtagggtgtaatgatccaccaaccaatcaaggggtttgtac	+	scaffold149166_cov63_Saet	143778:-	-	81bp_DEL
E01_Sme	45523688:-	+	scaffold149166_cov63_Saet	34363-34426:aacaacaacaacatacccagtgaaatcccacaagtggggtttggggagagtagaatgtatgtag	-	64bp_INS
E01_Sme	28174336-28174421:tttggtgcctgaaaaagggaaaagaaccagattggtctatataaaattttcttcttttgaaacctcatgaataccaaaaagattca	+	scaffold149174_cov61_Saet	697695:-	-	86bp_DEL
E01_Sme	28194707-28194761:agtctattcgtgccctgacatccatctttactcatcattcgaggacgaatgatcc	+	scaffold149174_cov61_Saet	677484:-	-	55bp_DEL
E01_Sme	28345731-28345784:atatatatatatatatatatatatatatatatatatatatatatatatatatat	+	scaffold149174_cov61_Saet	631063:-	-	54bp_DEL
E01_Sme	28408216:-	+	scaffold149174_cov61_Saet	566134-566209:gttgggctaggttattacaattatactatttaaattcatcgttagataataataaaaagtcttattttgtgcaacg	-	76bp_INS
E01_Sme	28500498:-	+	scaffold149174_cov61_Saet	474588-474671:tcatatatcatatatcatatatcatatatcatatatcatatatcatatatcatatatcatatatcatatatcatatatcatata	-	84bp_INS
E01_Sme	60809790:-	+	scaffold149179_cov63_Saet	69730-69806:agtagacaatctataatcacattctgaatcttttcttagttttttagtgtagtttatttttctcacttggaaaaccc	-	77bp_INS
E01_Sme	3965855-3965912:ttagttatcctaggtaacttatcccaggattagttatcctaggtaacttatcccagga	+	scaffold149186_cov61_Saet	57474:-	+	58bp_DEL
E01_Sme	4041772:-	+	scaffold149186_cov61_Saet	138159-138235:tactatgagggttttcaggaacagcctcttcagacctcacttgtgggattttactgggtatgttattgttgttgtta	+	77bp_INS
E01_Sme	4049108-4049158:tctgttagcctaagatcattaaataagattagaagattcaactcaacaaga	+	scaffold149186_cov61_Saet	145220:-	+	51bp_DEL
E01_Sme	4142669-4142746:aacacatcatgaaaatgccaactcaaaagaagttgcttcttagaaatatcgactattcagatccttgtagaagttact	+	scaffold149186_cov61_Saet	241065:-	+	78bp_DEL
E01_Sme	4150594:-	+	scaffold149186_cov61_Saet	247933-247995:aaacaagaattattacttggaaataatatgtatagaatatgaattcattacaactatagaagt	+	63bp_INS
E01_Sme	4156605-4156675:tccgtcgtggtaccaaacactaccttagtgactccttttaggaaaaagttgtaagtcggatgattttgaag	+	scaffold149186_cov61_Saet	254851:-	+	71bp_DEL
E01_Sme	4167016:-	+	scaffold149186_cov61_Saet	265408-265472:tatatatatatatatatannnnnnnnnnnnnnnnnnnnnnnnnnnnntgtgtgtgtgtgtgtgtg	+	65bp_INS
E01_Sme	4168273:-	+	scaffold149186_cov61_Saet	266723-266776:cggtgcgacctttacccaaccctcgtaatgcaggatatttgttcttttattttg	+	54bp_INS
E01_Sme	4171659-4171738:gaatgactaaagcggaaagcaagtaataatatataaatacaataaaggaaacagatattagacgtacaataatcaacata	+	scaffold149186_cov61_Saet	270171:-	+	80bp_DEL
E01_Sme	4193314:-	+	scaffold149186_cov61_Saet	293268-293327:atagtataaacctaccctccccagaccccacttgtgggatttcactggtatgttgttgtt	+	60bp_INS
E01_Sme	4195202-4195263:ctcatatatgcccaaagtgaattggagaagacctgtacgctacaaattgctattctggagaa	+	scaffold149186_cov61_Saet	295248:-	+	62bp_DEL
E01_Sme	4223883-4223957:tctatgacactagatctctactgttggaatttctaaagtcatctttacatatcatgcaaatatttttttcatttg	+	scaffold149186_cov61_Saet	324355:-	+	75bp_DEL
E01_Sme	4225460-4225514:tagtattattgtggttagactgctttgtgtgaatatatgtaattgtgttcacacc	+	scaffold149186_cov61_Saet	325831:-	+	55bp_DEL
E01_Sme	4225984-4226047:tgtggcattaaatacgtgcatagaaaataaatgcaatattaattattttcgatataaaaacgtt	+	scaffold149186_cov61_Saet	326324:-	+	64bp_DEL
E01_Sme	4299924-4299978:aaaattcccgctccttgtatttgtaattgtattatttccaaagatgttccacatg	+	scaffold149186_cov61_Saet	395037:-	+	55bp_DEL
E01_Sme	4320436:-	+	scaffold149186_cov61_Saet	394261-394331:ttagcactcttcaatgattttaagttgtgattctagtcctgcatggcaccgagtgtctaagacatcatgtt	+	71bp_INS
E01_Sme	4321145-4321199:actcccgctccttgtatttgtaattgtattatttccaaaaatgttccacatgaaa	+	scaffold149186_cov61_Saet	395040:-	+	55bp_DEL
E01_Sme	4639628:-	+	scaffold149186_cov61_Saet	700048-700109:taaaacgactatagcaagagctatcttgctatttttgatacgctcccacctcaatttctggg	+	62bp_INS
E01_Sme	4669347:-	+	scaffold149186_cov61_Saet	730398-730450:aannnnnnnnnnnnnnnnnnnnnnnnnnnnnnnnnnnnnnnnnnnnnnnnnnn	+	53bp_INS
E01_Sme	4782245-4782294:tgagacaacatatatatattcaaaaatataatttaaattatactttctaa	+	scaffold149186_cov61_Saet	823545:-	+	50bp_DEL
E01_Sme	4807979:-	+	scaffold149186_cov61_Saet	835319-835373:cataacataaaagtaaattttctcaaatacttgctgaatctttggggacttagtc	+	55bp_INS
E01_Sme	4812231-4812288:ttgattataaacatcataccccacttgtgggatttcactgggtatgttgttgttgttg	+	scaffold149186_cov61_Saet	839647:-	+	58bp_DEL
E01_Sme	4847199-4847251:aaattttatatttgtaattttgtactagtaaatttatttaaataaattagctt	+	scaffold149186_cov61_Saet	882858:-	+	53bp_DEL
E01_Sme	4994974-4995041:acaacaataacatacccagtaaaattccacaagtggggtctggggagggtggatgtacgcagccttat	+	scaffold149186_cov61_Saet	1002894:-	+	68bp_DEL
E01_Sme	5089137:-	+	scaffold149186_cov61_Saet	1103034-1103085:attttttaatgcaatgcatgctatttctaatgcatccaaccaaacaatgcat	+	52bp_INS
E01_Sme	70533450:-	+	scaffold149187_cov62_Saet	19499-19557:atcaagcgaccgaaaaaaaaagaagacaaaatggaaacaaaactaagaatccgtttggg	-	59bp_INS
E01_Sme	12657518-12657587:agcatgcttggccatggaatcttatttggaaaagcaaatttcctcccaagataagttgcttcagttggac	+	scaffold149189_cov61_Saet	1263307:-	-	70bp_DEL
E01_Sme	12683612:-	+	scaffold149189_cov61_Saet	1237447-1237506:tttttccccttaattttgccgataattctgtttttccagatagcaagcttggcggtaaga	-	60bp_INS
E01_Sme	12740114-12740171:ttttttgcttattttttgacatggttttgtccatattcaacaaaaatattgttgcagt	+	scaffold149189_cov61_Saet	1174781:-	-	58bp_DEL
E01_Sme	12800843:-	+	scaffold149189_cov61_Saet	1114591-1114665:ataaagtcagagaaactctttatctttatcaaaaaagtccggaaaactttttatcgcttctgcctacattatttg	-	75bp_INS
E01_Sme	12846745:-	+	scaffold149189_cov61_Saet	1057819-1057882:tttgttcatctgagcaccttcctcttttgattttggcaacctagtagacaacttaagtggcccg	-	64bp_INS
E01_Sme	12852026:-	+	scaffold149189_cov61_Saet	1052024-1052093:attaaatcgtcaataaaagtttatgatgaattgataatttaaaaaaaaaaaaatgagaaccagaaactta	-	70bp_INS
E01_Sme	12908183:-	+	scaffold149189_cov61_Saet	998247-998308:agnnnnnnnnnnnnnnnnnnnnnnnnnnnnnnnnnnnnnnnnnnnnnnnnnnnnnnnnnnnn	-	62bp_INS
E01_Sme	12908826:-	+	scaffold149189_cov61_Saet	997546-997604:ttggctaacacaagagaaagttcttcaattttgatttttttcatatattggactcgaac	-	59bp_INS
E01_Sme	13001857-13001940:cgtactatgactctcacctgaaaatcctggtacattcaatttgctacgagtgtatgtatatatatacagtaactaattgaagag	+	scaffold149189_cov61_Saet	906806:-	-	84bp_DEL
E01_Sme	13028587-13028651:gtggtcgggcccttctccggaccctgcgcattgcgggagcttagtgcaccgtgctcgtcctattt	+	scaffold149189_cov61_Saet	880026:-	-	65bp_DEL
E01_Sme	13059233:-	+	scaffold149189_cov61_Saet	841298-841351:tgttacgaccttagagtttgcctaaggatgtcggcacgcggggcgtgtcactat	-	54bp_INS
E01_Sme	13074116:-	+	scaffold149189_cov61_Saet	825467-825522:tccccagaccccacttgtgggatttcattggatatgttgttgtattttgcaacatg	-	56bp_INS
E01_Sme	13081974-13082038:tggtcattcccccgtctggatttgttaaaataaacacagatggaagtttcatgcaaaattcaggg	+	scaffold149189_cov61_Saet	816143:-	-	65bp_DEL
E01_Sme	13267740-13267803:tttaaagtgcattagcttcaagttcccaatactgtagtagccattcttacagcttgcatggact	+	scaffold149189_cov61_Saet	651288:-	-	64bp_DEL
E01_Sme	13298074:-	+	scaffold149189_cov61_Saet	629561-629617:acttctctatttattttttaaagatacaaagttgattagtatatttcgtaaaaatag	-	57bp_INS
E01_Sme	13458200:-	+	scaffold149189_cov61_Saet	474917-474982:agattcacccgaagttaaaagtttgatatgcatagattcacccgaagttaaaagtttgatatgcat	-	66bp_INS
E01_Sme	13511251:-	+	scaffold149189_cov61_Saet	428297-428354:gctaggatgttgttttgagacgagggtttcccggaaacaacttctctatctctatgag	-	58bp_INS
E01_Sme	13629302:-	+	scaffold149189_cov61_Saet	305158-305234:atttgaaactaaaaagtaatgacaatttgaaactaaaagaaagaaaaataagaaaaagcagagtactaaaattagga	-	77bp_INS
E01_Sme	13677141:-	+	scaffold149189_cov61_Saet	273621-273704:tagcaaacaaacacgtataaacaccaaagagatttcacatgttcaccattttctagttccatcatataaaataataaaataatt	-	84bp_INS
E01_Sme	13712449-13712517:tctatctatctatctatatatatatatatatatatatatatatatatatatatatatatatatatacta	+	scaffold149189_cov61_Saet	259025:-	-	69bp_DEL
E01_Sme	13746529-13746584:tttgcacataaactaccaaaaggacattcagaaaggatgtgttcattgtaactact	+	scaffold149189_cov61_Saet	223701:-	-	56bp_DEL
E01_Sme	13815135-13815188:atatatatatatatatatatatatatatatatatatatatatatatatatatat	+	scaffold149189_cov61_Saet	158207:-	-	54bp_DEL
E01_Sme	13859360-13859422:ataccagtgcaacatttatcaagtttgtatataattatggtcattaggatcattcagtaatat	+	scaffold149189_cov61_Saet	119489:-	-	63bp_DEL
E01_Sme	13980037-13980107:tatttatttattttggtgaagaaggtcatttccatttatttatttatttggagaagaaggtcatttccatt	+	scaffold149189_cov61_Saet	38216:-	-	71bp_DEL
E01_Sme	14026037:-	+	scaffold149189_cov61_Saet	18306-18362:agcggaggaaaaggattagttatgtttttgaatttattaatcgataacttgaagaaa	-	57bp_INS
E01_Sme	30948109-30948159:atatatatatatatatatatatatatatatatatatatatatatgtatatc	+	scaffold149211_cov61_Saet	349436:-	+	51bp_DEL
E01_Sme	30976620:-	+	scaffold149211_cov61_Saet	370160-370210:nnnnnnnnnnnnnnnnnnnnnnnnnnnnnnnnnnnnnnnnnnnnnnnnnnn	+	51bp_INS
E01_Sme	31079106:-	+	scaffold149211_cov61_Saet	505179-505229:acaatccgtagttaattggtgatatgcaaacaaaaaaatttaaaaaaataa	+	51bp_INS
E01_Sme	31173945:-	+	scaffold149211_cov61_Saet	676254-676307:aatagaagcttcaaaatttacatctccatcttcatcgtctcaagatgattagtc	+	54bp_INS
E01_Sme	31176189-31176247:ctagttattttgatgttaatattgaaagtatttattagaaagttaatttctaattccac	+	scaffold149211_cov61_Saet	678505:-	+	59bp_DEL
E01_Sme	31181210:-	+	scaffold149211_cov61_Saet	683454-683513:agcgagatcgagagagggaggagagaggcgagcgagatcgagagagggaggagagagacg	+	60bp_INS
E01_Sme	31206597-31206656:atatatatatatatatatatatatatatatatatatatatatatatatatatatatatat	+	scaffold149211_cov61_Saet	698982:-	+	60bp_DEL
E01_Sme	83979784:-	+	scaffold149215_cov63_Saet	944886-944959:tatcatcaaggcccttaacgacaaggtgaatttcatcatcaagtacccatgacaaatagttctttctaaaaatg	-	74bp_INS
E01_Sme	84368968-84369027:atagtgattgaggcttgatacccccttaactaggcaacggaggcttgacgccccctcgtc	+	scaffold149215_cov63_Saet	627216:-	-	60bp_DEL
E01_Sme	77068914-77068963:tgtggagtttgttttggttattatccaagaagtataattttaatattcta	+	scaffold149227_cov62_Saet	28426:-	-	50bp_DEL
E01_Sme	34060248:-	+	scaffold149241_cov62_Saet	157364-157414:atcatgccccccaatttacatatggtaatgttcatctattaccaaaaataa	+	51bp_INS
E01_Sme	34156834:-	+	scaffold149241_cov62_Saet	251622-251686:ctatcccaaattaaacccgtattcagaaaatcccaacagagcatcatatatacatatacggccga	+	65bp_INS
E01_Sme	34208026:-	+	scaffold149241_cov62_Saet	303106-303162:ggggttcctgatgcgggagttaaggagaaggagaaggatgccccagagaaggaggag	+	57bp_INS
E01_Sme	34533429-34533510:atataggatgccaagagtagacataagagactgaaattcagtactaaagaattcacaactattgagtgttctcaaaacttac	+	scaffold149241_cov62_Saet	647078:-	+	82bp_DEL
E01_Sme	34729934:-	+	scaffold149241_cov62_Saet	823440-823492:tttttnnnnnnnnnnnnnnnnnntttttttttttttgttttgttttgttattt	+	53bp_INS
E01_Sme	34896681-34896741:tgtggggaagtagcaggaggaaatgtttgtcattaaggaagccaatattcttaacaaatta	+	scaffold149241_cov62_Saet	970375:-	+	61bp_DEL
E01_Sme	34899210-34899272:caaatcaattaagcacctaaactaaataatatgcaatatttgacttcatattctaatttactt	+	scaffold149241_cov62_Saet	972843:-	+	63bp_DEL
E01_Sme	34903634:-	+	scaffold149241_cov62_Saet	977144-977203:gttttttcttttcataatcaagaagcttaattctacagataacctggcctgatgatctta	+	60bp_INS
E01_Sme	35249922-35249979:acaaatgcacccacaactttcatggatctgatgaacagggtattcagaccatatcttg	+	scaffold149241_cov62_Saet	1218797:-	+	58bp_DEL
E01_Sme	67956644:-	+	scaffold149248_cov63_Saet	520300-520350:ttgcataagggtaataccaagaattggtgggtggttttacattgatttttc	+	51bp_INS
E01_Sme	68026805-68026854:aatatatatatatatatatatatatatatatatatatatatatatatata	+	scaffold149248_cov63_Saet	609754:-	+	50bp_DEL
E01_Sme	99167570-99167620:cttaaaaggaaaacttgagaatataattaattttttctcccatcaaatata	+	scaffold149250_cov61_Saet	174832:-	-	51bp_DEL
E01_Sme	99329040-99329095:aattgaattttcaattaaaacaaggtagaagagaaacttgaattcgaaaagaaaca	+	scaffold149250_cov61_Saet	106351:-	-	56bp_DEL
E01_Sme	93908333:-	+	scaffold149261_cov62_Saet	362561-362620:tgaatgaagcaagatatcaaattattataaaagagatcaaattaacataaaataagtcaa	-	60bp_INS
E01_Sme	48181301:-	+	scaffold149264_cov63_Saet	102341-102395:atatgagggttcgtactcatccacctaagtgatggggcggtatcatcactaagct	-	55bp_INS
E01_Sme	48221340:-	+	scaffold149264_cov63_Saet	53081-53138:catgaatgccatagtacttaaacatattggatgggacatcaaccaacatattagacca	-	58bp_INS
E01_Sme	23176802-23176858:taaatagagagtaaccatattaaattatatccgaagcattttcaaatctcttatctg	+	scaffold149294_cov63_Saet	539592:-	+	57bp_DEL
E01_Sme	23276652-23276729:tatctttacttttttggtgtaaacaactttgtatagatgatataagatcagattatagattttatatgaaatctgtaa	+	scaffold149294_cov63_Saet	633281:-	+	78bp_DEL
E01_Sme	23286893-23286959:tgacatttttgttaggagtgtctgtgtcatagaatatgttgtgtttcctcttttcctcccaggttgt	+	scaffold149294_cov63_Saet	643734:-	+	67bp_DEL
E01_Sme	87956603-87956657:ctctctctctctctctctctctctctctatatatatatatatatatatatatata	+	scaffold149296_cov64_Saet	103044:-	+	55bp_DEL
E01_Sme	10148408-10148464:atagtaacagatcaataataataatacaagaaaagcaacaaagaagtacttttgaag	+	scaffold149297_cov63_Saet	892089:-	-	57bp_DEL
E01_Sme	10158812-10158861:atatagtttttttttccattttatccttattgtaattgctcaaggactac	+	scaffold149297_cov63_Saet	881877:-	-	50bp_DEL
E01_Sme	10208254-10208310:aaatatagtttaatcgtactaaatgaaatcacgattagtaacttacatatgagtgtc	+	scaffold149297_cov63_Saet	835574:-	-	57bp_DEL
E01_Sme	10263655:-	+	scaffold149297_cov63_Saet	772547-772600:acataatatatatatatatatttgtagtactttctttttgacgcaaatataatc	-	54bp_INS
E01_Sme	10269188:-	+	scaffold149297_cov63_Saet	767664-767722:actagggtagaaattttttgaagcagtctctggtttatcagtaacatggaggagaagca	-	59bp_INS
E01_Sme	10288110:-	+	scaffold149297_cov63_Saet	748524-748598:tatttttgttactggtaaaaaaaaaattccaccaattatttgctttttttgtgacttcaaacgcaacaaccttat	-	75bp_INS
E01_Sme	10458267:-	+	scaffold149297_cov63_Saet	605939-605988:tgtgtgtggggtagtattgcaattcatataatttaaggatattttttact	-	50bp_INS
E01_Sme	10505749-10505798:ctagaaccgagggtctatggaaacaacctttctacctctcaacctagggg	+	scaffold149297_cov63_Saet	558475:-	-	50bp_DEL
E01_Sme	10642267-10642338:ataagttaacacagaggttcaaacaacaacagtcttcaaaacttctcttccttttttcctgagaagggtaac	+	scaffold149297_cov63_Saet	426718:-	-	72bp_DEL
E01_Sme	10660095-10660157:tttcttctggataaggaacgagcaatccgtacttcattctaaatccaggatagactacctgcc	+	scaffold149297_cov63_Saet	395460:-	-	63bp_DEL
E01_Sme	10732758:-	+	scaffold149297_cov63_Saet	326612-326666:tgcatgtatttaaaggtctgcgtacattctaccctccccagaccccacttgttgt	-	55bp_INS
E01_Sme	10747396-10747457:aaaatcatatttttcccttagtatcaagtttttaatatctaatatcaattaatataagcatt	+	scaffold149297_cov63_Saet	311525:-	-	62bp_DEL
E01_Sme	10885073:-	+	scaffold149297_cov63_Saet	170498-170559:tgattgatattcattgagtgatgttgtgaagttttctatacatttaattattgtgatttgga	-	62bp_INS
E01_Sme	73101869:-	+	scaffold149318_cov62_Saet	77739-77793:caacatatatgatgtccatctttctcataccagatgggattgtacatagattaga	+	55bp_INS
E01_Sme	73126975:-	+	scaffold149318_cov62_Saet	118023-118074:aaaaaaaaannnnnnnnnnnnnnnnnnnnnnaaaaaaaaaaaaaaaaaaaaa	+	52bp_INS
E01_Sme	5283098-5283175:attgtctttctacctttatgaggtaatgacaaggtttgcgtacattttagtctccccacactccacttgtgaaactct	+	scaffold149319_cov63_Saet	826320:-	-	78bp_DEL
E01_Sme	5284225-5284283:aaagttaaaataaaattttgtcaaaaaaaaaaaagttaattttttaaaaactagtatat	+	scaffold149319_cov63_Saet	825261:-	-	59bp_DEL
E01_Sme	5301051:-	+	scaffold149319_cov63_Saet	807824-807874:tttaaattcctaaaaccaaatcaaatcaaataaaaaaaataagcgtcgatt	-	51bp_INS
E01_Sme	5307781-5307830:ttaaaattatgttaaataattaaaatatttttaaattttatgaccttaaa	+	scaffold149319_cov63_Saet	801098:-	-	50bp_DEL
E01_Sme	5379092-5379142:tatatatatatatatatatatatatatatatatatatatatatatatatat	+	scaffold149319_cov63_Saet	721148:-	-	51bp_DEL
E01_Sme	5435791:-	+	scaffold149319_cov63_Saet	663252-663326:aaattaatttctttcaccatccatatattttcttcctaacaggttcaattaatgaaacaacagttatatagtcgc	-	75bp_INS
E01_Sme	5481468:-	+	scaffold149319_cov63_Saet	617088-617142:taaaattaattttttttatatatgtcatttttttaaataaagtcaaaaaaaaaaa	-	55bp_INS
E01_Sme	5498044-5498097:ggaactttttttggacaaaagatcatctgaagagtagtactatgagcttttggt	+	scaffold149319_cov63_Saet	595312:-	-	54bp_DEL
E01_Sme	5511572-5511636:atggagttcttccaactcctaatcaatttttcacccaaaaataagggatcctcggtcatatttaa	+	scaffold149319_cov63_Saet	582336:-	-	65bp_DEL
E01_Sme	5547806-5547865:tccctttctcgatctcgcttgcctctctcctccctttctcgatctcgctcgcctctctcc	+	scaffold149319_cov63_Saet	552199:-	-	60bp_DEL
E01_Sme	5581512-5581595:cgagcttcaggggttaagtgtgctttaagagagccttaaacaatagctcgaagttttgattttttcctttttttctgcatgtag	+	scaffold149319_cov63_Saet	517087:-	-	84bp_DEL
E01_Sme	5602006-5602075:atgcttatttagaaagaaggcgataattttaacatatatataaaacttataacacacgaatttgaaactc	+	scaffold149319_cov63_Saet	498204:-	-	70bp_DEL
E01_Sme	5614721:-	+	scaffold149319_cov63_Saet	490688-490750:aatttaataaatataacatcttaaaaaatataatagaaaatttactataattaataataaggg	-	63bp_INS
E01_Sme	5632577-5632634:agtaataaagatggaaattttaatggtgaatgtataaaaggaagtgactctggaaagt	+	scaffold149319_cov63_Saet	472565:-	-	58bp_DEL
E01_Sme	5669317:-	+	scaffold149319_cov63_Saet	443160-443229:tatatatatattactattcgtatggtccagttcactaaatcgagaaaaattaaattattttttctgtcct	-	70bp_INS
E01_Sme	5690988-5691040:gtcatccacataatgacacagaagaattcagaaggaagaaaaaggagtcttta	+	scaffold149319_cov63_Saet	417267:-	-	53bp_DEL
E01_Sme	5722489:-	+	scaffold149319_cov63_Saet	356426-356511:tatttgctgcgaaccgtaattaattcaaactataactatttagctaattaaatagcaaatgtttatttatccgtgtaaattttcct	+	86bp_INS
E01_Sme	5750570:-	+	scaffold149319_cov63_Saet	342593-342651:atcatacgtgaaatattttttgcacaattatttatgtcaaaaattataagtaaaagtta	-	59bp_INS
E01_Sme	5875824:-	+	scaffold149319_cov63_Saet	203794-203853:agataagggcccttccttagaccttgtgcataatgagagcttcagtcacaaagtttaccc	-	60bp_INS
E01_Sme	5913775-5913825:gagtgtatgggggtggggtgggggaatagatatcattagagacgattcctt	+	scaffold149319_cov63_Saet	164764:-	-	51bp_DEL
E01_Sme	5959645:-	+	scaffold149319_cov63_Saet	113712-113779:tcgaatatcacaaaggaatgttgttttacttttactatgtctactttttattacttcaaagtcgacta	-	68bp_INS
E01_Sme	6005944:-	+	scaffold149319_cov63_Saet	76145-76207:tcgggctggtgttttgtatattaaagatagataacagttagatggtggttgaagcaagtgata	-	63bp_INS
E01_Sme	101332965:-	+	scaffold149329_cov62_Saet	162294-162373:acaacaacaacatacccagtgaaatcccacaagtggggtctggggagggtagaatgtatgcagactttttttaaatacca	+	80bp_INS
E01_Sme	101373987-101374045:tgactttgcctccccacttgtgggatttcactgggtatgttgttgttgttgttgagttg	+	scaffold149329_cov62_Saet	204557:-	+	59bp_DEL
E01_Sme	101393322-101393402:ataaagttgaggcaggtcatatagggaaattctagcttcaaatctgacttctaactccctcatcttaagggttctcgttag	+	scaffold149329_cov62_Saet	226913:-	+	81bp_DEL
E01_Sme	101406190:-	+	scaffold149329_cov62_Saet	240200-240256:tccctagaccccacttgtgggatttcactgggtatgttgttgtattaactttatcaa	+	57bp_INS
E01_Sme	101457503-101457562:acaacaacaacaacaacatacccagtgaaatcccacgactggggtaattctacatgttct	+	scaffold149329_cov62_Saet	298850:-	+	60bp_DEL
E01_Sme	101465967:-	+	scaffold149329_cov62_Saet	307097-307161:aaacctccgatcttcaccggcgaaacctccgatcttcaccggcgaaacctccgatcttcaccggc	+	65bp_INS
E01_Sme	101470502-101470575:tgagaaagaacatttagaacgttaaatatatacctaaatctttgggtttttttacgaaagtcagcttgaaatat	+	scaffold149329_cov62_Saet	311711:-	+	74bp_DEL
E01_Sme	101504577:-	+	scaffold149329_cov62_Saet	347638-347707:aataggtattgaaaaaattaagaatagcataatatcatatatcaataattatgctaaaaataataatttt	+	70bp_INS
E01_Sme	101508564-101508617:accatttattagataaagagtatatatgcactattgaattgttgattgaaatgt	+	scaffold149329_cov62_Saet	350014:-	+	54bp_DEL
E01_Sme	101523694-101523756:gtactgagcatgtgatttagttgctgtgtgtgtgcgtgtgtgtgtgcgtgtgtgtttgtgttt	+	scaffold149329_cov62_Saet	390846:-	+	63bp_DEL
E01_Sme	101545988-101546039:gagtcggttcgtatataatgtggttagttttacgtgatatttgtcatctttc	+	scaffold149329_cov62_Saet	413703:-	+	52bp_DEL
E01_Sme	101573211-101573263:gtgatgatattgatcatatgtgaagtttaccccttgttgatataacaattgtc	+	scaffold149329_cov62_Saet	437594:-	+	53bp_DEL
E01_Sme	101574868-101574943:tattggaataattgttggagactcaaatgatggatatgcaagtttgaagatcgaggaacgtagtgttggacaatat	+	scaffold149329_cov62_Saet	439197:-	+	76bp_DEL
E01_Sme	86525104:-	+	scaffold149344_cov62_Saet	668629-668710:aatcaagctttaaagggaacatacatgttcataacttcattgtaaatcatcatactaggtcttaaaataacttaaagtcata	-	82bp_INS
E01_Sme	86992949-86993020:acatatatatatatatatatatatatatatatatatatatatatatatatatatatatatatatatatatat	+	scaffold149344_cov62_Saet	175250:-	-	72bp_DEL
E01_Sme	87075655-87075711:cattttagctgaagacaagactatgttttggttgcaatatcttggcaaatttaacca	+	scaffold149344_cov62_Saet	88652:-	-	57bp_DEL
E01_Sme	87086504:-	+	scaffold149344_cov62_Saet	77773-77835:tgttgcttggtgaatgttgccatggtgccttggtgccaaggcaccatggcaccccagtggtca	-	63bp_INS
E01_Sme	101722479-101722543:ccaccactagatgacataccatcactaaaacttaattagacttgtcagtaataagataagcactt	+	scaffold149356_cov63_Saet	2208637:-	-	65bp_DEL
E01_Sme	101996609-101996680:atatatatatatatatatatatatatatatatatatatatatatatatatatatatatatatatatatatat	+	scaffold149356_cov63_Saet	2009951:-	-	72bp_DEL
E01_Sme	102003089-102003142:cgatataaaaaatattttaaaataaaaatattttttaggcccacatggccgtga	+	scaffold149356_cov63_Saet	2003483:-	-	54bp_DEL
E01_Sme	102061330-102061380:atgccttaaagctttgattatgacattaaagcgcacattaagtgaggcaaa	+	scaffold149356_cov63_Saet	1957530:-	-	51bp_DEL
E01_Sme	102196415:-	+	scaffold149356_cov63_Saet	1839392-1839445:tatgtgtgtannnnnnnnnnnnnnnnnnnnnnnnnnnnnnnnnnnnnnnnnnnn	-	54bp_INS
E01_Sme	102201630:-	+	scaffold149356_cov63_Saet	1821282-1821349:agtgtggtacacttggcaatcctatttatatatatacatgcatgtaagaatatcttccttatcacttt	-	68bp_INS
E01_Sme	102542542-102542595:aagctaattggattagactggaaagttcagttttttaaatttatgaatttttta	+	scaffold149356_cov63_Saet	1534461:-	-	54bp_DEL
E01_Sme	102892644:-	+	scaffold149356_cov63_Saet	1150458-1150515:ctaccctccccagaccccacttgtgggatttcactgggtatgttgatgttgatgttga	-	58bp_INS
E01_Sme	102969868:-	+	scaffold149356_cov63_Saet	1076266-1076327:aataaactagatgtggaaaactgaaaggaaaagaagggaaaaagtgatcataaatcacaatc	-	62bp_INS
E01_Sme	102971080:-	+	scaffold149356_cov63_Saet	1074987-1075060:ttgatggtaatttttgcttagttttctaagttaatactacatattatttttttttatccttttttatataacat	-	74bp_INS
E01_Sme	103126648:-	+	scaffold149356_cov63_Saet	938249-938303:gtagctttaacttagtttcggttggcatctatgtccttcaactttgggtgtgcac	-	55bp_INS
E01_Sme	103151092-103151159:tggtttgtgagctattgcataggattggaggttaccctgtgcgcacctagagggcagcggctatgagt	+	scaffold149356_cov63_Saet	828882:-	-	68bp_DEL
E01_Sme	103165422:-	+	scaffold149356_cov63_Saet	815881-815931:aaaagggaggattggaattggaataaggtatagtttgtctctttgtgacct	-	51bp_INS
E01_Sme	103209776-103209834:tccgtttcatacacatcatgtggagagaaattttctaaaacctttttccttttttattt	+	scaffold149356_cov63_Saet	771481:-	-	59bp_DEL
E01_Sme	103256133:-	+	scaffold149356_cov63_Saet	723205-723285:tgtgcaatttaattgaatatattattattattgttatgatataaatgtaaatggaagtggttaatttgatttgaacgcttt	-	81bp_INS
E01_Sme	103260983:-	+	scaffold149356_cov63_Saet	718223-718297:cgaagtcaacttcctatggatagtctcttgagaactcatcttttgacagacagacacctagtacatctctatata	-	75bp_INS
E01_Sme	103414759:-	+	scaffold149356_cov63_Saet	574792-574849:ataatcgaataacaaaaccaaaactgataataaccgaataacaaaatcaaaattgata	-	58bp_INS
E01_Sme	103675183-103675234:ggtgggatacgtttagctggttaggtacattgcaacctggccataagactcc	+	scaffold149356_cov63_Saet	476129:-	-	52bp_DEL
E01_Sme	103698029-103698090:tcgtgtacaacgtttacataattcgctatacaattcatagtatttgtatatcactatacaat	+	scaffold149356_cov63_Saet	451170:-	-	62bp_DEL
E01_Sme	103759259:-	+	scaffold149356_cov63_Saet	393630-393683:taaatgtcttgatgcaaatatccgaaaagttagctgagatgattttagaaaaaa	-	54bp_INS
E01_Sme	103777249-103777305:cttacgtgtagatttggatacatataaacataagattttatttttattttttcatct	+	scaffold149356_cov63_Saet	375398:-	-	57bp_DEL
E01_Sme	103872534-103872587:tttttttatatatatatatatatatatatatatatatatatatatatatatata	+	scaffold149356_cov63_Saet	286809:-	-	54bp_DEL
E01_Sme	103874958:-	+	scaffold149356_cov63_Saet	284390-284446:ccacatttctggagagtccgagcaacttagggtccaagcagcatagttggacctcct	-	57bp_INS
E01_Sme	103936142:-	+	scaffold149356_cov63_Saet	226383-226446:gaaaaagactaaaaactcgattggattagtttgttccttttggtttacaagttcaaattcataa	-	64bp_INS
E01_Sme	103976123-103976172:tttttaaatatcactatcactctccatacaaaagaaggtctgcaccttag	+	scaffold149356_cov63_Saet	184904:-	-	50bp_DEL
E01_Sme	103985171:-	+	scaffold149356_cov63_Saet	174958-175011:acgcagaccttaccactatctcatagagataaaaagactattttcaagaaacac	-	54bp_INS
E01_Sme	20591075:-	+	scaffold149387_cov63_Saet	1189234-1189293:atttcagttattttctctacttgtaaaaccagagtaaacattcaaaaaggaaaaatgttt	-	60bp_INS
E01_Sme	20622051:-	+	scaffold149387_cov63_Saet	1151675-1151735:tcttactctcaatcaattcaaaaaaatttatcatcttgtcaaatgacacacctcccttttt	-	61bp_INS
E01_Sme	20653754-20653825:taaaataaaataatatatatatatatatatatatatatatatatatatatatatatatatatatatatatat	+	scaffold149387_cov63_Saet	1119875:-	-	72bp_DEL
E01_Sme	20689412-20689494:cgtagactacaaattctgcagctttcaacttctagtcatagataacacaaaatgcagaataaatgattccaaaattgcagata	+	scaffold149387_cov63_Saet	1094508:-	-	83bp_DEL
E01_Sme	20849121-20849175:atatatatatatatatatatatatatatatatatatatatatatatataaaacaa	+	scaffold149387_cov63_Saet	914946:-	-	55bp_DEL
E01_Sme	20918784:-	+	scaffold149387_cov63_Saet	836125-836195:ccataattagaaattattaccattcagaagtatcaaagccataatccaatggtaaatcttatcacgaatga	-	71bp_INS
E01_Sme	20958447-20958522:tacaaaaaaaaaaaaaaaaaaatgtatattttaagcatacagtaattcttcttcattaactgtgtatggaggaggc	+	scaffold149387_cov63_Saet	796294:-	-	76bp_DEL
E01_Sme	20986832-20986885:gttgaatctataattttttttttgagaagatattttcaaaaaagaagaagtgaa	+	scaffold149387_cov63_Saet	754093:-	-	54bp_DEL
E01_Sme	21007199-21007258:atgaaaatcatttaagacattgcatatcctatgaaaatcatttaaggcattgcatatcct	+	scaffold149387_cov63_Saet	737358:-	-	60bp_DEL
E01_Sme	21072402:-	+	scaffold149387_cov63_Saet	697740-697794:ctgatacagacatattagggctatcctcactattttttgaggcaattctagtctt	-	55bp_INS
E01_Sme	21380892-21380950:gaaagggaatatacttaaagttgacttcctgtttttctaagtggtttttatctactaat	+	scaffold149387_cov63_Saet	418304:-	-	59bp_DEL
E01_Sme	21438185-21438239:ggggagtcctgagcttgaatcgcagattcactcaacacagagaaagacacaccga	+	scaffold149387_cov63_Saet	363101:-	-	55bp_DEL
E01_Sme	21512948-21512998:tgtgacattgattatattggggacggaacacacaagttgtgacatgtgaca	+	scaffold149387_cov63_Saet	272053:-	-	51bp_DEL
E01_Sme	21554244-21554309:ggattacttgattttctcgacctgatatcctgtgtctctcgataaatcgcctttattaaaaaaatt	+	scaffold149387_cov63_Saet	230071:-	-	66bp_DEL
E01_Sme	21627042-21627093:tgatggtgatggcgatagtgatagtgatagtgatactgatggtgatagtgat	+	scaffold149387_cov63_Saet	153408:-	-	52bp_DEL
E01_Sme	21674603-21674659:tcctaatttcattggcaaacaacaacaacatacccagtgaaatcccacaagtggggt	+	scaffold149387_cov63_Saet	116763:-	-	57bp_DEL
E01_Sme	21777282:-	+	scaffold149387_cov63_Saet	3187-3238:caaattgagcactaactcccaataggaataatgctctcaacctgaccattga	-	52bp_INS
E01_Sme	85812429-85812512:gatcagaaacagttgcaccactctctcacatatgcacaaagttttatcaaactgccccttttcaaagacaacttctgtataata	+	scaffold149403_cov62_Saet	51034:-	+	84bp_DEL
E01_Sme	85893429-85893494:gctgcttcagggaaaattaatactgatctcccttccccttgtaaaggcaaaatactcgtatatctg	+	scaffold149403_cov62_Saet	137099:-	+	66bp_DEL
E01_Sme	85975920:-	+	scaffold149403_cov62_Saet	192288-192340:tgataggattggccctagctaggtgattcttccaccccttgggttaccaccca	+	53bp_INS
E01_Sme	85992907-85992985:tatatatatatatatatatatatatatatatatatatatatatatatatatatatatatatatatatatatatatatat	+	scaffold149403_cov62_Saet	212420:-	+	79bp_DEL
E01_Sme	86052231-86052287:tatcctaccacattaaggggtatatacctcaatcacctttccaggggatggcatgcc	+	scaffold149403_cov62_Saet	256983:-	+	57bp_DEL
E01_Sme	86072553:-	+	scaffold149403_cov62_Saet	277077-277145:tgttagagttgaagaccttggtgagagatggtaaggtggaggttttctcccaagggggagatggtgcct	+	69bp_INS
E01_Sme	86137685:-	+	scaffold149403_cov62_Saet	334103-334162:cccccacttgtgggattttactgggtatgttgttgttgttgttgattgatattattatat	+	60bp_INS
E01_Sme	86166420:-	+	scaffold149403_cov62_Saet	352985-353042:gcaggggcgtactacctcccgagggaggcaatttaggtacaaaccccccaacatggtt	+	58bp_INS
E01_Sme	86222667-86222748:catattcccacatatgtatgttttttagtttatgaaatgattttaaatgcttccattttaaagttgcattgatcattcatct	+	scaffold149403_cov62_Saet	414161:-	+	82bp_DEL
E01_Sme	86237250-86237301:atatatatatatatatatatatatatatatatatatatatatatatatatat	+	scaffold149403_cov62_Saet	454442:-	+	52bp_DEL
E01_Sme	86424123-86424174:taaggtcaattctaggggtatttttgtaaggtcaattctaggggtatttttg	+	scaffold149403_cov62_Saet	616719:-	+	52bp_DEL
E01_Sme	26899329:-	+	scaffold149420_cov61_Saet	45129-45189:caattagccaatactcttttgaccatctccatcaacatactccaatggtcatagtgaccat	+	61bp_INS
E01_Sme	26950590-26950652:ctaagtgtctgggagaggccttttagtcactttaatcctaaatatacctcacccgagcccgaa	+	scaffold149420_cov61_Saet	80402:-	+	63bp_DEL
E01_Sme	27081892-27081954:taatttatatatacttgaaaaaaatttctatatataccaaaagaaattttgacgaaggatgtt	+	scaffold149420_cov61_Saet	187146:-	+	63bp_DEL
E01_Sme	27156775:-	+	scaffold149420_cov61_Saet	276538-276615:gtaatatagaatgtttggtgagagaaaatttttcattcatgagaacaatgaatacttttagaattgcaagattagaga	+	78bp_INS
E01_Sme	27337450-27337532:ccgccacatataacatagtacgtctaaccatcactgcactacttacatcttctgaacgtaagactctttgactgcccaataaa	+	scaffold149420_cov61_Saet	416673:-	+	83bp_DEL
E01_Sme	27344787-27344860:taactctcccttgagttactatctacgaccccatataagatgcatgtccagtcaagatcgtcatgtttcatgat	+	scaffold149420_cov61_Saet	423537:-	+	74bp_DEL
E01_Sme	27539720:-	+	scaffold149420_cov61_Saet	603700-603752:aattggaatttgctggtattttaaggttgtggggttaatcaagaatttaaaat	+	53bp_INS
E01_Sme	27560804:-	+	scaffold149420_cov61_Saet	620895-620962:tatggtcatttaaaattgacccttctatcgactcatacgaaaacttagttgctagaaattctttggac	+	68bp_INS
E01_Sme	27615013:-	+	scaffold149420_cov61_Saet	667489-667564:gattttgggctttgcatgggttgaaaaagttgtggaaatatgtgtgcaagctcaagaaaatgaagaaaataaattg	+	76bp_INS
E01_Sme	27651885:-	+	scaffold149420_cov61_Saet	694341-694414:taaatatgtgtcgaacgtgacacctgatcctataatatcgtgtcagaacgtgacacccgatccataatatataa	+	74bp_INS
E01_Sme	27820227-27820277:taataataataataataataataataataataataataataataataataa	+	scaffold149420_cov61_Saet	868591:-	+	51bp_DEL
E01_Sme	27845991-27846045:gagggacgtgaaatgtttccagaagtgaaagcaggatcaagtaaatgcttgtaaa	+	scaffold149420_cov61_Saet	888640:-	+	55bp_DEL
E01_Sme	28141574:-	+	scaffold149420_cov61_Saet	1143714-1143797:aagagataagttgtttgtaacaatcctaattttcaagatactttcgaaactgtggagatgattatgtttttttcgatgaagagt	+	84bp_INS
E01_Sme	28151915-28151971:tatatatatatatatatatatatatatatatatatatatatatatatatgtataata	+	scaffold149420_cov61_Saet	1154575:-	+	57bp_DEL
E01_Sme	97167461-97167538:aaagttgagacaaaaagagacttgtgaaaaagtaattgaaatatctcgtttgaagttgaaatgatgaccaactttatg	+	scaffold149447_cov61_Saet	12315:-	+	78bp_DEL
E01_Sme	64822725-64822774:agactttatgcaatatgaacacgggacaatttctatagactcttttagta	+	scaffold149468_cov63_Saet	207196:-	+	50bp_DEL
E01_Sme	64829084-64829143:tatatatatatatatatatatatatatatatatatatatatatatatatatatatatata	+	scaffold149468_cov63_Saet	213502:-	+	60bp_DEL
E01_Sme	106201105-106201169:tatgttgtgattgatccctctagtcactgactttcactcttctattatcaaatgtaccacacaac	+	scaffold149472_cov63_Saet	10754:-	-	65bp_DEL
E01_Sme	106328031:-	+	scaffold149472_cov63_Saet	187849-187906:agtgagaggttggggacaggaaaaatagttgagttgaatcgatcaagctgaatgatcg	-	58bp_INS
E01_Sme	45852936-45852997:actcttttcctttaaaagctatatatatatatatatatatatatatatatatatatatatat	+	scaffold149527_cov63_Saet	459692:-	-	62bp_DEL
E01_Sme	45975092-45975156:cccctcctcttaggggagcagaacaccttttccggcagctcttgtgccggaaaaaacctttattc	+	scaffold149527_cov63_Saet	323937:-	-	65bp_DEL
E01_Sme	46004349-46004402:aagaagaagaagaagaagaagaagaagaagaagaagaagaagaagaagaagaag	+	scaffold149527_cov63_Saet	305223:-	-	54bp_DEL
E01_Sme	77376844:-	+	scaffold149573_cov68_Saet	35872-35923:ctacattgacaaggctaacacaggagtggttttaatactatctataacagcc	-	52bp_INS
E01_Sme	12621774-12621858:acataaattgagattaaaaataaagtcccgtgttaacacgggctctaataactagtatatatatatatatatatatgcggagtac	+	scaffold149585_cov78_Saet	11438:-	-	85bp_DEL
E01_Sme	68375606-68375657:gcaaaggcccacagtttaaaatattccatctacctagggtctaccatgatgt	+	scaffold149599_cov63_Saet	184049:-	+	52bp_DEL
E01_Sme	60689695:-	+	scaffold149628_cov61_Saet	127285-127339:ctactcatggagagcttcaagatgctctcactttacttgcacaagttgcggctaa	-	55bp_INS
E01_Sme	32975262:-	+	scaffold149630_cov63_Saet	87032-87089:actagctagggacctttttttataaaaactttagcaagcttcctgcttccctttcaac	-	58bp_INS
E01_Sme	87515475:-	+	scaffold149639_cov61_Saet	356092-356166:gtggtacgcctcaccctcatatgtgattcaacacttcgtattatattatgtgttcatgtaggggttatgaactat	+	75bp_INS
E01_Sme	87579974-87580047:ttgcattgcatccaacatacttagtacagtcaaatgtacaaacgcatactctatgcttacattatgttatcatg	+	scaffold149639_cov61_Saet	410256:-	+	74bp_DEL
E01_Sme	87702536:-	+	scaffold149639_cov61_Saet	527838-527921:ataaaaatgtatcaatgataccaaacctaactcatcccaacaaaataaatatatcaataataccggaccttactcgtcccaatt	+	84bp_INS
E01_Sme	39645200-39645250:aattttataatttatataattagctgaaatattattttctaagagaaattc	+	scaffold149659_cov62_Saet	335677:-	-	51bp_DEL
E01_Sme	39696661-39696714:tatatatatatatatatatatatatatatatatatatatatatatatgtatata	+	scaffold149659_cov62_Saet	272637:-	-	54bp_DEL
E01_Sme	46426934:-	+	scaffold149689_cov62_Saet	364670-364744:ctacctagagcaccgaccgcaacattagccttattggggaaaactaatgcacactcattcataatccttaaagaa	-	75bp_INS
E01_Sme	46621834:-	+	scaffold149689_cov62_Saet	284090-284145:gtgtgaggtacaaacccctcatcaaggttagtgatgatagcacccatcaccctagt	-	56bp_INS
E01_Sme	40018342:-	+	scaffold149695_cov62_Saet	129118-129177:tttattgagttgagttgagctgagttgagttgagctgagtctcattgagttctgttgagt	-	60bp_INS
E01_Sme	97818939:-	+	scaffold149709_cov62_Saet	210054-210132:tttcagtctaattgagtattttgaagaggaagaaaagaagcattgttcatctactagatgattttgatgaggaggagga	+	79bp_INS
E01_Sme	26736425-26736475:taataagtaggatatcatatatggtttgtatgtatggggttctgataaatt	+	scaffold149726_cov62_Saet	73798:-	-	51bp_DEL
E01_Sme	26764187:-	+	scaffold149726_cov62_Saet	45944-46011:aaaaaaaaaaaaaaaaaaaaaaaaaaaaaaaannnnnnnnnnnnnnnnnnnnnaaaaaaaaaaaaaaa	-	68bp_INS
E01_Sme	15023075:-	+	scaffold149731_cov62_Saet	1394675-1394741:atttaccaaggaggcagtacatttttttaaaagtctgccaaaacttataaagatatatgcaaaacag	-	67bp_INS
E01_Sme	15128030-15128099:atcacagacacatcccaaaactctatttgcactttggattcgagaaagttgtcttgcattttgtacgttc	+	scaffold149731_cov62_Saet	1269848:-	-	70bp_DEL
E01_Sme	15132237:-	+	scaffold149731_cov62_Saet	1265674-1265733:actttgtcaagcaccatgtgtgaacctatgatgctcaaacagacctctactaacatatta	-	60bp_INS
E01_Sme	15143686-15143754:gtactatggatataattgaaaagtagaattccagaaatttacttagctcagtttggtgatgatcttgca	+	scaffold149731_cov62_Saet	1252837:-	-	69bp_DEL
E01_Sme	15199213:-	+	scaffold149731_cov62_Saet	1187937-1188000:gaacaatattcttaagatcataaaagtactatttacatcttaaactatgcgtcaagttaaactc	-	64bp_INS
E01_Sme	15277718:-	+	scaffold149731_cov62_Saet	1107234-1107288:gttgtgggatttcactgggtatgttgttgttgttgttgctggtaagtctaggtgg	-	55bp_INS
E01_Sme	15344175-15344226:caacatgtttgaaagcatttacaacaacaacatacccatggaatcacacaag	+	scaffold149731_cov62_Saet	1054067:-	-	52bp_DEL
E01_Sme	15392262:-	+	scaffold149731_cov62_Saet	1004880-1004954:tagatgagaaaagatgtagactctttcttttcctttggctttgcttccttggacttacatctcagtggggtccac	-	75bp_INS
E01_Sme	15571698:-	+	scaffold149731_cov62_Saet	835372-835431:ataatggggctgacacaaggaagctgatgaagcagttaattcagcagtggggagcaaaca	-	60bp_INS
E01_Sme	15589418:-	+	scaffold149731_cov62_Saet	817577-817632:gttcaaacagtactttcattgtcttatttaggtgagaatgggattgtagtttcact	-	56bp_INS
E01_Sme	15610908-15610957:cttatttcaattacaagaacttcccatctattctaaatgtgaatttatgt	+	scaffold149731_cov62_Saet	795993:-	-	50bp_DEL
E01_Sme	15653948:-	+	scaffold149731_cov62_Saet	742752-742833:tcctggataaaatgttgccaaccaaacgattaacatatattttcctttttagagagggaaactgattgttacatctttaacc	-	82bp_INS
E01_Sme	15654575-15654634:gatttctgaactattgacacaaattattagttttatttttgagctattgcaagattcgat	+	scaffold149731_cov62_Saet	742111:-	-	60bp_DEL
E01_Sme	15659438-15659499:atatatatatatatatatatatatatatatatatatatatatatatatatatatatatacat	+	scaffold149731_cov62_Saet	737219:-	-	62bp_DEL
E01_Sme	15665055:-	+	scaffold149731_cov62_Saet	731611-731666:aacaacatacccagtgaaatcccacaagtggggtctggggcttttgaaaattcagc	-	56bp_INS
E01_Sme	15732131-15732187:gccctaattttttgttagaatagtatttttcataaaatatttttcttcatgccaaat	+	scaffold149731_cov62_Saet	668761:-	-	57bp_DEL
E01_Sme	15758767:-	+	scaffold149731_cov62_Saet	642662-642722:tggccgtgcctaagggcatatcggttgaagtagattcttcttttgatcaatcaaaacccca	-	61bp_INS
E01_Sme	15864741-15864797:gtcctttatcaactatacttgtatcttctctttaactgtactactgtcactcttcaa	+	scaffold149731_cov62_Saet	530698:-	-	57bp_DEL
E01_Sme	40842501-40842561:gccaaaaataattagaactattgaaataaacaagtttaaggaatgacagtaaacattttag	+	scaffold149731_cov62_Saet	2091:-	+	61bp_DEL
E01_Sme	7511543-7511594:atatatatatatatatatatatatatatatatagagagagagagagagagag	+	scaffold149735_cov63_Saet	161914:-	-	52bp_DEL
E01_Sme	7611849-7611913:aactctgattgcacaagaagcaaccacttctacaacaggaaaacatctaaccacctgagcatata	+	scaffold149735_cov63_Saet	102143:-	-	65bp_DEL
E01_Sme	7678927:-	+	scaffold149735_cov63_Saet	73831-73883:gttgaagcggacacgttaatcaacaattgcttttaggaaaactcataaattag	-	53bp_INS
E01_Sme	7747090-7747149:aaagagagagagagagagagagagagagagagagagagagagagagagagagagagagag	+	scaffold149735_cov63_Saet	3838:-	-	60bp_DEL
E01_Sme	72703074:-	+	scaffold149751_cov63_Saet	125162-125241:ctgatgccactgttagaaaactaagtactgttgaaattgaaccaaatataaaaaactcaaagaagatgttaaaattccaa	+	80bp_INS
E01_Sme	72709758:-	+	scaffold149751_cov63_Saet	131990-132043:catatttatgtaagtacattacttttatacattttggtgggaatgttgaaatat	+	54bp_INS
E01_Sme	94409344-94409401:atatatatatatatatatatatatatatatatatatatatacatatttttataaaaaa	+	scaffold149764_cov63_Saet	4870:-	+	58bp_DEL
E01_Sme	35537816-35537891:ccgaagctcctattgatcctcctcatcatggctagctggatcatttgaaagtacctttggtgagtccctacatccg	+	scaffold149768_cov61_Saet	30015:-	+	76bp_DEL
E01_Sme	35583963:-	+	scaffold149768_cov61_Saet	44947-44999:atatatatatatatatatnnnnnnnnnnnnnnnnnnnnnnnnnntatatatac	+	53bp_INS
E01_Sme	6275370-6275440:tgattcttcttaggagcttcaattttttttttaattcctcaattttcgaattggaatgaggagtgctttat	+	scaffold149784_cov63_Saet	154159:-	+	71bp_DEL
E01_Sme	6341722-6341771:agatgattcggttgaaccatcctttgttactattatatgttcttcaacaa	+	scaffold149784_cov63_Saet	194852:-	+	50bp_DEL
E01_Sme	6359726-6359791:agattaaaattacaaaattttcccttttatatatgaattgtgaaattattgcaatacttttttgtg	+	scaffold149784_cov63_Saet	212698:-	+	66bp_DEL
E01_Sme	6360447:-	+	scaffold149784_cov63_Saet	213359-213412:cgctaaattaacgaataattggtgagggactcttaataatattcgttaaattaa	+	54bp_INS
E01_Sme	6390205-6390259:aatgagaaaataataaatatagaataacgactaaaatggagagtattgtcagccc	+	scaffold149784_cov63_Saet	237115:-	+	55bp_DEL
E01_Sme	6431341-6431403:gatcaacttaatgtctaatcatttatcgacacaaaagatgtatttcttcaatatttttcggag	+	scaffold149784_cov63_Saet	283499:-	+	63bp_DEL
E01_Sme	6478501:-	+	scaffold149784_cov63_Saet	314820-314879:gtgtcacggccttagaactacgctgtttttagggcagatttgtggcgggacgtgtcacta	+	60bp_INS
E01_Sme	6539978:-	+	scaffold149784_cov63_Saet	374895-374953:tgaaaagaataatcaagcaaccttcttctttagaacagacattccattctttgctttcc	+	59bp_INS
E01_Sme	6598215-6598264:tatatatatatatatatatatatatatatatatatatatatatatatata	+	scaffold149784_cov63_Saet	426486:-	+	50bp_DEL
E01_Sme	6678016:-	+	scaffold149784_cov63_Saet	510671-510723:tataaccttttaaatctttgtttggattgatgaattcttctgacaattgattt	+	53bp_INS
E01_Sme	6708055-6708104:tacctaacatttattaaaatggattatggttaagatattttttttaaatc	+	scaffold149784_cov63_Saet	551026:-	+	50bp_DEL
E01_Sme	6754071:-	+	scaffold149784_cov63_Saet	596640-596691:ataggtgtcgttatagcgtactcatattgtgttgataaaataaactactaca	+	52bp_INS
E01_Sme	6774424:-	+	scaffold149784_cov63_Saet	613798-613860:aaaacccttctaaataagggaaaaaccacgggccaagaggagcaactgatattattatagtaa	+	63bp_INS
E01_Sme	6812962:-	+	scaffold149784_cov63_Saet	654232-654295:accaagaatatccaatgtatttatataaggaatagaatcatgtcatggtaataattagcttatg	+	64bp_INS
E01_Sme	6845479:-	+	scaffold149784_cov63_Saet	687040-687108:ctcaacagttgcttgttcgatttttgtttgttttcaagttgggggttgtggaaggaaaaatagggaaag	+	69bp_INS
E01_Sme	6876386:-	+	scaffold149784_cov63_Saet	723207-723265:caaaccttttattttacaacaacaacaacaacaacaacaacatacccagtagaatccca	+	59bp_INS
E01_Sme	6929149-6929208:catccccagaccccacttgtgggatttcactgggtatgttgttgttgttgagatataaga	+	scaffold149784_cov63_Saet	770040:-	+	60bp_DEL
E01_Sme	6965053-6965110:ccccgtatacatccatagagtagcggctgcgggtttcccttgtcataaaaaaaatgat	+	scaffold149784_cov63_Saet	776272:-	+	58bp_DEL
E01_Sme	7004285-7004339:gaccacagggtcaattgtacgcaacctcttgcatttctaccaaatgttcatttct	+	scaffold149784_cov63_Saet	811250:-	+	55bp_DEL
E01_Sme	7020976:-	+	scaffold149784_cov63_Saet	827590-827639:cagtgaaatcccactaagtgggttttgggagggtaacagtgaaatcccac	+	50bp_INS
E01_Sme	7021297-7021355:atgctctctatctgtatgaggtagtggtaaggtctgcgtacattttactctccccagat	+	scaffold149784_cov63_Saet	827954:-	+	59bp_DEL
E01_Sme	7026082:-	+	scaffold149784_cov63_Saet	841493-841566:acaagtggggtctagggagggtagaatgtacgcagaccttgccactacctcatagaggtagagagactgtttct	+	74bp_INS
E01_Sme	7081189-7081246:tgtacgagtagctttttgttgtagcatcaatccctcgactttattcaccaaatctctt	+	scaffold149784_cov63_Saet	901752:-	+	58bp_DEL
E01_Sme	7110664-7110718:agctcatttagctagttagatatcttccattttattgtcgaagttttgattttgt	+	scaffold149784_cov63_Saet	932582:-	+	55bp_DEL
E01_Sme	7135029-7135112:cagtcagcagctagttcaaggtggcaacaagcttcaccaccctcttcgattgctggacaaggaccacagcaaatgcaaggtcag	+	scaffold149784_cov63_Saet	955478:-	+	84bp_DEL
E01_Sme	7179098-7179155:tcatttgtctcttcgctcataaattgtgtcctttacttattatgtgaatataaatttt	+	scaffold149784_cov63_Saet	999897:-	+	58bp_DEL
E01_Sme	7225203:-	+	scaffold149784_cov63_Saet	1040084-1040146:gtgtgtgttaacaagtattccttttttttccttagaataatgactcctccgccccaatttact	+	63bp_INS
E01_Sme	7242832-7242901:agagcttaaaggtagtctaaaaatgcttccgaaattgttaaacacgaaaactaaagttcgataaattcgt	+	scaffold149784_cov63_Saet	1056343:-	+	70bp_DEL
E01_Sme	7277676-7277739:acaaagatatttcacaagtggagtctggggagaataaaatattcgcagatcttactactacctc	+	scaffold149784_cov63_Saet	1091822:-	+	64bp_DEL
E01_Sme	7336830:-	+	scaffold149784_cov63_Saet	1153868-1153938:ttcataatttataaatttcaaattcttgatctatttgtgttaacttttaacatgtaagtactacactttat	+	71bp_INS
E01_Sme	69475031-69475096:gcataaagttttgccttgtgattttattaaatttgacatggtagattttgatatttttcttaggat	+	scaffold149809_cov63_Saet	70475:-	-	66bp_DEL
E01_Sme	31364686-31364754:gcttcatgcctatagaatatggtgcacaacacatttataaacaagactctactagacatggcttgtaga	+	scaffold149814_cov60_Saet	216634:-	-	69bp_DEL
E01_Sme	31529910-31529977:tctctctctctctctctctctctctctctatatatatatatatatatatatatatatatatatatata	+	scaffold149814_cov60_Saet	180429:-	+	68bp_DEL
E01_Sme	31612708-31612780:tcgaggctcgggacggggtggatggttatggcgtatcgtagatcggactttgcttttccaggctccaggctaa	+	scaffold149814_cov60_Saet	33147:-	-	73bp_DEL
E01_Sme	64929311:-	+	scaffold149844_cov61_Saet	56753-56804:ttctatagagttgtaaagcaatacattaagctagatttcttctggagagtgt	-	52bp_INS
E01_Sme	504408:-	+	scaffold149850_cov63_Saet	99162-99227:ttgttgtgtttctacatgacaaccctccccagaccccacttgtgggatttcctaggtatgttgttg	-	66bp_INS
E01_Sme	33517925-33517990:gagaaactcaagaacctgaaaggttgttgaagtagatcttcctgggtgttacagatcacatgaagg	+	scaffold149889_cov62_Saet	237196:-	-	66bp_DEL
E01_Sme	29123481:-	+	scaffold149901_cov62_Saet	24153-24218:aataaggtagtttgtgtaagtagagtttgggtaaatgaggtagtttgaataagtggagtttgggta	+	66bp_INS
E01_Sme	29205099:-	+	scaffold149901_cov62_Saet	78105-78167:aggtggatgctcatgttcatcagctcaaaggtagcagctccaggtacattaatacctttaaga	+	63bp_INS
E01_Sme	29344568-29344617:tcttatgctagcctcaaggttccgaaggaagggtggtaatagggagtact	+	scaffold149901_cov62_Saet	196395:-	+	50bp_DEL
E01_Sme	29538676-29538744:tctttacccaaattttcaaccttcctgccctctcctccctctctttacccaaattttcaaccttcccgc	+	scaffold149901_cov62_Saet	366605:-	+	69bp_DEL
E01_Sme	29563755-29563830:gatgtgattaggaattggtctaaacaattgaccccatcgaattttaggagttttttaggcttagcggggtattatc	+	scaffold149901_cov62_Saet	391396:-	+	76bp_DEL
E01_Sme	29874505-29874558:accaaatgggacgtattagttaataccaccaaatgggacgtattagttaatacc	+	scaffold149901_cov62_Saet	730686:-	+	54bp_DEL
E01_Sme	30234489-30234545:tgaaatctcgttattttttcaaaatttgagcaatgtaatagaagaccaacttaaaag	+	scaffold149901_cov62_Saet	1181840:-	+	57bp_DEL
E01_Sme	30284839-30284903:atatatatatatatatatatatatatatatatatatatatatatatatatatataatgtagatat	+	scaffold149901_cov62_Saet	1218024:-	+	65bp_DEL
E01_Sme	30396237:-	+	scaffold149901_cov62_Saet	1294919-1294977:ttagatttgaaaaatataaagcacaaagaggagtatttttgaattatatattttgtcac	+	59bp_INS
E01_Sme	78069950:-	+	scaffold149927_cov62_Saet	68887-68937:ccacttgtggaattttactgggtatgatgttgttgtagtatgaatatgaaa	-	51bp_INS
E01_Sme	78096358-78096423:tatatatatatatatatatatatatatatatatatatatatatatatatatatatatatatatata	+	scaffold149927_cov62_Saet	7399:-	-	66bp_DEL
E01_Sme	76882875-76882948:agacattgtctacattttatgtgatccataatatatataattttatttaattaagattgttgtggctaagtctt	+	scaffold149941_cov62_Saet	147105:-	+	74bp_DEL
E01_Sme	47745116-47745165:atatatatatatatatatatatatatatatatatatatatatatatatat	+	scaffold149977_cov63_Saet	144025:-	-	50bp_DEL
E01_Sme	47780230:-	+	scaffold149977_cov63_Saet	104963-105034:acacacatacacacacacacacacacacacacacacacacacacacacacatatatatatatatatatatat	-	72bp_INS
E01_Sme	47806377:-	+	scaffold149977_cov63_Saet	77676-77733:aaatgaaaaataaaacagaaccaaatgtagcctgaaaaattaaagtttgttttttcgg	-	58bp_INS
E01_Sme	74901302-74901358:tgaattgatggtatgattagagtgtctatgagactgattgaatgatagtgcctccac	+	scaffold149977_cov63_Saet	174843:-	-	57bp_DEL
E01_Sme	99525855:-	+	scaffold150018_cov65_Saet	132375-132429:ttccgtgcatataccaaaaatcgtggtattagtgatgcccctcttgttttacctg	+	55bp_INS
E01_Sme	59927450:-	+	scaffold150031_cov63_Saet	99965-100028:attaggtgtctagtgagctgcttggttgtcatgatttttgttgatggagtgttgaagctattca	+	64bp_INS
E01_Sme	20023192-20023243:agttcttcacaatctgcaaatttattgtttcttcattttagcatacaatcaa	+	scaffold150093_cov62_Saet	130296:-	+	52bp_DEL
E01_Sme	20031236-20031287:atattcattacatttttaagacaaatatagaattggggaaattatacatgta	+	scaffold150093_cov62_Saet	133365:-	+	52bp_DEL
E01_Sme	20036799-20036866:actttatttttataactcaaaagtcatttaactattgttatgtcacctagaatataactcaataattg	+	scaffold150093_cov62_Saet	138896:-	+	68bp_DEL
E01_Sme	20298549:-	+	scaffold150093_cov62_Saet	362920-362982:aataaaaaataaaaaataaaaaataaaaaataaaaaataaaaaataaaaaataaaaaataaaa	+	63bp_INS
E01_Sme	20321379-20321441:ggactacaagaaagtcaaggattctctcctcgtattccattctgttcccctcttgatcttgtt	+	scaffold150093_cov62_Saet	386971:-	+	63bp_DEL
E01_Sme	20363061-20363128:tgtgagtcataaattttgggataggaggagtattatttaataaaacaaaaatctgtctttggtaattt	+	scaffold150093_cov62_Saet	457673:-	+	68bp_DEL
E01_Sme	57050982:-	+	scaffold150095_cov62_Saet	98373-98447:ccatgtacgcaccggctctccgagaaacacatacgaatagacaactcttccaaagggccttgacgaacactacat	-	75bp_INS
E01_Sme	24797504-24797553:ttggttatataaaacatatcaaattaggaaaaaaaaaaggtcgttttaaa	+	scaffold150175_cov61_Saet	1667592:-	-	50bp_DEL
E01_Sme	24839589:-	+	scaffold150175_cov61_Saet	1631491-1631550:catgaactcttaccacaagagatactaatattcttttacctatctattagactcatcaca	-	60bp_INS
E01_Sme	24960115:-	+	scaffold150175_cov61_Saet	1554876-1554928:tccatatgtagatttaataaattacatctctggcataattttcatacctattt	-	53bp_INS
E01_Sme	25049881-25049940:tatatatatatatatatatatatatatatatatatatatatatatatatatatatatata	+	scaffold150175_cov61_Saet	1477632:-	-	60bp_DEL
E01_Sme	25087183:-	+	scaffold150175_cov61_Saet	1440084-1440147:ttatatttaaaaatcgatatcagataagccaaatcattaagtgaaattatcagtccgatttgtg	-	64bp_INS
E01_Sme	25120788-25120846:tactctaagtttgagagagtgatttagtgtaaaaatgttgaactgacatgtttagggct	+	scaffold150175_cov61_Saet	1412942:-	-	59bp_DEL
E01_Sme	25396165-25396239:aaaattttaataaattatttattataaaggttctatatatggagattctatcactaattattttttgtgattcaa	+	scaffold150175_cov61_Saet	1168552:-	-	75bp_DEL
E01_Sme	25556945:-	+	scaffold150175_cov61_Saet	1013502-1013585:gtctgcgtacattctaccctccccagaccccacttgtgagatttcactgggtatgttgttgttgttgttgttgtaagataaaaa	-	84bp_INS
E01_Sme	25615800-25615867:atacactgttgtaagtagtgcttcacccccaaaaagatttatccagctttgaatgaaagagtaaacat	+	scaffold150175_cov61_Saet	966977:-	-	68bp_DEL
E01_Sme	25772561:-	+	scaffold150175_cov61_Saet	832599-832660:ccccacttgtgggattacactgggtatgttgttgttgttgttgttggtgatagatgtattga	-	62bp_INS
E01_Sme	25798262:-	+	scaffold150175_cov61_Saet	804217-804283:atatatatcaactatcagtggtgaaatcaattttttttttttttttagaggaattcaaaattttaag	-	67bp_INS
E01_Sme	25848403-25848461:aacatacccagtgaaatcccacaagtggggtctgggcaacatcataactcaacaataac	+	scaffold150175_cov61_Saet	759348:-	-	59bp_DEL
E01_Sme	25890528-25890586:aagctcacactcacatgacactgactccattatcaacaaagtactctaggtcatgcttt	+	scaffold150175_cov61_Saet	705195:-	-	59bp_DEL
E01_Sme	25959065-25959122:atatatatatatatatatatatatatatatatatatatatatatatatatatatatat	+	scaffold150175_cov61_Saet	637057:-	-	58bp_DEL
E01_Sme	25982315:-	+	scaffold150175_cov61_Saet	613373-613423:ccaccagcttaacatcctcgccatgaacctcatcctattagttgaaccaaa	-	51bp_INS
E01_Sme	26111153-26111232:aaacaagccttaaaggggacatacatacttataattccataaacccaaagtaaatcctcatataatgggttaaatcatca	+	scaffold150175_cov61_Saet	464395:-	-	80bp_DEL
E01_Sme	26276159-26276220:aaatatatatatatatatatatatatatatatatatatatatatatatatatatatatatat	+	scaffold150175_cov61_Saet	292538:-	-	62bp_DEL
E01_Sme	26353879-26353949:gattttcgatcaagttttgaatgactttctagtcagatcgttcctgcgtttcggatatgaagtctccttcg	+	scaffold150175_cov61_Saet	205235:-	-	71bp_DEL
E01_Sme	26389051:-	+	scaffold150175_cov61_Saet	182566-182617:tttgagaaaatgcctggggccttcagatgtaaccttgattttccaattcctt	-	52bp_INS
E01_Sme	26482159:-	+	scaffold150175_cov61_Saet	118231-118310:acaaaatagcacacatgaacacacaacagttataacaggtagcacaaaaattgttattgcatgtcctaaatgcaggtggc	-	80bp_INS
E01_Sme	26511447-26511503:tttcgaatttgttggaaattgcattcaagggagagtaaggtcccgaggaggaaggta	+	scaffold150175_cov61_Saet	89519:-	-	57bp_DEL
E01_Sme	26585367-26585422:gaaagaaagaaagaaagaaagaaagaaagaaagaaagaaagaaagaaagaaacaaa	+	scaffold150175_cov61_Saet	31448:-	-	56bp_DEL
E01_Sme	49016916-49016969:gttatatatatgtgattgtcactatgctagggtagagcctataggttaagggtc	+	scaffold150198_cov62_Saet	79856:-	+	54bp_DEL
E01_Sme	49095537:-	+	scaffold150198_cov62_Saet	154140-154201:aagaacaaccacacctctattttcaacctcattcaacctaaccccctaaccttgctaaccag	+	62bp_INS
E01_Sme	49150981-49151032:aaaagttttcattttgcaccttcgaaccttggcattttaaattaactccttc	+	scaffold150198_cov62_Saet	212451:-	+	52bp_DEL
E01_Sme	49279134:-	+	scaffold150198_cov62_Saet	288333-288402:aggtttaaaaatttgagttttattgatttggtttggtttatatatttaaaaattcaacacaaatagtttc	+	70bp_INS
E01_Sme	23661607-23661690:cgacaaaaattacactataagttttctatagatttgtaggcatactaatttgaaatcacccatataaaaagggagagagccctc	+	scaffold150202_cov62_Saet	307179:-	-	84bp_DEL
E01_Sme	23745871:-	+	scaffold150202_cov62_Saet	259745-259806:taaagttgtgttgggtttttataatgggagcgtacatgaaaaaacatttactttattttgat	-	62bp_INS
E01_Sme	8953136-8953189:tcttcttttcttctctcacttttttacactgattaaaaacaataaaattgaatg	+	scaffold150211_cov62_Saet	1069446:-	-	54bp_DEL
E01_Sme	8988321:-	+	scaffold150211_cov62_Saet	1045353-1045413:gcattacagaggacatgttaaaaatcacaattaagacatttaaaaccattaaattttaaaa	-	61bp_INS
E01_Sme	9000414-9000469:tagagtttaaatttgagatcactgattaatagagaaatttcaaccattttaccggg	+	scaffold150211_cov62_Saet	1032933:-	-	56bp_DEL
E01_Sme	9031933:-	+	scaffold150211_cov62_Saet	1001407-1001465:tatcagtgttgcatctcccagaccccacttgtgggattttactgggtatgttgttgttg	-	59bp_INS
E01_Sme	9136550:-	+	scaffold150211_cov62_Saet	899271-899327:acccacttgtgggattttactgggtctgctgttgttgttgttgttgactaatgagaa	-	57bp_INS
E01_Sme	9187365-9187424:atatatatatatatatatatatatatatatatatatatatatatatatatataaataaat	+	scaffold150211_cov62_Saet	848417:-	-	60bp_DEL
E01_Sme	9293733-9293812:aaatatttttttctataccaaacacacccttaaatttgtaattcttacggcaaaaaagaatattaggttgtattgctaaa	+	scaffold150211_cov62_Saet	736702:-	-	80bp_DEL
E01_Sme	9295995:-	+	scaffold150211_cov62_Saet	734443-734518:cttcacgttgctagtaaaagatttctgattttaatattgctatgagaattaaatactttgatactttattcaaatg	-	76bp_INS
E01_Sme	9320702:-	+	scaffold150211_cov62_Saet	704718-704769:tgttcactttatgaaattaagagacaattttacacttagttcctaatttacc	-	52bp_INS
E01_Sme	9322478:-	+	scaffold150211_cov62_Saet	702845-702911:aggagagttgattaagaaaattcaatcaaatgatgcatccatttcttgttcatttactccgtaaatg	-	67bp_INS
E01_Sme	9344843:-	+	scaffold150211_cov62_Saet	679535-679598:atagtttgatcttaataattaaaataatgacaagtaaaaatcatgagtaggagtagttattttc	-	64bp_INS
E01_Sme	9587334:-	+	scaffold150211_cov62_Saet	455224-455277:tattatctatgagtgggtcaaatgtacgtagatcttactactattcaaagtcag	-	54bp_INS
E01_Sme	9602984:-	+	scaffold150211_cov62_Saet	439707-439782:aaaagnnnnnnnnnnnnnnnnnnnnnnnnnnnnnnnnnnnnnnnnnnnnnnnnnnnnnnnnnnnnnnnnnnnnnnn	-	76bp_INS
E01_Sme	9669645-9669705:tgatgcacgagaaacttaatggtactttctacaaaatgagtgactttaaagtggtatagta	+	scaffold150211_cov62_Saet	370660:-	-	61bp_DEL
E01_Sme	9705004:-	+	scaffold150211_cov62_Saet	341609-341671:tgacgtcgtccataaggctactatccattcatgtcaatacgtctctagcaactctagcgtgtc	-	63bp_INS
E01_Sme	9705761:-	+	scaffold150211_cov62_Saet	340772-340854:tctgatgttaatttaatctctcgttttgggggagacatatttcgtagttgaagagcaactttttcaactggatcaatgcatgt	-	83bp_INS
E01_Sme	9764020-9764085:gctttctgcttcttttggattgtgaatgtgttcatcaagaacaccttaaatcactgatcataacag	+	scaffold150211_cov62_Saet	294312:-	-	66bp_DEL
E01_Sme	9766187-9766265:atttcacgtgtgcatcacgtcaagtcgttaatcactaaaaaatataaaaaaggagaataatttattgaaatagcaacgt	+	scaffold150211_cov62_Saet	292192:-	-	79bp_DEL
E01_Sme	9804050:-	+	scaffold150211_cov62_Saet	257950-258004:tctcattacttgcagttcgtcaagtcactgagaaatgtagaagttgttttttttt	-	55bp_INS
E01_Sme	9814870:-	+	scaffold150211_cov62_Saet	246648-246715:gccccaagaggcatacattatttctacataacttttatcaacttgatgccttgcaaattagatactgc	-	68bp_INS
E01_Sme	9822327:-	+	scaffold150211_cov62_Saet	238947-239003:atcatgtgctataattattccaattttaaaaagcaagtgttatcacaccaataaata	-	57bp_INS
E01_Sme	9956643-9956693:agtagttaagtatcaaagagacctaaggtttgccaatagcagaagcctcag	+	scaffold150211_cov62_Saet	138091:-	-	51bp_DEL
E01_Sme	9978917:-	+	scaffold150211_cov62_Saet	118990-119048:gtttcacactcacactctcctctaccaggttacccttaaaacttggcgaagatcaaccc	-	59bp_INS
E01_Sme	96907994-96908078:aaactcaaaaatcatcaaaccccaccccaccttaccccctccagtataccaacttcaaatcaacccctcacacaaaccccaaaaa	+	scaffold150236_cov61_Saet	128378:-	-	85bp_DEL
E01_Sme	89642378:-	+	scaffold150254_cov61_Saet	341623-341686:tgtttctcccttgattcttctatcataagattttttcatgattcgagaatcgttggtggcatat	-	64bp_INS
E01_Sme	89756917:-	+	scaffold150254_cov61_Saet	264076-264125:tttttcttatttcacacaaggccattggggtcataaccccatgcccattt	-	50bp_INS
E01_Sme	90150247-90150323:atatatatatatatatatatatatatatatatatatatatatatatatatatatatatatatatatatatatatata	+	scaffold150254_cov61_Saet	20145:-	-	77bp_DEL
E01_Sme	76109308-76109371:tactatctctatcacctcatggacgaggcataatcaaaaggtttagagcatttgcatgaatcat	+	scaffold150267_cov63_Saet	60417:-	-	64bp_DEL
E01_Sme	85639229:-	+	scaffold150315_cov62_Saet	94977-95033:ggtccctaagtcagatactatgatttttctttttatactccatctatgagaagaaac	+	57bp_INS
E01_Sme	18423855:-	+	scaffold150367_cov62_Saet	40070-40119:tgaataaataatgctgattgtgagcttcttttgggcaaatcttcaagttc	+	50bp_INS
E01_Sme	18512985:-	+	scaffold150367_cov62_Saet	118107-118166:ctaaccacaactctttctctctctctctctctctctctcacacacacacacacacacaca	+	60bp_INS
E01_Sme	18558365-18558425:tctattgttgccataaatttgttcctttcaaatgtcttccttttgtcttcactctctataa	+	scaffold150367_cov62_Saet	168051:-	+	61bp_DEL
E01_Sme	18569356:-	+	scaffold150367_cov62_Saet	176931-176992:tttacaacatgttattactctctttttataggtttatattatcaaatagggataatatataa	+	62bp_INS
E01_Sme	18655839-18655890:acaacaacaacatacccagtgaaatcccacaaatagggtctgaaaaaactat	+	scaffold150367_cov62_Saet	276893:-	+	52bp_DEL
E01_Sme	42599693-42599748:ataaagtgtaaatttttttttacgctttataaaatgtaaaaaaaaaattacacttt	+	scaffold150371_cov61_Saet	268943:-	-	56bp_DEL
E01_Sme	42740164-42740220:ggtatctacctctcactgaggtagtatgggcatgtcacctcccaacaaggtggtcga	+	scaffold150371_cov61_Saet	140917:-	-	57bp_DEL
E01_Sme	42749203:-	+	scaffold150371_cov61_Saet	131915-131979:gaccatcatggtttgatacttgtgcactagcattaaagaaaaagttggaggaatagtaagttaag	-	65bp_INS
E01_Sme	42866463:-	+	scaffold150371_cov61_Saet	46596-46655:tcctttttcttctacattatcttctccccctccttcttctataacatctcctcctctttc	-	60bp_INS
E01_Sme	93579370-93579421:aagaatcttctcaatgatctcaaccttagttctatcaacctctataccttga	+	scaffold150375_cov62_Saet	92201:-	+	52bp_DEL
E01_Sme	32573938:-	+	scaffold150419_cov61_Saet	162628-162687:cttaggcttgagtagaatggaagaggtaaggatatcatttttgcatgtccgcttcggcct	-	60bp_INS
E01_Sme	32685804-32685886:taatgtaccatgcccgtcacaaccttggattccttagtgggtgatgtaccatgcccgtcacaaccttgaaatcaccttttctg	+	scaffold150419_cov61_Saet	57583:-	-	83bp_DEL
E01_Sme	57952521-57952591:aatgtcaaagaaacatacaagagaagagtaatcataaagaggtcagctccaacaagaatgcaacaatacac	+	scaffold150463_cov63_Saet	161344:-	+	71bp_DEL
E01_Sme	21824921:-	+	scaffold150527_cov62_Saet	30972-31043:gagagagagagannnnnnnnnnnnnnnnnnnnnnnnnnnnnnnnnnnnnnnnnnnnnnnngagagagagaga	+	72bp_INS
E01_Sme	70973449-70973498:aaatttaggtctttttgcttaaagatgtactgcaagctcttacaatcaat	+	scaffold150530_cov62_Saet	416804:-	+	50bp_DEL
E01_Sme	71159802:-	+	scaffold150530_cov62_Saet	466328-466395:aatcaaccaaccaacatgtagtaaaaccctcatgtagggtacgttgaaatccaacatcaaatcttata	+	68bp_INS
E01_Sme	93298767-93298820:tccagaaaacaattgttttccagaaaacaattgttttccagaaaacaactgatt	+	scaffold150536_cov62_Saet	442514:-	-	54bp_DEL
E01_Sme	98431251-98431301:gaggctcgatgaaaatattagcgaagatatcgaagcaatggctggaagtat	+	scaffold150537_cov59_Saet	291618:-	+	51bp_DEL
E01_Sme	98464321:-	+	scaffold150537_cov59_Saet	300585-300661:tttttcatgaaatttctgactaaaaaatgtttggtggctattctcgtagattttttgattgaatcaatgagaataga	+	77bp_INS
E01_Sme	98471951-98472003:tatttagaatttagaaaaagaagagactaagaagattaacttttttttttcct	+	scaffold150537_cov59_Saet	307994:-	+	53bp_DEL
E01_Sme	53477616:-	+	scaffold150599_cov63_Saet	48626-48693:gaatttgattgatgtgttttcgtctaatcaaccaagcctaacaaaagggaggtttgactaggacaata	+	68bp_INS
E01_Sme	53497454-53497507:ttttgaaattctactgcgcactccagactttttaataactctaattaggcccac	+	scaffold150599_cov63_Saet	68654:-	+	54bp_DEL
E01_Sme	53535798:-	+	scaffold150599_cov63_Saet	80672-80725:ttcttttcagagatggcaatcacaatgaatttatttttaaaattattcaatcaa	+	54bp_INS
E01_Sme	94874753-94874809:tatatatatatatatatatatatatatatatatatatatatatatatatatatatat	+	scaffold150632_cov62_Saet	97748:-	-	57bp_DEL
E01_Sme	94915671:-	+	scaffold150632_cov62_Saet	60460-60539:tctgcgtgcactgtggtagaaatggacatcaaaaggagaactgcgacatactaagaaggaccttaaacaagtggaagtct	-	80bp_INS
E01_Sme	63525594-63525660:cttgtaaatcatactcaaggaatgcaaactcaatatggaatatatactcaaacctttaaccaatatg	+	scaffold150653_cov64_Saet	38757:-	+	67bp_DEL
E01_Sme	63740460:-	+	scaffold150653_cov64_Saet	291247-291307:ttaaatgaagtgagggaagtgaggtgcttataggacttaggaagctagcaggtgagtcact	+	61bp_INS
E01_Sme	83695333-83695414:aataaaatttgtataaacgtatatgtttccatgatatctaaccctatatttaacagactcagtaacaccttgtaagatattc	+	scaffold150686_cov64_Saet	58117:-	-	82bp_DEL
E01_Sme	62812292-62812376:gttggaagtagggggagcggggaggggggggaggcaaaaaaaattcaacttatttttatttttctttaaaataatttggggatag	+	scaffold150687_cov62_Saet	67627:-	+	85bp_DEL
E01_Sme	62821097:-	+	scaffold150687_cov62_Saet	76289-76349:tgttttggtgtgtcttcaagtccgaggacgctatctattttactgttggctgtggtaaatt	+	61bp_INS
E01_Sme	62939428-62939490:acaacaacaacaacaacaacaacaataacaataacaacaataacaacaacaacaacaataata	+	scaffold150687_cov62_Saet	114423:-	+	63bp_DEL
E01_Sme	12127862:-	+	scaffold150769_cov63_Saet	491904-491960:atgagtaactgagaacaaaggagagggatatggaaagaatgaaataatgaaagagga	-	57bp_INS
E01_Sme	12170916:-	+	scaffold150769_cov63_Saet	447352-447419:tacgcaggatgagatctatgccatgatattggtttattccaccttcaaatagtaatcccattatttga	-	68bp_INS
E01_Sme	12363805:-	+	scaffold150769_cov63_Saet	286823-286880:ttgcttccagccgagtagctttttgttaacaagttatgtcgggagagttcatacagga	-	58bp_INS
E01_Sme	12375960:-	+	scaffold150769_cov63_Saet	274616-274672:acattactttcgaaaagagtaacacgataactaaaagcaacagagggggcaataatt	-	57bp_INS
E01_Sme	12461559-12461622:tatatatatatatatatatatatatatatatatatatatatatatatatatatatatatatata	+	scaffold150769_cov63_Saet	215085:-	-	64bp_DEL
E01_Sme	12512564-12512621:ctttaaacaatttaaatattttgaacattaaaaaaaattttaaaaattcaattaattt	+	scaffold150769_cov63_Saet	164174:-	-	58bp_DEL
E01_Sme	12530425:-	+	scaffold150769_cov63_Saet	144981-145036:gtgggtcaaaaagataaatgaagaatattttaggatcaaaggtgaatgacaggaac	-	56bp_INS
E01_Sme	12538499-12538549:caccaaataacatatcttcactgatcaagacctgagggatcgtacctcgag	+	scaffold150769_cov63_Saet	136642:-	-	51bp_DEL
E01_Sme	61390888:-	+	scaffold150800_cov62_Saet	45923-45991:aaaaatactaagacaagacaaaagatcaaaattacagaatttgtctaagagcttttgagttgcttatca	-	69bp_INS
E01_Sme	72869446-72869520:catgtagacattaggtgatgcatattaataagttgtatatgagggtgagacatacaacatggttcatgacccctt	+	scaffold150822_cov62_Saet	74670:-	+	75bp_DEL
E01_Sme	33182020:-	+	scaffold150866_cov63_Saet	108522-108598:attctctcttcctgtcaccacccaccatccccatttttattcttttcctcttccaccattgtattcggcagattagg	+	77bp_INS
E01_Sme	33238230-33238280:aaatatatcgtgtgaaaagttagaaacaaaaagttgccaaaagataaaaag	+	scaffold150866_cov63_Saet	152137:-	+	51bp_DEL
E01_Sme	33248355-33248404:atatatatatatatatatatatatatatatatatatatatatatagagag	+	scaffold150866_cov63_Saet	158872:-	+	50bp_DEL
E01_Sme	33329077:-	+	scaffold150866_cov63_Saet	236223-236279:tgaagtatctacccctcaatttggttaatgaagtatcaatccccttaatttggttaa	+	57bp_INS
E01_Sme	33356297-33356346:taaaacaaaaaaaaagccttcaaaataaaacaaaaaaaaggcctgtaaaa	+	scaffold150866_cov63_Saet	246029:-	+	50bp_DEL
E01_Sme	62262925:-	+	scaffold150891_cov64_Saet	38211-38260:ttattgtttagtttctagaggcctacagtcctatcttagcttgcagagta	+	50bp_INS
E01_Sme	79726366-79726440:tgtatgatttgttgttatgcaatatcttatactcatatgaaggagttatgaattatgtggtatgcctcaccctca	+	scaffold150899_cov62_Saet	138263:-	-	75bp_DEL
E01_Sme	24562622:-	+	scaffold150918_cov61_Saet	451927-451977:atatatctatatatatagttgattgttctttctttgattgagtgtcggtat	-	51bp_INS
E01_Sme	24577889-24577950:gaatgttattttattttaattaaaaataatttaattttaaattttttttttatttttaatga	+	scaffold150918_cov61_Saet	433799:-	-	62bp_DEL
E01_Sme	53974654:-	+	scaffold150919_cov63_Saet	7541-7617:gtgaccttccttacgggagcccatcctcttcggattaagtggccttccttacgggagcccatccctttttggattaa	+	77bp_INS
E01_Sme	53993186:-	+	scaffold150919_cov63_Saet	26125-26190:tccttaaattggaaggcaatgtcggggcaccaaagggtaagtttatttcttattttaaggcaacaa	+	66bp_INS
E01_Sme	54052792:-	+	scaffold150919_cov63_Saet	59277-59334:tgacatatcgtaagtcagtatgccttcaaattacaattgtttaaactcatttattaat	+	58bp_INS
E01_Sme	54109692-54109746:taatccttctatgaaactaatcaatatcagacaaaattcttttagagttgtatta	+	scaffold150919_cov63_Saet	103101:-	+	55bp_DEL
E01_Sme	82578709-82578780:tatatatatatatatatatatatatatatatatatatatatatatatatatatatatatatatatatatata	+	scaffold150928_cov63_Saet	23103:-	+	72bp_DEL
E01_Sme	82592101-82592182:gcacaagggtgatggggcggcatcatcactaacctatcaaggggtttataccttggtaacatatcaaggggcttttaccttg	+	scaffold150928_cov63_Saet	36411:-	+	82bp_DEL
E01_Sme	82740644:-	+	scaffold150928_cov63_Saet	133787-133850:tttttatatttggataacttatatttaataagaataatataataaaattattcttttattaatt	+	64bp_INS
E01_Sme	82743068:-	+	scaffold150928_cov63_Saet	136277-136353:ccccccgatcacgaatatgaagtccgatttttaaaataacgaacgaattttgagatatataaaatttaaaatttcgg	+	77bp_INS
E01_Sme	21926441-21926504:tctgatggtaaacatttgatatcgtcttggcgatgtttagcttgacaataatcttcactgggca	+	scaffold150929_cov60_Saet	296743:-	-	64bp_DEL
E01_Sme	21929519-21929590:tatatatatatatatatatatatatatatatatatatatatatatatatatatatatatatatatatatcta	+	scaffold150929_cov60_Saet	293718:-	-	72bp_DEL
E01_Sme	21955183-21955243:gaagaaagttacaacaaacatctaaattataatgaatctatattatattaaaagtgtgaat	+	scaffold150929_cov60_Saet	253403:-	-	61bp_DEL
E01_Sme	21981486:-	+	scaffold150929_cov60_Saet	227765-227814:tctattctaattttatatttccaaaaaaggaatatttattgttcttctag	-	50bp_INS
E01_Sme	22023012:-	+	scaffold150929_cov60_Saet	218432-218510:cttattttgaaatgaagggagtattccgtctcaataacatatgttattctcccttttgtggcacggataaaattttgag	-	79bp_INS
E01_Sme	22059887:-	+	scaffold150929_cov60_Saet	189885-189944:tatgcaaggattagtaatgttgagattattttttatcccgtttttggtatgttgcttttc	-	60bp_INS
E01_Sme	22232139-22232213:cctccaacacaagaaagagttgcatgagaagtcataatgaactgaatttgagtatttttaagtattagatgaaga	+	scaffold150929_cov60_Saet	35846:-	-	75bp_DEL
E01_Sme	104233775:-	+	scaffold150931_cov65_Saet	34463-34526:tgggcccaaattgacctatgaattttttttgtcaaattacttttaagaaaaaactttatatata	+	64bp_INS
E01_Sme	56399679:-	+	scaffold150938_cov63_Saet	306636-306687:ttgacaagtatatgaaatctccagcatctaatagtgcattagtgggaagtac	-	52bp_INS
E01_Sme	56497810:-	+	scaffold150938_cov63_Saet	210880-210939:acaacaacaacatacctagtgaaatcccacaagtggggtctggggttggctcacataatt	-	60bp_INS
E01_Sme	80747486:-	+	scaffold150938_cov63_Saet	553164-553214:gcaagtctatcaagcatctgatccatgaatggcataggaaaatagtctttc	+	51bp_INS
E01_Sme	41669293-41669360:tatatatatatatatatatatatatatatatatatatatatatatatatatatatatatatatatata	+	scaffold150951_cov62_Saet	116645:-	-	68bp_DEL
E01_Sme	41720598-41720665:ctcataacctcaaaatttgaactttggatgcgtaagaaattaaattgttacctgaggactagtaacaa	+	scaffold150951_cov62_Saet	71044:-	-	68bp_DEL
E01_Sme	40194603-40194655:tgtagcgtgaaattttcccaactactttctcatatccaatttgtttagcactg	+	scaffold151003_cov62_Saet	173824:-	-	53bp_DEL
E01_Sme	40201245-40201300:tttaataagtaaaaataacaacatacttagtgtaatcccacaagtgcaatctgggg	+	scaffold151003_cov62_Saet	167247:-	-	56bp_DEL
E01_Sme	40385843-40385912:tatatatatatatatatatatatatatatatatatatatatatatatatatatatatatatatatatata	+	scaffold151003_cov62_Saet	51763:-	-	70bp_DEL
E01_Sme	101039640:-	+	scaffold157187_cov144_Saet	808-871:aaaatgcgactcgttagcattttcacattacacttcacatgtttgaacgtatttgtgcaggaac	+	64bp_INS
E01_Sme	3605541:-	+	scaffold160130_cov147_Saet	233-291:acaagtcttaaatatttacaagttgcattaatcgcatcaatctccagatggaggctcac	-	59bp_INS
E01_Sme	77232143-77232197:atatatatatatatatatatatatatatatatatatatatatatatatatatata	+	scaffold16333_cov61_Saet	135175:-	-	55bp_DEL
E01_Sme	58936408-58936490:acacccagatgccactctttcttttgttactccttttgttgccaaaaagtttcatgttgaacccgaattgtagtgtgagtctt	+	scaffold16552_cov62_Saet	34817:-	-	83bp_DEL
E01_Sme	331473:-	+	scaffold18461_cov66_Saet	5269-5341:tctgttaggtgccatagtgctaagcagagattgtaaaacacagacgtattactaattaacaatattctagtgc	-	73bp_INS
E01_Sme	328094-328145:aaaaattatatcccaatttcactctgataatgaatgaagttgggtggacctc	+	scaffold18462_cov59_Saet	1013:-	-	52bp_DEL
E01_Sme	63870683-63870740:tatatatatatatatatatatatatatatatatatatatatatatatatatatatata	+	scaffold1851_cov61_Saet	79756:-	+	58bp_DEL
E01_Sme	63904658-63904718:ttgtggcctcattgacttgggctactctggacaacatttcacctgagataataacaagggt	+	scaffold1851_cov61_Saet	112653:-	+	61bp_DEL
E01_Sme	63951242:-	+	scaffold1851_cov61_Saet	147137-147198:acttgttaaactaatcttaaccttctcgaaattaaaacattgatgtaactaaacttaactgc	+	62bp_INS
E01_Sme	63959062-63959144:acagttctgacatgtgtgacttctgtcaaacatgatttaaggatgacttgtgtgactttattcaggtttgaaaataaatttct	+	scaffold1851_cov61_Saet	162341:-	+	83bp_DEL
E01_Sme	63972593-63972662:tattcaaacgtactaacacatactctatgcctacatgatatcaccatgtaggaatcgaagctcttattga	+	scaffold1851_cov61_Saet	196740:-	+	70bp_DEL
E01_Sme	64215143:-	+	scaffold1851_cov61_Saet	419473-419545:tcatcatgatctttcttaatataatcatgaatgcatgcaataaaataggggctaaaacataagacttggaatt	+	73bp_INS
E01_Sme	64325759:-	+	scaffold1851_cov61_Saet	468878-468946:tcgatattcttgaaaataaagaaaaactcaaaaagccatttttcttaccagtcagtcgcgatgttacaa	+	69bp_INS
E01_Sme	47092916-47092991:atatatatatatatatatatatatatatatatatatatatatatatatatatatatatatatatatatatatatat	+	scaffold1944_cov62_Saet	1070127:-	-	76bp_DEL
E01_Sme	47163812-47163871:acttgcttgagattcatgaactccatcatttttttctctctcaacttaatagggaagaat	+	scaffold1944_cov62_Saet	1012232:-	-	60bp_DEL
E01_Sme	47199262-47199345:tatatatatatatatatatatatatatatatatatatatatatatatatatatatatatatatatgtgtgtgtgtgtgtgtgtg	+	scaffold1944_cov62_Saet	985746:-	-	84bp_DEL
E01_Sme	47259500-47259550:tttttttatactttttccccaccaagtttgctactttcacctgaaactgct	+	scaffold1944_cov62_Saet	942596:-	-	51bp_DEL
E01_Sme	47613403-47613456:ttttcacgcataagtgggcatggggctatgaccccaaggcccttgggccgaaat	+	scaffold1944_cov62_Saet	697425:-	+	54bp_DEL
E01_Sme	47655799:-	+	scaffold1944_cov62_Saet	734941-734993:tgttttaagttatgagcatataaatgatgttttgggagtagtattgagaattg	+	53bp_INS
E01_Sme	34921:-	+	scaffold21656_cov63_Saet	275480-275550:ccctagggctttggtctagtgataaaccacaacatgggatgttcgagtcatgtgcatgtcgtgaggacgaa	-	71bp_INS
E01_Sme	278577-278659:ttctttactacgagccagaacaccatattctaagttgggaatggtgccaaagttaaattttggaatgatagatggttaggctc	+	scaffold21656_cov63_Saet	46610:-	-	83bp_DEL
E01_Sme	37075150-37075210:aagcaattaaagttctctatgaaataattctttctaacaattttcttgtattatctatatt	+	scaffold2222_cov61_Saet	22248:-	+	61bp_DEL
E01_Sme	37131585:-	+	scaffold2222_cov61_Saet	89592-89657:gggcaaacccaacattaatggtccgttctaggaaagaaaaataaaaggaaaagcggatcaacccaa	+	66bp_INS
E01_Sme	37253247-37253301:aaaatttcaccttatcaccctagtggcgaagtacaaacccctcacatggttgatg	+	scaffold2222_cov61_Saet	196231:-	+	55bp_DEL
E01_Sme	37457695-37457774:tgtgtgtgtgtgtctatatatatatatatatatatatatatatatatatatatatatatatatatatatatatatatata	+	scaffold2222_cov61_Saet	393654:-	+	80bp_DEL
E01_Sme	37530834-37530897:ccgtataatggccacttatgaatcatgtatgtgccagtgtatccgcaaatcatgacttatgaat	+	scaffold2222_cov61_Saet	451451:-	+	64bp_DEL
E01_Sme	37607805:-	+	scaffold2222_cov61_Saet	534435-534507:tgtctttcttttaagtcttttaatttgttatgtgagttgaagatcaagtgtttgatgataatgtttgattttt	+	73bp_INS
E01_Sme	37709075:-	+	scaffold2222_cov61_Saet	617549-617600:aaaaaggtgctaatagatttattctcacgcattacctatgagatcgacctca	+	52bp_INS
E01_Sme	37802194-37802248:taaaatacaaataaagcttgtggaaattcactgggtatgttgttgttgttgtttg	+	scaffold2222_cov61_Saet	692975:-	+	55bp_DEL
E01_Sme	37870871-37870942:tatatatatatatatatatatatatatatatatatatatatatctaatacatagttttatattatctatata	+	scaffold2222_cov61_Saet	758436:-	+	72bp_DEL
E01_Sme	37995123-37995197:atatatatatatatatatatatatatatatatatatatatatatatatatatatatatatatatatatatatata	+	scaffold2222_cov61_Saet	856014:-	+	75bp_DEL
E01_Sme	38310609:-	+	scaffold2222_cov61_Saet	1234916-1234991:tcaagtgacataagcagtattctcttcctattttatgcatttcacatgtggttttgattgtgtggtatagaatttt	+	76bp_INS
E01_Sme	38487896:-	+	scaffold2222_cov61_Saet	1384024-1384100:agcacaccagtgcatgtgataacataagtatgacaagaaggagaatatcaacagtccacaatcactgaaaaagtcaa	+	77bp_INS
E01_Sme	38640686-38640761:atatatatatatatatatatatatatatatatatatatatatatgtatatgtatgtatgtatataggtaggtagat	+	scaffold2222_cov61_Saet	1500234:-	+	76bp_DEL
E01_Sme	38643670-38643739:atatatatatatatatatatatatatatatatatatatacatacatacatatatatatatatatatatat	+	scaffold2222_cov61_Saet	1503136:-	+	70bp_DEL
E01_Sme	38901440:-	+	scaffold2222_cov61_Saet	1669615-1669672:tggttactcaagaagcaagcatcttcatcaaagaatggttcatcatacacgggtgcct	+	58bp_INS
E01_Sme	11237457-11237513:aacaacaaacaacaacaacaacaacaacatacccagtaaacaacaagaacatctagc	+	scaffold24218_cov63_Saet	11726:-	+	57bp_DEL
E01_Sme	92667009-92667074:gtcccatgtttttagtttatccttgcatacgtgggtgaagatggtactaatcttctttaagaattg	+	scaffold2447_cov61_Saet	116859:-	+	66bp_DEL
E01_Sme	79811385:-	+	scaffold2592_cov63_Saet	27930-27980:gacaagttaagtcattcagtatggatgacgaaggcgtattacgtcgacatg	+	51bp_INS
E01_Sme	69160268:-	+	scaffold2599_cov62_Saet	117740-117789:aatgcaagattcaaaattgcagctaccaatgtttctattccaacagttca	-	50bp_INS
E01_Sme	69179578:-	+	scaffold2599_cov62_Saet	98252-98301:agattttagtaggaaagtcctaatcgaagtaaaaatcttcagtctagttc	-	50bp_INS
E01_Sme	69185694-69185771:agaattagcactaggtttgtatgagttatgaatttgggtaacatatgtcaacaaaagaaagcaccaaccattcttgta	+	scaffold2599_cov62_Saet	92138:-	-	78bp_DEL
E01_Sme	3617835:-	+	scaffold2600_cov61_Saet	7361-7422:tcacgattggatatatctatggcatttcttgcatttgaaagatgttaaatcatacatatact	+	62bp_INS
E01_Sme	3702231-3702284:aagtgatgtgtaactctctactaacatacaaattaatctatttagttgatacgg	+	scaffold2600_cov61_Saet	85304:-	+	54bp_DEL
E01_Sme	3720733:-	+	scaffold2600_cov61_Saet	107685-107752:ttgacttgacacatgaatcaataagtagtaaattatagggatgattttaccaaattacctcttaaata	+	68bp_INS
E01_Sme	3741136-3741204:acgaccatgtaactacagaaaagttgtcaagagccacaataagaagatcaggaaatcagcaccaagaac	+	scaffold2600_cov61_Saet	127312:-	+	69bp_DEL
E01_Sme	3758251-3758325:gatttcatatttgatgaagtgtgcgcaatctctattttattgtatattttcttgtatatgtttatgggaaataaa	+	scaffold2600_cov61_Saet	144458:-	+	75bp_DEL
E01_Sme	3881340-3881396:attcctcagagcaaataagtaaactacttttatactttcgttacaattaaattattc	+	scaffold2600_cov61_Saet	275111:-	+	57bp_DEL
E01_Sme	3896492:-	+	scaffold2600_cov61_Saet	295175-295255:tcagaaatatgtatagattagtgtcacatgattaatgttgtttctgtgattaacggtttaatatttttttttaaaaggggg	+	81bp_INS
E01_Sme	93081422-93081487:tacaaaatatttttctaaggatctaacgtaaatctaaattgaaaaggagggagtattaaatttgca	+	scaffold2881_cov62_Saet	55864:-	+	66bp_DEL
E01_Sme	91132328:-	+	scaffold2963_cov62_Saet	25341-25404:tttatttcctttatttttcatttacaatatttctttatttcagctaaaaattcatgcacctact	-	64bp_INS
E01_Sme	99922950-99923010:aatccagatgtatggaggactcaccacaaccttggaacggtcgatcttcaacagtgcactc	+	scaffold2977_cov60_Saet	776131:-	-	61bp_DEL
E01_Sme	99924427:-	+	scaffold2977_cov60_Saet	774666-774725:tgtagacctatcaacgggctcaacctattagtttgtggttcgagatttagatatttagat	-	60bp_INS
E01_Sme	99933256-99933310:aattgttcttaaataacattttaaaattcaagaaattaagggtcattaggttgtt	+	scaffold2977_cov60_Saet	766029:-	-	55bp_DEL
E01_Sme	99998794-99998854:taaattacttctggtgtcaataaaaaggggatagaatctaagtaacgttgagagaagacgg	+	scaffold2977_cov60_Saet	706268:-	-	61bp_DEL
E01_Sme	100139891:-	+	scaffold2977_cov60_Saet	605904-605971:agaaagcgaaataatgataaggagttgcgaaaaaatccccggaaaaagaaagcgatttttcccggaag	-	68bp_INS
E01_Sme	100140502:-	+	scaffold2977_cov60_Saet	605202-605284:ctaggtacgcgagtggatggcttaaaagccaggaagacaaagaagaaaggaaagcaagtgagtaataactaggaaagccaata	-	83bp_INS
E01_Sme	100235224-100235286:aaaggaaaattaatccaggagcatataaacccaaataaaaaaaaaaaattaataaaggtgtat	+	scaffold2977_cov60_Saet	550428:-	-	63bp_DEL
E01_Sme	100426405:-	+	scaffold2977_cov60_Saet	430243-430309:tgttatacattttactctccccacattccacttgtatgggattctactggatatgttattattattg	-	67bp_INS
E01_Sme	100452523-100452578:acgtatttaataaccaaaagagtgtcatgttcatgcatcatgtagactgtgagctc	+	scaffold2977_cov60_Saet	371125:-	-	56bp_DEL
E01_Sme	100616503:-	+	scaffold2977_cov60_Saet	259781-259839:acactattttggagaattactttggatgattgaatctagtaatgtgaaactaggattat	-	59bp_INS
E01_Sme	100656733:-	+	scaffold2977_cov60_Saet	211754-211826:ttctttttgttcggtgttgattgtgtgctttgaattttggctatgattttcattttgagtagcaaactacaat	-	73bp_INS
E01_Sme	100659358-100659431:atccgtcgcggcgtgcgacacgaccctcgaaatatagtatctgtcgtggcgtgcgacacgtccctcgaaatagt	+	scaffold2977_cov60_Saet	209112:-	-	74bp_DEL
E01_Sme	100700377:-	+	scaffold2977_cov60_Saet	166253-166318:cctatacgaaaaatataatatgacaaaatgtagcatcaaagtaagtaacgttccatcaaaacatcc	-	66bp_INS
E01_Sme	100713894:-	+	scaffold2977_cov60_Saet	159858-159917:tgccaacctatttgtttaggtacaataattttactaatatggaaaattctcattgccaat	-	60bp_INS
E01_Sme	100761234:-	+	scaffold2977_cov60_Saet	99618-99687:aaaatcttaaatatcccataaactcttggaatattcataaatagatcaaaatatatatacctccaaatca	-	70bp_INS
E01_Sme	20498085-20498146:tatatatatatatatatatatatatatatatatatatatatatatatatatatatatatata	+	scaffold3070_cov65_Saet	653446:-	-	62bp_DEL
E01_Sme	20525977:-	+	scaffold3070_cov65_Saet	627613-627675:tttgaattagaaaagatagattacgaatttaaaggtgtttgaattagaaaagatagattatga	-	63bp_INS
E01_Sme	68988799:-	+	scaffold3080_cov61_Saet	255253-255302:agaaaaactttccaagctaaaaaactgagttttatgtatcagtttttaac	+	50bp_INS
E01_Sme	68992029:-	+	scaffold3080_cov61_Saet	258713-258764:caagtgtcaacaactggagccgctctacaacaacgtacccagtgaaatccca	+	52bp_INS
E01_Sme	69037759:-	+	scaffold3080_cov61_Saet	292694-292759:acaacaacaataacaacatacccagtaaaatcccataagtggggtctggggcagtcttaaacatgt	+	66bp_INS
E01_Sme	11060774-11060831:aattctaataattgctgactgcttcatctatgtgaataattacttagaaagaatcatc	+	scaffold31356_cov115_Saet	523:-	-	58bp_DEL
E01_Sme	16046860-16046932:aattattttaacaatgaagaggaaaatggagatttcttctttttcatatatctccaattttttttaaaaaaaa	+	scaffold36800_cov62_Saet	78733:-	+	73bp_DEL
E01_Sme	16088987-16089050:agattccacttgtgaccaaatttcactggatatgtagtcgtggtttatatatagattgtcttat	+	scaffold36800_cov62_Saet	118579:-	+	64bp_DEL
E01_Sme	16091969-16092024:aaatagcagactaataggctagtagtgataggttgatgtctggccttgggatatag	+	scaffold36800_cov62_Saet	121521:-	+	56bp_DEL
E01_Sme	16110970-16111033:acctcgggcaaaataacttgtaaattgcaagtagtttaaaacaccttacaataactttcaaagt	+	scaffold36800_cov62_Saet	139050:-	+	64bp_DEL
E01_Sme	16156086:-	+	scaffold36800_cov62_Saet	183142-183201:tctttttatccttgcttctcttaaaccatcatctcaaacccgatatatcaaaaataattt	+	60bp_INS
E01_Sme	16177653:-	+	scaffold36800_cov62_Saet	205117-205180:tttaaataaaattgtaaggaggaaggcggtacttagtacttagtagtggaggtatgcacgcaac	+	64bp_INS
E01_Sme	16270720-16270775:agtgaactgttaacaatctgctactcttttgtttgtatcgactaatgtctgtacac	+	scaffold36800_cov62_Saet	303304:-	+	56bp_DEL
E01_Sme	16282054-16282109:ttatcttatagagtcctataaaatttcaatatctacgggaacatatataaagtctg	+	scaffold36800_cov62_Saet	315622:-	+	56bp_DEL
E01_Sme	16510199-16510262:attctacccttaggagtgagaagaaatgagcaattgtataaacaatttttttaataaattgtac	+	scaffold36800_cov62_Saet	523819:-	+	64bp_DEL
E01_Sme	16548712-16548771:tggtttttattgcggtttcattgcttttgtcttctgttctatctactacagtataatttt	+	scaffold36800_cov62_Saet	546783:-	+	60bp_DEL
E01_Sme	16564647-16564728:taaaggaggatgtgcagaatgtttctacatcgtacttggctccgaatttcatattgtggtgctctgaacctcgtgatgaagc	+	scaffold36800_cov62_Saet	568061:-	+	82bp_DEL
E01_Sme	16569556-16569613:tacgtacatgcacttgtatacaagagtgtatttatgagaaaaatacacaagataaagt	+	scaffold36800_cov62_Saet	572960:-	+	58bp_DEL
E01_Sme	16662593-16662673:tgtgaatgtcgaatgaatttatagaatttttgagatgcctatttagacctctatctaggcaatgagctacgatttaagatt	+	scaffold36800_cov62_Saet	676844:-	+	81bp_DEL
E01_Sme	16867796-16867857:tgggcacctagacaaatccaaaggatacctgctgttgcaaccctttccaaaatgggtgtaag	+	scaffold36800_cov62_Saet	912437:-	+	62bp_DEL
E01_Sme	16917166-16917237:cattcttccctccccagaccccacttgtgggattccactgggtatgttgttgttattgttgttgttgttgta	+	scaffold36800_cov62_Saet	960096:-	+	72bp_DEL
E01_Sme	94971306:-	+	scaffold3988_cov50_Saet	91556-91633:tctaagaaagttcttcaactacctctactatctaagttctatggcataattgtcaccagaataacaaaaaaacttaac	-	78bp_INS
E01_Sme	7821536:-	+	scaffold40994_cov62_Saet	10168-10248:atctttgtcatttgattttaaacacatttattcttgattttattatcttatgtaatgtcttaatagaagtatctttatctt	+	81bp_INS
E01_Sme	7902274-7902327:cccccccagaccccacttgtgggatttcactgggtatattgttgttgttgtact	+	scaffold40994_cov62_Saet	96044:-	+	54bp_DEL
E01_Sme	7983160:-	+	scaffold40994_cov62_Saet	176471-176536:aaatgacagtatttattaagaataaggtagtaaaaatatatcttactttcctcaaatgaatgattt	+	66bp_INS
E01_Sme	8089656:-	+	scaffold40994_cov62_Saet	291391-291441:acttgtgagattttactgaatatgttattgttgtagttaaaagtgtgcacg	+	51bp_INS
E01_Sme	8125975-8126024:atcacgatattttgattacaaaggagataaattgagtcctttaaaatttt	+	scaffold40994_cov62_Saet	321190:-	+	50bp_DEL
E01_Sme	95146775-95146824:atagagtgactcaacacttaagaaaatttcaccttctcagtaccctatct	+	scaffold4155_cov61_Saet	1090911:-	-	50bp_DEL
E01_Sme	95267960-95268023:aaaaaggtgacaactttgaccttgaaggtcaaagttgtcctaaattaaaaattaaccttgatta	+	scaffold4155_cov61_Saet	1018524:-	-	64bp_DEL
E01_Sme	95355609-95355661:tccagaccccacttgtgggattccactgggtatgtttatactaatgaaaaaga	+	scaffold4155_cov61_Saet	908210:-	-	53bp_DEL
E01_Sme	95817660-95817725:ttgtataaattgttgccttgtgatcttgttgaattagacatggtagattttgatgtcatacttggg	+	scaffold4155_cov61_Saet	582404:-	-	66bp_DEL
E01_Sme	95967506:-	+	scaffold4155_cov61_Saet	442870-442943:cagttgtgtctgagaacgtaggtaaaaatattttttaccgaacctcgtaaattcgttgttcttttttattcttc	-	74bp_INS
E01_Sme	96041521-96041579:attataccttcatacattctattacttatcataacttttaagtcatctcaaatttcagt	+	scaffold4155_cov61_Saet	388434:-	-	59bp_DEL
E01_Sme	96105429-96105480:atatatatatatatatatatatatatatacacataatgataataatatacat	+	scaffold4155_cov61_Saet	325105:-	-	52bp_DEL
E01_Sme	85676105:-	+	scaffold4185_cov62_Saet	24666-24725:agaaggaaaaggtttaaaaaatataaaaagattaaacataggtatagaagccctagaaaa	-	60bp_INS
E01_Sme	83228599:-	+	scaffold4270_cov63_Saet	129773-129836:gaaaagtaatactttgagcaaaaatattcttttaagtatgagtatataattaatatttttagga	-	64bp_INS
E01_Sme	72134020-72134071:aaagaatactctatgatttttgtttttaggttgattacaaatgcataatgtc	+	scaffold4614_cov62_Saet	88407:-	-	52bp_DEL
E01_Sme	72202826-72202881:tatatatatatatatatatatatatatatatatatatatatatatatatatatata	+	scaffold4614_cov62_Saet	56303:-	-	56bp_DEL
E01_Sme	65788867:-	+	scaffold46558_cov62_Saet	45615-45673:ctgagctttccaataataccacgttggtcccaaattttcccaataatgccactttgatc	+	59bp_INS
E01_Sme	65909351:-	+	scaffold46558_cov62_Saet	134325-134380:acgaaggtagttagagcttctcaagaattatgatataagtgtgcattatcaccccg	+	56bp_INS
E01_Sme	66022783:-	+	scaffold46558_cov62_Saet	186764-186823:caagatgagtaactcaatgtaaatcaaccaaccaaaattacagtaaaacgctcatttagg	+	60bp_INS
E01_Sme	66035237-66035287:ttatcaatcaaatgtcattcatctctaggcctatttctttcacttataatt	+	scaffold46558_cov62_Saet	195030:-	+	51bp_DEL
E01_Sme	618797-618852:tatatatatatatatatatatatatatatatatatatatatatatatatatatata	+	scaffold4819_cov62_Saet	2063181:-	-	56bp_DEL
E01_Sme	620598-620665:gatgttcatgatattctaaaattgtgacttgcttaattgatttatagttgtgctttataagcacacgt	+	scaffold4819_cov62_Saet	2061486:-	-	68bp_DEL
E01_Sme	643998:-	+	scaffold4819_cov62_Saet	2039712-2039762:cactacaactcatgttcaattttatttttttattgaactaaagttcaacaa	-	51bp_INS
E01_Sme	663935:-	+	scaffold4819_cov62_Saet	2020799-2020871:aatagaggattcatgatatattatgactatttttattcggatcctcaatctacctccgtagttagtattagga	-	73bp_INS
E01_Sme	671889:-	+	scaffold4819_cov62_Saet	2012772-2012838:tagtgcatgctttactagtggaaaagttgtggctttttactaaaaatatttttctcacaaaatgaaa	-	67bp_INS
E01_Sme	673780:-	+	scaffold4819_cov62_Saet	2010364-2010422:ttgtaatgcactcagcaagtgtctgtaaaaattagtacttataactaaaataagtgtta	-	59bp_INS
E01_Sme	768353:-	+	scaffold4819_cov62_Saet	1920882-1920944:cgaactccatcgttcatttgcaccacatcacctatggctgttaaccgaggctactgagaatac	-	63bp_INS
E01_Sme	782120-782172:tccctgggattctactgggtatgttgttgttgtttgtgtgacattctttggga	+	scaffold4819_cov62_Saet	1896644:-	-	53bp_DEL
E01_Sme	871225-871278:acaacaacaacaacaacaacaacaacatacccagtgaaatcccacaagtgggga	+	scaffold4819_cov62_Saet	1808254:-	-	54bp_DEL
E01_Sme	876831:-	+	scaffold4819_cov62_Saet	1802664-1802717:gttttcaacgaaagagattcgactgaactcctccaaaacacttaactccaccta	-	54bp_INS
E01_Sme	880446:-	+	scaffold4819_cov62_Saet	1798848-1798925:aatatattacatattacaacattgttaaaatatatttgctagtgtaatgttttaacatgatcaaaatatctaggttaa	-	78bp_INS
E01_Sme	918567:-	+	scaffold4819_cov62_Saet	1755420-1755473:tgatcattcctgcaacacctcaatgcactttactagttaaactgattgtgtggt	-	54bp_INS
E01_Sme	970370:-	+	scaffold4819_cov62_Saet	1707161-1707232:taaacaatcaataaattttaaataaaaaattaattttataaataagttattatatatatatttgaataaaag	-	72bp_INS
E01_Sme	972386-972448:tggtctgtctccattcacttgcctaatttctacaattactctcttgattttagtttatttatt	+	scaffold4819_cov62_Saet	1705166:-	-	63bp_DEL
E01_Sme	998017:-	+	scaffold4819_cov62_Saet	1679137-1679192:ttttttttttttttttttttttttttttttgtcatttcacttgaatgatagtcttt	-	56bp_INS
E01_Sme	1081797-1081851:attaagctaattaatgacatatatctatggtgctactattctgaaacagacaatg	+	scaffold4819_cov62_Saet	1595555:-	-	55bp_DEL
E01_Sme	1215541-1215592:aggctacgtatacttttttaagctctaaaaaaaagaatcatgaataatcagg	+	scaffold4819_cov62_Saet	1477049:-	-	52bp_DEL
E01_Sme	1371049-1371122:agatactgagattcatccgatatttatgattaagtagagtgaaaataggggggaaaggtcatttttggttgatc	+	scaffold4819_cov62_Saet	1324635:-	-	74bp_DEL
E01_Sme	1399911:-	+	scaffold4819_cov62_Saet	1295965-1296017:atacggtgcttagttttttttaaaaccaacctatttcccacattcttcaccat	-	53bp_INS
E01_Sme	1402870:-	+	scaffold4819_cov62_Saet	1292908-1292966:ttatagacaacaaagggtatttattgtgtcttatcggaaagcaagaaagtcataactct	-	59bp_INS
E01_Sme	1409934-1410005:acttaacatgtttctatattgataattaattatacaattgtacaaacggaaatattcatagtaaacgaaact	+	scaffold4819_cov62_Saet	1285724:-	-	72bp_DEL
E01_Sme	1496588-1496642:acatttaacataacaaaagtgatactattatagaatattcatataaatggttaaa	+	scaffold4819_cov62_Saet	1197764:-	-	55bp_DEL
E01_Sme	1508115-1508170:atatatatatatatatatatatatatatatatatatatatatatatatatatatat	+	scaffold4819_cov62_Saet	1186328:-	-	56bp_DEL
E01_Sme	1525619-1525671:cggccagtaaagattacgaatttcagatctaacgacaaattaacaatgatccc	+	scaffold4819_cov62_Saet	1167856:-	-	53bp_DEL
E01_Sme	1541751-1541808:aacatgaaaattaagaaaataaagaaactttttgattttctgattgtaaattaaagtt	+	scaffold4819_cov62_Saet	1151569:-	-	58bp_DEL
E01_Sme	1646323:-	+	scaffold4819_cov62_Saet	1035697-1035753:tcaagccccnnnnnnnnnnnnnnnnnnnnnnnnnnnnnnnnnnnnnnnnncaaattt	-	57bp_INS
E01_Sme	1701247-1701301:aactcaagtgaaaggttaaataatatacttggagaaagattaaaaattagaattc	+	scaffold4819_cov62_Saet	979413:-	-	55bp_DEL
E01_Sme	1716228-1716283:tatgaaaagcatgatgatatgcagatatccacaatcgatgcccttgagctatgagg	+	scaffold4819_cov62_Saet	964324:-	-	56bp_DEL
E01_Sme	1739489:-	+	scaffold4819_cov62_Saet	938405-938455:agaaagcccaggcccaatagaaagcccatgccataaccacagtccataacc	-	51bp_INS
E01_Sme	1784021:-	+	scaffold4819_cov62_Saet	893708-893766:ttgcttgacatactgggccatattgaaatgaagtgggttacatagaaccatgaggtctc	-	59bp_INS
E01_Sme	1807970:-	+	scaffold4819_cov62_Saet	869749-869812:gaccacaaaccttaaccctgccttgtcacgtaaagaggttgtttttcatagaccctccgctcaa	-	64bp_INS
E01_Sme	1893089-1893142:gaaaaacttaatatatatgaataagagaaaaaaaaatagattaaaacgtaaaag	+	scaffold4819_cov62_Saet	789339:-	-	54bp_DEL
E01_Sme	1975853-1975932:tacaataaataataacatatccagtaaaatccacaaataaaatgtggagagaacagaatgtatgccgactttactgctaa	+	scaffold4819_cov62_Saet	695208:-	-	80bp_DEL
E01_Sme	2047695:-	+	scaffold4819_cov62_Saet	625488-625552:tcttaataatagaggtgttggagtcaatttatgtataaacacattactttatttgttaaaaaatt	-	65bp_INS
E01_Sme	2112384:-	+	scaffold4819_cov62_Saet	557124-557173:actaattactataaaaattaatattattgggatcatgcataaagcatagc	-	50bp_INS
E01_Sme	2177371-2177425:tccccagaccccacttgtgggatttcactgggtatgttgttgttgtttataaggt	+	scaffold4819_cov62_Saet	491060:-	-	55bp_DEL
E01_Sme	2376088-2376144:caacatatattaagtgacttttggttaaaatagcacaacatatattaagggagtcgg	+	scaffold4819_cov62_Saet	327145:-	-	57bp_DEL
E01_Sme	2379222:-	+	scaffold4819_cov62_Saet	323997-324061:caaattcataaaacataatatccaacactcttaagatgagagggagttgttcggatggtttgcgc	-	65bp_INS
E01_Sme	2388099:-	+	scaffold4819_cov62_Saet	320628-320678:tattcaattaacaagtaatgactcttttgttgtgtaaaatatatagcattc	-	51bp_INS
E01_Sme	2438229:-	+	scaffold4819_cov62_Saet	274694-274744:gtatacatcttttgtcttgattacttgtggttatgtggtagtgtataaacg	-	51bp_INS
E01_Sme	2452654:-	+	scaffold4819_cov62_Saet	259631-259689:atactctagcggtatatatatatatcataccggtatcatatagaatgaattcaattctc	-	59bp_INS
E01_Sme	2454224:-	+	scaffold4819_cov62_Saet	257997-258055:tcatatttaatggatccaaattaaactatttatttataatagacttattgttaaactat	-	59bp_INS
E01_Sme	2538061:-	+	scaffold4819_cov62_Saet	168341-168403:aacaattcaattattttgaactttaagaatttaattattttaaaataaaggaagtaattacca	-	63bp_INS
E01_Sme	2557741-2557806:ataagtggtgcatgtttcatccattgtacgtgaagaagactttgaaatcacacttcagtactataa	+	scaffold4819_cov62_Saet	139725:-	-	66bp_DEL
E01_Sme	2611900-2611958:gatatttgattaaaggcgaaagaaaattaattattttatcgccactaatgttagtaaat	+	scaffold4819_cov62_Saet	99387:-	-	59bp_DEL
E01_Sme	2628318-2628401:ttatttatttatttataaatctatttatttatttataaatttatttatttatttataaataaatttatttatttatttataaat	+	scaffold4819_cov62_Saet	82747:-	-	84bp_DEL
E01_Sme	2648737-2648795:cattatgtaaataagttaatcacttgagacacgtcacttcattctattatgtataccag	+	scaffold4819_cov62_Saet	62935:-	-	59bp_DEL
E01_Sme	2653799:-	+	scaffold4819_cov62_Saet	57873-57927:tgaaactgaaacgtttaaactgttatggttcatccttcctgaatggcttgcattt	-	55bp_INS
E01_Sme	2699452-2699534:atgacaaggagaaaatgttcttgatcctctgatttgttctgttttcattctccaatttggtaacacagaaagctcagagcagg	+	scaffold4819_cov62_Saet	7975:-	-	83bp_DEL
E01_Sme	92773285-92773362:tatatatatatatatatatatatatatatatatatatatatgtatgtatgtatgtatgtatgtatgtatatatgtata	+	scaffold4999_cov63_Saet	40989:-	+	78bp_DEL
E01_Sme	92864984-92865035:ctggtttcatgggaaactcaaatctaattggatggggcccttcagagtagta	+	scaffold4999_cov63_Saet	143040:-	+	52bp_DEL
E01_Sme	49427345:-	+	scaffold5065_cov63_Saet	835765-835830:ttttgttattttttctttcaacatacaggtgttatgtatgcccattttgtagtcgaggcatcccct	-	66bp_INS
E01_Sme	49690618-49690680:acctcgttcctctccttttaggcgagctacttcgttcctcagcaaagtgttcacttctttttc	+	scaffold5065_cov63_Saet	639669:-	-	63bp_DEL
E01_Sme	49728529-49728596:caagcctctcaacttatcattacacatcattggtcgcggaagcatgtaaaagacctaaaataagatta	+	scaffold5065_cov63_Saet	601898:-	-	68bp_DEL
E01_Sme	49842867:-	+	scaffold5065_cov63_Saet	496433-496491:atttccggttaataataataataaaaaaaaaaaaaaaaaattaaaaaaataaataaata	-	59bp_INS
E01_Sme	70120065-70120128:gggccatctgaacaggacattcttatctagtatgtgtgtatatatatatatatatatcaaaaaa	+	scaffold5081_cov62_Saet	159980:-	+	64bp_DEL
E01_Sme	22355158-22355213:tggcaatattaggtggaagtaaaagtcaaattccaactcgtaccattggaaattgt	+	scaffold5215_cov62_Saet	35912:-	+	56bp_DEL
E01_Sme	22488138:-	+	scaffold5215_cov62_Saet	137808-137857:gcggagttgacttggttaacccgattcctgtcaaatctctctgttccgcc	+	50bp_INS
E01_Sme	22540876:-	+	scaffold5215_cov62_Saet	180115-180169:aattaaaaatcaaaaatcaaaaatcaaaatcaaaaatcaaaaatcaaaaatcaaa	+	55bp_INS
E01_Sme	22671045:-	+	scaffold5215_cov62_Saet	333957-334007:tactaatgtttccaacacaattagttaaagagtaaatatacttatgactta	+	51bp_INS
E01_Sme	22879000:-	+	scaffold5215_cov62_Saet	544415-544464:tgctgttgtattttcaatacctttatcaatgacacaacaaattcaacatg	+	50bp_INS
E01_Sme	22914608:-	+	scaffold5215_cov62_Saet	595751-595803:aggtctttgggtgttattccgatggtcatgttagttacataatttacatgaca	+	53bp_INS
E01_Sme	22925649-22925699:aattagaaagtagaaagtaggataagtggataagtagtttggattgagtcc	+	scaffold5215_cov62_Saet	620608:-	+	51bp_DEL
E01_Sme	22928703:-	+	scaffold5215_cov62_Saet	623637-623688:tgattttttactttttaaatttggtatattacatacttttattaacaaaata	+	52bp_INS
E01_Sme	372017-372067:accatttagaaaaatgaaaagactataaattgatgtatgctctgtaagtat	+	scaffold6132_cov73_Saet	568075:-	+	51bp_DEL
E01_Sme	376296:-	+	scaffold6132_cov73_Saet	572295-572374:agggggaatattcgaaagacctataatttgggtcaaggagagctcaaccatttaaacttttataaatgaaagaaataatc	+	80bp_INS
E01_Sme	466772:-	+	scaffold6132_cov73_Saet	664260-664310:ttgaaacggagaaaataaaaagatgaaaaatattgaatatttgattttcta	+	51bp_INS
E01_Sme	104614132:-	+	scaffold6175_cov61_Saet	210411-210468:aaattttgatttggcatatattaagaaagaaattaatgaatgatattgacaatttact	+	58bp_INS
E01_Sme	104631544:-	+	scaffold6175_cov61_Saet	228828-228887:tgctatttaggaacttaaccttacataaaacatattcttgatcttcagttatgtgttcat	+	60bp_INS
E01_Sme	104633829:-	+	scaffold6175_cov61_Saet	231205-231265:ggacctaattctctatgctattctttcttgaacatagtaatgtgcgataaaatcaaacttg	+	61bp_INS
E01_Sme	18789606-18789691:gacaagtttgagggtgtttttaatacttctttctatattttttgacaagtttgagggtgtttttaatacttctttctatatttttt	+	scaffold6376_cov62_Saet	1107398:-	-	86bp_DEL
E01_Sme	18877441-18877493:ttacagtaaaaatataatataaagcaacccaaaaacaaaaagaaacacacata	+	scaffold6376_cov62_Saet	1029304:-	-	53bp_DEL
E01_Sme	18882279:-	+	scaffold6376_cov62_Saet	1023006-1023057:acctattaataccttataatcttttttaaatgtaaatgtaaatactcattca	-	52bp_INS
E01_Sme	18895832-18895885:tacaacaacaacatacccagtagaatcccacaagtgggagtttagtttattcat	+	scaffold6376_cov62_Saet	1003720:-	-	54bp_DEL
E01_Sme	18934984:-	+	scaffold6376_cov62_Saet	968975-969047:cattcattatccaaccatcaaaataaagtaatcaaataggttaaagttaccccttagtttcccccatatcagc	-	73bp_INS
E01_Sme	19008054:-	+	scaffold6376_cov62_Saet	884219-884285:ctcaatcaacccttagaactgtgtgaccgaaaccgcaagtctaaatgaacttctctaaattgtagcc	-	67bp_INS
E01_Sme	19052438:-	+	scaffold6376_cov62_Saet	839870-839924:ttgtatcttttgtaggcttttccatttttggtatacctcttgtatgcagccagtt	-	55bp_INS
E01_Sme	19111546:-	+	scaffold6376_cov62_Saet	745908-745992:acaacaacaacatatccagtgcaatcccataagtgggtctgaggaaatagaatgtacgcagactttatcactatctctgtctcca	-	85bp_INS
E01_Sme	19159614-19159669:atatatatatatatatatatatatatatatatatatatatatatatatatatatac	+	scaffold6376_cov62_Saet	716160:-	-	56bp_DEL
E01_Sme	19335352-19335402:aatttaaagatatttttaacttattttaagtcattttagaatttatcaaat	+	scaffold6376_cov62_Saet	522763:-	-	51bp_DEL
E01_Sme	19547144:-	+	scaffold6376_cov62_Saet	337318-337373:gtttcgtgtacttaatctaaacatgacttgttgtgtcattatgattagaccaaatc	-	56bp_INS
E01_Sme	19566149:-	+	scaffold6376_cov62_Saet	320194-320243:aattttaaatattataattaaataaaaaacatttattattgaaatgttat	-	50bp_INS
E01_Sme	19782256-19782305:gttggtatattgcgctatataatttgcgcacaatatttatataattcaca	+	scaffold6376_cov62_Saet	133880:-	-	50bp_DEL
E01_Sme	19783964-19784030:tcacattttataatttttttttttaaaaaaaaatctaaaatatatctgaactttgataaaatttact	+	scaffold6376_cov62_Saet	132177:-	-	67bp_DEL
E01_Sme	19799294:-	+	scaffold6376_cov62_Saet	113103-113167:actacatcagtgagaggctagctcataatttaaatacatatacaagctactgtatggcaaaaata	-	65bp_INS
E01_Sme	19870752-19870803:aatattataaaattatttattcttttaaaaaaaatatatcaactcaatattg	+	scaffold6376_cov62_Saet	25177:-	-	52bp_DEL
E01_Sme	19881841-19881890:gctacttttatgcttattgataagaatttttgcccacaggctgccttgat	+	scaffold6376_cov62_Saet	13932:-	-	50bp_DEL
E01_Sme	53620342-53620398:aatggttctggttgatttttagagcaaccgaatcaaagataatttttcacaatgaaa	+	scaffold6488_cov61_Saet	73817:-	+	57bp_DEL
E01_Sme	53646831:-	+	scaffold6488_cov61_Saet	95802-95860:agatgggtcacttagaatgtgcagtgactaccggtaactcaatagggtcactatataga	+	59bp_INS
E01_Sme	53670981-53671049:tattattattattattattattattattattattattattattattattattattattattattattat	+	scaffold6488_cov61_Saet	153427:-	+	69bp_DEL
E01_Sme	85281634:-	+	scaffold6512_cov62_Saet	4781-4842:cccgatgcggagccattgggagtagttcattttgttggcagttttctaatctcaggccaagg	+	62bp_INS
E01_Sme	85323414-85323469:attaaccaaagtgaggggttggtacctcattgaacaaagtgaggggttggtacctc	+	scaffold6512_cov62_Saet	49628:-	+	56bp_DEL
E01_Sme	85385092:-	+	scaffold6512_cov62_Saet	118890-118944:gtgtgaccctcctccaacctattgaggggtttgtacctcagtcaccatgggtggt	+	55bp_INS
E01_Sme	91332138:-	+	scaffold6835_cov62_Saet	54636-54690:tgacaactcttcaagagtttcaattcaagtcatcacttaacaatatgaaagatcc	-	55bp_INS
E01_Sme	48311120-48311176:acatcaagatcaaagattttgaacacatcggttacaacataggggacttcaccaacc	+	scaffold6925_cov62_Saet	989609:-	-	57bp_DEL
E01_Sme	8787096:-	+	scaffold7061_cov62_Saet	2367-2420:gcataagtacattaatttcacttttcttgaggtctaactaattatagctgcttt	+	54bp_INS
E01_Sme	8836495:-	+	scaffold7065_cov63_Saet	94523-94574:acattgttaaaatttcacaaataagtaccaaataagataaaaataaaaggat	+	52bp_INS
E01_Sme	2829241:-	+	scaffold7313_cov62_Saet	954080-954154:cagtccaacctcactattagtttttcctttgctgtgttttgcccaaggctcactattagtttttcattctaatgt	-	75bp_INS
E01_Sme	2849004-2849067:aatattcatattaaataaatatgaagtagaagaacccagattccaaatgaacaaattcaaactt	+	scaffold7313_cov62_Saet	936305:-	-	64bp_DEL
E01_Sme	2874530-2874579:atgtaaggtggcctttacactctaaaacttgttagcatctatagtggatt	+	scaffold7313_cov62_Saet	907978:-	-	50bp_DEL
E01_Sme	2902000-2902061:ataagattgagttgaacaagaaaattttaaattaaaaaaagaaacgaaaaaaattaaattta	+	scaffold7313_cov62_Saet	877393:-	-	62bp_DEL
E01_Sme	2961280-2961351:atgatagaaacatgtgcatcacattggcaaggccagtaaatcagcaatgggaaaaggcaatgtatctgatgg	+	scaffold7313_cov62_Saet	807453:-	-	72bp_DEL
E01_Sme	3032606:-	+	scaffold7313_cov62_Saet	734644-734695:gaaaaaactcccccaaaatgcaatactatggtttagaaattatatgtaacag	-	52bp_INS
E01_Sme	3100773:-	+	scaffold7313_cov62_Saet	665509-665574:tagaactagaaagtgaattacttccagttaagggcatcctcaaaggtgcatatacattttaaaaca	-	66bp_INS
E01_Sme	3220020-3220091:aagttgagttggatttatagaactgattattatccacgcattctcgatgaatttatcttgtgcacttcgaag	+	scaffold7313_cov62_Saet	555969:-	-	72bp_DEL
E01_Sme	3230150:-	+	scaffold7313_cov62_Saet	546177-546229:taataaaaaggcatggagatcacatattagggtagaaagctagtagggtagaa	-	53bp_INS
E01_Sme	3260953:-	+	scaffold7313_cov62_Saet	520967-521043:tatctcaaaattaataattagtaccggaataagttatccttctactcggtggtatagtaatctcgagataacttatc	-	77bp_INS
E01_Sme	3278821-3278872:tagagaataatgctgcatatactgctttctccttagtcttcctgactatctt	+	scaffold7313_cov62_Saet	503840:-	-	52bp_DEL
E01_Sme	3291298:-	+	scaffold7313_cov62_Saet	489928-489980:cgttcatcggcgttgagggtcaatgaacggcgttcatcggcgttgaggctcaa	-	53bp_INS
E01_Sme	3341386:-	+	scaffold7313_cov62_Saet	443330-443380:nnnnnnnnnnnnnnnnnnnnnnnnnnnnnnnnnnnnnnnnnnnnnnnnnnn	-	51bp_INS
E01_Sme	3350218-3350280:ctctttcgtgctctccagcttgcgcaaaagtctccctagctcttctcgcattgaagaaatctc	+	scaffold7313_cov62_Saet	434495:-	-	63bp_DEL
E01_Sme	3350993:-	+	scaffold7313_cov62_Saet	433745-433798:ctagaaccttccaggctattctagagaactccacacgtctctagaaccttctag	-	54bp_INS
E01_Sme	3375403:-	+	scaffold7313_cov62_Saet	407133-407196:ccatattaattgaatttgtgagataatacacacatattaagaaaaattttataccatactttcc	-	64bp_INS
E01_Sme	3387211-3387270:atttcagaccttacttgtggattccactggatatgttgttgttgttgagtatctaataaa	+	scaffold7313_cov62_Saet	394384:-	-	60bp_DEL
E01_Sme	3390447-3390529:taaaggcacatatgtgctcctactaactaaagcctaagctacaatgaaaaggtgacaaaaaaactagcagaaagaagaaccac	+	scaffold7313_cov62_Saet	391228:-	-	83bp_DEL
E01_Sme	3461748:-	+	scaffold7313_cov62_Saet	313178-313251:gggctggttactatcccaatccttccaatcagcttgcatatggtgggcaatatggaaggagaggaatgcaagat	-	74bp_INS
E01_Sme	3548644:-	+	scaffold7313_cov62_Saet	220976-221027:aaaaaaaacattgtttggttttcgacattttaccccacttgtgagatttgta	-	52bp_INS
E01_Sme	3554811-3554865:tggctacgaaagtctaattcagttcaactcaaatatgaatgacattaggcacaag	+	scaffold7313_cov62_Saet	214809:-	-	55bp_DEL
E01_Sme	42162392:-	+	scaffold741_cov62_Saet	329962-330017:ttnnnnnnnnnnnnnnnnnnnnnnnnnnnnnnnnnnnnnnnnnnnnnaaactataa	+	56bp_INS
E01_Sme	42189045:-	+	scaffold741_cov62_Saet	371265-371320:catggtgatgaagtataaaccccttgcatggttgatggtggtcgcaccccgccatt	+	56bp_INS
E01_Sme	11206490-11206554:tatttacttattttactgttatctggtttttgagtgactttgatcccccaattaactcgttgttg	+	scaffold7691_cov63_Saet	171555:-	+	65bp_DEL
E01_Sme	11256028:-	+	scaffold7691_cov63_Saet	216638-216691:agaatatcttagtttatcatcaagttttacattcatgtcaacatcctatctacc	+	54bp_INS
E01_Sme	11277228-11277298:tacaacaacaacaacatacccagtgaaatcccacaagtgggatttggggagggtagaatgtacgcagacct	+	scaffold7691_cov63_Saet	237970:-	+	71bp_DEL
E01_Sme	11425308:-	+	scaffold7691_cov63_Saet	377667-377724:ccccaaatttcactttgtgagattttactgagtatgttattatgttgttgatatcact	+	58bp_INS
E01_Sme	11513822-11513871:tttaaaacttttttcctttagtaagaggggtcacaaattacagtctccct	+	scaffold7691_cov63_Saet	471113:-	+	50bp_DEL
E01_Sme	11531698-11531775:atatatatatatatatatatatatatatatatatatatatatatatatatatatatatatatatatatatatatataa	+	scaffold7691_cov63_Saet	487935:-	+	78bp_DEL
E01_Sme	11541033:-	+	scaffold7691_cov63_Saet	498887-498939:atgaaacaattgtttgcagtttaagacactacaatattgtgagatcaaggttc	+	53bp_INS
E01_Sme	11543845:-	+	scaffold7691_cov63_Saet	501739-501808:gaactataggtgccatgagtgatctattttttaagcccttaatcccactcctccaattcatattaattaa	+	70bp_INS
E01_Sme	11594407:-	+	scaffold7691_cov63_Saet	545386-545438:aacaacaacaacaacaacaacatacccagtgaaatcccactgggtatttcatc	+	53bp_INS
E01_Sme	11635079:-	+	scaffold7691_cov63_Saet	599660-599736:gcacgtgcccagaaactagtttagtctgtgatcaaagctagagtctaatatctatgaatggatgttgtaaaagaaaa	+	77bp_INS
E01_Sme	11667836-11667885:atatatatatatatatatatatatatatatatatatatatatatatatat	+	scaffold7691_cov63_Saet	631890:-	+	50bp_DEL
E01_Sme	11714643:-	+	scaffold7691_cov63_Saet	673822-673875:agttgagatgcagcctatatttagacacaagcattgagtatagagaatgtgata	+	54bp_INS
E01_Sme	11741360:-	+	scaffold7691_cov63_Saet	701324-701403:aataacaacaacatacccagtgaaatcccacaagtggggtctggggagggtagaatgtacgcagaccttacacacacaac	+	80bp_INS
E01_Sme	11747584-11747634:cagataattttgggacaaaatatgttgtcacaattatttttttctgtttgt	+	scaffold7691_cov63_Saet	706227:-	+	51bp_DEL
E01_Sme	11784596-11784674:acaacaacaacatacccagtgaaatcccacaagtggggtctggggagggtagaatgtacacagaccttacccaggcaat	+	scaffold7691_cov63_Saet	741805:-	+	79bp_DEL
E01_Sme	11863593:-	+	scaffold7691_cov63_Saet	817498-817573:agaaattatccatcacagccaaaataaaagagaattctttttatatgactacatgtcttttcaaacgagaaatgag	+	76bp_INS
E01_Sme	11892196-11892247:atgtataaattttgaatccctaaacacaagacaagtggtttagggtgttcaa	+	scaffold7691_cov63_Saet	846618:-	+	52bp_DEL
E01_Sme	11929636:-	+	scaffold7691_cov63_Saet	885674-885723:ttatctctttatctcccttctctgttatagcatcttatcctcttctagtt	+	50bp_INS
E01_Sme	105280571:-	+	scaffold7880_cov62_Saet	18247-18308:atggaatatacattcttcgaactgcaagtatcaaacatcggaatgagaaaccaaaagaattt	+	62bp_INS
E01_Sme	105335318-105335380:atttttgagaaaatgaatataaatgagaaaccatagcacccatgtagtactcaaaaattaaaa	+	scaffold7880_cov62_Saet	73298:-	+	63bp_DEL
E01_Sme	105395141:-	+	scaffold7880_cov62_Saet	132802-132852:cctctccagtcagcaatggagccagaaattttactaagagatatcacaata	+	51bp_INS
E01_Sme	105396253-105396320:tccagatagttgttctgagtaatgtttgatgagtttgtaggtttgcttttggaattctaccaaaaagt	+	scaffold7880_cov62_Saet	133962:-	+	68bp_DEL
E01_Sme	105584848:-	+	scaffold7880_cov62_Saet	312269-312328:aaagcttggtccaccaaaccgtagaaatatagggggaaaaacatttgtccccgacacaga	+	60bp_INS
E01_Sme	105585868:-	+	scaffold7880_cov62_Saet	313368-313435:actgcataaatgttgtcactatcattgttgcactttgttgaatttgaaaacaattcaataacatgtcg	+	68bp_INS
E01_Sme	105630143:-	+	scaffold7880_cov62_Saet	340868-340936:cacaaccacctccaccaccaccatgctccccaccacctccgcctccgcgctcaccaccacctccaccac	+	69bp_INS
E01_Sme	105689423-105689494:tgtctgtaatacagaatacatgatttgcatacaaaaaaaaataaaataaaaatgcagatgatgttcttgttg	+	scaffold7880_cov62_Saet	396895:-	+	72bp_DEL
E01_Sme	105955900:-	+	scaffold7880_cov62_Saet	621263-621321:ttaattctgtctgttgtgtaatgctctcatttcgcattatttcgttgttgttactgctc	+	59bp_INS
E01_Sme	105975220:-	+	scaffold7880_cov62_Saet	640237-640289:atattagtcactagcgtggctgaatctcattgttgtttatcagttttcgtcaa	+	53bp_INS
E01_Sme	106021220-106021292:caagggaatttaacttctttcattcctggaactgaacgccaacaatacaacaattgaagttgacaaatttcag	+	scaffold7880_cov62_Saet	686796:-	+	73bp_DEL
E01_Sme	59797381-59797435:gtttaacatgttatcctaactatgttatttgtaaaaattatgggttgattgatta	+	scaffold8924_cov62_Saet	153524:-	+	55bp_DEL
E01_Sme	66768595-66768649:ttacggaggaagataacttatcactcaatggcgtgctacctcaagtcgaaaacag	+	scaffold9262_cov62_Saet	652064:-	-	55bp_DEL
E01_Sme	8229528-8229577:agtacgagtactttttttaaaaaattgtcaataaagtcaaatgagggatc	+	scaffold95876_cov133_Saet	1348:-	-	50bp_DEL
E01_Sme	31708843:-	+	scaffold9728_cov62_Saet	453416-453472:attttgctagcaagtcaataataatataatggagcttttgaagctaatgacacgcaa	-	57bp_INS
E01_Sme	31722787:-	+	scaffold9728_cov62_Saet	437545-437598:ttttacaaaactctaaccccatgtggtgctcttgataaactggagcacagatgc	-	54bp_INS
E01_Sme	31727572:-	+	scaffold9728_cov62_Saet	432704-432756:tgagataattagtcctcaagtcaaaatactgattgtattacatttagtcatca	-	53bp_INS
E02_Sme	16518732-16518789:ttatgattttaaggcatgtatggttatgacatgacatatgatcatataatgtctatga	+	scaffold10317_cov64_Saet	128988:-	+	58bp_DEL
E02_Sme	16616090-16616168:tcaagaagaaagatagagaagagaagatgaacagaaaggcgaagtcagtgggacataaacctagcctatagagacagaa	+	scaffold10317_cov64_Saet	198177:-	+	79bp_DEL
E02_Sme	16862269:-	+	scaffold11223_cov63_Saet	1178590-1178647:ggttgaggcatatcaccccctcaacaaagtgattgggcatgtcacccccccacaaggt	-	58bp_INS
E02_Sme	17106497-17106546:atactttccaaaggaggtaaggggtgtgtgaggcacctgatgttgctact	+	scaffold11223_cov63_Saet	830622:-	-	50bp_DEL
E02_Sme	17140462:-	+	scaffold11223_cov63_Saet	780526-780577:caactccaactcatatgcaacctttccaactctccttaaaactctataagga	-	52bp_INS
E02_Sme	17504263:-	+	scaffold11223_cov63_Saet	484799-484879:gtcattatgagattattcaacttaccaactagtcgctcgtatcttctcgaattactgagtggcttcgctaccctactccta	-	81bp_INS
E02_Sme	43402936-43402993:agtttagtctattgtgatagagcaaaaatgaaaaaaaatcaatctaattgcttataat	+	scaffold11455_cov62_Saet	64533:-	+	58bp_DEL
E02_Sme	43443067-43443144:ttaccagaaagatacacaatgacccaaattttgctaagcccccgacagcggaagctctttgattttctaccagaaacg	+	scaffold11455_cov62_Saet	95763:-	+	78bp_DEL
E02_Sme	4332285-4332368:aaagtgacagggtttggggtgagcatcatgacatatacccacaccgtgacagggtttggggtgagcatcatgacatatacccac	+	scaffold11674_cov68_Saet	198801:-	-	84bp_DEL
E02_Sme	4401206-4401263:tgttgggtggtagcaatcccatactaccaaagatgatgggtatgtacctcatccacct	+	scaffold11674_cov68_Saet	108177:-	-	58bp_DEL
E02_Sme	63875420-63875470:tatgaatttaaccaattattattatttaatacaagacagaagttcatgaac	+	scaffold11776_cov69_Saet	96523:-	+	51bp_DEL
E02_Sme	63893556-63893631:ttaaaataagtgtgtcatatgaattggagggtgagtatataatattgacattagcatgatctcaatgcaaacggaa	+	scaffold11776_cov69_Saet	111235:-	+	76bp_DEL
E02_Sme	63899271-63899328:attttttcaaactattgttataaattgtaattttttcaaactattattatatgatgta	+	scaffold11776_cov69_Saet	116852:-	+	58bp_DEL
E02_Sme	42853412-42853473:tacagcaggttgaaacaatttgtaaaagatttttgtggacaggagaccatcaaattaaaggc	+	scaffold11_cov73_Saet	70348:-	+	62bp_DEL
E02_Sme	47909667:-	+	scaffold12028_cov63_Saet	2706-2779:aatacccctaaaaaaagaaatctaataattggcctggtacgatttaattcaatcattatttctaaaaattcacc	+	74bp_INS
E02_Sme	47918225-47918284:acaacaacatacccagtgcaatcccacaagtggggtctggggaaggggggttcataaggt	+	scaffold12028_cov63_Saet	11232:-	+	60bp_DEL
E02_Sme	48010967-48011016:tctgttcattctgatattataaacattattagtatttgtaaaaaagatat	+	scaffold12028_cov63_Saet	82341:-	+	50bp_DEL
E02_Sme	48080366:-	+	scaffold12028_cov63_Saet	143625-143678:aattagaattatagttagataaaaataaaagtactgttagacttgttatctatt	+	54bp_INS
E02_Sme	48130154-48130216:caacaacaacaacatacccagtggaatcccacaagtgggtgtaataccatgttctacaaacaa	+	scaffold12028_cov63_Saet	174178:-	+	63bp_DEL
E02_Sme	48163922-48163981:atttttttaaaataaatttttaaatatgtgacggacagtgacgctacgtccatcattttt	+	scaffold12028_cov63_Saet	196221:-	+	60bp_DEL
E02_Sme	48639638:-	+	scaffold12028_cov63_Saet	589505-589562:tatgatatgatggacaaaggaactccatgcaatctgacaatctctcggatatacaatc	+	58bp_INS
E02_Sme	48700542-48700597:atatatatatatatatatatatatatatatatatatatatatatatatatatatat	+	scaffold12028_cov63_Saet	634287:-	+	56bp_DEL
E02_Sme	30268648:-	+	scaffold13032_cov60_Saet	80339-80388:gatatggttgcacgggcataccacctctcgagcgaggcgatcgaggtaca	+	50bp_INS
E02_Sme	30380870-30380919:tatatatatatatatatatatatatatatatatatatatatatatatata	+	scaffold13032_cov60_Saet	137055:-	+	50bp_DEL
E02_Sme	30383068:-	+	scaffold13032_cov60_Saet	139213-139273:ctttcatctctcatctaaaaccatctatgggacacatgagagaacaatctcatacttttag	+	61bp_INS
E02_Sme	30441836-30441905:ctgcgtacatcctaccctccccagaccccacttgtgggattccactgggtatgttgttgttgttgttgtt	+	scaffold13032_cov60_Saet	196455:-	+	70bp_DEL
E02_Sme	66604467-66604526:cctaaaaataaggatggtttgacaatgttgtttacccacgaaacaaactccttggtaact	+	scaffold138486_cov62_Saet	81368:-	+	60bp_DEL
E02_Sme	66655189:-	+	scaffold138486_cov62_Saet	143296-143357:gttgttatgccaattagtcaactagcattacactcgagattgctaaataaatgttagataag	+	62bp_INS
E02_Sme	23882721:-	+	scaffold141362_cov64_Saet	637926-637983:cgatcaaggtacaaacccctcaacctggttacttgagcctacaacctcctgagtaagg	-	58bp_INS
E02_Sme	24012530:-	+	scaffold141362_cov64_Saet	793789-793858:ttgtgctgagcatttttctttttgctttggggatagatgagctgatacagtcaattcaggaggaggtttc	+	70bp_INS
E02_Sme	24546498-24546560:atatatatatatatatatatatatatatatatatatatatatatatatatatatatatatata	+	scaffold141362_cov64_Saet	1205890:-	+	63bp_DEL
E02_Sme	24566912:-	+	scaffold141362_cov64_Saet	1226301-1226360:tatacctgttactattgttactattgctactactattactattactattattactattac	+	60bp_INS
E02_Sme	24664097-24664147:tatgcatgatgatctatgttccttattatttcaagtttaagtgttttatca	+	scaffold141362_cov64_Saet	1306367:-	+	51bp_DEL
E02_Sme	24867133:-	+	scaffold141362_cov64_Saet	1418697-1418753:ttgatccaattcgttttgaccctagcaaatttgagttggattgggtcttgacatgtt	+	57bp_INS
E02_Sme	35182914-35182967:taatcaatcaatcaactcaatcctcaatactcaatcattcaattcaaacctcaa	+	scaffold141583_cov62_Saet	426758:-	-	54bp_DEL
E02_Sme	35648733-35648788:tctgtaacaccctataactttatcctcacatgtacttatttttcaagtctcactct	+	scaffold141583_cov62_Saet	36037:-	-	56bp_DEL
E02_Sme	64182089:-	+	scaffold141700_cov62_Saet	38611-38670:ttcgaattaaagactgaaaccacataagtattaaattatgtgaccattttaattaaaagt	+	60bp_INS
E02_Sme	64243138-64243210:tcagctcattcagggtgtgattttatacaagcattttgattgaactagtctcttggattgtcctttgtctcct	+	scaffold141700_cov62_Saet	97236:-	+	73bp_DEL
E02_Sme	64309041-64309090:aaacccataagcagaataaactaaatatgaaaaaagaaaaggaaacagaa	+	scaffold141700_cov62_Saet	171091:-	+	50bp_DEL
E02_Sme	64375171-64375245:gaagcttccatcttatttagcataaatattttcgtgtgtgtattctcaacggcacagtatttatttaaaaataaa	+	scaffold141700_cov62_Saet	246267:-	+	75bp_DEL
E02_Sme	64404468:-	+	scaffold141700_cov62_Saet	271448-271509:tggccgtacacatgcacactgtggttcactaggggagtgtttcacactcccccaaaccttct	+	62bp_INS
E02_Sme	64438304:-	+	scaffold141700_cov62_Saet	306356-306429:ggttgaaaaggtacctaaagagatgaatggtcggtagggcatagtgggctttgttgtgtctacaacagagagaa	+	74bp_INS
E02_Sme	64594435:-	+	scaffold141700_cov62_Saet	445031-445084:ccttataaagaaaggtttaccaagtcattaaatattgatgtttagtgtcatgta	+	54bp_INS
E02_Sme	64630483-64630534:aatttattttacaaaaaataaaaatttctaaatatgaaatattttttaaaaa	+	scaffold141700_cov62_Saet	487589:-	+	52bp_DEL
E02_Sme	64632387-64632444:tatattaaaaataaaataattaatcttaaaataacttgttctctcgccaaaagagccc	+	scaffold141700_cov62_Saet	489461:-	+	58bp_DEL
E02_Sme	64656895-64656952:tagtacaaaataaaaagaatcattacctacaatcaaattcaattaaactatcctacag	+	scaffold141700_cov62_Saet	514236:-	+	58bp_DEL
E02_Sme	64660890:-	+	scaffold141700_cov62_Saet	518183-518234:ctataaccttttcctctatactgccggtcacagcctttgacttgcaaagtat	+	52bp_INS
E02_Sme	64743604-64743667:gcatgtaaactacaaggaaaacatacactccccgatcttcccatcaacttcctcccctccaaat	+	scaffold141700_cov62_Saet	590836:-	+	64bp_DEL
E02_Sme	64803943-64803993:taggatagaataaccttcaagaacattacatcttataaaatctcataaatt	+	scaffold141700_cov62_Saet	652374:-	+	51bp_DEL
E02_Sme	64831447:-	+	scaffold141700_cov62_Saet	674813-674868:ctgtcacgccaaaaggcgacaaactgacacgtcattcatattttacctagtttagt	+	56bp_INS
E02_Sme	64868632:-	+	scaffold141700_cov62_Saet	706769-706843:aatgagaagataataattgctcaaaagaccgcgatggagtaggatgaagaccttctctgtcacattcgaaatgca	+	75bp_INS
E02_Sme	64872459-64872522:tacaattaaagcattgttgaataagattaaacagtctaaagaatgcaaacagtacagtaacttg	+	scaffold141700_cov62_Saet	711853:-	+	64bp_DEL
E02_Sme	64983589-64983654:atcacttagtttataagttataatcagatcaaaatcacttagtttataagttataatcagatcaaa	+	scaffold141700_cov62_Saet	819993:-	+	66bp_DEL
E02_Sme	65077916:-	+	scaffold141700_cov62_Saet	916839-916891:ttaggtggactattttggattagatttatcctgtgtttggtgggaggtattgg	+	53bp_INS
E02_Sme	65137828-65137880:caacttaataaaatcaagcaataattttatatttaatttttaatttatttttc	+	scaffold141700_cov62_Saet	937727:-	+	53bp_DEL
E02_Sme	65202323-65202407:acaacaacaacatacccagtgaaattccacaagtggggtctggcgagggtaaaatgtacgcagaccttaccactacccaattgca	+	scaffold141700_cov62_Saet	961638:-	+	85bp_DEL
E02_Sme	65219275-65219324:acagaaaacccagaaacaacaaactcaacatcagcacatacagctaacta	+	scaffold141700_cov62_Saet	976875:-	+	50bp_DEL
E02_Sme	65220747:-	+	scaffold141700_cov62_Saet	978285-978343:atttcatgtaaaagtatttttgacttttccatcagtgtagcatagaaattcccactaga	+	59bp_INS
E02_Sme	65284063:-	+	scaffold141700_cov62_Saet	1044085-1044157:tacaatgaaagagaaagatctaaaggaagagagaagagtaatgtgttttattgtttctatccgtgtatatttt	+	73bp_INS
E02_Sme	65431013:-	+	scaffold141700_cov62_Saet	1166669-1166720:aatcaagattgaaatagtttgaacatgtaagaagatgcacaaaaaactgcat	+	52bp_INS
E02_Sme	65546323:-	+	scaffold141700_cov62_Saet	1280864-1280934:tatgtggcattacatgccctcattattctaatgagttaatggtagaatgtggctacgatttcctctataac	+	71bp_INS
E02_Sme	65582572-65582624:aatattaatatcgtagtttatcatgcatgtacttaatacgcgcatgagagcga	+	scaffold141700_cov62_Saet	1295584:-	+	53bp_DEL
E02_Sme	65585569:-	+	scaffold141700_cov62_Saet	1299334-1299384:ttttattttttcaatcaaatattataaaaattattttaatttaaaaacatt	+	51bp_INS
E02_Sme	65730586:-	+	scaffold141700_cov62_Saet	1444364-1444449:tgcgccagaagggtaagaaataggcggtgagttctaaactgagcactttttatagtttaaaaggtagcgtaggaactactctaaaa	+	86bp_INS
E02_Sme	65737917:-	+	scaffold141700_cov62_Saet	1451635-1451697:tatataatgcatatatatatatatgtacataatgagtgtataatgaagaaaaagacctttacc	+	63bp_INS
E02_Sme	65794239-65794299:ttttttcatgagtcatgctcgatgataaatcataacatatttggatgtgattcctttggaa	+	scaffold141700_cov62_Saet	1494552:-	+	61bp_DEL
E02_Sme	65837064-65837134:aatgcacctcaaaaggtgtcaccgaaaatcatagattttcggtgacaccttttgaggtgcattttttaaaa	+	scaffold141700_cov62_Saet	1541854:-	+	71bp_DEL
E02_Sme	65942452-65942515:gatctctaaatgattttctcgatggagaaaatttcgcatcatctatactggtgaaaaataacaa	+	scaffold141700_cov62_Saet	1648454:-	+	64bp_DEL
E02_Sme	66005814-66005876:acaaccgtgttgctaggtggtgacctgacacaaaacatggacgctgaaaggttcctaaagtaa	+	scaffold141700_cov62_Saet	1714505:-	+	63bp_DEL
E02_Sme	8202335:-	+	scaffold142754_cov63_Saet	41370-41425:atatcaggttatatatctagttaggcagagggagtgtggagtgatggctagagagc	-	56bp_INS
E02_Sme	20971460-20971528:atggtggcagccttagctaatttcttaacttgaaggctggggcaccaatcaaaagccccttccacggcc	+	scaffold144106_cov65_Saet	942039:-	-	69bp_DEL
E02_Sme	21175219:-	+	scaffold144106_cov65_Saet	737968-738022:ctactcgtacgaaagtgatagtacgagcctatcatccccaccaaaatttctctta	-	55bp_INS
E02_Sme	21190205:-	+	scaffold144106_cov65_Saet	709819-709878:gcccagaccctacttgtgggattttactgggtatgttgttgttgtttatggttatgacat	-	60bp_INS
E02_Sme	21248503-21248567:atttttagaggaccaaaaattctttcacaaaataatctatctttttttggtttatttgttttgta	+	scaffold144106_cov65_Saet	561703:-	-	65bp_DEL
E02_Sme	21515560:-	+	scaffold144106_cov65_Saet	381002-381066:aagaaaaatgtacaacaatccttaggatacaagctgtccaaatttccaggataagcataactaac	-	65bp_INS
E02_Sme	21544941:-	+	scaffold144106_cov65_Saet	355742-355792:tatggttgtggggaattagggcataaggcaagagattgccctcgaaaccgc	-	51bp_INS
E02_Sme	21732393-21732442:ctttaaaagaagataaaatataccatgaatgcccatggaaaattgttgaa	+	scaffold144106_cov65_Saet	80588:-	-	50bp_DEL
E02_Sme	52775817-52775881:aaatcattattttcaagtttcaacaatggcatccttcatttcttttttaaattaaggacaaatta	+	scaffold144585_cov96_Saet	871:-	+	65bp_DEL
E02_Sme	38163617-38163679:tatatatatatatatatatatatatatatatatatatatatatatatatatatatatatatat	+	scaffold145172_cov50_Saet	2148:-	-	63bp_DEL
E02_Sme	47800864:-	+	scaffold145180_cov63_Saet	15121-15185:aagttgagggtgttgatatgctgtcaaaatataacatattttttatgcctaaaacaagggatttt	-	65bp_INS
E02_Sme	54423385-54423441:aagcagtgatcatacatagtaagcttcaaactctcctagacctgtatgatctaaatg	+	scaffold147835_cov82_Saet	2007:-	+	57bp_DEL
E02_Sme	43715181-43715249:caaggataattggttagtagggttaggtagtcagagggccttatagggttgagtagtagttcttttttt	+	scaffold148940_cov65_Saet	39867:-	-	69bp_DEL
E02_Sme	19928447:-	+	scaffold148948_cov64_Saet	1417091-1417144:ttgttgacaactatggcaaccagaaatgactttgggaatatcccttttcatact	+	54bp_INS
E02_Sme	19958931:-	+	scaffold148948_cov64_Saet	1447592-1447641:ttttttttttttttttnnnnnnnnnnnnnnnnnnnnnnnnnnnnnnnnnn	+	50bp_INS
E02_Sme	19969499-19969570:gtgtgggtgtgggtgtgggcgtgggcgtgggcgtgggcgtgggcgtgggcgtgggcgtgggagtgggcgtgg	+	scaffold148948_cov64_Saet	1458762:-	+	72bp_DEL
E02_Sme	25544968-25545028:aaggcttgagtggagtggaaaagataaggataccgcttttgcatgtccgcttcatcctccc	+	scaffold148948_cov64_Saet	303290:-	+	61bp_DEL
E02_Sme	25629300-25629355:ggtgagcactagatgttcttggatcaaccctgtctccatctgtagttgttggcctg	+	scaffold148948_cov64_Saet	385079:-	+	56bp_DEL
E02_Sme	57787046:-	+	scaffold148951_cov63_Saet	92721-92792:ggctaatgcttacgaaaaactgagaaaatcgcctagctccttttctagaccccataaaatgctctgaggcgc	+	72bp_INS
E02_Sme	51518806-51518873:caagccacctcactgaagtagtggcgcaccttctttgcatatgttcaaattatgttagtcttgcttgc	+	scaffold148969_cov61_Saet	202920:-	+	68bp_DEL
E02_Sme	51574264:-	+	scaffold148969_cov61_Saet	243147-243197:gtaattttaatcatctagtaatcttagacacgagaagatattactcgttca	+	51bp_INS
E02_Sme	51580362:-	+	scaffold148969_cov61_Saet	249269-249328:gtgccatcacactatatgacttatttggttagataagtaattacttggtcagcaggtaat	+	60bp_INS
E02_Sme	51673174:-	+	scaffold148969_cov61_Saet	335936-335996:tcacataggagtgtatttaattctttgtgataatccatcagtatattgatatcttatcata	+	61bp_INS
E02_Sme	51686695-51686761:acgctcgtacttaggaatctgcttttcatcaacaatttagaactagcattaaggacatgactgttaa	+	scaffold148969_cov61_Saet	349185:-	+	67bp_DEL
E02_Sme	51780467-51780525:tctttatgtacgttctattgtttaaaatatgtcataagagaacgaccagcagagaatca	+	scaffold148969_cov61_Saet	475330:-	+	59bp_DEL
E02_Sme	51850900:-	+	scaffold148969_cov61_Saet	531028-531087:acaaacaacaatatacccagtgaaatcttacaagtgaggtttggggattttgtttaaaag	+	60bp_INS
E02_Sme	51944141-51944197:gcaacagtgctctattctaaaacacttacttttatctaatatcaacatctttttgaa	+	scaffold148969_cov61_Saet	639881:-	+	57bp_DEL
E02_Sme	52145936-52146005:ttttgagatgtgactatattaaattgttctctttttgcctttgtgatggataagttgacatggtctatct	+	scaffold148969_cov61_Saet	804738:-	+	70bp_DEL
E02_Sme	52150955-52151018:agagtaccccacattttgctcttcaaacacaccaatggacaatgcctttctaacaatgtacctc	+	scaffold148969_cov61_Saet	809691:-	+	64bp_DEL
E02_Sme	52172093:-	+	scaffold148969_cov61_Saet	830763-830830:attttttttcaaaaattttctgaacaagttttccaatcccgtaaaaaaattgaaaaaaaagtaagtct	+	68bp_INS
E02_Sme	58319828:-	+	scaffold148980_cov64_Saet	64951-65009:aatagtgtgtgtgctgattttactggaactgcaaactacaatttggttaattagggcta	+	59bp_INS
E02_Sme	58357864-58357943:ttttctaagaaattaatttcaaaataattaaaaggatgagttttggacgtaaaagtagcttgcttctctagcgatattta	+	scaffold148980_cov64_Saet	98558:-	+	80bp_DEL
E02_Sme	58373168:-	+	scaffold148980_cov64_Saet	114800-114875:catttgtttatgatatcataattaagcaaaaagtactcttttttagatagttagctttagacttatctcaagaaaa	+	76bp_INS
E02_Sme	72554568:-	+	scaffold149039_cov63_Saet	2167-2239:aaacatctattaataacaacaaaaatcatatctattccgcgataaataatttcaaagttcattttcctttgcc	-	73bp_INS
E02_Sme	30887335-30887384:tttggcattagcatcttaacttgttctaatatctcattcatagttgatac	+	scaffold149096_cov63_Saet	42525:-	+	50bp_DEL
E02_Sme	33451654-33451710:agggtactttgttagtagggctagttgtatgttccaaatgttgagcctgagggagat	+	scaffold149096_cov63_Saet	133027:-	-	57bp_DEL
E02_Sme	33456422-33456473:atatatatatatatatatatatatatatatatatatatatatatatatatat	+	scaffold149096_cov63_Saet	128169:-	-	52bp_DEL
E02_Sme	7807813-7807865:taagaattggaaacaaagaattaaaataagaggaattagcgtaagactataaa	+	scaffold149115_cov62_Saet	423249:-	-	53bp_DEL
E02_Sme	7918031:-	+	scaffold149115_cov62_Saet	262046-262104:cccctcaattaattgatggtggtctcaccccgccatccatggttattaaggtctagcat	-	59bp_INS
E02_Sme	7924919:-	+	scaffold149115_cov62_Saet	255107-255159:tcatcaatggctcaataatcctaaaccggacattttatcaaacacttggtggg	-	53bp_INS
E02_Sme	30178648-30178702:gatgagtacaaacccccgtctaggttagtgataattccgccccatcaccatggca	+	scaffold149121_cov62_Saet	191051:-	-	55bp_DEL
E02_Sme	38827130:-	+	scaffold149139_cov62_Saet	405871-405925:taataataataataataataataataataataataataataataataataataat	-	55bp_INS
E02_Sme	38833395:-	+	scaffold149139_cov62_Saet	399571-399621:gacaatatatggatgtgtttgcatggtcttatgataatatgttggggctga	-	51bp_INS
E02_Sme	73379789-73379863:atgcttgcatatacatcatttgagtctccagttggagataagcggactcgaaccgctgacatccgccgcagggta	+	scaffold149148_cov63_Saet	2076152:-	-	75bp_DEL
E02_Sme	73599247-73599302:ttgacggtcttccttatcaggggaatagttgctatccttgaattctttcaattttt	+	scaffold149148_cov63_Saet	1852504:-	-	56bp_DEL
E02_Sme	73680988-73681055:ttaaaggaaatgacatacaacaacaacaacaacaacaacatacccagtagaatcccacaagtggggaa	+	scaffold149148_cov63_Saet	1773667:-	-	68bp_DEL
E02_Sme	73688048-73688097:atatatatatatatatatatatatatatatatatatatatatatatatat	+	scaffold149148_cov63_Saet	1766672:-	-	50bp_DEL
E02_Sme	73704869:-	+	scaffold149148_cov63_Saet	1749708-1749759:agcctcacatttaagcaaatcttcaatagttttatacaaaaaaaaaaaaaaa	-	52bp_INS
E02_Sme	73740899:-	+	scaffold149148_cov63_Saet	1713010-1713071:cattatgggcctttcaaattatttacataaatgtctcttgtattgtggccacgttgaagctc	-	62bp_INS
E02_Sme	73790022:-	+	scaffold149148_cov63_Saet	1663595-1663645:caacaggctactgtggctgaaatgtggacagcaaagtggtcgaatctgcat	-	51bp_INS
E02_Sme	73795411:-	+	scaffold149148_cov63_Saet	1658299-1658363:caatggtcatagttaaaagttaacactgcatttcaatttgtttatcttgattttttagtttttta	-	65bp_INS
E02_Sme	73815579:-	+	scaffold149148_cov63_Saet	1639153-1639202:ctgagttcaattttatgacaagtgaaattcccgatagctatcctttctca	-	50bp_INS
E02_Sme	73829685-73829770:aggtcttctataagtaggggtttcctaacctagaaacaaggttttagtattcttaataatatttgtccacctaagtattgagagag	+	scaffold149148_cov63_Saet	1624347:-	-	86bp_DEL
E02_Sme	73877376-73877458:acaacaacaacaacaacatacccagtgaaatcccacaagtggggtctggggagggtagaatgtatgcagaccttacatagatg	+	scaffold149148_cov63_Saet	1575638:-	-	83bp_DEL
E02_Sme	73923455-73923518:gggcatagtaacatatttgtgataataccaaagggcatagcaacatatttgtgataaaaccaaa	+	scaffold149148_cov63_Saet	1524590:-	-	64bp_DEL
E02_Sme	73953788-73953873:tgttgtttcttttgttgtgtttccaagtgagatttctgggcaacttcttatcttctagtccattttttgtaatttttttttacaaa	+	scaffold149148_cov63_Saet	1494310:-	-	86bp_DEL
E02_Sme	73989429:-	+	scaffold149148_cov63_Saet	1457987-1458056:aatgtcaaacctcatgtattttcaatttctattttcactacatagataactacaatttacctgctatgta	-	70bp_INS
E02_Sme	74098940:-	+	scaffold149148_cov63_Saet	1340447-1340517:tttatgaaaataatgattaatatgagtgttttacccattacttataatatatagccttcggtgtaaggaaa	-	71bp_INS
E02_Sme	74193902-74193954:aatgaaaaattcttcttgatagcatcatcatcattgagtccagtaggtagctg	+	scaffold149148_cov63_Saet	1246711:-	-	53bp_DEL
E02_Sme	74237206:-	+	scaffold149148_cov63_Saet	1203243-1203299:acatcttgtacgaatttgacatttaaagatttagcacctatagggattacgtcaaat	-	57bp_INS
E02_Sme	74282887:-	+	scaffold149148_cov63_Saet	1158085-1158135:tctcctcaaccgacacttcacatttctccacaaccgttggttcttctggtt	-	51bp_INS
E02_Sme	74283267-74283335:ttcttcagtttctggcttttcatatttctcctcagttgttggttctttgattgtctcctcaactgatgg	+	scaffold149148_cov63_Saet	1157705:-	-	69bp_DEL
E02_Sme	74534368:-	+	scaffold149148_cov63_Saet	928343-928399:taataataataataataataataataataataataataataataataataataataa	-	57bp_INS
E02_Sme	74566230-74566287:tatatatatatatatatgtatgtatgtatgtatgtatgtatgtatgtatgtatgtatg	+	scaffold149148_cov63_Saet	899805:-	-	58bp_DEL
E02_Sme	74679772-74679827:atatcagtagagaaacatattaggaaaaaactttaatataatatattttttttaac	+	scaffold149148_cov63_Saet	782678:-	-	56bp_DEL
E02_Sme	74706993:-	+	scaffold149148_cov63_Saet	757528-757584:ttcttcaaacttcaagcattccaataagttaatacatttcaatattattatatcaat	-	57bp_INS
E02_Sme	74794262-74794337:atatatatatatatatatatatatatatatatatatatatatatatatatatatatatatatatatatatatatac	+	scaffold149148_cov63_Saet	671345:-	-	76bp_DEL
E02_Sme	74859054:-	+	scaffold149148_cov63_Saet	598033-598090:gcaaagtcacactcacatacaacaacaacaatatacccagtgaaatcccacaagtggg	-	58bp_INS
E02_Sme	74913560:-	+	scaffold149148_cov63_Saet	543620-543690:cttcttgctgacacaaaaaatgaaaccagtgatacatgtcgaaaagataggagcattaagagattttaact	-	71bp_INS
E02_Sme	74941410-74941460:ctactgaatactgtatctgtccttttggtctgggtattgataacgaactga	+	scaffold149148_cov63_Saet	515010:-	-	51bp_DEL
E02_Sme	75064508:-	+	scaffold149148_cov63_Saet	395085-395136:taattcttgactaattgtccttttctactcatacaatataccccctatccac	-	52bp_INS
E02_Sme	75073668-75073728:ctaactttaatgtcttcgatactattaaagtgtcaaagctagagcgagaaaggataacatc	+	scaffold149148_cov63_Saet	385949:-	-	61bp_DEL
E02_Sme	75082192-75082247:gccgtctcaaattaattgaatttttgagatttttttcaatgttcaaaatagttaag	+	scaffold149148_cov63_Saet	377620:-	-	56bp_DEL
E02_Sme	75089124:-	+	scaffold149148_cov63_Saet	370638-370709:agtagtgcacacaaatgattttatagatgctgacttttcttgaacgaccaaaataagtggctaaaagaacaa	-	72bp_INS
E02_Sme	75101997:-	+	scaffold149148_cov63_Saet	357897-357954:ctgtaattttagatgtctgtaattttagatgtttagtccttagtgtccaaatattgta	-	58bp_INS
E02_Sme	75106252:-	+	scaffold149148_cov63_Saet	353594-353663:tcttggatgctacaaccgctatcactttggctgcagatgggaatgaaggtcgaggaggcagggaagaaat	-	70bp_INS
E02_Sme	75115437-75115495:tggaggaaagacgaggggaaggtaggttcagaaacaaaagtggaagaacagatacctta	+	scaffold149148_cov63_Saet	344610:-	-	59bp_DEL
E02_Sme	75134436:-	+	scaffold149148_cov63_Saet	323083-323137:attgcaacccatttatcaaaactgaattccacatgcttgccatgaaggagacgtg	-	55bp_INS
E02_Sme	75164222-75164305:tcatttgagttgaagaaaccattcacaaggcacccacattcaatcttttgtcgaataaaatgactgtcaacttcatatgatttg	+	scaffold149148_cov63_Saet	298886:-	-	84bp_DEL
E02_Sme	75289271:-	+	scaffold149148_cov63_Saet	169859-169914:gattagaaagtaaatattaggtttatcctgactatttgttggtccaagtgaagttt	-	56bp_INS
E02_Sme	75395108-75395189:gaaagacccaaagatggcaaccagtaccatgattcattcagaatgtgataactctctcggttatccaatggctcaatgaact	+	scaffold149148_cov63_Saet	53149:-	-	82bp_DEL
E02_Sme	41164823-41164902:tatatatatttatatatatatatatatatatatatatatatatatatatatatatatatatatatatatatatatatata	+	scaffold149203_cov61_Saet	278324:-	-	80bp_DEL
E02_Sme	41292773-41292831:aactacactgcactcaagtgatagaatctctatatataggatctttataaataaataat	+	scaffold149203_cov61_Saet	58988:-	-	59bp_DEL
E02_Sme	41323823:-	+	scaffold149203_cov61_Saet	13968-14030:tcggcaacgaaaatagtctgatccgtagtttcataaagagataagtcatcctctatctctccc	-	63bp_INS
E02_Sme	49473623-49473687:tcatgtcggaaacaccaaaatatagcaagaacatcacatgaactccatgctcaactgaaataaaa	+	scaffold149207_cov61_Saet	653746:-	-	65bp_DEL
E02_Sme	49685652-49685710:gttctgaacaggcatggcatctgttgggaaagtagatgtctgttctaaaataaattcct	+	scaffold149207_cov61_Saet	456190:-	-	59bp_DEL
E02_Sme	49722346:-	+	scaffold149207_cov61_Saet	437010-437072:attgaaattaataaaaatagttgctagaaaagaaaaagatgatttgagtgtagatgaacctaa	-	63bp_INS
E02_Sme	49918549:-	+	scaffold149207_cov61_Saet	221654-221716:aaatgtttgaaactttttccatatttgtcctttcatttattgaaattttatattttctaggag	-	63bp_INS
E02_Sme	32567125-32567202:tatatatatatatatatatatatatatatatatatatatatatatgtgtgtgtgtgtgtgtgtgtgtatgtgtgtgtg	+	scaffold149213_cov63_Saet	80491:-	-	78bp_DEL
E02_Sme	62257048-62257098:tttcactgggtatgttattgttgatgcaagagttgaacatgatttactttg	+	scaffold149219_cov61_Saet	989716:-	-	51bp_DEL
E02_Sme	62413089-62413140:tatatatatatatatatatatatatatatatatatatatatatatgtatgta	+	scaffold149219_cov61_Saet	845303:-	-	52bp_DEL
E02_Sme	62417793-62417859:ttttgaaaaagcaaactaagaaataaaaagaaacaaagggcgtatgtaagggagagtaggcaacacg	+	scaffold149219_cov61_Saet	840374:-	-	67bp_DEL
E02_Sme	62433683-62433738:gcctaacttctggaaaatttaatgaaatttgttaaatgattacatctgagtttttc	+	scaffold149219_cov61_Saet	824332:-	-	56bp_DEL
E02_Sme	62454318-62454378:agtatttattttcttaggaaaagttttgtgaataaacatatactatttaattagctaacat	+	scaffold149219_cov61_Saet	802856:-	-	61bp_DEL
E02_Sme	62502050:-	+	scaffold149219_cov61_Saet	751151-751205:tcacaaatacaaacggctgaactcagcccacccgacaagcatttaaaaaacaaat	-	55bp_INS
E02_Sme	62510699-62510749:gccttggaagctaatctggaagaccaaatgcccccaaaggtagcttgtttt	+	scaffold149219_cov61_Saet	742524:-	-	51bp_DEL
E02_Sme	62521373-62521450:gcaagactatgatggtttggatatgtgtagagaaggagtatcgatgctcctattaggaggtgcgagaggttagtttta	+	scaffold149219_cov61_Saet	732019:-	-	78bp_DEL
E02_Sme	62554628-62554705:gatccacccaaaaaagggaagataaaacttcagaccataaaaacactttaatgcaaaagaaaaaggggaggaagaagc	+	scaffold149219_cov61_Saet	699985:-	-	78bp_DEL
E02_Sme	62585599-62585665:tttggttgggggcgggggggggggggattagtttatccttgaaaatatacatatgaataaattagta	+	scaffold149219_cov61_Saet	670440:-	-	67bp_DEL
E02_Sme	62596387-62596436:tctcttgtaggaatatttttaagtaatattatttttacttgagacttttg	+	scaffold149219_cov61_Saet	659670:-	-	50bp_DEL
E02_Sme	62661201-62661258:tttagactacttatccatgcttacaatagacttatctgtaatagcctttttcttaatt	+	scaffold149219_cov61_Saet	630816:-	-	58bp_DEL
E02_Sme	62671019:-	+	scaffold149219_cov61_Saet	620996-621052:tgtttagaatctttagaattttaatcttccaactcagagatgacaaaacaatgttat	-	57bp_INS
E02_Sme	62770386-62770450:accgtgttttaatacattattacatgttatgttaaagtcctgtcatcagacacatacaaaacttc	+	scaffold149219_cov61_Saet	533776:-	-	65bp_DEL
E02_Sme	62799675-62799730:ctcaactcatctcaatcgaacccatttcaactcatttaaaattggattgatatgca	+	scaffold149219_cov61_Saet	497354:-	-	56bp_DEL
E02_Sme	62810197-62810252:tatatatatatatatatatatatatatatatatatatatatatatatatatacata	+	scaffold149219_cov61_Saet	486865:-	-	56bp_DEL
E02_Sme	62887079:-	+	scaffold149219_cov61_Saet	414107-414160:tttagccacaatttgaccgtggctaaaaaaaatgtaaaaaatagcttagattta	-	54bp_INS
E02_Sme	62959433-62959502:atgcaatttttttaatgtaaaaacaaaaagggtgtggaggaatcaacaatataatgctataatttttttc	+	scaffold149219_cov61_Saet	317550:-	-	70bp_DEL
E02_Sme	62969895-62969956:ctttaaagaaattgtaattctgtaatactatacgtgtcattttgggtagggtgggaagtttg	+	scaffold149219_cov61_Saet	306899:-	-	62bp_DEL
E02_Sme	62993592-62993665:gaaatatatgctcgtgttgtgtgttagcgaagaagatctagcgtttttatcattttctctgacaaacaattttt	+	scaffold149219_cov61_Saet	281799:-	-	74bp_DEL
E02_Sme	63011860-63011923:gattttggtttccatgtttctaatacaagtttggaaagtaattaaaacttaatgcactataaaa	+	scaffold149219_cov61_Saet	264874:-	-	64bp_DEL
E02_Sme	63033841:-	+	scaffold149219_cov61_Saet	242589-242656:ttacagttttgtttttcatttcaatttaaatttgaataaacaatttgaagttgaaaaactggtccatg	-	68bp_INS
E02_Sme	19198307-19198356:tgtgtatatatatatatatatatatatatatatatatatatatatatata	+	scaffold149244_cov62_Saet	889569:-	+	50bp_DEL
E02_Sme	19201547:-	+	scaffold149244_cov62_Saet	892761-892832:ctgaaggttaattgctaacagcgaccgctttcttatttgagcgtgaacatcatcagagggtatactcgctca	+	72bp_INS
E02_Sme	19305460-19305523:cattaacacacaacccaaaccaatccgagcgacatcataatatacaacaaacccttccacccca	+	scaffold149244_cov62_Saet	1129407:-	+	64bp_DEL
E02_Sme	37747072-37747153:atatatatatatatatatatatatatatatatatatatatatatatatatatatatatatatatatgatattatctctatat	+	scaffold149251_cov63_Saet	468440:-	-	82bp_DEL
E02_Sme	37750474-37750534:tatatatatatatatatatatatatatatatatatatatatatatatatatatatatatat	+	scaffold149251_cov63_Saet	463101:-	-	61bp_DEL
E02_Sme	37832948:-	+	scaffold149251_cov63_Saet	384394-384461:tatttagtgtaaaaataaaaaatattaaatatgcatatttaatattttttatttttattctaaatagc	-	68bp_INS
E02_Sme	37891730:-	+	scaffold149251_cov63_Saet	317932-318010:atacaaatacccattctaagaattgcaaataatttgggtctatttggttagatctacatggttcccacagccccaagtt	-	79bp_INS
E02_Sme	37955642-37955707:aaaaagttaaaggtgtatgttgggaggacagtagcaagaaaaactagaaatattgtgttgaaaaaa	+	scaffold149251_cov63_Saet	265988:-	-	66bp_DEL
E02_Sme	38024754:-	+	scaffold149251_cov63_Saet	127475-127526:cgctctataacccgttactcaacccgttttgatccaagcaaatttactgttc	-	52bp_INS
E02_Sme	35758284:-	+	scaffold149264_cov63_Saet	298933-299014:gagacagaggccatgaagaagaggggctcttcaccaccattgtttgtacgatttttcctctttttttattagtgcggtactt	+	82bp_INS
E02_Sme	35789870:-	+	scaffold149264_cov63_Saet	327406-327460:ggtagggaagagagggaatggtaacaagttttagtccgggccagggccttcatct	+	55bp_INS
E02_Sme	35805478-35805529:tctatcaaattagcttggagttccattggtgcttgccttataatggtcaaag	+	scaffold149264_cov63_Saet	343121:-	+	52bp_DEL
E02_Sme	35955688:-	+	scaffold149264_cov63_Saet	562008-562059:taaggagccaaggcattcccttagctctgatccatttagagatccaccgact	+	52bp_INS
E02_Sme	36071057-36071130:ccaggggttttgaacttgagaccaccccaggggttttgaacttgagaccaccccaggggttttgaacttgagac	+	scaffold149264_cov63_Saet	646500:-	+	74bp_DEL
E02_Sme	57269074-57269130:gccccagaccccacttgtgggatttcactgggtatgttgttgtaataagtttatatt	+	scaffold149270_cov65_Saet	153129:-	+	57bp_DEL
E02_Sme	49560118-49560199:cgtaacccttcagaaaagtgatttggacttggagcgtaatgcttcagatagagcaagagaccatcttcttgaaaatgatgaa	+	scaffold149277_cov62_Saet	2538640:-	+	82bp_DEL
E02_Sme	11695116:-	+	scaffold149290_cov62_Saet	817112-817162:atttatcgttaactgaatcctcacttctaggttgttatataaatacctcaa	-	51bp_INS
E02_Sme	11777361-11777416:aaacaaacaaacaacatacccagtaaaatcccacaagtggggtctggtatcagacc	+	scaffold149290_cov62_Saet	775401:-	-	56bp_DEL
E02_Sme	11942044-11942118:cctaacctatggttaggttttatatttgacaatgattgcttttatcctcaaagtgagaggtactgtttgagtgtg	+	scaffold149290_cov62_Saet	611002:-	-	75bp_DEL
E02_Sme	12005747:-	+	scaffold149290_cov62_Saet	569370-569447:ggagtgcatagaaccaattgtgccttggggcaccactttgttgaccacctctccccaaaggaaccacatttgcacatt	-	78bp_INS
E02_Sme	12060548-12060599:tatatatatatatatatatatatatatatatatatatatatatatatatata	+	scaffold149290_cov62_Saet	506826:-	-	52bp_DEL
E02_Sme	12363531-12363614:taattggggttataccctttttcacctaatttggaccctctgtacaagaatatgaagtaatatttttgaaatagcaaacatatt	+	scaffold149290_cov62_Saet	267779:-	-	84bp_DEL
E02_Sme	12401251:-	+	scaffold149290_cov62_Saet	222245-222300:tatttattattttttctcttttcttgtatttctttatctttttttctttttccttt	-	56bp_INS
E02_Sme	1053793-1053842:caaacttataaacttatgtgttcttttttcttttaaatcatatgtatgta	+	scaffold149308_cov64_Saet	15864:-	+	50bp_DEL
E02_Sme	1540230-1540279:gcaagtgtttgataaaatgttcggctagggtttcttgagaaattgaaggt	+	scaffold149308_cov64_Saet	273143:-	+	50bp_DEL
E02_Sme	2351731:-	+	scaffold149308_cov64_Saet	581529-581579:aaaaaaaaaannnnnnnnnnnnnnnnnnnnnttcaacccaaaaaaaaaaaa	+	51bp_INS
E02_Sme	2578442-2578494:acaagagataagcttcatgatcaacacgcataacaataggaaataggcataat	+	scaffold149308_cov64_Saet	765966:-	+	53bp_DEL
E02_Sme	2659915-2659988:cacccactttgaattcaaggtctcttcttctcacatttgcataggatttttgacgactttgggttgtcttcaat	+	scaffold149308_cov64_Saet	775377:-	+	74bp_DEL
E02_Sme	10762412-10762462:aagacaacccaatgtgagagaaagagaccttgaattcaaagtgggtgatta	+	scaffold149308_cov64_Saet	775373:-	-	51bp_DEL
E02_Sme	28209898:-	+	scaffold149309_cov63_Saet	1855829-1855885:gagcatgcatacgaaaggtctttatgggccatattgcattccacgacccataatcgg	-	57bp_INS
E02_Sme	28250811:-	+	scaffold149309_cov63_Saet	1815006-1815055:ctcaagcttaattctggatctcaagagctctattgaagcttcaagtctcc	-	50bp_INS
E02_Sme	28259954:-	+	scaffold149309_cov63_Saet	1786599-1786661:nnnnnnnnnnnnnnnnnnnnnnnnnnnnnnnnnnnnnnnnnnnnnnnnnnnnnnnnnnnnnnn	-	63bp_INS
E02_Sme	28625975:-	+	scaffold149309_cov63_Saet	1435333-1435390:tcaatgatttatagctcaaaacatagcaaaacaatcacaatttcacatagctttaaca	-	58bp_INS
E02_Sme	28724851:-	+	scaffold149309_cov63_Saet	1278249-1278310:tatgagtattattgagatttgagttgattgatatgagtattattgagatttgagttgattga	-	62bp_INS
E02_Sme	28925831-28925890:agcatcagatacattaacaagccatgacaagttcaacctgttaaaactttcacttgaagc	+	scaffold149309_cov63_Saet	1161129:-	-	60bp_DEL
E02_Sme	29076521-29076594:tatatatatatatatatatatatatatatatatatatatatatatatatatatatatatatatatatatatatg	+	scaffold149309_cov63_Saet	1040532:-	-	74bp_DEL
E02_Sme	29095945-29096004:tatatatatatatatatatatatatatatatatatatatatatatatatatatatatata	+	scaffold149309_cov63_Saet	1031647:-	-	60bp_DEL
E02_Sme	29098913-29098975:atatatatatatatatatatatatatatatatatatatatatatatatatatatatatatata	+	scaffold149309_cov63_Saet	1028750:-	-	63bp_DEL
E02_Sme	29232584-29232640:caccatggatggtagggtgtgacaaccatcaactaattgaagggttaatacctcaat	+	scaffold149309_cov63_Saet	931896:-	-	57bp_DEL
E02_Sme	29642949:-	+	scaffold149309_cov63_Saet	900482-900539:cnnnnnnnnnnnnnnnnnnnnnnnnnnnnnnnnnnnnnnnnnnnnnnnnnnnnnnnnn	-	58bp_INS
E02_Sme	29855506-29855560:atacattgtttttgaaccttatgattatggttatctattggacatgactattatg	+	scaffold149309_cov63_Saet	118132:-	+	55bp_DEL
E02_Sme	30794029:-	+	scaffold149309_cov63_Saet	1885434-1885488:ggtacggcacagccggggggagcggagaagggtacagcacaactagaattttcgc	+	55bp_INS
E02_Sme	36947231-36947298:ggtctagcaaagttgttggaatcaaatttggagtttttatgtggattttagtttcaaagttgaaaatt	+	scaffold149311_cov61_Saet	42432:-	-	68bp_DEL
E02_Sme	55832264-55832326:cccaaaacattggtcaggtcttctcactagggcatctgcggcgagccttgtcgcctttcgcca	+	scaffold149312_cov60_Saet	51380:-	+	63bp_DEL
E02_Sme	55833155-55833210:acaacaacaacaacatatccaatgaaatcccacaagtggggtctggggagggtaga	+	scaffold149312_cov60_Saet	52209:-	+	56bp_DEL
E02_Sme	55850272-55850336:atatcagttacttaaacaagggagtaagacgcctaggttttcatttcgaaatattggtgcattgg	+	scaffold149312_cov60_Saet	73871:-	+	65bp_DEL
E02_Sme	55888211-55888271:atatatatatatatatatatatatatatatatatatatatatatatatatatatatatata	+	scaffold149312_cov60_Saet	102358:-	+	61bp_DEL
E02_Sme	55970769:-	+	scaffold149312_cov60_Saet	182355-182412:tgcgggacaagacctgtataaatctgcaaggattttacccgtcctgctccacataaca	+	58bp_INS
E02_Sme	56055945:-	+	scaffold149312_cov60_Saet	265912-265976:agaccccacttgtgggattttactgggtatgttgttgttgttgtttataagcatctcatatacct	+	65bp_INS
E02_Sme	56106262:-	+	scaffold149312_cov60_Saet	314883-314951:agacatcaatctgttaaactatatctttcatggtttttaaagatgtttggttattaacttgttttacag	+	69bp_INS
E02_Sme	56202552-56202636:atcgagagaggcgagcgagatcgagagaggcgagcgagatcgagagagggaggagagaggcgagcgagatcgagagagggaggag	+	scaffold149312_cov60_Saet	406699:-	+	85bp_DEL
E02_Sme	56221178:-	+	scaffold149312_cov60_Saet	425671-425720:nnnnnnnnnnnnnnnnnnnnnnnnnnnnnnnnnnnnnnnnnnnnnnnnnn	+	50bp_INS
E02_Sme	56246551-56246605:ttgacatatttaaagtcagagtcattttagtatttttaacataactttaatttaa	+	scaffold149312_cov60_Saet	455467:-	+	55bp_DEL
E02_Sme	56263107:-	+	scaffold149312_cov60_Saet	471823-471877:aggggatttagtatctgctataatgagaaatcatgcagtggttgacaatggtgct	+	55bp_INS
E02_Sme	56348724-56348774:tttggcacggtgtttaagaaaaaaaaaagtaagatttttaaaacttgcagt	+	scaffold149312_cov60_Saet	535423:-	+	51bp_DEL
E02_Sme	56383841-56383891:tactggctacatacatacaaaaacccttctgcctcctattttcacctctgg	+	scaffold149312_cov60_Saet	559033:-	+	51bp_DEL
E02_Sme	56543246:-	+	scaffold149312_cov60_Saet	681706-681759:ttttttttttttttttttttttttttttttnnnnnnnnnnnnnnnnnnnnnnnn	+	54bp_INS
E02_Sme	56543951:-	+	scaffold149312_cov60_Saet	682470-682524:gaacctttaataaaagagtaaagtcgttaaaataatagtccctcctttttaattt	+	55bp_INS
E02_Sme	41456372-41456431:attattattattattattattattattattattattattattattattattattattatt	+	scaffold149329_cov62_Saet	519828:-	+	60bp_DEL
E02_Sme	41668384:-	+	scaffold149329_cov62_Saet	632346-632401:gtccccacttgtgggatttcactgggtatgttgttgttgttggtcaaattccttgg	+	56bp_INS
E02_Sme	41744018-41744079:atcttaacttgctagtaattcaggcatttagacatgaactctgtaatgtccttctttatgcc	+	scaffold149329_cov62_Saet	697815:-	+	62bp_DEL
E02_Sme	41751526:-	+	scaffold149329_cov62_Saet	705274-705329:tatggggtcttccacacttggggcaattaggactttggggctttacgacaacccct	+	56bp_INS
E02_Sme	42011049:-	+	scaffold149329_cov62_Saet	984429-984487:nnnnnnnnnnnnnnnnnnnnnnnnnnnnnnnnnnnnnnnnnnnnnnnnnnnnnnnnnnn	+	59bp_INS
E02_Sme	42119958-42120029:attatccgaaaatgacttgcatatcgaaagttattaatagagtccaaacgaaatcaacagagtatcgtatgt	+	scaffold149329_cov62_Saet	1060279:-	+	72bp_DEL
E02_Sme	39252990-39253042:tatatatatatatatatatatatatatatatatatatatatatatatattata	+	scaffold149333_cov62_Saet	24579:-	+	53bp_DEL
E02_Sme	39268781:-	+	scaffold149333_cov62_Saet	39664-39730:attgtgacacatttacagagaacaaccaggcaattagctaatcagtggagtagaaagcaaaataaac	+	67bp_INS
E02_Sme	39503675-39503734:tatatatatatatatatatatatatatatatatatatatatatatatatatatatatata	+	scaffold149333_cov62_Saet	189990:-	+	60bp_DEL
E02_Sme	39518072:-	+	scaffold149333_cov62_Saet	204365-204431:accccacttgtgggatttcactgggtatgttattgttgttgttgttgttattttatacttaactgca	+	67bp_INS
E02_Sme	39761073:-	+	scaffold149333_cov62_Saet	282719-282780:gaatgatagagtttcaaacttgaaatatgaccatcaagtggatgcgtaatcataaaagattg	+	62bp_INS
E02_Sme	39769480:-	+	scaffold149333_cov62_Saet	291131-291191:tgctcttatccttccttcgctgacgcagaagagagagagcactccccaagccaaggatgag	+	61bp_INS
E02_Sme	39850914-39850971:aatgtgtgtgataagagtttgtttgttgggtatgcaaactcctcccacgtctactctc	+	scaffold149333_cov62_Saet	373646:-	+	58bp_DEL
E02_Sme	40164949-40165010:tctctctctctctctctctctctctctctctctctctctctatatatatatatatatatata	+	scaffold149333_cov62_Saet	670013:-	+	62bp_DEL
E02_Sme	40257772-40257836:ttagtgtaaaaatatgattaatcaataaaagaaaactagggggtaaatagaagtccataaattgg	+	scaffold149333_cov62_Saet	738067:-	+	65bp_DEL
E02_Sme	40783653:-	+	scaffold149335_cov64_Saet	79703-79760:tcagtggttgtccgcacccagggcacgacgcacctgggatgcgaacatgccttttttt	-	58bp_INS
E02_Sme	40804564:-	+	scaffold149335_cov64_Saet	58674-58747:ctctctctctctctctctctctctcacacacacacacacacacacacacacacacacacacacacacacacaca	-	74bp_INS
E02_Sme	40831684-40831743:aatttccatgccttaaggtggacaaaaattatccctttgcaccttaagatagcatcttcg	+	scaffold149335_cov64_Saet	31602:-	-	60bp_DEL
E02_Sme	46661956-46662016:gtggggtctagagagggtagaatgtacgcagaccttaccactactgatagtcataaaacaa	+	scaffold149418_cov63_Saet	403029:-	+	61bp_DEL
E02_Sme	19420160-19420221:aacaacaacaacatacccagtggaatcccacaagtggggtccgggaaaatagtgggcttgat	+	scaffold149470_cov62_Saet	26749:-	+	62bp_DEL
E02_Sme	19434386:-	+	scaffold149470_cov62_Saet	41657-41707:ggctctgtgtactagtcaatctggtaatgtttcatatgtaggttccaggtt	+	51bp_INS
E02_Sme	19436323-19436378:tctatatctatatatctatatatatatatatatatatatatatatatatatatata	+	scaffold149470_cov62_Saet	43657:-	+	56bp_DEL
E02_Sme	70122417-70122474:atatatatatatatatatatatatatatatatatatatatatatatatatataaaaat	+	scaffold149474_cov62_Saet	647929:-	-	58bp_DEL
E02_Sme	70200393:-	+	scaffold149474_cov62_Saet	567164-567232:atagcattttgtacttaaaaatagcccaacttgcaaatgaagaaaagaaaaaattaccaaatgacatcc	-	69bp_INS
E02_Sme	70217973-70218034:aattaatgcggggtaaaaaagcaagttgttggtttattgtgatttcacctgtttaagttgtt	+	scaffold149474_cov62_Saet	549685:-	-	62bp_DEL
E02_Sme	70346829:-	+	scaffold149474_cov62_Saet	439411-439471:tcatattatattgacattcattcattattttttgggggatgagtaaattaagtgataaatt	-	61bp_INS
E02_Sme	70380369:-	+	scaffold149474_cov62_Saet	401080-401130:acaagatcattggagtagataactcttttactggcaggctaaagtatctac	-	51bp_INS
E02_Sme	70392295-70392358:ggaaggcactcggagcttatggagtaaaacaataacataccaagtaaaatctcaaaagtggaga	+	scaffold149474_cov62_Saet	384585:-	-	64bp_DEL
E02_Sme	70464116:-	+	scaffold149474_cov62_Saet	313616-313676:tctcttatatgtttacttattgtttcattattatttcataatatattgtattgataattca	-	61bp_INS
E02_Sme	70496899:-	+	scaffold149474_cov62_Saet	285003-285062:tatatacatgtgtagactaacaaataggccttcatatcagctgatttgaaagtctagatt	-	60bp_INS
E02_Sme	70553048:-	+	scaffold149474_cov62_Saet	227698-227759:tgccccaatagtctttaattatatatgtcaatccaataagatgtaaaacctcataactattg	-	62bp_INS
E02_Sme	70583032:-	+	scaffold149474_cov62_Saet	201890-201940:aatataattatactcatgatattaccagtagtataattattatgtactcat	-	51bp_INS
E02_Sme	70585483:-	+	scaffold149474_cov62_Saet	195613-195668:gcgcaaactggaagttagggcacagaaattgtgcaccaaagtaaataagaaagaaa	-	56bp_INS
E02_Sme	70594376:-	+	scaffold149474_cov62_Saet	186364-186437:acaaatgtgaaaacagacagctgcttatgtttggttcctcttatctatttcatcagggcattaattaattgaac	-	74bp_INS
E02_Sme	70622528-70622585:ttgtactttcgttgtccacttacattcaaagaaaaggtgtaattgagattcctctttg	+	scaffold149474_cov62_Saet	160402:-	-	58bp_DEL
E02_Sme	70659445:-	+	scaffold149474_cov62_Saet	122028-122097:cagcagtaaattataataaagatcgtttagccgttcaagtagaatctctatataatgcgtacttaatttc	-	70bp_INS
E02_Sme	70725525:-	+	scaffold149474_cov62_Saet	37898-37965:cttatgtgaactcctcgtatgaatcaaagtatatggaaaaggcttcaatactaattatggagttaaaa	-	68bp_INS
E02_Sme	40560735-40560802:atgaaattgagtgttaacaagattctcataagtttaaatttagcatattaagaaatctaccttagaaa	+	scaffold149531_cov61_Saet	206878:-	-	68bp_DEL
E02_Sme	40623809-40623872:gctgttgagtcatcccatactttgccaaggtaagggacgaaatactaagagagtggatccatcc	+	scaffold149531_cov61_Saet	150871:-	-	64bp_DEL
E02_Sme	40698080-40698137:tgatgatgatgatgatgatgatgatgatgatgatgatgatgatgatgatgatgatgat	+	scaffold149531_cov61_Saet	65000:-	-	58bp_DEL
E02_Sme	40738060-40738143:tatatatatatatatatatatatatatatatatatatatatatatatatatatatatatatatatatatatatatatatatata	+	scaffold149531_cov61_Saet	25256:-	-	84bp_DEL
E02_Sme	42970098:-	+	scaffold149537_cov69_Saet	365273-365343:caacaacaacaacaacaacaaacccagtgaaatcccacaagtggggtccggggagggtagaatgtacgcag	-	71bp_INS
E02_Sme	42973629-42973685:agcaacatcatatagctcgagatattttgaagtctactccattttgtagaaatcaac	+	scaffold149537_cov69_Saet	361689:-	-	57bp_DEL
E02_Sme	52849594-52849643:acacacacacacacacacacacacacacacacacacacacatatatatat	+	scaffold149537_cov69_Saet	147915:-	-	50bp_DEL
E02_Sme	37007123-37007194:atatatatatatatatatatacatatatacatatatatacatatatatatatatacatatatacatatatat	+	scaffold149540_cov65_Saet	21393:-	+	72bp_DEL
E02_Sme	37040552:-	+	scaffold149540_cov65_Saet	67350-67404:taacatactatttcctccgtccatctttacttctcccttataatattttggaatg	+	55bp_INS
E02_Sme	37158907:-	+	scaffold149540_cov65_Saet	209166-209234:tgcttaatttactcaactcaatatactcaagttactcaactccatatgctcaatttactcaactcaata	+	69bp_INS
E02_Sme	37297123-37297180:ctattttatctaaagaaaagactttttattttaatgaagggcaaaaagttcaaacaac	+	scaffold149540_cov65_Saet	379256:-	+	58bp_DEL
E02_Sme	37306912:-	+	scaffold149540_cov65_Saet	388863-388919:gttcgatggtgataggtttatttggatgaggcattaattttgccatctcgtatattc	+	57bp_INS
E02_Sme	37317958-37318029:tatatatatatatatatatatatatacatacatatacacacacacacacacacacacacatatatatatata	+	scaffold149540_cov65_Saet	399947:-	+	72bp_DEL
E02_Sme	37397377:-	+	scaffold149540_cov65_Saet	434363-434412:ttcataatgaaaattacttcttacctttaatgtagaagatttatgtgctt	+	50bp_INS
E02_Sme	8556169:-	+	scaffold149590_cov63_Saet	174341-174416:tattggacatgtttgtattatgttatgagctttgactttctcttgactcttgatatttattatatgaaaattgtcc	-	76bp_INS
E02_Sme	16081637:-	+	scaffold149607_cov64_Saet	209294-209353:atcatgtaggcatagagtatgcattagtacttggaatgtactaagtatgcagggcgcaat	-	60bp_INS
E02_Sme	16184003-16184069:accatggactttgttattggcttacttcctgttgttgggggttttgactctatttaggtagcgatgg	+	scaffold149607_cov64_Saet	102723:-	+	67bp_DEL
E02_Sme	66700062-66700118:tcctcctcttcttcttcttcttcttcttcttcttcttcttcttcttcttcttcttct	+	scaffold149647_cov62_Saet	37870:-	+	57bp_DEL
E02_Sme	66727511:-	+	scaffold149647_cov62_Saet	72197-72268:aaaaataacgttttaccaaaggaaataaagttgtgttacaaaaagaccaaatcattatttattattatagta	+	72bp_INS
E02_Sme	66772610:-	+	scaffold149647_cov62_Saet	124280-124331:gtatttgatgaattgaatttgagttgtgtgctttgatttgttagatatgcgg	+	52bp_INS
E02_Sme	66835349-66835426:gctggagaagaaggattcaaaccaacctcggctaaaaggtgttgtatccacagtatttcgcatgtggactgagccata	+	scaffold149647_cov62_Saet	183261:-	+	78bp_DEL
E02_Sme	66902322:-	+	scaffold149647_cov62_Saet	245954-246022:agatcctgatcctacttaaattatatgtattttattaatttaaattttatactccttccatctcatgtt	+	69bp_INS
E02_Sme	66982273:-	+	scaffold149647_cov62_Saet	321937-321990:acttcctaatgtcattcatcaacttcaacgtcaaatatatgtgcctacatatat	+	54bp_INS
E02_Sme	67076340-67076409:tatatatatatatatatatatatatatatatatatatatatatatatatatatatatatatatatatata	+	scaffold149647_cov62_Saet	415073:-	+	70bp_DEL
E02_Sme	67099472-67099523:aaacactcttagttaagtagaggtcaaacaaataaaaaaaaattcatattaa	+	scaffold149647_cov62_Saet	444668:-	+	52bp_DEL
E02_Sme	67234095-67234148:tacgtttggtattgacaagtttttactctacagggagaggattaagtatcaaat	+	scaffold149647_cov62_Saet	541717:-	+	54bp_DEL
E02_Sme	67249531-67249589:gtataggtaagtaaacctctttaaaatttggattcgtaattttcaaaataagacatgtt	+	scaffold149647_cov62_Saet	557050:-	+	59bp_DEL
E02_Sme	67433060-67433122:ataataataataataataataataataataataataataataataataataaataaataaata	+	scaffold149647_cov62_Saet	728013:-	+	63bp_DEL
E02_Sme	67462249-67462314:ttagtaagaattattaccaagtctttttagataaataatttcatcttgaactttttttaacatgag	+	scaffold149647_cov62_Saet	747244:-	+	66bp_DEL
E02_Sme	67627113:-	+	scaffold149647_cov62_Saet	898218-898294:cgaaccattccacaatttcaaaaaccataactccttaaataatactcaagacctatgagtatatataaatatacaag	+	77bp_INS
E02_Sme	67637696-67637762:aaccttaaatatttttcttaataaatttatgatacttaaaaaatttacttaatatagactagaaaga	+	scaffold149647_cov62_Saet	910545:-	+	67bp_DEL
E02_Sme	67651546-67651607:aaagctagctcaaaggaggaaggattgctcaagagctagctcaaaggaggaaggattgctca	+	scaffold149647_cov62_Saet	924850:-	+	62bp_DEL
E02_Sme	67776743-67776813:catcacttagattttaggatttggggttatggatccaagtgtggatacagatggtggatacaaccaataaa	+	scaffold149647_cov62_Saet	1050734:-	+	71bp_DEL
E02_Sme	67789539-67789600:taaatgcttccttccaattgtcttcgtccgttttagaaaacaatgctacttattttagttaa	+	scaffold149647_cov62_Saet	1063311:-	+	62bp_DEL
E02_Sme	67829756-67829819:atatacttgagcaaaaactctctcaagaaataccaatgaagaaacaataatggatttcaagaat	+	scaffold149647_cov62_Saet	1104559:-	+	64bp_DEL
E02_Sme	67848019-67848100:aggtctgcgtacatccaccctccccagaccccacttgtgggattccactggatatgttgttgttgttgttgtttattagata	+	scaffold149647_cov62_Saet	1133195:-	+	82bp_DEL
E02_Sme	67866030-67866084:ataccttatttcaaattatgttctttaattaattcaaagaataaacatagggtca	+	scaffold149647_cov62_Saet	1152630:-	+	55bp_DEL
E02_Sme	67926135:-	+	scaffold149647_cov62_Saet	1213667-1213716:tacttagaaacacaatgtcctttcattttagtttctgccatgtgagggaa	+	50bp_INS
E02_Sme	67992595:-	+	scaffold149647_cov62_Saet	1265548-1265602:tttatttttgaaagagagctttggagattacaaaagatattagggtaaaactgtt	+	55bp_INS
E02_Sme	68045573-68045633:atatatatatatatatatatatatatatatatatatatatatatatatatatatatatata	+	scaffold149647_cov62_Saet	1310422:-	+	61bp_DEL
E02_Sme	68090241:-	+	scaffold149647_cov62_Saet	1338299-1338349:aaaaaaaaaaaaaaaaaannnnnnnnnnnnnnnnnnnnaaaaaaaaaaaaa	+	51bp_INS
E02_Sme	68141078:-	+	scaffold149647_cov62_Saet	1380166-1380232:tgagattaacgttcggatactaaaacaaagaaaaaaaatagtgcaagtgaaataaagtcgattccac	+	67bp_INS
E02_Sme	68151174-68151226:aacaacaacaacaacatacccagtgaaatcccacaagaagacatacatcatgt	+	scaffold149647_cov62_Saet	1389955:-	+	53bp_DEL
E02_Sme	68155617-68155682:ggtcgccctgatggcggacaagatgagaaaagcgagactgcgatggtttggacatgtgcagaaaag	+	scaffold149647_cov62_Saet	1394069:-	+	66bp_DEL
E02_Sme	68201418-68201479:caaattagaatttaaatttgttgattttcaataaaataaaattaatatttaataataatcaa	+	scaffold149647_cov62_Saet	1431485:-	+	62bp_DEL
E02_Sme	68216099:-	+	scaffold149647_cov62_Saet	1446117-1446166:nnnnnnnnnnnnnnnnnnnnnnnnnnnnnnnnnnnnnnnnnnnnnnnnnn	+	50bp_INS
E02_Sme	68313310:-	+	scaffold149647_cov62_Saet	1542348-1542398:taaggaggcgttcgaaggttttcactttggatatccatttggccgaaattc	+	51bp_INS
E02_Sme	68321674-68321727:tagtattgttggaccattctgctacctgcaaattatcttctttttcacaagaac	+	scaffold149647_cov62_Saet	1550720:-	+	54bp_DEL
E02_Sme	68394466-68394531:tttcttggaatatggtaaaataatcatgtcaattttttatttttaatgaatgtatcaagttcaact	+	scaffold149647_cov62_Saet	1623715:-	+	66bp_DEL
E02_Sme	68563539:-	+	scaffold149647_cov62_Saet	1768490-1768559:accatgaggagagaaaaccagaaaacgaagaccaacgttctaatataggtttgtctgagcagtctcctaa	+	70bp_INS
E02_Sme	68665973-68666054:ccttttttttgtttagctgataactagagtagcgatcaatagcactactgcactactattaatgatagaaattcggatgtcc	+	scaffold149647_cov62_Saet	1882748:-	+	82bp_DEL
E02_Sme	68679701-68679775:taaaaaaaaaaattgctatttaattttgcttgaatattcaatatttaacgtaaaacaaaaaaaagcacaaaactc	+	scaffold149647_cov62_Saet	1904196:-	+	75bp_DEL
E02_Sme	68680055:-	+	scaffold149647_cov62_Saet	1904476-1904532:ttttttgcttgaaacagtacaaggagataatttggtattgtataatgacaatgctaa	+	57bp_INS
E02_Sme	68807126-68807189:attcccagaccccacttgtgaaattttactgggtatgttgttgttgttactaacttcaaataaa	+	scaffold149647_cov62_Saet	1994357:-	+	64bp_DEL
E02_Sme	68846543:-	+	scaffold149647_cov62_Saet	2033636-2033708:agagaaaatattcaagggatcatagattggaacatcaatgatatgtggataaagaacgaaaactttagaagtg	+	73bp_INS
E02_Sme	68846895:-	+	scaffold149647_cov62_Saet	2034061-2034113:caattaattctagtgttttcagaataacaactcaacattttccaactagtaat	+	53bp_INS
E02_Sme	68876413:-	+	scaffold149647_cov62_Saet	2060063-2060114:aagaaagaaaaaaaaagagtaggttgatttatcttttaacttgtagcagcaa	+	52bp_INS
E02_Sme	68896743-68896800:aggtttgatttatttcaaactaagtggtgatcgcgtgatgactttaaaccatgacggg	+	scaffold149647_cov62_Saet	2080547:-	+	58bp_DEL
E02_Sme	68976819:-	+	scaffold149647_cov62_Saet	2169938-2169990:atctgtgatatttaaatgttgtttttggcagtgtggcaagtgaaaggatagtt	+	53bp_INS
E02_Sme	69003339:-	+	scaffold149647_cov62_Saet	2203191-2203241:ttgctgcatttcaactgtatgttcaaaaaccaagaaaatcccaatttccat	+	51bp_INS
E02_Sme	69103047-69103108:aatcgttgtttttatatactttttattaaaaaaattatattttataaatataatttctattt	+	scaffold149647_cov62_Saet	2291666:-	+	62bp_DEL
E02_Sme	69147882-69147946:taaaaaatatacattaatttttttttataatattagttaaaaacatatgtttactaattaatata	+	scaffold149647_cov62_Saet	2338445:-	+	65bp_DEL
E02_Sme	69222653:-	+	scaffold149647_cov62_Saet	2412344-2412398:aatatctgtacgaaaaataatttttgaccgatatatttcgtacaattttctatat	+	55bp_INS
E02_Sme	69224577-69224639:atgaaatagaatccccagaccccacttgtgggatttcactgggtatgttgttgttgttgttgt	+	scaffold149647_cov62_Saet	2414295:-	+	63bp_DEL
E02_Sme	69260048-69260110:ttgtggtctaaaataagtcaaatatttgtgtggctagaaatcattatgggtaaaattgacatt	+	scaffold149647_cov62_Saet	2452796:-	+	63bp_DEL
E02_Sme	69323109:-	+	scaffold149647_cov62_Saet	2516118-2516173:tctctggctctttacaaacaacaacaacaacaacatacccagtgaaatcccaaaag	+	56bp_INS
E02_Sme	69342225-69342304:cagcctggagttggtcctaatagtcaaggattagtagacaacttgaagatcatacgtacttgattgaaaagctaactgcc	+	scaffold149647_cov62_Saet	2535680:-	+	80bp_DEL
E02_Sme	69398940:-	+	scaffold149647_cov62_Saet	2563765-2563814:tatcaacataaattaaggagaatcacagacccaaagctagctattaattc	+	50bp_INS
E02_Sme	69477886:-	+	scaffold149647_cov62_Saet	2625801-2625874:aggccagagattcagggagactgttcttgctcttggaggtggaaaggatcctctggaagtagggactataatct	+	74bp_INS
E02_Sme	63991414:-	+	scaffold149671_cov60_Saet	144402-144455:ttattatttatttgaacaatannnnnnnnnnnnnntttatttgaacaatatata	-	54bp_INS
E02_Sme	64069380-64069431:attgtaggatagcttcaggattaagagatagcgatatataattacagaaccc	+	scaffold149671_cov60_Saet	93387:-	-	52bp_DEL
E02_Sme	71903940:-	+	scaffold14971_cov64_Saet	134267-134318:aaagagtcacaaagtctaaaattcaatcctattctatgattgtaacgttgat	-	52bp_INS
E02_Sme	23278312:-	+	scaffold149773_cov62_Saet	188228-188291:catatccacctcaacattctcatctccacaacatgcatcttctggatatgggagttcttgaccg	-	64bp_INS
E02_Sme	23309414:-	+	scaffold149773_cov62_Saet	164084-164135:tgaatgtgtcggtgtcataagaagtatgtatatgttgatgtcatgtgaagta	-	52bp_INS
E02_Sme	23464158-23464219:cttccctccccctctccctccccttccccctccccctcccccaccccctcccccaccctctc	+	scaffold149773_cov62_Saet	71086:-	-	62bp_DEL
E02_Sme	9675348:-	+	scaffold149827_cov64_Saet	69684-69766:agagattagttgtatctcaaaatacaacttaaaagtaagattaagttgaataaatcagctgcagtgttatgcagaatctgttt	+	83bp_INS
E02_Sme	11584707-11584756:ttaaacaatcaccatttcataaaccctaacatagtgtatagtgaattaca	+	scaffold149835_cov62_Saet	6761:-	-	50bp_DEL
E02_Sme	64268099-64268180:atgtatgatgagccaggaaacataatttatcccatgatataatctaaagatttgatgtttcaagaagtacacagactaatca	+	scaffold149893_cov62_Saet	542986:-	+	82bp_DEL
E02_Sme	8831580-8831645:tattgttccgatggagagaagaacctatgattagctcttttcggagttgtggaagtcgttttgttg	+	scaffold149951_cov63_Saet	46844:-	+	66bp_DEL
E02_Sme	8851338-8851407:aagcatgatctagcatagaaaagaacaatcattaagggggaaaacttagcacaactctatagcatgactt	+	scaffold149951_cov63_Saet	66895:-	+	70bp_DEL
E02_Sme	4791133:-	+	scaffold149998_cov65_Saet	167108-167168:tgaactccttgtcctggttgtcttccatatgagactgtttaggggcttgtaagtactgact	+	61bp_INS
E02_Sme	47899019:-	+	scaffold150008_cov60_Saet	107916-107965:agtattgttagctccagtagtacatttgtctatgctaggatagggaacta	+	50bp_INS
E02_Sme	43809418:-	+	scaffold150049_cov61_Saet	49829-49905:tcccgttacaatttatacaattcatacctaacatttttaaaattttcaagctattaatatatactttaaaattttta	+	77bp_INS
E02_Sme	44139332:-	+	scaffold150049_cov61_Saet	359315-359368:aggagaagttaagttttaataatgtcttctccatatttatattcatttggttaa	+	54bp_INS
E02_Sme	55573063-55573113:taagttttaatcaaaccatcaatctcatagttggatattaatctagatcaa	+	scaffold150130_cov61_Saet	109351:-	+	51bp_DEL
E02_Sme	55589320-55589392:cacgacccgtgccgaaccggcccaaaaatcgcccaaaaccttagcgatagctctaaggccgtgacatcagtct	+	scaffold150130_cov61_Saet	132387:-	+	73bp_DEL
E02_Sme	55652830-55652891:ccgcacgaattttgatatagtcagcacctgacactcgatgagaaaccaaaaagaaaagacgc	+	scaffold150130_cov61_Saet	179739:-	+	62bp_DEL
E02_Sme	55684971-55685020:aatttgtcgttgttcggaggttggaacccattcttttgcctgggaggatt	+	scaffold150130_cov61_Saet	209744:-	+	50bp_DEL
E02_Sme	55708530:-	+	scaffold150130_cov61_Saet	233713-233778:tgtgtgaatacaagtatttgattataactatatatgtatatatttttccgagtgaactatcggaaa	+	66bp_INS
E02_Sme	55719402-55719454:aatatttctactaaagattttgaatactagtatatatatatatatatatatat	+	scaffold150130_cov61_Saet	244678:-	+	53bp_DEL
E02_Sme	10258326:-	+	scaffold150133_cov63_Saet	479451-479506:aatggacatcacaccctccatcatagtagtcaaggtatcaacccctcaacaaagtt	-	56bp_INS
E02_Sme	10301371-10301439:atatatatatatatatatatatatatatatatatatatatatatatatatatatatatatatatatata	+	scaffold150133_cov63_Saet	445027:-	-	69bp_DEL
E02_Sme	10319530:-	+	scaffold150133_cov63_Saet	427822-427896:aattatttcaaaatttaatagaggtttacttgctatatggaagtttatggaaaaaaatatatatttatcactaga	-	75bp_INS
E02_Sme	10322453:-	+	scaffold150133_cov63_Saet	424850-424900:gttgaagaagaaaaaacatgaaattgctttctatcaactagtaatacatac	-	51bp_INS
E02_Sme	10593942-10594003:acataataataataataataataataataataataataataataataataataataataata	+	scaffold150133_cov63_Saet	136778:-	-	62bp_DEL
E02_Sme	10628037-10628108:aacaacaacaacaacaacaacaacaacaacaacatacccagtgaaatcccacaagtggggtctggaattgca	+	scaffold150133_cov63_Saet	102626:-	-	72bp_DEL
E02_Sme	10699812-10699865:taataataataataataataataataataataataataataatatatctaataa	+	scaffold150133_cov63_Saet	50458:-	-	54bp_DEL
E02_Sme	10728591-10728650:atatatatatatatatatttatatatatatatatataaatatatatgatattatctctat	+	scaffold150133_cov63_Saet	24138:-	-	60bp_DEL
E02_Sme	10734720:-	+	scaffold150133_cov63_Saet	17994-18058:ggatgaaattgtaattccaccataataaaacataacatagggatatacataagataaagaatcat	-	65bp_INS
E02_Sme	21819917:-	+	scaffold150136_cov62_Saet	38962-39029:atatcttggcatcttggactgaactagtatgacccataggtacgagtcgttgcttaagctacaactcg	+	68bp_INS
E02_Sme	21952432:-	+	scaffold150136_cov62_Saet	134593-134650:cctcaaaactattggctgacattttgacctaaggagtttcaagaaggatcttttgcaa	+	58bp_INS
E02_Sme	33012707:-	+	scaffold150143_cov62_Saet	157638-157718:gagagagagagagagagagagannnnnnnnnnnnnnnnnnnnnnnnnnnnnnnnnnnnnnnnnnnnnnnnnnnnnnnnnnn	-	81bp_INS
E02_Sme	57358540-57358601:ttgaaatgttttcttaccaattcataaataatggattactcggaggagtactattctgatgg	+	scaffold150146_cov63_Saet	187238:-	+	62bp_DEL
E02_Sme	57441058-57441127:aatatcatataagatgtggggttgggttggggtagggggcttcaaaggtggaggtcatgaagatggtgga	+	scaffold150146_cov63_Saet	252431:-	+	70bp_DEL
E02_Sme	57444681:-	+	scaffold150146_cov63_Saet	255765-255822:cttgtgatcagatttttccttggaccctctgtataacggaagatttagtacaccaatt	+	58bp_INS
E02_Sme	57549287:-	+	scaffold150146_cov63_Saet	361347-361418:aaannnnnnnnnnnnnnnnaaaaaaaaaaatttacaacaaatataactcatgttttatttacataaaaaaaa	+	72bp_INS
E02_Sme	57583510:-	+	scaffold150146_cov63_Saet	405917-405981:actctgttcttgcttttgaatacacaaactatttttattcctattcaatcagggttgtgtgtagt	+	65bp_INS
E02_Sme	57586468-57586528:acgagaccgactaaacggattggaaatgcagctcagtcaagggattcggattaggcggaaa	+	scaffold150146_cov63_Saet	410118:-	+	61bp_DEL
E02_Sme	72738494:-	+	scaffold150153_cov63_Saet	483211-483260:ataacaataatatggatttgtatttgcattgataagaattttagaatgac	-	50bp_INS
E02_Sme	72760552-72760607:gaataccttggatgtataaaattctattgctaaaaactccagtgaaattgaagaaa	+	scaffold150153_cov63_Saet	459090:-	-	56bp_DEL
E02_Sme	72762059:-	+	scaffold150153_cov63_Saet	457600-457650:cacacccatgtcgtgtcgacacgggtgccacacccatgtcgtgtcgacacg	-	51bp_INS
E02_Sme	72799278:-	+	scaffold150153_cov63_Saet	415884-415966:tagtagtaatattctaaaacggaaaactaaagccaaagatattttggttttttttccaataaacaggattcaaaactattatc	-	83bp_INS
E02_Sme	72824746-72824801:ttccacttgtgggattttactgggtatgttgttgttgttgtaatcatgtagttgtt	+	scaffold150153_cov63_Saet	389037:-	-	56bp_DEL
E02_Sme	72919065-72919128:aagatgtcacgtaaaatgaaactgtgagtaatttagaatgaatttgtgaagtattcttactttc	+	scaffold150153_cov63_Saet	287736:-	-	64bp_DEL
E02_Sme	73009028-73009079:aggatcgaaagagaaaagatcgaatcttgaaagactgagccccgactagcat	+	scaffold150153_cov63_Saet	192782:-	-	52bp_DEL
E02_Sme	73028777-73028832:aaatatataattctattttagactaactaaaaaggaaaataagtaggtatgtataa	+	scaffold150153_cov63_Saet	175663:-	-	56bp_DEL
E02_Sme	73032124-73032181:ataatcccatcacaatttgtgatggtataataatcccatcacaatttgtgatgggata	+	scaffold150153_cov63_Saet	172110:-	-	58bp_DEL
E02_Sme	73101620:-	+	scaffold150153_cov63_Saet	114448-114524:ggtttgtgaatcaaaatcaaatataataaaaatgagtagcagatgttgaagaataactaaacccatttattaaattt	-	77bp_INS
E02_Sme	66306696-66306747:atgaatgttgatggaaataaaaaaagattatagtgaccaatgttgatggaat	+	scaffold150184_cov64_Saet	32307:-	+	52bp_DEL
E02_Sme	48939130-48939185:gctgatatttcactccaaaatccgtggtcttgatttttatcttttccttgaattct	+	scaffold150208_cov67_Saet	56802:-	-	56bp_DEL
E02_Sme	42333757:-	+	scaffold150216_cov61_Saet	247959-248021:acatgccatcgtctctatgagacgtataagcttctttactgttcttttgggtttatgggttgc	-	63bp_INS
E02_Sme	42353080-42353160:cctatttgaatgttgcgtaaaattgttatgtgttgtactttttaggctattgtaagaattttatgatactaacacatacta	+	scaffold150216_cov61_Saet	228458:-	-	81bp_DEL
E02_Sme	18683410:-	+	scaffold150223_cov63_Saet	58967-59021:ataacatcactattttgcatcagaacacaccccaaaccaattcttgtggcatcac	+	55bp_INS
E02_Sme	50318899:-	+	scaffold150238_cov63_Saet	93486-93549:ttattataatagttcttccactgaagaattaacatggacgtcaatcatgatgaattgagagaca	+	64bp_INS
E02_Sme	50362788-50362841:atatatatatatatatatatatatatatatatatatatatatatatatatatat	+	scaffold150238_cov63_Saet	125352:-	+	54bp_DEL
E02_Sme	38215659-38215709:tttagtggagaatgggtataacccgagttttagaagactcatagcgaaaaa	+	scaffold150244_cov61_Saet	98367:-	-	51bp_DEL
E02_Sme	59306668-59306724:ttattgagaccaaagctccataacacttttttcgacaaaataatattctcttttata	+	scaffold150317_cov60_Saet	44992:-	+	57bp_DEL
E02_Sme	59345375:-	+	scaffold150317_cov60_Saet	85465-85523:gacaatcaatttcactacatgaaaccaagtaaattctccaaaacatactaactaaacca	+	59bp_INS
E02_Sme	22237509:-	+	scaffold150331_cov63_Saet	79337-79396:aagtgatgactcaatctataaagataataaagcaacacataacagctaatccaatggcat	+	60bp_INS
E02_Sme	22249310-22249388:gatgagcaagttgatggccttataatagtgcttaaacaatttaaaagggctataggatagactattgcagatattattt	+	scaffold150331_cov63_Saet	91223:-	+	79bp_DEL
E02_Sme	22292590:-	+	scaffold150331_cov63_Saet	132148-132227:ttgccagatgaaattcatttacataggcaataatttcacttagatgatacctaactgatcttgcaagctacatgctagaa	+	80bp_INS
E02_Sme	22356674-22356730:gatttctagagtatgagtattcgagtaatgagttctttcttgataggtctcctagtt	+	scaffold150331_cov63_Saet	184530:-	+	57bp_DEL
E02_Sme	57943973-57944022:agaaaagggcttaacacaaatccttgatagagtctcatctcaacggaaaa	+	scaffold150373_cov63_Saet	274626:-	-	50bp_DEL
E02_Sme	58047032:-	+	scaffold150373_cov63_Saet	174003-174057:gactagcattatgcatcaaattcagtatttcacgagaagactaaacattgagatt	-	55bp_INS
E02_Sme	58091112-58091172:tactagaagttcttgcacacgaagagtaaaaattaaagaaaatttgagagaaatttgatgg	+	scaffold150373_cov63_Saet	144516:-	-	61bp_DEL
E02_Sme	58227437-58227492:aatctggaactttattttaatcgctaggtgaaaaatgtatttctgggaggcaagta	+	scaffold150373_cov63_Saet	14790:-	-	56bp_DEL
E02_Sme	54796376:-	+	scaffold150393_cov62_Saet	694785-694849:gttcttaaaatactcatagtggagcttcatttcatccaaattataggctggccatttccaaaaaa	-	65bp_INS
E02_Sme	54797955:-	+	scaffold150393_cov62_Saet	693123-693189:tgtatttagcaaaagagaagttagtttgctgtccagctttgctcaactatttcacgcaccttcctct	-	67bp_INS
E02_Sme	54815242:-	+	scaffold150393_cov62_Saet	676050-676123:tatataagacgtggaggtcgcaaattagaataaggattgttgtgtgtatatatatatatatatatatatatata	-	74bp_INS
E02_Sme	54832327-54832383:atatatatatatatatatatatatatatatatatatatatatatatatatatatata	+	scaffold150393_cov62_Saet	653874:-	-	57bp_DEL
E02_Sme	54871890-54871946:atttactgcttcttaatccatgtgtcaagtcaatagaggataagtaaaaatagacgg	+	scaffold150393_cov62_Saet	622916:-	-	57bp_DEL
E02_Sme	55040025-55040085:ccctgaatcacatacaactaccctttttgtggaacctttatcaagcccactattcaactca	+	scaffold150393_cov62_Saet	382325:-	-	61bp_DEL
E02_Sme	55189975:-	+	scaffold150393_cov62_Saet	256715-256786:tttaaattttaactccaacagtttttattctatgatcacaacactaactgtgaaggttatgaaactattctt	-	72bp_INS
E02_Sme	55196650:-	+	scaffold150393_cov62_Saet	250813-250898:ctggggaaggtagaatgtacgcaaaccttaccactacctcatagaagtaaagaggctatttcctgggaactcttgtcaaagcatac	-	86bp_INS
E02_Sme	55379863:-	+	scaffold150393_cov62_Saet	104493-104549:tgctcatttgacatccttagttattaccactaaagtctagcttcttgatgtgagtcc	-	57bp_INS
E02_Sme	45090088-45090154:accaaaattttccctctttaggttatcaaaaaactccattgtaatttaataaaaattaattaattat	+	scaffold150403_cov62_Saet	528303:-	+	67bp_DEL
E02_Sme	45094875:-	+	scaffold150403_cov62_Saet	533010-533061:atatatatatatatannnnnnnnnnnnnnnnnatatatatatatatatagat	+	52bp_INS
E02_Sme	45472602-45472651:tcaccacatacataaagcgtagagcacttgtcgcaaaagtcgctgacaca	+	scaffold150403_cov62_Saet	465887:-	-	50bp_DEL
E02_Sme	45669837-45669907:aataaatatatatatatatatatatatatatatatatatatatatatatatatatatatatatatatatat	+	scaffold150403_cov62_Saet	65359:-	+	71bp_DEL
E02_Sme	45908315:-	+	scaffold150403_cov62_Saet	170291-170368:agatacgtgaggtgggtggcggattaagattttcattaatgatatttaaaataaaaattaaatatataattccaaaat	+	78bp_INS
E02_Sme	45909237:-	+	scaffold150403_cov62_Saet	171289-171355:tggattggatttcatgttttgacacatcattggatcgagtattacttttcgacacgctaactatttg	+	67bp_INS
E02_Sme	45972929:-	+	scaffold150403_cov62_Saet	221890-221944:attttggtggtgtcgaagtttgccgttaaagctcttgtcccagttcctgctctcc	+	55bp_INS
E02_Sme	45977270:-	+	scaffold150403_cov62_Saet	226356-226406:atcaaattttttctcatggaaggagtaaaaagtatatctttcaaagttaat	+	51bp_INS
E02_Sme	45981430-45981483:ttttaaattttagtgttagatgtattttttttatttgccagatgtgtttggtat	+	scaffold150403_cov62_Saet	230614:-	+	54bp_DEL
E02_Sme	50512314-50512382:tgacaaatcaaatattgagtgttatacttgtcataaatatgatcatttttcatggaaatgcaaaaataa	+	scaffold150406_cov62_Saet	737556:-	-	69bp_DEL
E02_Sme	50549795-50549880:tttttttcgacgagaaggagaaaactcattcgaatatatatatatatatatatatatatatatatatatatatatatatatatata	+	scaffold150406_cov62_Saet	700141:-	-	86bp_DEL
E02_Sme	50584209-50584262:ttatgcataacatatgaaattcataacctagaaaatatgatacgttatctacat	+	scaffold150406_cov62_Saet	668374:-	-	54bp_DEL
E02_Sme	50749721-50749776:aacattttaattaaggttagtattattgaacatttttattactctgaattaggatc	+	scaffold150406_cov62_Saet	504081:-	-	56bp_DEL
E02_Sme	50832318-50832381:tctctctctctctatctatctatatatatatatatatatatatatatatatatatatatatata	+	scaffold150406_cov62_Saet	406195:-	-	64bp_DEL
E02_Sme	50935811-50935864:tggccgactcaggatataggatgaacaaatttatgatgggtatgtccgacttag	+	scaffold150406_cov62_Saet	299558:-	-	54bp_DEL
E02_Sme	50953532-50953582:ttcttgtgtaacttagttgacatcgattaaactagacaaatatagaaagcg	+	scaffold150406_cov62_Saet	282026:-	-	51bp_DEL
E02_Sme	50958454:-	+	scaffold150406_cov62_Saet	271686-271740:acaacaacaacaacaacaacatacccagtgaaatcccacaaatgagcgagtcatt	-	55bp_INS
E02_Sme	51123298-51123359:tattattattattattattattattattattattattattattattattattataatactat	+	scaffold150406_cov62_Saet	174295:-	-	62bp_DEL
E02_Sme	9078833:-	+	scaffold150416_cov64_Saet	113334-113391:gtaaagtcttagtctctaaactatgtgctaccgtaggattatacatgatctctcttat	+	58bp_INS
E02_Sme	9208353:-	+	scaffold150416_cov64_Saet	266876-266927:caagcaaggagattgaggtaacaacccctcaacaaagttaccagagcctaca	+	52bp_INS
E02_Sme	38651875-38651936:atatatatatatatatatatatatatatatatatatatatatatatatatatatatatatat	+	scaffold150475_cov62_Saet	187665:-	+	62bp_DEL
E02_Sme	63372357-63372434:acaacaacaactacgtacccagtaaaatctcacaagtggggtctggggacctatcaaaatataatttgcacctatcaa	+	scaffold150476_cov61_Saet	268105:-	-	78bp_DEL
E02_Sme	63405909-63405964:tcaagaactcaacaatataaaagaacacacacacacagtggcatcagattcggaga	+	scaffold150476_cov61_Saet	238716:-	-	56bp_DEL
E02_Sme	58535205-58535256:ttttcctcaattcaaattacatatcaactcaattttaaatgagttggattga	+	scaffold150486_cov61_Saet	137681:-	+	52bp_DEL
E02_Sme	58565019:-	+	scaffold150486_cov61_Saet	164860-164912:tcttctttttttaggagaatttctgatttacaaatcatagtttcaaattaatt	+	53bp_INS
E02_Sme	58589018:-	+	scaffold150486_cov61_Saet	188780-188864:tttcagatccaagtttgcttggcacataatataaaaattattttcatgaaaagttactttctggtacttgatattaaaaataatt	+	85bp_INS
E02_Sme	58654802:-	+	scaffold150486_cov61_Saet	257530-257588:ctttnnnnnnnnnnnnnnnnnnnnnnnnnnnnnnnnnnnnnnnnnnnnnnnnnnnnnnn	+	59bp_INS
E02_Sme	58658886-58658940:atatctttttttttttaaaaaaaatctcttaattacttataactgatttcttcaa	+	scaffold150486_cov61_Saet	261796:-	+	55bp_DEL
E02_Sme	58712870:-	+	scaffold150486_cov61_Saet	324006-324059:gagatattctttaatttgtaagaaccatcaaactgaaaatttaaaaaagggcat	+	54bp_INS
E02_Sme	58767314:-	+	scaffold150486_cov61_Saet	381398-381472:gacctactatggctgttcaaaattgaatcgaaatcgattattcgaatcaaaaaaaagttattggtttatcgatag	+	75bp_INS
E02_Sme	58817835:-	+	scaffold150486_cov61_Saet	430490-430542:ttataaagcaaggttggagattagaggaaataagcaaagagaaggtatagact	+	53bp_INS
E02_Sme	48807949-48808009:tcttgttgacgatctataatccctgtatctgcatcataaaatgatgcagagctgagtggca	+	scaffold150497_cov63_Saet	99011:-	-	61bp_DEL
E02_Sme	48882049-48882114:tatatatatatatatatatatatatatatatatatatatatatatatatatatatatatatatata	+	scaffold150497_cov63_Saet	32988:-	-	66bp_DEL
E02_Sme	48898139-48898206:ctagattagaataatagctttatccagtttggcgagatataccccatctagaacatagatgggtagag	+	scaffold150497_cov63_Saet	10054:-	-	68bp_DEL
E02_Sme	32833319:-	+	scaffold150508_cov64_Saet	77481-77550:tataagtacattgcataaccacaaatcatacacgagggtaaggagtacaacatagttcataaccccttca	-	70bp_INS
E02_Sme	34796472-34796524:cggatggggttccacaaatgcggagatgtgcagtgtatatacctccacaaata	+	scaffold150563_cov64_Saet	21016:-	+	53bp_DEL
E02_Sme	34802767-34802824:ttagtctgatgaagacctcctatcagtaggagaagattacatactaaggtaatctaca	+	scaffold150563_cov64_Saet	27004:-	+	58bp_DEL
E02_Sme	47128677-47128744:agcgagacaggtgagcggcacatgagcgagacaggtgagcggcacatgagcgaggcatacgcgcgaca	+	scaffold150574_cov65_Saet	3848:-	+	68bp_DEL
E02_Sme	73118847-73118906:agagagggagggagggagggagagagagagagagagagagagagagagagagagagagag	+	scaffold150678_cov62_Saet	128918:-	-	60bp_DEL
E02_Sme	73168632:-	+	scaffold150678_cov62_Saet	72094-72153:attgggaattgaaataacatggtttcatcagtaaaaatccggaagagaaatagaagggaa	-	60bp_INS
E02_Sme	73186608-73186692:agacatttagatcgtaatgcatattttaatactcaatgctttaatttaaatataaataaataaggttttatatggcaattaattt	+	scaffold150678_cov62_Saet	52445:-	-	85bp_DEL
E02_Sme	73338692-73338765:aaaatattagaaattggtttagcccaataggtttatcattatatcatccgcctatcttttccctaaaactttct	+	scaffold150678_cov62_Saet	12323:-	-	74bp_DEL
E02_Sme	73339537:-	+	scaffold150678_cov62_Saet	11493-11543:gtttttcttcgggtgatttttttctcggttgtttttctcggttttttctgt	-	51bp_INS
E02_Sme	73347291:-	+	scaffold150678_cov62_Saet	2174-2228:tgaagtttctatgcaggtcaccaagtatcaaattatctggtatcatttctttaat	-	55bp_INS
E02_Sme	9780309-9780364:tgatcatatacttctttctatatatgtgtctttgtcatctaactttgaatgtaggt	+	scaffold150704_cov64_Saet	49288:-	-	56bp_DEL
E02_Sme	40780899:-	+	scaffold150724_cov58_Saet	1662-1715:acacacacacacacacacacacacacacacacacacacacacacacacacacac	-	54bp_INS
E02_Sme	66474778-66474827:tttcaatattttaataattaattaaattatatttttctttatttgttctt	+	scaffold150812_cov63_Saet	51777:-	+	50bp_DEL
E02_Sme	66503679:-	+	scaffold150812_cov63_Saet	82713-82798:tagcattcaaacaaattaagtattcgtttcgtccacttttatttgttcattatattacaattaaatatttatttttatttaattta	+	86bp_INS
E02_Sme	11645596-11645649:atatatatatatatatatatatatatatatatatatatatatatatatatatat	+	scaffold150904_cov62_Saet	55973:-	+	54bp_DEL
E02_Sme	56579655-56579725:aaaatattatcaatataacttatttcactgtcctcttttatgcgatatatttttcttttaaattttctttt	+	scaffold150934_cov58_Saet	14829:-	+	71bp_DEL
E02_Sme	69507721:-	+	scaffold150963_cov64_Saet	503539-503610:gttgacatgtcacaagtttcatagaaggaaataactagttctttggttgtttatgttccgcggaaaataagt	-	72bp_INS
E02_Sme	69542164-69542224:aaatgaactctctatctctgtcaaatagtggtaacgtctgcctacattttatcgttttcag	+	scaffold150963_cov64_Saet	473301:-	-	61bp_DEL
E02_Sme	69557033-69557093:tatatatatatatatatatatatatatatatatatatatatatatatatatatatatatat	+	scaffold150963_cov64_Saet	465167:-	-	61bp_DEL
E02_Sme	69574868:-	+	scaffold150963_cov64_Saet	447389-447472:ttagataccacatgacaatcaagagtaatttctaatttatataataaaagtagttcctagttggctagttccttgctaacttca	-	84bp_INS
E02_Sme	69625950:-	+	scaffold150963_cov64_Saet	386370-386420:attagaaaatttgcttcaattatgattttttttttctaggttgagttaatt	-	51bp_INS
E02_Sme	69695425:-	+	scaffold150963_cov64_Saet	315109-315159:gggatctctccaaagtaaaatttagctaatagcgaccgtagatacgtgcaa	-	51bp_INS
E02_Sme	69724573-69724643:ctacccatactatacacttcagggtttgaaaggagtggacgattgcaagggccgatccaggatttgaagct	+	scaffold150963_cov64_Saet	290299:-	-	71bp_DEL
E02_Sme	69726459-69726523:aaagcttttctttatactcaaaaacctctcccacaccctaaggtttggccaatcaacctggctga	+	scaffold150963_cov64_Saet	288502:-	-	65bp_DEL
E02_Sme	69735134-69735200:atatacgacaatacaattggtaaaaaagcagtcggcccacttcatattttgaagttctttgaagcct	+	scaffold150963_cov64_Saet	279940:-	-	67bp_DEL
E02_Sme	69814553-69814625:tggtaattgggataacttgtgcacaccttcatatcttttctttcatatcaaagtaactaaataagtaaataat	+	scaffold150963_cov64_Saet	207607:-	-	73bp_DEL
E02_Sme	69903164-69903221:atatatatatatatatatatatatatatatatatatatatatatatatatatatatat	+	scaffold150963_cov64_Saet	129242:-	-	58bp_DEL
E02_Sme	69993638:-	+	scaffold150963_cov64_Saet	60685-60744:ttcaaaaagtataagggcagttgtggaattatattaaggaatagaagacgtgaatgtaat	-	60bp_INS
E02_Sme	70035952:-	+	scaffold150963_cov64_Saet	17989-18066:aatgaacacttctcgtgagaaaaataattaatctaacaatattataagataataatggtaaacaaaataaaaaaaagt	-	78bp_INS
E02_Sme	38440509-38440566:atatatatatatatatatatatatatatatatatatatatatatatatatatatataa	+	scaffold150970_cov60_Saet	110858:-	-	58bp_DEL
E02_Sme	38467893-38467957:tctattgaacccctcaataagaaaagccccatttaaaaggttgaacgagtagatctggtatatca	+	scaffold150970_cov60_Saet	80158:-	-	65bp_DEL
E02_Sme	39206199:-	+	scaffold150971_cov59_Saet	8378-8428:ttcgtactagtaaatttatttaaataaattagcttacaaaatttatttatt	-	51bp_INS
E02_Sme	70793542-70793595:tttgtatgcttctggcagtatcttgatatttgttttcttagcgagacattgtat	+	scaffold1525_cov63_Saet	29824:-	+	54bp_DEL
E02_Sme	70853718:-	+	scaffold1525_cov63_Saet	82963-83040:tcttaggcaagtaaaatgctctattcaagataatttcttaaagatctagtctttaatcagggcatagtaagaaacata	+	78bp_INS
E02_Sme	70987822:-	+	scaffold1525_cov63_Saet	202893-202959:aatagtattttaatattattacgaagttattttacatattttttttgtgaagatgacttactataaa	+	67bp_INS
E02_Sme	71054021:-	+	scaffold1525_cov63_Saet	274269-274326:tgaaatgattatattgaaagagttgtctggtctcaatatatgtagagttcaaaactat	+	58bp_INS
E02_Sme	71113122-71113171:taaaataagtcataataaaagtatcataactttaaagcactaaatcatat	+	scaffold1525_cov63_Saet	333632:-	+	50bp_DEL
E02_Sme	71140445-71140506:ttatatacttacctatgggagtaatctgaagttactccaataggcctaaaccaatcttagac	+	scaffold1525_cov63_Saet	366756:-	+	62bp_DEL
E02_Sme	71142294:-	+	scaffold1525_cov63_Saet	368544-368601:gttttttttttccgactggaagtctgttaattaaatagatttataattattaagtgtg	+	58bp_INS
E02_Sme	59443356:-	+	scaffold19698_cov62_Saet	16243-16305:cttaatgaccatgtgcttaaaaaactaacatgtaaagattacatattgttttggcactgttat	+	63bp_INS
E02_Sme	59485198-59485259:ggggttttgcctgaagcaatgctttttttttttttttaaatctttcgaaaatcgcgagtctt	+	scaffold19698_cov62_Saet	59256:-	+	62bp_DEL
E02_Sme	59546487-59546540:caacaacaacaacatacccagtgaaatttcacaagtggggtctggggtaaatag	+	scaffold19698_cov62_Saet	126947:-	+	54bp_DEL
E02_Sme	59695240-59695309:tatatatatatatatatatatatatatatatatatatatatatatatatatatatatatatatatatata	+	scaffold19698_cov62_Saet	298459:-	+	70bp_DEL
E02_Sme	59734794:-	+	scaffold19698_cov62_Saet	337839-337896:agatccttaataatgttatttgaatttttagatagatggtataattcacacattagcc	+	58bp_INS
E02_Sme	59851877:-	+	scaffold19698_cov62_Saet	466578-466648:agcaaaaaagcaaaaaagcaaaaaagcaaaaaagcaaaaaaaaaaaaaaaaaaaaaaaaaaaaaaaaaaaa	+	71bp_INS
E02_Sme	60089849-60089903:cgaattgactatgaattgtatatgtatatctgtcgaattgactatgtatatctgt	+	scaffold19698_cov62_Saet	694438:-	+	55bp_DEL
E02_Sme	60169104:-	+	scaffold19698_cov62_Saet	778623-778697:acaaatctggtacaataccaacatattattaccaatttttctttttatagtgttatatttttctattcaagttgg	+	75bp_INS
E02_Sme	27377941:-	+	scaffold21685_cov62_Saet	192008-192062:ggggtacacattatcaaaatgcttccgtgctttcctgtcagatggatgagacaag	+	55bp_INS
E02_Sme	27516247-27516326:cacacacacacacacacacacacacacatatatatatatatatatatatatatatatatatatatatatatatatatata	+	scaffold21685_cov62_Saet	328619:-	+	80bp_DEL
E02_Sme	27664132:-	+	scaffold21685_cov62_Saet	464166-464227:cacatgtcatcatacagaaatagcgtaagtgagacaggcgttacgtatcgccgtccttgtct	+	62bp_INS
E02_Sme	27671659-27671718:gatagcctattttgaaggttagtttcaaaattcaagggtggtcagttttctcatggccac	+	scaffold21685_cov62_Saet	471798:-	+	60bp_DEL
E02_Sme	12484974:-	+	scaffold23078_cov63_Saet	24058-24110:agaagagggtgaatgattctaatagggcctgttatgatggtgggttctgaaac	+	53bp_INS
E02_Sme	12633338:-	+	scaffold23078_cov63_Saet	199796-199850:cctcaatcaccttagataggggtggtaagccatcaaccaattgaggggtttgata	+	55bp_INS
E02_Sme	4002957-4003031:ctatgtagggaccgaagctcctattcatccaccttcacatggcaagttggtttgcttgaaggtgtacttatggtg	+	scaffold24_cov64_Saet	150490:-	-	75bp_DEL
E02_Sme	4209778-4209835:tatatatatatatatatatatatatatatatatatatatatatatatatatatatata	+	scaffold24_cov64_Saet	6315:-	-	58bp_DEL
E02_Sme	47393813-47393878:tatatggcctaatctcttgtgggattacactgtgggattacactgggtatgttgttgttgttgttg	+	scaffold2776_cov62_Saet	38999:-	+	66bp_DEL
E02_Sme	47429896:-	+	scaffold2776_cov62_Saet	87715-87781:agcacacttgggcaaatgaatccaatgagaattttttacatggtatagctaatatatacactatatg	+	67bp_INS
E02_Sme	47543424-47543490:ttcatcataacgataaaatctaactctttagctagattaaccacatctcatttctcaagatttcact	+	scaffold2776_cov62_Saet	178775:-	+	67bp_DEL
E02_Sme	47620602-47620668:gtccgtatatgtaaaattaatcttccatgctcttgtcgctgctacttttagttcttattctcggagt	+	scaffold2776_cov62_Saet	241576:-	+	67bp_DEL
E02_Sme	25264110:-	+	scaffold2814_cov62_Saet	21924-21981:tttaagttcttgtatactagcttgaattcgtattttaaatctttaaacaacaatttta	-	58bp_INS
E02_Sme	25267110-25267185:atatatatatatatatatatatatatatatatatatatatatatatatatatatatatatatatgtatgtatatat	+	scaffold2814_cov62_Saet	18969:-	-	76bp_DEL
E02_Sme	14897852-14897906:tgatgacataccaccccaatccgaggtgatttgaggtatcaacccctcaattggt	+	scaffold2845_cov63_Saet	95515:-	+	55bp_DEL
E02_Sme	14921916-14921978:atttcatcaagaaaagtagttcttgtaaatctaaagtcaattttgagcaaggaaagatcggac	+	scaffold2845_cov63_Saet	119706:-	+	63bp_DEL
E02_Sme	15035958:-	+	scaffold2845_cov63_Saet	257182-257258:atcattgtaggatctaattgaaaacctatcattgtaggatctaattgaaaacctatcattgtaggatctaattgaat	+	77bp_INS
E02_Sme	15061294:-	+	scaffold2845_cov63_Saet	287025-287078:agctggtgtgcgtcgttcttttatttttcttgagtgttgtgcaaaaccaacacc	+	54bp_INS
E02_Sme	15434019:-	+	scaffold2845_cov63_Saet	580160-580222:taggatcaaaaggggcttgggccccttggttggcttggttagccataacttgtgcaagcaaag	+	63bp_INS
E02_Sme	53089175-53089242:caagagtatcaggatacttaatatgtatacagtagggataagatttttacaagaaaaaagaaattcct	+	scaffold302_cov61_Saet	88024:-	+	68bp_DEL
E02_Sme	53463270:-	+	scaffold302_cov61_Saet	489633-489682:tataattaaaataaatatatttgatcacgtacataagaaataaaatattt	+	50bp_INS
E02_Sme	53471515:-	+	scaffold302_cov61_Saet	495723-495787:cattcttgtatgatgttagattcccacaaaagctttttagagtatatgtgatgttgtggtcattg	+	65bp_INS
E02_Sme	53483757:-	+	scaffold302_cov61_Saet	507488-507555:catttgtgatactctcaataatgaaagaatgattctggtttatttgcaatgtatagaacctctaattt	+	68bp_INS
E02_Sme	53488496-53488559:aataataataataataataataataataataataataataataataataataataataataata	+	scaffold302_cov61_Saet	512523:-	+	64bp_DEL
E02_Sme	53566168:-	+	scaffold302_cov61_Saet	571402-571454:tatagatatttagatctccctctctctctctctattatatatatatatatcaa	+	53bp_INS
E02_Sme	53672047-53672126:gttgcgagagagatgaaggcccatgatttatatcaagtaaagtgcctcagtgacatgtatggagaaatattggtagaaga	+	scaffold302_cov61_Saet	685469:-	+	80bp_DEL
E02_Sme	53686153:-	+	scaffold302_cov61_Saet	710754-710812:cgtactttatattttactgaccaaagtttttttaaactcatttagaagctttcatcttt	+	59bp_INS
E02_Sme	53799601:-	+	scaffold302_cov61_Saet	856342-856405:attgtgtacttaaaactgttgctaaattacatgattagtagcatgacataagtgtatttcttgt	+	64bp_INS
E02_Sme	54127513:-	+	scaffold302_cov61_Saet	1186946-1187021:attagtgattcaataccattgtgccaaaatcactgcattcttttccctttcccaaaagttaatacgattatgaaaa	+	76bp_INS
E02_Sme	54135290-54135375:gccaaagagggagatgatgagttctctcaggtccaaatagtgatgttgatgatagcagactgagagtgagggtagatgaagagggg	+	scaffold302_cov61_Saet	1195038:-	+	86bp_DEL
E02_Sme	54255402:-	+	scaffold302_cov61_Saet	1306592-1306660:gccggtagaatcagaattttcattaaggggtcaaagatgttgcacacatgaactgaactgcctaaaggg	+	69bp_INS
E02_Sme	54256996-54257065:tgaatatactgtattagtaacattagtaatgcttatattagttaagctttacggattgtttgatagggtg	+	scaffold302_cov61_Saet	1308241:-	+	70bp_DEL
E02_Sme	54326656-54326710:catataggaatttcgaacctaaatttgggggagtctagttaagtaaagttcagtg	+	scaffold302_cov61_Saet	1375201:-	+	55bp_DEL
E02_Sme	54449314-54449364:atatatatatatatatatatatatatatatatatatatatatatatatata	+	scaffold302_cov61_Saet	1551388:-	+	51bp_DEL
E02_Sme	54468123-54468174:atagccgaaatgggaacccaactttgtcccacaaacctcaacgatcacccat	+	scaffold302_cov61_Saet	1569877:-	+	52bp_DEL
E02_Sme	54586468:-	+	scaffold302_cov61_Saet	1669261-1669314:aagtttttctcttactttgttgcactaattactaattacttaaaacattattca	+	54bp_INS
E02_Sme	54625762-54625825:aaagatcggtatgctgaaaaaaacatgctgaaaataacacgctgaaaactagtaagtaaatcat	+	scaffold302_cov61_Saet	1696436:-	+	64bp_DEL
E02_Sme	54644271-54644330:acaaacaacaacaaatatccagtaaaatcccacaagtggggtctggggttagtcataaat	+	scaffold302_cov61_Saet	1716122:-	+	60bp_DEL
E02_Sme	54661602-54661676:aggataacatagtaatttttgagaattttaatttttaataaatttttgaactcaaatatcatatgtcattattta	+	scaffold302_cov61_Saet	1732646:-	+	75bp_DEL
E02_Sme	53804383:-	+	scaffold313_cov59_Saet	1244-1303:taaacaacaacatacccagtaaaatcccacaagtggggtctgggaggagtgtttataaac	+	60bp_INS
E02_Sme	58913609-58913669:ctttgcaatgttttgtgtgtgggtgtgggtgggattggggggaaggggaaggggaagggga	+	scaffold3292_cov71_Saet	101650:-	+	61bp_DEL
E02_Sme	58944614-58944685:tgactatttaaagcctaaattttacctaataaaaaattcataaactttaaattttgattcctaaagttctca	+	scaffold3292_cov71_Saet	130904:-	+	72bp_DEL
E02_Sme	44359150:-	+	scaffold3296_cov62_Saet	157412-157495:ggcagtctctttttttttttttttgagaaaatatttggcagtctatttagacagtctatttagacttcaaacagaagtattatc	+	84bp_INS
E02_Sme	44367777-44367842:tatatgtgtgtgtgtgtgtgtgtgtgtgtgtgtgtgtgtgtgtgtgtgtgtgtgtgtgtgtgtgtg	+	scaffold3296_cov62_Saet	170808:-	+	66bp_DEL
E02_Sme	22148752:-	+	scaffold34802_cov63_Saet	606626-606683:aggcttgataccccctcaacaaggccatcaacttgcaacaccataaacacttttcatg	-	58bp_INS
E02_Sme	9443204:-	+	scaffold3647_cov63_Saet	127375-127425:acttctatcaagcttgttggagagtcctctgtttcggggacattacttatg	-	51bp_INS
E02_Sme	2767419-2767474:tcctagatctaatagtgcatatgcatcaacatcataaattttcaacataccgataa	+	scaffold3661_cov64_Saet	982371:-	-	56bp_DEL
E02_Sme	2847003-2847070:gtaagcatgattagtgaaaggtggagaatagcccaaagtcaccaaaagtcttaagccgatgtgagaaa	+	scaffold3661_cov64_Saet	859953:-	-	68bp_DEL
E02_Sme	3178383:-	+	scaffold3661_cov64_Saet	725989-726060:aagtaaactgagcaccatgatttggtatgatagacaagggaaccccatgcaatctaaccaattcatgaatgt	+	72bp_INS
E02_Sme	3715579-3715634:tatatatatatatatatatatatatatatatatatatatatatatatatatatata	+	scaffold3661_cov64_Saet	189220:-	-	56bp_DEL
E02_Sme	3786575:-	+	scaffold3661_cov64_Saet	143053-143105:tttgtggacacattcagaggtccaatctgccttatgaagtgtgtttctcaatt	-	53bp_INS
E02_Sme	3795426:-	+	scaffold3661_cov64_Saet	133345-133413:aaagagtttccaagcggcaaagacacatgaaactattcaattattgtagagatgaagttgaagaggaaa	-	69bp_INS
E02_Sme	3842423:-	+	scaffold3661_cov64_Saet	84591-84659:ctctacctctcatctcaacttttcaagtatcaaagaatattgaaatggcttccaagaagatctcccaat	-	69bp_INS
E02_Sme	6654359-6654418:tatatatatatatatatatatatatatatatatatatatatatatatatatatatatata	+	scaffold3661_cov64_Saet	1139701:-	+	60bp_DEL
E02_Sme	10056005-10056060:accgcctcaaagttgatcgtgtctttattaattatggttgcctttctagtgctgcc	+	scaffold3661_cov64_Saet	1827064:-	-	56bp_DEL
E02_Sme	10124373:-	+	scaffold3661_cov64_Saet	1773936-1773989:gaggctgaggctgaggctgaggctgaggctgaggctgaggctgaggctgaggct	-	54bp_INS
E02_Sme	10132286-10132338:ggataaacaatatttaaatatcctaatgcgccctgttttatacccattttcat	+	scaffold3661_cov64_Saet	1766013:-	-	53bp_DEL
E02_Sme	31808260-31808332:tttgtttgtcagtgaatctctcatctattaatattgtcggcaacaacaattttgtgcatattatttctatcaa	+	scaffold3814_cov65_Saet	552301:-	-	73bp_DEL
E02_Sme	31834183-31834240:gccaccaagccttaggtaagtattataaagtggtggccatactagctatgttgtatgt	+	scaffold3814_cov65_Saet	530324:-	-	58bp_DEL
E02_Sme	31927170-31927224:gggtgttgatctatatcgcttgagagtgttacgaagtatctattgatggttttac	+	scaffold3814_cov65_Saet	434775:-	-	55bp_DEL
E02_Sme	31947951:-	+	scaffold3814_cov65_Saet	414566-414639:tatcgaacgtacatcttccatcctagatgattaaggtatcaacccctcaattaggttcatgaggtatcaaccac	-	74bp_INS
E02_Sme	32087400-32087449:ataactcctcaaccaatgaagatctagaaccatcatcaacaacaacaaca	+	scaffold3814_cov65_Saet	272590:-	-	50bp_DEL
E02_Sme	32093904-32093965:tatatatatatatatatatatatatatacacacattattaaaaatatatatattactatata	+	scaffold3814_cov65_Saet	266163:-	-	62bp_DEL
E02_Sme	32159063-32159118:tatatatatatatatatatatatatatatatatatatatatatatatatatatata	+	scaffold3814_cov65_Saet	237987:-	-	56bp_DEL
E02_Sme	32177012:-	+	scaffold3814_cov65_Saet	219860-219915:ggtttatacttcaccacctaggataattggggtgtgaccaatattaatcatggagg	-	56bp_INS
E02_Sme	33581903-33581977:atatgatatgatatgatatgatatgatatgatatgatatgatatgatatgatatgatatgatatattttgatatg	+	scaffold3814_cov65_Saet	851613:-	+	75bp_DEL
E02_Sme	33813846:-	+	scaffold3814_cov65_Saet	975208-975258:gatatatagatagatagatagatagatagatagatagatagatagatagat	+	51bp_INS
E02_Sme	33840327:-	+	scaffold3814_cov65_Saet	995213-995291:tgacgacttaactttaagactttgcatcttttttctatagcaatttcaaatttaaattttttctcgtcattcgcacatt	+	79bp_INS
E02_Sme	34137611:-	+	scaffold3814_cov65_Saet	1230845-1230896:cccagcaaggtactggacagatatggaaaatgacatcgtttcgttgtatcat	+	52bp_INS
E02_Sme	34239652-34239714:agaaaaaaacactactacccaaccctattagtccccctgactaggaaaccacctaaccctact	+	scaffold3814_cov65_Saet	1323037:-	+	63bp_DEL
E02_Sme	34419210:-	+	scaffold3814_cov65_Saet	1448737-1448821:atgtaagaaattttcttttttagttctacacttcaggtgaacctcaaaagaacaagaatgctttactgaatctaaggtatcaacc	+	85bp_INS
E02_Sme	34479171:-	+	scaffold3814_cov65_Saet	1511701-1511752:tgttgatggcttgtcgtgtgacccatggcccacatttctgatgtagatgtga	+	52bp_INS
E02_Sme	34644702:-	+	scaffold3814_cov65_Saet	1643884-1643940:caaatatgggttggtaggttaaaaatggttctttattgccagcactagccaaaagta	+	57bp_INS
E02_Sme	34672741-34672793:agtgacttggttgaagagagttcatttgcttgtaaagggaaaaagggttgtgg	+	scaffold3814_cov65_Saet	1672172:-	+	53bp_DEL
E02_Sme	50386560:-	+	scaffold4314_cov57_Saet	3877-3938:tgagctttcttcttcgattttttttttagatttttggatctgggggattttgaacttgaaga	+	62bp_INS
E02_Sme	52627666-52627722:attattataatactattgtgataccctatcgaactatgaccttgaaaactgtcttat	+	scaffold49631_cov62_Saet	6414:-	-	57bp_DEL
E02_Sme	71359916:-	+	scaffold611_cov62_Saet	1265284-1265337:taaaagggataaactaatattctactgattcaagtgttgtaagattttatgtcc	-	54bp_INS
E02_Sme	71377980:-	+	scaffold611_cov62_Saet	1246589-1246643:tgagactcaataagcctaactagatgttataccatgttaaattcgcctttaagtc	-	55bp_INS
E02_Sme	71429493:-	+	scaffold611_cov62_Saet	1195202-1195263:ggtatgacggaaatgctatcaatttttctatgttttttgtccgtcaacagaggctacttaaa	-	62bp_INS
E02_Sme	71435675:-	+	scaffold611_cov62_Saet	1188948-1189008:acaaaactcaaattgtaattatagttagatgtttgctgcgagccgtaataaattcaaacta	-	61bp_INS
E02_Sme	71492389-71492465:ttccttctcttttttactgcaactattcaaacatgacatgccgcttttctattttaatttatttgtcttgattaagt	+	scaffold611_cov62_Saet	1139304:-	-	77bp_DEL
E02_Sme	71510498-71510579:tgaattttgatctataaaagggaggaaaaaacactccctccactcacctcagaaatttcaaaaccagacatcactaatattt	+	scaffold611_cov62_Saet	1120170:-	-	82bp_DEL
E02_Sme	71542959:-	+	scaffold611_cov62_Saet	1086801-1086862:tgcacatatgtctatgttatgaagtatttgttcaaatcaataagaattactcgctcagtccc	-	62bp_INS
E02_Sme	71714327-71714389:atttgttaattaaatattaatttttctaaaaagaaatttgtgagtatgaatttcattgttgtg	+	scaffold611_cov62_Saet	930345:-	-	63bp_DEL
E02_Sme	71719207:-	+	scaffold611_cov62_Saet	925534-925598:aaaatttaccttatatatatatacaatgtattttttcgccgaatgggttcgaattaaccccttca	-	65bp_INS
E02_Sme	71727385-71727435:tcttgtgagatttcactggatatgttgttgttgttgtttttaattaaacta	+	scaffold611_cov62_Saet	917343:-	-	51bp_DEL
E02_Sme	71743667:-	+	scaffold611_cov62_Saet	899875-899957:atttttttttttgtttgctgtatttttctttattgttaagttttgaattgcaattgatttagcattcttttgtcagataaatg	-	83bp_INS
E02_Sme	71837025-71837078:ttgtcagacatacaaattcataagtatatgagttgtatacaatacaccatacaa	+	scaffold611_cov62_Saet	799483:-	-	54bp_DEL
E02_Sme	72049318:-	+	scaffold611_cov62_Saet	598934-598987:cccttccccgaaccctgcatatagcgggagctttagtgcaccgggcttacccct	-	54bp_INS
E02_Sme	72068647-72068723:acaacaacaacaacaacaacatacccagtgaaatcccacaagtggggaacacgtcgcctgagaagttaaaagcatat	+	scaffold611_cov62_Saet	575632:-	-	77bp_DEL
E02_Sme	72132405-72132464:cttactactgcattgaggactcatttgagttgttgcatgaaagtttgtgggaatggaaat	+	scaffold611_cov62_Saet	512849:-	-	60bp_DEL
E02_Sme	72203799:-	+	scaffold611_cov62_Saet	444743-444807:aacttatgaagtactgaggctaattacttatttattagcttattttttacgatttaaattgaaca	-	65bp_INS
E02_Sme	72274089-72274149:cttttcaaaaatgagagatagattataataaaagaaatgatcaataacacatgatattgta	+	scaffold611_cov62_Saet	372971:-	-	61bp_DEL
E02_Sme	72310837:-	+	scaffold611_cov62_Saet	338182-338240:tgcgggtttaagccttgaaaacaatatccagtagaaatgcaagataacactgcgataca	-	59bp_INS
E02_Sme	72326529:-	+	scaffold611_cov62_Saet	322451-322510:actatcagcgatatatatatatgcatgttgccaataatagtcagtaagaaacaggcaccc	-	60bp_INS
E02_Sme	72382749:-	+	scaffold611_cov62_Saet	269778-269830:aagcaacatactgcttacaactatactatgaactttcgtggctgctcctcttt	-	53bp_INS
E02_Sme	72564826-72564885:tatttatgtatattttatttgaattggtgggaaaaaagtaatattttcatatggaaaatt	+	scaffold611_cov62_Saet	93408:-	-	60bp_DEL
E02_Sme	72598808-72598868:ggttaccaagcatgcttaaccaactccaatggctagcttttctgtttgaaaataaaagaga	+	scaffold611_cov62_Saet	59144:-	-	61bp_DEL
E02_Sme	72622861-72622941:aactttcaacaaaattactgggaggaagattggttgaaattagtaattgaagcaggagtagagctccaagaatcaaagtca	+	scaffold611_cov62_Saet	35331:-	-	81bp_DEL
E02_Sme	72635249-72635319:accactaccttatagagatagagaggttatttccagaaaaactactcagttcccttcttttttctcttctg	+	scaffold611_cov62_Saet	22578:-	-	71bp_DEL
E02_Sme	72637745-72637812:tttttttttttttttgggggggggggggggtggtgtttctttagagaaaaaatctgcttcttttaaag	+	scaffold611_cov62_Saet	20153:-	-	68bp_DEL
E02_Sme	71950545-71950629:cactaggtgatacggcccacattgtgatcaaccttcgtgcatgtgggctgagcttatagcgcatgaaactctcactaccttataa	+	scaffold622_cov64_Saet	4434:-	-	85bp_DEL
E02_Sme	66121019-66121085:tcaactgataaagtgtttgatggtttgtgttcattattatcttttacagatgttcttttatgtagtg	+	scaffold6330_cov61_Saet	145920:-	-	67bp_DEL
E02_Sme	66239432-66239489:ccttatatggtgttagacaatcctcacctcctgctaacttttgaagttgagttagtcc	+	scaffold6330_cov61_Saet	37394:-	-	58bp_DEL
E02_Sme	4800382:-	+	scaffold6349_cov62_Saet	108508-108578:agcacaatcatgggtgctgtagtaaaggtgagattgaccacccccgggccggggaattcgtactacaaaat	+	71bp_INS
E02_Sme	50152423-50152491:tcatcccctgcattcagaggataccatttattttctttcatatgtattgagtttattctcttgagttct	+	scaffold6460_cov65_Saet	45549:-	+	69bp_DEL
E02_Sme	56721444:-	+	scaffold6569_cov64_Saet	518716-518786:cacattaaccattatttatagcaattactactgatatgttgttatcattccaacttcaactatgtgagtta	-	71bp_INS
E02_Sme	56735687:-	+	scaffold6569_cov64_Saet	504466-504546:gtcgtaaataatttctttcatttatatgtacaaaatgtttttatatattattagaaaataaataaatatattataggatat	-	81bp_INS
E02_Sme	56799332:-	+	scaffold6569_cov64_Saet	444481-444531:actccactctcttggccatccatttgacatgtcttcctcaaacaatagtca	-	51bp_INS
E02_Sme	56969237:-	+	scaffold6569_cov64_Saet	286051-286128:cattgaggatggtcaaagcaatggagttttccaaaacccctccgctttcgacatctatttggcggaaattgacgcgca	-	78bp_INS
E02_Sme	56978091:-	+	scaffold6569_cov64_Saet	277076-277135:tggctaaaacaaagagcaatatcaattctacaagaaaaaacaataaaagcagcaaaataa	-	60bp_INS
E02_Sme	56992964:-	+	scaffold6569_cov64_Saet	261718-261793:acaacaacaacaacaacaacaacaacaacaacatacccagtaaaatcccacaagtggggaatcatatgaaattcta	-	76bp_INS
E02_Sme	57168545-57168617:acaacaacaacaacaacaacatacccagtgaaatcccacaagtggggtctaagtaaaagacgtgcatccgcta	+	scaffold6569_cov64_Saet	73127:-	-	73bp_DEL
E02_Sme	57224221-57224296:tatatgaaagattcactttaagtacaaaaattattggtgtagaaggaaggagtacttgaatctagatcaaagaagc	+	scaffold6569_cov64_Saet	55283:-	-	76bp_DEL
E02_Sme	11064083-11064135:actctctaagtgtttgataaaatgtctgattataacttattaaggagttaagg	+	scaffold6777_cov64_Saet	440003:-	-	53bp_DEL
E02_Sme	11098585-11098665:cttcaatagggaaaatgttgattttctagtgattttgacaagtgtgatgtcaaagaaagtcttgagcatgtctttttgcct	+	scaffold6777_cov64_Saet	419139:-	+	81bp_DEL
E02_Sme	11404542:-	+	scaffold6777_cov64_Saet	142134-142193:atgtaatgataattgatcagtgattgagactgattagataacttctacaaatcaagtgtg	-	60bp_INS
E02_Sme	11469392-11469448:cagtttcgaaagcagagacataaactgggacaggattactactggcttgaaagcggc	+	scaffold6777_cov64_Saet	78946:-	-	57bp_DEL
E02_Sme	20878243:-	+	scaffold7154_cov61_Saet	99085-99144:ggtgattgaggcatgtcaacccctcaacaaggtgattgaggcatgtcactccctcaacaa	-	60bp_INS
E02_Sme	63830744-63830827:caaattcaatttgactatatttgattggcggaaatcgcaatcaaattgaccaatttttaaatcaaatatccttaccccttgaac	+	scaffold76040_cov65_Saet	579:-	+	84bp_DEL
E02_Sme	49176120-49176192:acaacaacaacaacaacaacaacatacccagtgaaatcccacaagtggggtctggggaatgggctcaaagttt	+	scaffold8112_cov63_Saet	192533:-	+	73bp_DEL
E02_Sme	28175474:-	+	scaffold8866_cov62_Saet	637818-637873:ggataagtgagccagggaagaccgctgcactcacaatcctaatacaaaatggcata	-	56bp_INS
E02_Sme	30596257:-	+	scaffold8866_cov62_Saet	409963-410045:gggaacccaaagggaccccaaaaaagcctcttagcatatcattacacaaccttggttgcggaagcaattgtacaacatcaaga	+	83bp_INS
E02_Sme	60359616:-	+	scaffold921_cov62_Saet	112758-112812:tatgcttatgtaatcatggaagacatcctttagtccctattcccccttctatgct	+	55bp_INS
E02_Sme	60468223-60468279:aagctatttcttattataacagaataatgaaatgacatgtgtgtatgattttcatta	+	scaffold921_cov62_Saet	210375:-	+	57bp_DEL
E02_Sme	60521010:-	+	scaffold921_cov62_Saet	278037-278086:aagggagttttttcagcttaatggttggaacctgttaaagttacaaaata	+	50bp_INS
E02_Sme	60569016:-	+	scaffold921_cov62_Saet	328378-328437:caccctgctttgctgctgcacgagttccattatatgtctcatacaattggcataattgcg	+	60bp_INS
E02_Sme	60730556-60730615:aattgaaatatttactttaataattattcgtgagcgaatggaactgttcatttcttaatt	+	scaffold921_cov62_Saet	486106:-	+	60bp_DEL
E02_Sme	60839607-60839665:ttctttcaaaattagtgaattttttcaaactagttaacttttttcaaagtcagtcaaat	+	scaffold921_cov62_Saet	612434:-	+	59bp_DEL
E02_Sme	60850450-60850520:gattttctattcctttcatctcaatctatattgcaatatttgatatggaatgaaacttaaagaaagaaatg	+	scaffold921_cov62_Saet	623200:-	+	71bp_DEL
E02_Sme	60949595:-	+	scaffold921_cov62_Saet	724728-724791:caataatctatcctagtatgttatttactgtgtctctattatcacattatttaattgttgtttt	+	64bp_INS
E02_Sme	60974140-60974193:tgtcactaggaaaataaaattaagagattcaaatcccagaagtacattatgcct	+	scaffold921_cov62_Saet	749674:-	+	54bp_DEL
E02_Sme	61001168:-	+	scaffold921_cov62_Saet	781359-781439:tgatattgaatagttctatttattttgatattaatattgaaattatttcgcaaatagtatttatttcaacagttgttatct	+	81bp_INS
E02_Sme	61176164:-	+	scaffold921_cov62_Saet	962229-962283:agtattatctcacaaagcaaacttcaattatgatgatgtctatcatgtagtatat	+	55bp_INS
E02_Sme	61185100:-	+	scaffold921_cov62_Saet	970654-970722:actacttgaattggcgaggaagtagcaaaaaaaggccctagacgatcatgtaattcttgaagcttcaag	+	69bp_INS
E02_Sme	61367813:-	+	scaffold921_cov62_Saet	1103311-1103372:atgatttttacttaaaatagttataaaatatatacaaatattactgacatttaaaataacaa	+	62bp_INS
E02_Sme	61393948:-	+	scaffold921_cov62_Saet	1136360-1136418:tttttcagtatgatttataatgtaacatgttcgttatcgttttattactgtttacgata	+	59bp_INS
E02_Sme	61397667-61397730:taccccacttgtgggatttcactgggtatgttgttgttgttgttgttgttgcctttgtatattt	+	scaffold921_cov62_Saet	1140137:-	+	64bp_DEL
E02_Sme	61407693-61407760:aatcttttatgatgctaaaacaatgtgcatataatataccaacaacttctgtaataccttgcaaagga	+	scaffold921_cov62_Saet	1150094:-	+	68bp_DEL
E02_Sme	61647155-61647238:aagttcctccccagcatagtaatctataaagaaagaaggggtggtttccttctcactacaaagaaaaaaggccgaggatatgaa	+	scaffold921_cov62_Saet	1299071:-	+	84bp_DEL
E02_Sme	61673652-61673724:aaacactttattataataaataaaataaaataaaataagaagcctttacaaatgaataaaatagaacaatatt	+	scaffold921_cov62_Saet	1328055:-	+	73bp_DEL
E02_Sme	61678736:-	+	scaffold921_cov62_Saet	1333069-1333120:tttctcctttatctattagtgatatttattttcttgttacaaagtgaaaaaa	+	52bp_INS
E02_Sme	61724044-61724111:tatatatatatatatatatatatatatatatatatatatatatatatatatatatatatatatatatg	+	scaffold921_cov62_Saet	1379028:-	+	68bp_DEL
E02_Sme	61867622:-	+	scaffold921_cov62_Saet	1510028-1510098:tgcaactatgaggtctaaatgccaagttccgtcaatgtaactgctggccgtaatagtggttcccatgcatg	+	71bp_INS
E02_Sme	61898664:-	+	scaffold921_cov62_Saet	1541873-1541922:gatactatgtagaacagacatccatgaataccttaccaagtaatgtgaac	+	50bp_INS
E02_Sme	61922209-61922289:attacttattaataatatattatatttgtatttttatttttgtgaagattataattatattttattcaattataatatagt	+	scaffold921_cov62_Saet	1565770:-	+	81bp_DEL
E02_Sme	61996314-61996366:ggtgatacgagaccttccacagaacaagtcatagaacatgtttctaatgagat	+	scaffold921_cov62_Saet	1646872:-	+	53bp_DEL
E02_Sme	61999920-61999995:ttattttgaagaaacatatgtatcataagaacaaaaatatcttaattagataaaatagtacgtaagcaaatattta	+	scaffold921_cov62_Saet	1650406:-	+	76bp_DEL
E02_Sme	62013136-62013185:cgtatactaataacagttgcgctaaacaatatactagcaaagaggacaaa	+	scaffold921_cov62_Saet	1663582:-	+	50bp_DEL
E02_Sme	62074796:-	+	scaffold921_cov62_Saet	1723164-1723225:agttcatattctagaaaataaccttaaagtccattttccacttccataatcttccatttcct	+	62bp_INS
E02_Sme	62119737:-	+	scaffold921_cov62_Saet	1772960-1773012:aggagtaccacggggatacctatttaatctgcacctggtatcaacgagccaaa	+	53bp_INS
E02_Sme	62163625-62163678:gaattgaaatccagtccatcatacttcgtatatttgcttcgtttaacgggcttc	+	scaffold921_cov62_Saet	1822880:-	+	54bp_DEL
E02_Sme	62183157-62183236:tggacatctcaagtagaagaggttcaacatttagtaaatcgtgaattgggatgaatagactctgataccataacaaaaat	+	scaffold921_cov62_Saet	1842965:-	+	80bp_DEL
E02_Sme	62198249:-	+	scaffold921_cov62_Saet	1858247-1858317:agcattgcctttagcaaatcataaatagaacggaaagagtaataaacacttagtttaatttagttacacga	+	71bp_INS
E02_Sme	62215832-62215884:tataattaatttaaattataattatattaattaatatatatttactatttttt	+	scaffold921_cov62_Saet	1875396:-	+	53bp_DEL
E02_Sme	32425306:-	+	scaffold9561_cov63_Saet	319414-319472:gcacctagttatgttttttacccttactgattcgatttatgcttaatttggtggattag	+	59bp_INS
E03_Sme	17470826:-	+	scaffold1042_cov62_Saet	75123-75200:tacttttatcatcgtttccaaataccttcaaaaattcattatttttttttaaaaaaaaaaagtttaacaatcaaaagc	+	78bp_INS
E03_Sme	17647433:-	+	scaffold1042_cov62_Saet	182135-182201:atactttttttcttagatataatgcttcattaactaaagattatagctcccaccaaagctaaaatct	+	67bp_INS
E03_Sme	44818506:-	+	scaffold10811_cov62_Saet	512166-512233:attgttgaccatgaaagcccgattacgactcgtaggtcaccctacaagtcataactacgagctgtagc	-	68bp_INS
E03_Sme	44840440:-	+	scaffold10811_cov62_Saet	490262-490323:cagggaatcaaatcctcatcaaaaaggtgaaaattgaagtagtcaactaattgatctactaa	-	62bp_INS
E03_Sme	44940717-44940774:ttcacaaacacttgtagaaaattcacataatttgaggcatgtcaaaagacactgtcct	+	scaffold10811_cov62_Saet	396326:-	-	58bp_DEL
E03_Sme	45001724-45001783:tccccagaccccactcatgggatttcactgggtatatctactaaaaaaaaatatgaaata	+	scaffold10811_cov62_Saet	377780:-	-	60bp_DEL
E03_Sme	45185869-45185926:tatatatatatatatatatatatatatatatatatatatatatatatatatatatata	+	scaffold10811_cov62_Saet	161594:-	-	58bp_DEL
E03_Sme	64430759-64430808:atatatatatatatatatatatatatatatatatatatatatatatatcg	+	scaffold1094_cov64_Saet	45936:-	+	50bp_DEL
E03_Sme	25470210:-	+	scaffold11129_cov64_Saet	116606-116660:cataatagctcattagacctaagaagtctttccaagtcttatgattttgctcatt	-	55bp_INS
E03_Sme	25518546:-	+	scaffold11129_cov64_Saet	79798-79854:tgattgatctaggtgctactctttcttttgtttcctcttttgttgccaaaatgtttc	+	57bp_INS
E03_Sme	29350093-29350176:atggctttttaaagaattaaagttgacttgactatttttgttaagttgaggggtatgtttggatctaaaaataaactttagggg	+	scaffold11129_cov64_Saet	1203040:-	-	84bp_DEL
E03_Sme	63664334:-	+	scaffold11545_cov61_Saet	991720-991771:ctatatgtattgggcacatagaaggacaatttcatgctctaggtagccttta	-	52bp_INS
E03_Sme	63866886-63866948:tttaatttacatagtctacaaagccactagataaggaaaagtatctgataaggattaggacag	+	scaffold11545_cov61_Saet	797246:-	-	63bp_DEL
E03_Sme	63924107:-	+	scaffold11545_cov61_Saet	743866-743934:aaagaaaaaagaattagaaagataaacttcttgaagccccttcaaaaaataaagcccaactcaaccaca	-	69bp_INS
E03_Sme	64005016-64005086:tatatatatatatatatatatatatatatatatatatatatatatatatatatatattttttttttttttt	+	scaffold11545_cov61_Saet	644986:-	-	71bp_DEL
E03_Sme	64135880-64135961:tatatatatatatatatatatatatatatatatatatatatatatatatatatatatatatatatatatatatatatatata	+	scaffold11545_cov61_Saet	572237:-	-	82bp_DEL
E03_Sme	64300215:-	+	scaffold11545_cov61_Saet	336396-336445:ttgttcttgattttgacttcaagagcttttaagcttgttcttgaacttga	-	50bp_INS
E03_Sme	65706583:-	+	scaffold11545_cov61_Saet	21263-21316:gctagatcttcatcagcggtggggtgcatggccaagaaggaccacagatctgat	+	54bp_INS
E03_Sme	27739947-27739999:caccaatctgaaagctgattatagaggtaaacctatgctgttagtcattttgc	+	scaffold12324_cov64_Saet	276288:-	-	53bp_DEL
E03_Sme	58166903-58166952:ccctttcctataacttcgaattttctaatggaaaatctaatacttcaagt	+	scaffold1275_cov62_Saet	149094:-	-	50bp_DEL
E03_Sme	58213245-58213308:tatatatatatatatatatatatatatatatatatatatatatatatatatatatatatatata	+	scaffold1275_cov62_Saet	105013:-	-	64bp_DEL
E03_Sme	58231483:-	+	scaffold1275_cov62_Saet	88251-88329:cttcaacaccttccaaagacacaatagtactagggtcaccaaccaacttcctcaatgtagacacttgaaaaatcgggtg	-	79bp_INS
E03_Sme	58310881:-	+	scaffold1275_cov62_Saet	26604-26654:agatcttgcttagctttcacctcctcaaccaataaagatttagagccatca	-	51bp_INS
E03_Sme	80820047-80820104:aggctaaatattcaagagaaagtcagccaaggctaaatattcaagagaaagtcagcca	+	scaffold13218_cov61_Saet	1330375:-	-	58bp_DEL
E03_Sme	80838468-80838543:caatcacatgattcactgcatcttgatgtctgccattctacatcaagtttgctggtgctcttgacttctttttaaa	+	scaffold13218_cov61_Saet	1296517:-	-	76bp_DEL
E03_Sme	81150517:-	+	scaffold13218_cov61_Saet	1203502-1203580:ctctcactttgtcccaatttatacggcaccttttggatttcgagattcaaataaatctatctttgactataaaattttc	-	79bp_INS
E03_Sme	81158683:-	+	scaffold13218_cov61_Saet	1195233-1195314:tctctatcaagcaagggtgaggtttgacccaatcctatcttcacttaataactaaggaatttgtcaacttttctaagctaca	-	82bp_INS
E03_Sme	81215344:-	+	scaffold13218_cov61_Saet	1137942-1138003:tgttagtgttatgtaagggccagataatatttgttagtgttgtgtaagggccagataaactt	-	62bp_INS
E03_Sme	81260285-81260336:gctgaagcatgcatgaaccaccatggcatgctctatctgtattatagtatat	+	scaffold13218_cov61_Saet	1079821:-	-	52bp_DEL
E03_Sme	81307282-81307343:acttagcactttgcatgactcattatctattcacaaagttttttttaaagcatttttaatta	+	scaffold13218_cov61_Saet	1027288:-	-	62bp_DEL
E03_Sme	81407537:-	+	scaffold13218_cov61_Saet	955690-955772:aaattaatggatactattttatatattgttttatctgttactcatagattatctgttttcatctgaatttatattgtttaatc	-	83bp_INS
E03_Sme	81533452:-	+	scaffold13218_cov61_Saet	792983-793048:aacatacttagtaaaatttcacaagtatgatttggacataatatacccagtaaaatttcacaagtg	-	66bp_INS
E03_Sme	81632471-81632528:attgtgttgttccatcgttatcttcaatgttttgagcttattacgaatgttatgtatg	+	scaffold13218_cov61_Saet	671715:-	-	58bp_DEL
E03_Sme	81636747:-	+	scaffold13218_cov61_Saet	667027-667081:aaagttatttggactaaaaatgagttaaaaagtgaatcatagttcaactttttca	-	55bp_INS
E03_Sme	81711894-81711957:atatatatatatatatatatatatatatatatatatatatatatatatatatatatatatatac	+	scaffold13218_cov61_Saet	568723:-	-	64bp_DEL
E03_Sme	81746741:-	+	scaffold13218_cov61_Saet	533951-534032:ccgatcgacgcctaacgcaatgtttagttactcttttttttaattaataatttcaacgaacacctaatagtaaatacaagtt	-	82bp_INS
E03_Sme	81898676-81898740:actaaagttgtggtatgcaatacaatttacacttctactctaacaaatgtacccgacaatgaaga	+	scaffold13218_cov61_Saet	430653:-	-	65bp_DEL
E03_Sme	82027575-82027631:caacaacaacaacaacatacccagtggaatcccacaagtggggtctggggagggtgg	+	scaffold13218_cov61_Saet	299554:-	-	57bp_DEL
E03_Sme	82085581:-	+	scaffold13218_cov61_Saet	241764-241823:tttatcaccctcctatgcaaccatctcttttaaaaacgacgagtcaacaaccaataagtc	-	60bp_INS
E03_Sme	82169206-82169278:acaactaatttgaattcacgtcgcgtgggatttcattcgagaggaaatacttcctaaaaagattttttttcat	+	scaffold13218_cov61_Saet	182536:-	-	73bp_DEL
E03_Sme	82199132-82199186:gcatccatagtctaactagacacactcaagtaattaccgctgaaacatacgatta	+	scaffold13218_cov61_Saet	152585:-	-	55bp_DEL
E03_Sme	82233301:-	+	scaffold13218_cov61_Saet	125518-125589:tgaaatttttcctgtgacttgaaagtaggataatgatctactgtgtattatatcttgctgggctaattgatt	-	72bp_INS
E03_Sme	89511548:-	+	scaffold13218_cov61_Saet	1313028-1313083:ctaattgagtttgtcatagatattacataagtttgaaataatcatctaatgaaaaa	-	56bp_INS
E03_Sme	89513979-89514032:ttccccacttgtgggatttcactgggtatgttgttgttggcgaaataacaattt	+	scaffold13218_cov61_Saet	1310558:-	-	54bp_DEL
E03_Sme	5008621:-	+	scaffold13730_cov67_Saet	30046-30099:aaagggaatactttgtcttgagaactagatggagaagcatgatgcataatgtct	-	54bp_INS
E03_Sme	47362577:-	+	scaffold13738_cov63_Saet	239577-239634:cgattgcctcgcttgggaggtagtaggcacgtgctaccatgattaggggtatgtacct	-	58bp_INS
E03_Sme	47497345:-	+	scaffold13738_cov63_Saet	104544-104629:gcttgtttctagtccatccccctaaactaacactagacaacattacttgtatccagtcatggtttttttttcaggtgtcagacact	-	86bp_INS
E03_Sme	47519049-47519108:agaggccggttgctcgtcgggagtgtgggctcttcttcctttcggaacaggcatgatcta	+	scaffold13738_cov63_Saet	73091:-	-	60bp_DEL
E03_Sme	179406-179472:atatatgttttctaaaaaattatatatatatatatatatatatatatatatatatatatatatatat	+	scaffold138908_cov60_Saet	55228:-	-	67bp_DEL
E03_Sme	187030:-	+	scaffold138908_cov60_Saet	48026-48102:ttaaccttgggataaaagaattttagaaagatttctcaaatcgtctggcagatcttagaaccataccagaatatccc	-	77bp_INS
E03_Sme	70120694-70120754:ttctggacccgaaaatgcccgttcgcttgtcattggtgatcccaatctgacttgctcgttg	+	scaffold139897_cov66_Saet	5671:-	-	61bp_DEL
E03_Sme	54402935-54402985:attctatgggtcgtgcttcactccacgagccgtaggatggttcgtgagtca	+	scaffold141504_cov61_Saet	1567658:-	+	51bp_DEL
E03_Sme	53909372:-	+	scaffold142264_cov62_Saet	217963-218040:tcttctttagtgtgaaggcaaatagtgatttctttaggcagtgatcagcaactacatgagcaattatgagcataccca	-	78bp_INS
E03_Sme	53924544:-	+	scaffold142264_cov62_Saet	204414-204467:tcttgtaagttggttgattgattcatttcttgtaaattggttgattgattcatt	-	54bp_INS
E03_Sme	72713408:-	+	scaffold142604_cov61_Saet	199824-199901:gaatgaaaaaaaaagagagatggtttcaaaagttttatttgtttgaaggtcttaatcatttatatattaattttatta	-	78bp_INS
E03_Sme	72839506-72839584:ggcatcagcttttgcctaatgttcatgaagctctcctcccactccatagagaacaagaatctatcgagtctggccgcac	+	scaffold142604_cov61_Saet	67817:-	-	79bp_DEL
E03_Sme	61248262:-	+	scaffold142841_cov61_Saet	403622-403685:gaccaaggatgtgtaatgatgctttattaggcttgcttggagtcccttcgggttccccttgcgt	+	64bp_INS
E03_Sme	59292588-59292642:aaattatttaaaaaaaaaaaagataatttaaaacgagaatttattatagtacttc	+	scaffold143582_cov59_Saet	85148:-	-	55bp_DEL
E03_Sme	24725565-24725616:ctaaaatagcaaaaaatatttgttaggggaaagccttaccttaacttctata	+	scaffold143731_cov64_Saet	233085:-	-	52bp_DEL
E03_Sme	71846837:-	+	scaffold143837_cov61_Saet	238339-238409:gtccaactcataggaagcctcacccactttcctcaatatctcaaatgggttgatgtacctacccctctttc	-	71bp_INS
E03_Sme	41716359-41716412:gaagtagctgcacttggacctactgctgaggtagttgcacttggacctgctgct	+	scaffold143845_cov62_Saet	117011:-	-	54bp_DEL
E03_Sme	41754229:-	+	scaffold143845_cov62_Saet	76624-76677:gaaaagacttaacaaaggtaaactctaaagcacaagagggaataacaattgata	-	54bp_INS
E03_Sme	26016173-26016247:gatgtagtgggtagctgtggcttcagaatgagattcccctcaaggatatgctcaacatctaccacctcacaaact	+	scaffold1445_cov64_Saet	1072015:-	-	75bp_DEL
E03_Sme	26226160-26226214:tttagtagcatgatgatagaagaagaagaagaagaagaagaagaagaagaagcta	+	scaffold1445_cov64_Saet	975026:-	-	55bp_DEL
E03_Sme	26280777-26280847:tttcaggataaatacttgtcatcttaataaattgatcactcacaaaatgtcaattttcaatttaataaaga	+	scaffold1445_cov64_Saet	921807:-	-	71bp_DEL
E03_Sme	26286512:-	+	scaffold1445_cov64_Saet	916085-916154:agcaacttacagcaaggtaataaaaaggatatgcctcatattaagagaagtcacatctgataaatggaac	-	70bp_INS
E03_Sme	26300041-26300101:gcttcggttgttgaatctcgtgcaagttaggttgtggttgtattggctgcaagcggaacgt	+	scaffold1445_cov64_Saet	902526:-	-	61bp_DEL
E03_Sme	26343038-26343095:attgggcagattgcagatttgaggaagaaccaaaaagttgccttactgagaaagaaga	+	scaffold1445_cov64_Saet	856698:-	-	58bp_DEL
E03_Sme	26530181:-	+	scaffold1445_cov64_Saet	663147-663199:taaactaactaactaaaataaagacaaacaataatggagagcaacttgggtat	-	53bp_INS
E03_Sme	26596257:-	+	scaffold1445_cov64_Saet	603886-603947:gattgtatatgtttttattttcagggacatggttcttaagtaatggggctcgatcaagaagt	-	62bp_INS
E03_Sme	27019183-27019240:ataacttacaacatctagtcttaaaccttttaagttcttaaatcatttggccaatcat	+	scaffold1445_cov64_Saet	391282:-	-	58bp_DEL
E03_Sme	27053933-27053988:aacacttatggttgaatttgatcttcaagtttgtgattcttattgatattggattg	+	scaffold1445_cov64_Saet	345750:-	-	56bp_DEL
E03_Sme	27078576-27078638:atatatatatatatatatatatatatatatatatatatatatatatatatatatatatatata	+	scaffold1445_cov64_Saet	323765:-	-	63bp_DEL
E03_Sme	83193953-83194012:actacagtctgtttcatgacatctgtatgactacatgaagaaacaattttcaacctacaa	+	scaffold144690_cov66_Saet	5647:-	-	60bp_DEL
E03_Sme	76990971:-	+	scaffold148941_cov60_Saet	284607-284660:aatagaggagaataaagtaaaaataagacagttaaagagaaaatatgaaatata	-	54bp_INS
E03_Sme	77036065-77036122:tttaattttagaatattgagttgatatagtctaattgagcttcaaagattactcaaat	+	scaffold148941_cov60_Saet	240503:-	-	58bp_DEL
E03_Sme	77150745:-	+	scaffold148941_cov60_Saet	167427-167478:ttagaatttcgaatacaaagacaaattaggagttcaacaaaataactcaata	-	52bp_INS
E03_Sme	77155295-77155355:ctcttatacattaaatttactccattatcaagaaaaaaggcgagcattcaatagacacgtt	+	scaffold148941_cov60_Saet	161596:-	-	61bp_DEL
E03_Sme	77211842:-	+	scaffold148941_cov60_Saet	56836-56917:cgcatataacgtaactccaatagatataatggacaaaatcaatacttgtattatatatttgtttagggtgtcaagtcaaaat	-	82bp_INS
E03_Sme	89708032:-	+	scaffold148971_cov62_Saet	175950-176011:ttttatgtgtaatagtttttactattgaatgttattgaacctgattattgtgatggtttttt	+	62bp_INS
E03_Sme	89813612-89813666:ctgatagggctcaacaaagaagaacaaaataattcagaggaattttttttttccc	+	scaffold148971_cov62_Saet	276615:-	+	55bp_DEL
E03_Sme	89934620-89934683:tgctataccatcttatccccagaccccacttgtgggattttactgggtatgttgttgttgttgt	+	scaffold148971_cov62_Saet	394209:-	+	64bp_DEL
E03_Sme	89983083-89983133:aatccatgcagcatttatatatatttgtataattcgctacacaattcacag	+	scaffold148971_cov62_Saet	444936:-	+	51bp_DEL
E03_Sme	90032833:-	+	scaffold148971_cov62_Saet	494301-494360:tcaaactgtccttctagaaaccgaatattgacgagtaaattcataaacctaatgatcttc	+	60bp_INS
E03_Sme	90037312:-	+	scaffold148971_cov62_Saet	499133-499188:aagtggtcaacgtgtcagaaattttgagattttattaaattttatggggttagatt	+	56bp_INS
E03_Sme	90044912:-	+	scaffold148971_cov62_Saet	506765-506816:tcaagaatagaatcagactaggagagaaaatataacatgactaataattata	+	52bp_INS
E03_Sme	90132363:-	+	scaffold148971_cov62_Saet	609053-609114:tccacatgagcattagcatcatgtggaccaactgaatataatcaagcctcgctaagccaatc	+	62bp_INS
E03_Sme	90162401-90162450:aaggataaagcagttatatatagtgggaataagcacacaactttccgtca	+	scaffold148971_cov62_Saet	654733:-	+	50bp_DEL
E03_Sme	71655855-71655928:cttttgaaaagaaccaaggccagcataagccaccctcaacttaggcttttagcctaggttgaagtactcaatgt	+	scaffold149021_cov63_Saet	119794:-	+	74bp_DEL
E03_Sme	69673442:-	+	scaffold149077_cov63_Saet	3546-3605:tgcattttcaattgattttggagccaaagttgcattttcaattgattttggagccaaagt	-	60bp_INS
E03_Sme	60648646-60648698:aggctctacaaaccaagcctaaccatactttatgtctattgctatcctctctt	+	scaffold149098_cov63_Saet	31563:-	+	53bp_DEL
E03_Sme	53378512-53378581:tcacccccttatctttttcttatattcaccactagaaggtaaacgcctgtgcaatgcacgggcccaacaa	+	scaffold149114_cov63_Saet	106753:-	+	70bp_DEL
E03_Sme	8074841-8074904:actttgtataactatagctttaagatttatttattaaacattgataatttcttataagaattaa	+	scaffold149130_cov61_Saet	1089106:-	-	64bp_DEL
E03_Sme	8080494:-	+	scaffold149130_cov61_Saet	1083323-1083383:agcctgacaatataaaatctaaaactgacctcataacaaggctacgaataacatgtcaaac	-	61bp_INS
E03_Sme	8137373-8137441:atatatatatatatatatatatatatatatatatatatatatatatatatatatatatatatatatata	+	scaffold149130_cov61_Saet	1032313:-	-	69bp_DEL
E03_Sme	8354616:-	+	scaffold149130_cov61_Saet	857891-857949:ttgaagaccattatttgaattttttcaataagataagatggagtttggaacaaagaaag	-	59bp_INS
E03_Sme	8366004:-	+	scaffold149130_cov61_Saet	852294-852366:agataagttgaagagttcaaagctccaatattagaacatcttcctttaatataaaatttcaattttgagtagt	-	73bp_INS
E03_Sme	8515786-8515849:acctaggtcatttaggacttgatggaaaagacacctaggtcatttaggacttgctggaatagac	+	scaffold149130_cov61_Saet	717022:-	-	64bp_DEL
E03_Sme	11163413:-	+	scaffold149130_cov61_Saet	105066-105127:attgttaaatgaagttatcacttcttactttaaaagttgaacatgaacacgcatcaacatga	+	62bp_INS
E03_Sme	11234979-11235037:tgaagtaacatttttatggattgatgagtgtgaggcaaatttccaaaagcttaaggaaa	+	scaffold149130_cov61_Saet	186309:-	+	59bp_DEL
E03_Sme	11346098:-	+	scaffold149130_cov61_Saet	251276-251325:gaacatcaaggagttgtggatttagtgacagagaccgataaagcatgtga	+	50bp_INS
E03_Sme	11395935:-	+	scaffold149130_cov61_Saet	297117-297176:gatatacatatacatatatatacatatacatatatatatatatatatatatatatatata	+	60bp_INS
E03_Sme	71101007-71101058:tcaagatagtttattttattttagcaaggaaataccttaatcaagtttgaaa	+	scaffold149143_cov62_Saet	496266:-	+	52bp_DEL
E03_Sme	71244974:-	+	scaffold149143_cov62_Saet	588298-588355:ttagaaggtaaagtaaacgtcactataaagtcgtacaaaataaaaaagtgaaattatc	+	58bp_INS
E03_Sme	71288618-71288674:aaaaatacttactccatggagaaaagaaagaagaagaaaaagctatcacaaaaaaag	+	scaffold149143_cov62_Saet	625821:-	+	57bp_DEL
E03_Sme	71412239:-	+	scaffold149143_cov62_Saet	775188-775238:ttttgggtccgtgataggtccgcgttgcaggcctgtcgcgtaccctcactg	+	51bp_INS
E03_Sme	20746287:-	+	scaffold149146_cov63_Saet	1026560-1026609:ttactttgtattcaatatgtattgtttatgttttatttattatgcgcttc	-	50bp_INS
E03_Sme	21002208-21002258:atttatttttaattttatttttatttataatttatttttatttaattaatg	+	scaffold149146_cov63_Saet	770330:-	-	51bp_DEL
E03_Sme	21584165:-	+	scaffold149146_cov63_Saet	219553-219628:agtcctagaactacgtgccaccataggtgaagggattacaagcgattccccaaatctgtaagaggcgagtacccta	+	76bp_INS
E03_Sme	21599064:-	+	scaffold149146_cov63_Saet	236562-236612:aaaaaaaaaaaaaaaaaaaaaaaaaaaaaaaaaaaaaaaaaaaaaaaaaac	+	51bp_INS
E03_Sme	21853364-21853441:tgcataatacttgtgatatgatagaaaaatagtctatgattggtggaaaatgaacagcaccaactcaaccaacatctc	+	scaffold149146_cov63_Saet	499165:-	+	78bp_DEL
E03_Sme	21180611-21180664:ttagcatttgttaacactaaaaataagccatataaaattacgatagaagaacca	+	scaffold149147_cov63_Saet	144545:-	-	54bp_DEL
E03_Sme	21289857:-	+	scaffold149147_cov63_Saet	116642-116698:ctatattataataattattttaaaaggtgacatcgcttatgcaaaagtccgtgtacg	-	57bp_INS
E03_Sme	77930830-77930903:atatatatatatatatatatatatatatatatatatatatatatatatatatatatatatatatatatatatat	+	scaffold149151_cov62_Saet	639781:-	+	74bp_DEL
E03_Sme	78022731-78022806:tagtcgtccttgttcataattgccctatccaacaaaattgacttttcaacttacacatcagtatatttattagttg	+	scaffold149151_cov62_Saet	747880:-	+	76bp_DEL
E03_Sme	78049734-78049791:tatatatatatatatatatatatatatatatatatatatatatatatatatatatata	+	scaffold149151_cov62_Saet	782441:-	+	58bp_DEL
E03_Sme	78195188-78195268:ttattattattattattattattattattattattattattattattattattattattattattattattattattatta	+	scaffold149151_cov62_Saet	891891:-	+	81bp_DEL
E03_Sme	78374989:-	+	scaffold149151_cov62_Saet	1064438-1064523:gggagaagaagaagacttatcacgctttaaacaatttaaagtgatcttattctatcaaataggattgatcttgtgatggagagtgg	+	86bp_INS
E03_Sme	78484668-78484719:atatatatatatatatatatatatatatatatatatatatatatatatataa	+	scaffold149151_cov62_Saet	1170227:-	+	52bp_DEL
E03_Sme	78499636:-	+	scaffold149151_cov62_Saet	1185197-1185248:atctaacaacaacataccaagtggaatcccacaagtggggtttgggagggta	+	52bp_INS
E03_Sme	78971642-78971725:atatatatatatatatatatatatatatatatatatatatatatatatatatatatatatatatatatatatatatatatataa	+	scaffold149151_cov62_Saet	1506331:-	+	84bp_DEL
E03_Sme	78975699-78975762:acaacaacaacaacatacccagtgaaatcccacaagtagggtctagggaatcattattatatgt	+	scaffold149151_cov62_Saet	1510334:-	+	64bp_DEL
E03_Sme	79053893:-	+	scaffold149151_cov62_Saet	1613995-1614059:tacacaatattttacactaaatgtagcatctaaaatatttcttacatatattctacaactaatgt	+	65bp_INS
E03_Sme	79070766-79070840:tggtcgggcctttccccggaccctgcgcatagcgggagcttagtgcaccgggctcgccctttttttttttttttg	+	scaffold149151_cov62_Saet	1628132:-	+	75bp_DEL
E03_Sme	79181294-79181378:gagtttatttttacaaaagcagtttggtatgaatgttgtatcacaattctttatatattttttttgtatcactcatatgatatac	+	scaffold149151_cov62_Saet	1694656:-	+	85bp_DEL
E03_Sme	55395077-55395154:gattttatgttttatatttgtaattttatactagtaaatttatttaaataaattatattacaaattttatttatttgc	+	scaffold149158_cov62_Saet	1920062:-	-	78bp_DEL
E03_Sme	55640798-55640873:gcaagcgatgggacaaaccgtcgatatccaatgggaaactgataggactaagcggctgcatcagatgttgtgacgg	+	scaffold149158_cov62_Saet	1634287:-	-	76bp_DEL
E03_Sme	55916398:-	+	scaffold149158_cov62_Saet	1370066-1370116:ccaacttcaagtggtcgtatcattatttaaaattctttcacaattttaggg	-	51bp_INS
E03_Sme	55951668:-	+	scaffold149158_cov62_Saet	1335864-1335925:caacaaaattatcataattaaaaaataattcttcacctcaaatactattaaaattgtaagaa	-	62bp_INS
E03_Sme	55976202:-	+	scaffold149158_cov62_Saet	1311539-1311590:accaaccaacatcagcctgaatagacacccgaatcaaccactgttagccatt	-	52bp_INS
E03_Sme	56034174-56034253:tatatatatatatatatatatatatatatatatatatatatatatatatatatatatatatatatatatatatatatata	+	scaffold149158_cov62_Saet	949889:-	-	80bp_DEL
E03_Sme	56318905-56318972:atatatatatatatatatatatatatatatatatatatatatatatatatatatatatatatatatat	+	scaffold149158_cov62_Saet	659030:-	-	68bp_DEL
E03_Sme	56331429-56331484:gtaacaaggtaacattcacttctgcaggttgcaaggtaaaaaagttggacacaaag	+	scaffold149158_cov62_Saet	641067:-	-	56bp_DEL
E03_Sme	56339031-56339107:ctaatactcagaagtcaaggtataggctaactcctaatcacctttatcttactaaagtttaccttaatagcatcacc	+	scaffold149158_cov62_Saet	633497:-	-	77bp_DEL
E03_Sme	56350342:-	+	scaffold149158_cov62_Saet	622314-622370:cataatacaaaaggtattttttattatgttcaacaagggttaaatttggaacaacta	-	57bp_INS
E03_Sme	56378479-56378528:atatatatatatatatatatatatatatatatatatatatatatataaat	+	scaffold149158_cov62_Saet	604054:-	-	50bp_DEL
E03_Sme	56456988-56457042:ataaaatgaatcttttagcaacttgaaagtaaaataactctctccgcgatgcata	+	scaffold149158_cov62_Saet	470493:-	-	55bp_DEL
E03_Sme	56571132:-	+	scaffold149158_cov62_Saet	320949-321006:aggcctaaatagcaagtaccaaagaaatcaaaaattttttcttttctctccaaaaaat	-	58bp_INS
E03_Sme	56649192-56649244:tatatatatatatatatatatatatatatatatatatatatatatatatatat	+	scaffold149158_cov62_Saet	258834:-	-	53bp_DEL
E03_Sme	56777897:-	+	scaffold149158_cov62_Saet	145758-145828:atgtatataattacttatttcattatattttaaaaatattacttttgcctcctgatcaggaatcatttcaa	-	71bp_INS
E03_Sme	56831915-56831968:tatatatatatatatatatatatatatatatatatatatatatatatatatata	+	scaffold149158_cov62_Saet	109791:-	-	54bp_DEL
E03_Sme	56892105-56892167:tgtgatagttatatcttgtaagcaaataagtgttgtaaggtaccacccatcgattattcatat	+	scaffold149158_cov62_Saet	36556:-	-	63bp_DEL
E03_Sme	78392357-78392428:gtaggctagaagggcactgagggcactgaagggtctagttaagctgcaagcactggtcagaggtcgtattgt	+	scaffold149162_cov62_Saet	536627:-	+	72bp_DEL
E03_Sme	23622488-23622561:agtaggtcaaaacaaaaaattgtaatgaaaataaaaataaaaataaaaatagaagtaataatattaaatatata	+	scaffold149210_cov61_Saet	140857:-	-	74bp_DEL
E03_Sme	24049749:-	+	scaffold149210_cov61_Saet	102740-102793:ctggatattatgatgttattgtgttatgagcttgactcttatgctttatttata	-	54bp_INS
E03_Sme	29551592:-	+	scaffold149210_cov61_Saet	175385-175452:nnnnnnnnnnnnnnnnnnnnnnnnnnnnnnnnnnnnnnnnnnnnnnnnnnnnnnnnnnnnnnnnnaga	+	68bp_INS
E03_Sme	29580347:-	+	scaffold149210_cov61_Saet	192156-192222:aactcagagctttgttttgttcttgaatcgaagaaatacttgttgaaatttcactacgaatgcgaag	+	67bp_INS
E03_Sme	29754001-29754070:tatatatatatatatatatatatatatatatatatatatatatatatatatatatatatatatatatata	+	scaffold149210_cov61_Saet	363164:-	+	70bp_DEL
E03_Sme	31240867:-	+	scaffold149210_cov61_Saet	515868-515918:tattcatcattcgaggacgaatgatcctaagggggtgatgatgtaacaccc	+	51bp_INS
E03_Sme	31243429:-	+	scaffold149210_cov61_Saet	518483-518537:tctctctctctctctctctctnntctctctctctctctctctctctctctctctc	+	55bp_INS
E03_Sme	42247444-42247498:gaatggaaatccaaagacaaccgaaacaagcttttttatatataatttacacatc	+	scaffold149240_cov63_Saet	405466:-	+	55bp_DEL
E03_Sme	42262894-42262958:tatatatatatatatatatatatatatatatatatatatatatatatatatatatatatatatat	+	scaffold149240_cov63_Saet	420896:-	+	65bp_DEL
E03_Sme	69017192-69017273:ataagcttcatatgtgttccaacttgttaataagcttcatatgtgttccaacttgttaataagcttcatatgtgttccaact	+	scaffold149254_cov62_Saet	48690:-	+	82bp_DEL
E03_Sme	69039155-69039209:ttatagccatccaaagaagatgacgttctcccaccaatcatccagcttctgttcc	+	scaffold149254_cov62_Saet	77073:-	+	55bp_DEL
E03_Sme	64614109-64614169:agatcaagtaatcaacaatttgaactgtttttcttgtgtattcttgataactaatgtgcat	+	scaffold149273_cov62_Saet	983615:-	+	61bp_DEL
E03_Sme	64645199-64645265:ttcctgcatttttgtatctcagatgttcgattcttgtaaatttgatgtgacattttactacaagaaa	+	scaffold149273_cov62_Saet	1008926:-	+	67bp_DEL
E03_Sme	64781294-64781354:gtcttgatagatttttctatcgattgaagttattacgctggctgattaaatctcttcttcg	+	scaffold149273_cov62_Saet	1091409:-	+	61bp_DEL
E03_Sme	64790931:-	+	scaffold149273_cov62_Saet	1103443-1103514:cataaatctcagaacaaagaaactacaagagtagtactacgcgtactagtaagggcaacaaggcaatacact	+	72bp_INS
E03_Sme	64797091-64797170:ctatacaactatagttataacagcgtttgtataattcgcgcaacatttatataagtttatataattcactatacaattca	+	scaffold149273_cov62_Saet	1109640:-	+	80bp_DEL
E03_Sme	64863100-64863157:ccttcgcaagataggagcagggctgcataccttcgcaagataggggcagggctgcata	+	scaffold149273_cov62_Saet	1175653:-	+	58bp_DEL
E03_Sme	64867258:-	+	scaffold149273_cov62_Saet	1179751-1179803:aaaatatatgcaatgcacctgtcgacaataattctctttctgtagagctaatg	+	53bp_INS
E03_Sme	65023351:-	+	scaffold149273_cov62_Saet	1213106-1213162:nnnnnnnnnnnnnnnnnnnnnnnnnnnnnnnnnnnnnnnnnnnnnnnnnnnnnnnnn	+	57bp_INS
E03_Sme	65126600-65126662:ggtcgaaaagattgcaaaaatcagtcattcacaaccactgatggaggattcctcgaaaagtta	+	scaffold149273_cov62_Saet	1291399:-	+	63bp_DEL
E03_Sme	65168868:-	+	scaffold149273_cov62_Saet	1332703-1332757:agaatcaaatgccttagtttactttatttttggtgtaaacatgatatggtaggga	+	55bp_INS
E03_Sme	65197163-65197235:tatatatatatatatatatatatatatatatatatatatatatatatatatatatatatatatatataataat	+	scaffold149273_cov62_Saet	1359991:-	+	73bp_DEL
E03_Sme	65197555-65197619:tctcaatactcaaacttgtcattgattcagttggaattataatcctttaaaaacaaattgttctt	+	scaffold149273_cov62_Saet	1360310:-	+	65bp_DEL
E03_Sme	66209511-66209572:aagtacgtgagatttaaataaactattttcaagtttcaagtatgaaagccaaaattttactt	+	scaffold149273_cov62_Saet	609014:-	-	62bp_DEL
E03_Sme	66295405-66295467:cccaatcctacttgccaaatatataaatatatatatatatatatgtatattagttacacataa	+	scaffold149273_cov62_Saet	520208:-	-	63bp_DEL
E03_Sme	30401804:-	+	scaffold149313_cov62_Saet	468163-468232:tatcattttttaaaataaaacacaaaaacaagttatatgccacaagtattggtagtatatgctacaaatg	+	70bp_INS
E03_Sme	92615520-92615575:gatgtatgagaattcagtttgaactatgtcaatgcagaaactcttatgctgcactg	+	scaffold149314_cov62_Saet	9750:-	+	56bp_DEL
E03_Sme	92677415-92677468:tactgtcccgtaatgttatcgtatattgatcgatatttagtttctctagtaatt	+	scaffold149314_cov62_Saet	62228:-	+	54bp_DEL
E03_Sme	92781413-92781482:tacaattgatacaaaaaaaaatcaatacgttatacaatttttcgaatacaattgaaataaaatccaaaac	+	scaffold149314_cov62_Saet	167535:-	+	70bp_DEL
E03_Sme	92811159-92811208:cttataatttaacatagctaaggatgacaacaatttctttgagtaaaagg	+	scaffold149314_cov62_Saet	197347:-	+	50bp_DEL
E03_Sme	92861919:-	+	scaffold149314_cov62_Saet	254093-254144:aaaaatttagtctcaaagtggataatatcactggtgaactcactgttaccgt	+	52bp_INS
E03_Sme	93034033-93034102:aaatgttagacggtaatttaaaattttataaattataatattaggtgataattttgatattttgtttgtt	+	scaffold149314_cov62_Saet	422521:-	+	70bp_DEL
E03_Sme	93045815:-	+	scaffold149314_cov62_Saet	433266-433324:tactttaatttcttgtagcacaagtccaaaggatgtaatgtctttcaaacctacttatc	+	59bp_INS
E03_Sme	93049001:-	+	scaffold149314_cov62_Saet	436593-436642:tttccagagcattttgaccaaccaaacatggaaaattgaaaaacatttgt	+	50bp_INS
E03_Sme	93135983:-	+	scaffold149314_cov62_Saet	524183-524242:ccaatttttttttttaaataaaaaataaaaaatataaatttggtcatagattacaggtgc	+	60bp_INS
E03_Sme	93139626:-	+	scaffold149314_cov62_Saet	527852-527918:tcatttcaagatgaattgttacatttatattaaattaatatatactaaatcaaatgggggattggtt	+	67bp_INS
E03_Sme	93184042:-	+	scaffold149314_cov62_Saet	577895-577946:gattagaaagatctagctaatggagcacctaactgcttcaaaattgtgtccg	+	52bp_INS
E03_Sme	93268098:-	+	scaffold149314_cov62_Saet	661569-661627:agatagacctcggctcaaaagaaaagaattctaaaaaatactaggaaggggaagaataa	+	59bp_INS
E03_Sme	93274368:-	+	scaffold149314_cov62_Saet	667920-667970:aatcacaatgtattcaacatgtttgattgtcaaaagaataaaaattgaatt	+	51bp_INS
E03_Sme	93281098-93281163:aggaagggcgggattatccctaaactttaagaacacatagataaaataatgcaatacagcatgtta	+	scaffold149314_cov62_Saet	674672:-	+	66bp_DEL
E03_Sme	93322493:-	+	scaffold149314_cov62_Saet	713310-713360:tttcaaaaatagttgttattttacaaattcaaaagaagatcgacaattgtt	+	51bp_INS
E03_Sme	93371484-93371550:tcgcatttataatcctagtgtgactccgattgtcctattcatgaatccctatattctcattttgttc	+	scaffold149314_cov62_Saet	768213:-	+	67bp_DEL
E03_Sme	93388726:-	+	scaffold149314_cov62_Saet	786120-786184:agatctcaattgaatcaatttggactgagtagtaactcaatttttaaaaataaattgaactaata	+	65bp_INS
E03_Sme	93484392-93484460:cacattgaattgtgtgaatgaccttcttaaaagctcgaagattttggtgaggaggacacttctatttat	+	scaffold149314_cov62_Saet	878423:-	+	69bp_DEL
E03_Sme	93511008-93511082:ttattaaggctaatattgtaattgtactttattttgtacaggaataggtaaatacaattctaattagaacattaa	+	scaffold149314_cov62_Saet	901662:-	+	75bp_DEL
E03_Sme	93519543-93519602:atatatatatatatatatatatatatatatatatatatatatatatatatatatatataa	+	scaffold149314_cov62_Saet	910341:-	+	60bp_DEL
E03_Sme	93528247-93528309:gccccacttgtgggatttcactgggtatgttgttgttgttattgttgtatttctttttggcaa	+	scaffold149314_cov62_Saet	919234:-	+	63bp_DEL
E03_Sme	93634772:-	+	scaffold149314_cov62_Saet	1029582-1029642:ggtttacctaagacaatgccagaaagtcattgcagttacaatggaattcaagtagtatctt	+	61bp_INS
E03_Sme	93654173-93654224:caatttatgagtaaattacaaaatgactaatttttttaattaaaaaattata	+	scaffold149314_cov62_Saet	1051575:-	+	52bp_DEL
E03_Sme	93682221-93682289:ccaacaaaatattgaagagttttgatgtcaaactgactgttgatatctaattttattcgatttatagta	+	scaffold149314_cov62_Saet	1078581:-	+	69bp_DEL
E03_Sme	93694273:-	+	scaffold149314_cov62_Saet	1095435-1095508:ggttcttctagatgaactctactttattaaagtgaagaaacgttctgcatattttcatgctataaacccaagat	+	74bp_INS
E03_Sme	93757638:-	+	scaffold149314_cov62_Saet	1115661-1115713:gaaattagcaattcaagtttaagttgctgtattatgttttatactaaaaagtt	+	53bp_INS
E03_Sme	93815038-93815096:aacatataagtaaccagaagctagatatatctcaaacatacggggatcaattacaagtg	+	scaffold149314_cov62_Saet	1168479:-	+	59bp_DEL
E03_Sme	93874988:-	+	scaffold149314_cov62_Saet	1221266-1221316:tatagtacgttagtaggattaatcatgtactagtgtctttatatcttgtgt	+	51bp_INS
E03_Sme	93959438:-	+	scaffold149314_cov62_Saet	1302244-1302310:tcatgacagcagagagagtcacttagcgtaggttttggtgaacaacggagatatgttactcaagagc	+	67bp_INS
E03_Sme	93981068-93981127:tctccgtctaatatctggggcttggggtgagaagggtgaaaataattcacttttaagtag	+	scaffold149314_cov62_Saet	1324042:-	+	60bp_DEL
E03_Sme	94022230:-	+	scaffold149314_cov62_Saet	1369162-1369234:acaacaacatacccaatgaaatcccacaagtggggtctggggagggtagaatgtacgcagaccttaccctaca	+	73bp_INS
E03_Sme	94068887:-	+	scaffold149314_cov62_Saet	1425701-1425764:ttttcctcatctacttttataaagtttccctatttcttttgtacatgtcaattataatattcct	+	64bp_INS
E03_Sme	94073787-94073852:gctaaaaaaatgcttactgatgtctaaacaactgctaaaaaaatgcttactgatgtctaaacaact	+	scaffold149314_cov62_Saet	1430722:-	+	66bp_DEL
E03_Sme	94077776-94077832:ttcaattggaaactaaatcattaagaattaaaaataacaaatattttcttaacttta	+	scaffold149314_cov62_Saet	1434641:-	+	57bp_DEL
E03_Sme	94119371:-	+	scaffold149314_cov62_Saet	1475269-1475323:aggtcatattttctgtaattttaaacaaggtcatattttctgtaattttacaaca	+	55bp_INS
E03_Sme	94119680-94119739:atagaaagaaaatagcttgtgatcaggagaatagaaagaaaatagcttgtgatcagcaga	+	scaffold149314_cov62_Saet	1475631:-	+	60bp_DEL
E03_Sme	94178403:-	+	scaffold149314_cov62_Saet	1522034-1522088:tcttttttttttttttttttttttttttttttttnnnnnnnnnnttttttttttt	+	55bp_INS
E03_Sme	94225563-94225612:agatatacataatgagttttcaggaagcacttgtgtattatctctatgga	+	scaffold149314_cov62_Saet	1557544:-	+	50bp_DEL
E03_Sme	94240946-94240997:ttcatatacacacgaatatatatatatatatatatatatatattcgtgtgta	+	scaffold149314_cov62_Saet	1572504:-	+	52bp_DEL
E03_Sme	94250438-94250501:gttcagtactcttatcatcatgcttagtgtatgtttcttctaaatttcagaaataaggttttct	+	scaffold149314_cov62_Saet	1581975:-	+	64bp_DEL
E03_Sme	94255835-94255891:gtgaatggaaagaagaaccttccaccttgtcaaataacccaaaaactgaagtattgc	+	scaffold149314_cov62_Saet	1587272:-	+	57bp_DEL
E03_Sme	94298103:-	+	scaffold149314_cov62_Saet	1621992-1622052:accccttgatcgcagaccagcctgcctgaaggaggcaaaaatccactcccagatccatggc	+	61bp_INS
E03_Sme	94300279-94300342:gaacaggagaattctcgtataccaaaaagtagagaaccaattaaacaaatgattttccacaaaa	+	scaffold149314_cov62_Saet	1624823:-	+	64bp_DEL
E03_Sme	94313985:-	+	scaffold149314_cov62_Saet	1638477-1638547:gatatatgctttgcactagagtgatgggactaactttgcaagacttgttcaaaaagttagagaatggatat	+	71bp_INS
E03_Sme	94341193-94341262:ccaacatgtcaacaatcatgaaaaatgatatcgtgacggtggttatggtgcttattaaggaggcatcagt	+	scaffold149314_cov62_Saet	1665856:-	+	70bp_DEL
E03_Sme	94478571:-	+	scaffold149314_cov62_Saet	1751984-1752042:ataatgagtcatttcatatgtccaatcagatttaggatttcgaatttataagttttgaa	+	59bp_INS
E03_Sme	94493237-94493313:atatatatatatatatatatatatatatatatatatatatatatatatatatatatatatatatatatatatatata	+	scaffold149314_cov62_Saet	1767856:-	+	77bp_DEL
E03_Sme	94516635:-	+	scaffold149314_cov62_Saet	1790991-1791050:tttaataaatcaagtttagactgtatatcaatccaaactttagtaatacgagctactgta	+	60bp_INS
E03_Sme	94536275-94536346:cttttgattgcggttcaaaattatcctccattatactttatgttggtgttttccattagggttaagagcaaa	+	scaffold149314_cov62_Saet	1809992:-	+	72bp_DEL
E03_Sme	94562514-94562563:tttttttaaaaaaatatgttctaactgcatttcttcctttattgaggaat	+	scaffold149314_cov62_Saet	1847892:-	+	50bp_DEL
E03_Sme	94666148:-	+	scaffold149314_cov62_Saet	1942141-1942203:acacaagatgtcatggtacatcatacagcaagacattctttgacatatccagggagaattttt	+	63bp_INS
E03_Sme	94740243-94740295:tggatataaaaatctattactactatcgagaaaggaggtttgtcacacaggat	+	scaffold149314_cov62_Saet	2022089:-	+	53bp_DEL
E03_Sme	94804009-94804065:attcaataagttttttttttatattcaagactcaattgcgaacttcctgctaagggc	+	scaffold149314_cov62_Saet	2064887:-	+	57bp_DEL
E03_Sme	94814320-94814370:ttaacaaaagggcaatctttttatcaaacatatgtgatgcactacttgacc	+	scaffold149314_cov62_Saet	2070842:-	+	51bp_DEL
E03_Sme	94859504-94859588:tattctagcagaaatgtaaggtaagactgcgtactatagacccttgtggttggatccttccccggatcttgtgcataaggggata	+	scaffold149314_cov62_Saet	2114203:-	+	85bp_DEL
E03_Sme	94869410-94869478:atataatttttttgggtacctttataaagaaatatgtgacatataaattatcaatggagcaacaataaa	+	scaffold149314_cov62_Saet	2124022:-	+	69bp_DEL
E03_Sme	94931601-94931654:agtaagtgatatatttattttaaacaaataacttatcttccacaacatatgcaa	+	scaffold149314_cov62_Saet	2181922:-	+	54bp_DEL
E03_Sme	95005973:-	+	scaffold149314_cov62_Saet	2252452-2252532:tatatctatcatataattgtatatatatatctatcatataattgtatatatatatatatctatcatataattgtatatgta	+	81bp_INS
E03_Sme	95043205:-	+	scaffold149314_cov62_Saet	2286475-2286531:aatttgctagtccgttttttgcatattgtcttagctaaatgaaacttctgttgtctc	+	57bp_INS
E03_Sme	95099987:-	+	scaffold149314_cov62_Saet	2342042-2342104:atcaatagcagtggagttaaaattttcactaaagaaaatcaaaatatgaaaaagtaaacatac	+	63bp_INS
E03_Sme	95142309:-	+	scaffold149314_cov62_Saet	2389502-2389569:ttaagggcagcaagggagttcatcgaaatttcatttattttttggcagttaactgagtattttgttaa	+	68bp_INS
E03_Sme	95174433-95174506:acattatcgactcaaatttccatttgaattctggattgtacattataatattatgaaagccgaaatatcgtaca	+	scaffold149314_cov62_Saet	2421318:-	+	74bp_DEL
E03_Sme	95205319-95205369:gtacaacgatatacataaaaatacaacaacatacctagtggaattcgacaa	+	scaffold149314_cov62_Saet	2447566:-	+	51bp_DEL
E03_Sme	95301516-95301569:tagtgacatgattgtaggctgagtttgattaaatttgatacatcactcaacaaa	+	scaffold149314_cov62_Saet	2526810:-	+	54bp_DEL
E03_Sme	95340397-95340447:agacttttaaaacttgtggtctaaaatcattcttagatgttcgtgtggctg	+	scaffold149314_cov62_Saet	2557130:-	+	51bp_DEL
E03_Sme	95361254:-	+	scaffold149314_cov62_Saet	2578506-2578561:taagcagctaatcaagaagccacattacatagaaaacctgtcacacagtatgaaag	+	56bp_INS
E03_Sme	95379330-95379381:catgtcactaggtgtttaacgggattgtggggaaaagcttgagtttctgtac	+	scaffold149314_cov62_Saet	2596927:-	+	52bp_DEL
E03_Sme	68287294:-	+	scaffold149375_cov63_Saet	35537-35600:ttaaaattaccaattaacttctctttacaaaaattagggttattacagtagtgaggctgcatgg	-	64bp_INS
E03_Sme	39436871-39436935:atctatatctatatctatatctatatctatatctatatctatatctatatctatatctatatcta	+	scaffold149395_cov63_Saet	1747736:-	-	65bp_DEL
E03_Sme	39940658-39940741:attattattattattattattattattattattattattattattattattattattattattattattattattattattatt	+	scaffold149395_cov63_Saet	319370:-	+	84bp_DEL
E03_Sme	40171811-40171864:tatatatatatatatatatatatatatatatatatatatatatatatatatatg	+	scaffold149395_cov63_Saet	505643:-	-	54bp_DEL
E03_Sme	40386231:-	+	scaffold149395_cov63_Saet	787507-787556:ttaaaaatttcaacataagtgtaaaatcatcataagtatgccaacttaaa	-	50bp_INS
E03_Sme	40930880-40930932:taaatcttcttttattaaggaggtaaaggcaacacaatatgttgaccccacct	+	scaffold149395_cov63_Saet	902775:-	+	53bp_DEL
E03_Sme	40933799-40933849:catgcccataccaccatttgaggggtggatacctcaatcactttccaagtg	+	scaffold149395_cov63_Saet	905671:-	+	51bp_DEL
E03_Sme	41195494:-	+	scaffold149395_cov63_Saet	1146833-1146906:gttttttttttttttttttttnnnnnnnnnnnnnnnagagagagagagagagagagagagagagagagagagag	+	74bp_INS
E03_Sme	41197949:-	+	scaffold149395_cov63_Saet	1149356-1149424:tttggcatcactgattttgattttgtatatattttgtatgatttataggttttaaatgatgacaattat	+	69bp_INS
E03_Sme	41333799-41333860:acaacaacaacatacccagtgtaatcccagaagtggggtctgggaaatatttaaaataatat	+	scaffold149395_cov63_Saet	1292223:-	+	62bp_DEL
E03_Sme	41459041:-	+	scaffold149395_cov63_Saet	1355231-1355281:tgatgacgtgaccgatgtcatcaccggtatgttaaaagtctttgattttga	+	51bp_INS
E03_Sme	17949486:-	+	scaffold149412_cov62_Saet	627560-627618:agtaatgtgatatgatctaatatgaaaatcctatccgaaatggggtgcccgtaaggaag	-	59bp_INS
E03_Sme	18047983:-	+	scaffold149412_cov62_Saet	541502-541554:atttcataataagcaagacccatttgtaaatcaactttaaatcatagaatttg	-	53bp_INS
E03_Sme	19840757:-	+	scaffold149412_cov62_Saet	865245-865302:ttcatgggtacctttcacccatgaagcccaatcttccatttctatgaaattacatgtt	+	58bp_INS
E03_Sme	19846808-19846862:agtcagttaagggattgatagcttgaccactatgatggaggttgtgatgtccatc	+	scaffold149412_cov62_Saet	871331:-	+	55bp_DEL
E03_Sme	19876259:-	+	scaffold149412_cov62_Saet	901007-901059:acttgtggaatttcactgggtatgttattgttgttgttgcccaagcgggcagc	+	53bp_INS
E03_Sme	19881801-19881885:tgtaggaatcggagctccatttggccatcctcctcctttatgtggctagtacgattatctttcaagctagttagtgagtcctcca	+	scaffold149412_cov62_Saet	906609:-	+	85bp_DEL
E03_Sme	65382462:-	+	scaffold149473_cov62_Saet	194765-194815:tttgaaaaaaaatatatactttttattttcaaagtgaaaaacttttagtta	-	51bp_INS
E03_Sme	65395777:-	+	scaffold149473_cov62_Saet	166950-167005:ttcatcatattaaaatattccatagataaaaaataatgtcttaatagcatttttta	-	56bp_INS
E03_Sme	75802372-75802425:tgggaatttttgagatgagggtttccagaaaacagtctctttacctctatgagg	+	scaffold149490_cov64_Saet	306849:-	+	54bp_DEL
E03_Sme	48439310-48439364:atatatatatatatatatatatatatatatatatatatatatatatatataaaaa	+	scaffold149513_cov62_Saet	239566:-	-	55bp_DEL
E03_Sme	48716081-48716160:ggttagacgatttcaatgttcctttttaaagaaatttgtcaaggctaatatgatttatgattgttccatgcttcgattaa	+	scaffold149513_cov62_Saet	114951:-	-	80bp_DEL
E03_Sme	49206582-49206634:tgtgtccaaaaattcataatgcccacacctagtctagaaggtcatcttgggaa	+	scaffold149513_cov62_Saet	13412:-	-	53bp_DEL
E03_Sme	47790696:-	+	scaffold149538_cov64_Saet	324425-324510:ttgctcgggaggtagtaggctcgtgctaccatgttgggggttatgtaccttaataaccatgttgaggggtttgtacttcaattgcc	-	86bp_INS
E03_Sme	2373299:-	+	scaffold149543_cov61_Saet	112102-112154:tggttcctaaatactaaaataaagccacgtgtaccaagtcaaggacataggaa	-	53bp_INS
E03_Sme	2379759:-	+	scaffold149543_cov61_Saet	105465-105515:atagaaaaggaaattttactaaccaaacaattaatatgttgtgttatacat	-	51bp_INS
E03_Sme	2382114-2382185:ccgagaatcgctaaagcatttagcgatatttatataagtgaggattataaatgttcatatttactaatgtct	+	scaffold149543_cov61_Saet	103165:-	-	72bp_DEL
E03_Sme	58919234-58919296:gaaggtgctttcgaattttttagaaataattaggggcaaatttggggtttaaagcctgaaaga	+	scaffold149566_cov62_Saet	13188:-	+	63bp_DEL
E03_Sme	54457872-54457936:tcaagatggatgaatagtattttgcagcagatttggctccatcatacccctatcattggaatcac	+	scaffold149583_cov63_Saet	525820:-	+	65bp_DEL
E03_Sme	8823399:-	+	scaffold149588_cov62_Saet	57885-57955:cgactcaagtatattagccccgaaagtagaaaaatactagatatagaataacgactaaaatgaaaagcaac	-	71bp_INS
E03_Sme	8824628-8824687:caagaacaacaacaacaacatacccagtaaaatcccacaagtggggtctggggaggatgg	+	scaffold149588_cov62_Saet	56648:-	-	60bp_DEL
E03_Sme	11638848-11638902:tatatatatatatatatatatatatatatatatatatatatatatatatatatat	+	scaffold149588_cov62_Saet	192809:-	+	55bp_DEL
E03_Sme	11664296:-	+	scaffold149588_cov62_Saet	221911-221967:caacaaggttgatggatagttgcactctaccacccgtggtgctggagtacaaacccc	+	57bp_INS
E03_Sme	46582086:-	+	scaffold149592_cov67_Saet	63308-63392:gtatttaaagatcagttcaaaaatctcaacataagtgtcaaaattcacaataaaattgtcaacataaacatgaatgcatgccaat	+	85bp_INS
E03_Sme	22451392-22451443:atatatatatatatatatatatatatatatatatatatatatatatatatat	+	scaffold149610_cov63_Saet	347247:-	-	52bp_DEL
E03_Sme	22463410:-	+	scaffold149610_cov63_Saet	335468-335531:cattctccacttaccaagtcagagacccccatcacgaacatattcatcctagatctaagattgg	-	64bp_INS
E03_Sme	1192815-1192890:atatggttatagggaaatatagagagagaagagaatgagaaaccttattctttgatgtagatataattattataat	+	scaffold149639_cov61_Saet	787057:-	+	76bp_DEL
E03_Sme	1195772-1195829:tatatatatatatatatatatatatatatatatatatatatatatatatatatatgta	+	scaffold149639_cov61_Saet	789918:-	+	58bp_DEL
E03_Sme	1207015-1207072:tgaatgtacacattagatacttacatttgtataacgttgaacaaatagacacgcattc	+	scaffold149639_cov61_Saet	802001:-	+	58bp_DEL
E03_Sme	1221667:-	+	scaffold149639_cov61_Saet	815499-815551:gtaagtagaacgtagagttttggattcgaactttatatgtgtgtgaataacaa	+	53bp_INS
E03_Sme	1246158:-	+	scaffold149639_cov61_Saet	841637-841696:cgtatctctaccagcctattaatctcatactccaatacgcgacctccactccaattcact	+	60bp_INS
E03_Sme	1288889:-	+	scaffold149639_cov61_Saet	871774-871839:acaacaacaacaacatacccagtgaaatcccacaagtggggtctggggaacacaaggtcaccttca	+	66bp_INS
E03_Sme	1514195:-	+	scaffold149639_cov61_Saet	992177-992234:atactttttcatgtatactataatttttcaatgagtaatattcaattgaccgccgagt	+	58bp_INS
E03_Sme	1614595:-	+	scaffold149639_cov61_Saet	1084365-1084414:taccactatcatcaccaatgtaattccttgaagtgtacaaccaaatgcat	+	50bp_INS
E03_Sme	886585-886649:tttttcttcacatttcaactctaaatccataaattccggaaaacaaaagtgaaaaatattcgaaa	+	scaffold149672_cov61_Saet	245408:-	-	65bp_DEL
E03_Sme	889821-889871:tatttatctgaatattaatttttgagtagataatatgaatgatattcatat	+	scaffold149672_cov61_Saet	242255:-	-	51bp_DEL
E03_Sme	898841:-	+	scaffold149672_cov61_Saet	233420-233490:gaaaaaaactacaataagaaataaataaatatttgcaacaaacaaattttttcgctaaacaacaagatcta	-	71bp_INS
E03_Sme	963437:-	+	scaffold149672_cov61_Saet	156524-156586:tctcgtggacatcagatgatgacttcacacataaacattcgagacatctagatgactattttg	-	63bp_INS
E03_Sme	36995360-36995440:taaacaatgctgtaattaatttaaaacatattttttaatttcctaaatatttattctactttacttaaaaatcaagaaaat	+	scaffold149747_cov62_Saet	1077400:-	-	81bp_DEL
E03_Sme	37017553-37017614:tttggattgaatattatacaaatgatatttctactactctttaaattaaaaaaattatttta	+	scaffold149747_cov62_Saet	1017208:-	+	62bp_DEL
E03_Sme	37057874:-	+	scaffold149747_cov62_Saet	969119-969168:tcaggtatgtaaggtttaccaaagtgtgaaatttctttcttcacatgccc	-	50bp_INS
E03_Sme	37074222:-	+	scaffold149747_cov62_Saet	942264-942316:atgtgtagtagaggtttcaacttatgtccatttattttaacggtgtagtagag	-	53bp_INS
E03_Sme	37195786-37195854:tcttcatctttatttgcctgttcttcttcttctttttattcatttgtttcttcttctttttcttctcct	+	scaffold149747_cov62_Saet	832730:-	-	69bp_DEL
E03_Sme	37244542-37244606:tatatatatatatatatatatatatatatatatatatatatatatatatatatatatatatatat	+	scaffold149747_cov62_Saet	785876:-	-	65bp_DEL
E03_Sme	37368285:-	+	scaffold149747_cov62_Saet	652460-652509:aaaacaagaacacatcatcgaatcctattaaccattcccttttcgtattc	-	50bp_INS
E03_Sme	37422553:-	+	scaffold149747_cov62_Saet	587985-588038:caccacagatatctccctctcatacgaagtcagagtctcatgatgatacgaggc	-	54bp_INS
E03_Sme	37431726-37431783:actcaatttgaaaatattaactaaagttaaaagattttgactaaattttaaaagcatt	+	scaffold149747_cov62_Saet	578632:-	-	58bp_DEL
E03_Sme	37441954-37442012:gcatttgtcttttctggatagcatagaaggagcatatcgtattgctttgagggtcgaag	+	scaffold149747_cov62_Saet	568376:-	-	59bp_DEL
E03_Sme	37449830-37449900:atatatatatatatatatatatatatatatatatatatatatatatattattatttaagtaaattttatat	+	scaffold149747_cov62_Saet	560641:-	-	71bp_DEL
E03_Sme	37809484:-	+	scaffold149747_cov62_Saet	325161-325213:ggtagaggtagtcctcaaggtggttccctaaagcacaatcggttttatgcact	-	53bp_INS
E03_Sme	37882622-37882671:atatatatatatatatatatatatatatatatatatatatatatatatat	+	scaffold149747_cov62_Saet	251501:-	-	50bp_DEL
E03_Sme	37926494:-	+	scaffold149747_cov62_Saet	220685-220750:tgtccgatcaccagaatctctcattcttcctcatttttttttctcttcctcttttctattctgttg	-	66bp_INS
E03_Sme	37966300:-	+	scaffold149747_cov62_Saet	182972-183023:tcaatatatatctccttataggagtaatcaactttctttcaaaagtcttatt	-	52bp_INS
E03_Sme	38192792-38192842:atgatgcggtataggagaagggttgttgtcaaaaaatgttagagcatgttc	+	scaffold149747_cov62_Saet	6674:-	+	51bp_DEL
E03_Sme	91311143:-	+	scaffold149779_cov61_Saet	1197495-1197558:tgtaacctaacatacataagagttggaaaagtcccaagtccctcacttgtttggaatatctgta	-	64bp_INS
E03_Sme	91370766-91370819:ttttaataatttatgacatatatttattaatatttaatatgtttttttcaaata	+	scaffold149779_cov61_Saet	1132313:-	-	54bp_DEL
E03_Sme	91375689-91375756:ctttcatatcaggaacgtcgacttgcacttgcaatattgaatttgactttccggaatccttgctcctg	+	scaffold149779_cov61_Saet	1127135:-	-	68bp_DEL
E03_Sme	91384537:-	+	scaffold149779_cov61_Saet	1118328-1118391:aaaacatactcctttcttgttaccattctctagttcccttacatattaaggatatggatttcaa	-	64bp_INS
E03_Sme	91428353:-	+	scaffold149779_cov61_Saet	1079902-1079967:agaaaaatcatcgatttagtttattatcggtttaattttttttctttttttttggggggtgggggg	-	66bp_INS
E03_Sme	91452882-91452943:tatatatatatatatatatatatatatatatatatatatatatatatatatatatatatata	+	scaffold149779_cov61_Saet	1055570:-	-	62bp_DEL
E03_Sme	91647740-91647812:atgtcacgaccttagagatgcctaagtgattcgtgtggcgcttgaagccggtttggctagggtcgtgacactg	+	scaffold149779_cov61_Saet	877085:-	-	73bp_DEL
E03_Sme	91661321-91661383:ttagggattaattatgagataagttttttttttttgagggtatactaatttcgggataactta	+	scaffold149779_cov61_Saet	864126:-	-	63bp_DEL
E03_Sme	91693636-91693687:acaaagtaaatttaaaattcaaattgacaaagtaaatcaaaaattcaaattg	+	scaffold149779_cov61_Saet	832570:-	-	52bp_DEL
E03_Sme	91722634:-	+	scaffold149779_cov61_Saet	807054-807116:ttgctagcctaaagattgtttttcacctgaagatattggggaagaggtggggttttacttatt	-	63bp_INS
E03_Sme	91825267-91825344:caacagcctcttgcagaagtgcaaagtgcaaggtaaggatgtgtataataggcccttgtggtcagacccttccccttc	+	scaffold149779_cov61_Saet	704023:-	-	78bp_DEL
E03_Sme	91854075-91854128:aatcttttggtatggagtcgcctttagtagaaagtgttttacccctatagtgga	+	scaffold149779_cov61_Saet	692168:-	-	54bp_DEL
E03_Sme	91895925:-	+	scaffold149779_cov61_Saet	658109-658192:agttgaaacactgggaaatttatttattgtctggtatgagaataaagggtcaaattccaacatttactataacatttttctttc	-	84bp_INS
E03_Sme	91962455-91962513:atctactgtattaaaaaaatatttttattttttatgtatcaaacacacacgttgtttta	+	scaffold149779_cov61_Saet	575937:-	-	59bp_DEL
E03_Sme	92001930-92001995:gcctgtttcaatgttaaggaaggctaaactttaaatgaagttgtgcctcatgtgcttctttttaag	+	scaffold149779_cov61_Saet	541335:-	-	66bp_DEL
E03_Sme	92008441:-	+	scaffold149779_cov61_Saet	534794-534854:aaaggacaactaatgcaccacttaatatttaaggggtgattttgattcaaagtccaaacat	-	61bp_INS
E03_Sme	92048060:-	+	scaffold149779_cov61_Saet	483985-484045:ataacgtatgaagaaaatataatgtatacaaactacttgtagtgaacaagaaaagtgacat	-	61bp_INS
E03_Sme	92059723-92059780:caacaacatacccagtgaaatcacacaagtagggtctgggagtatgatcccacaaatg	+	scaffold149779_cov61_Saet	473400:-	-	58bp_DEL
E03_Sme	92097418:-	+	scaffold149779_cov61_Saet	449919-449978:acctggtggcctaaaagcaggctgttgtcaactcatgtggccaaaacaaaagctgaaaat	-	60bp_INS
E03_Sme	92155746:-	+	scaffold149779_cov61_Saet	389101-389163:gtttcaaattcttattttcttttttggataagtaacaagcttgctttagttaaaattaggcac	-	63bp_INS
E03_Sme	92168531:-	+	scaffold149779_cov61_Saet	375154-375214:ccttccctctctcgatctcgttggcctctctcttcctcctcccgatctcgctcacctctct	-	61bp_INS
E03_Sme	92173157-92173219:tttttaaaaatggataaataccaccctaaaatgctacaaccagatctgtgaagatgcatcaac	+	scaffold149779_cov61_Saet	370544:-	-	63bp_DEL
E03_Sme	92272307-92272367:aatataatataatataatataatataatataatataatataatataatataatataatata	+	scaffold149779_cov61_Saet	293989:-	-	61bp_DEL
E03_Sme	92290912-92290971:tatcctcaaatagaattttcttgaatttgtcactatttacaatcctcttgcttcctatct	+	scaffold149779_cov61_Saet	285850:-	-	60bp_DEL
E03_Sme	92302456-92302511:ataaaagggtttccacgcgtgacaaaccaagaatctttttgagggaaaaaaaaaaa	+	scaffold149779_cov61_Saet	274015:-	-	56bp_DEL
E03_Sme	92353022:-	+	scaffold149779_cov61_Saet	223495-223552:tggaagttgatagtgtcaaaacaacatatgtattcaattgtttctcaaaagagcaaaa	-	58bp_INS
E03_Sme	92354833:-	+	scaffold149779_cov61_Saet	221603-221663:ttagcgcatcggctgtatccttttaacccctctagacatcattatgagattacattgggta	-	61bp_INS
E03_Sme	92409656-92409728:cttttcaacaatggtgccccaatccgatgtgtgatatcatcattgatatcaccgtactctagaggcaagccac	+	scaffold149779_cov61_Saet	158445:-	-	73bp_DEL
E03_Sme	92454988-92455038:tctttaattctatgaggtaattctatgaggtagtggtaaggtctgtgtaca	+	scaffold149779_cov61_Saet	114118:-	-	51bp_DEL
E03_Sme	92498606-92498669:ccaatttccgtctgccaatgacatccaaccgcccaatttccgtctgccaatgacatccaaccgc	+	scaffold149779_cov61_Saet	72830:-	-	64bp_DEL
E03_Sme	92513441-92513491:taatctcattgcatttatacatcgaagtgattattttctttcctcttgcgc	+	scaffold149779_cov61_Saet	58807:-	-	51bp_DEL
E03_Sme	1766123-1766203:taatagaaaatataaatataaatataataaaaaggatataagaatgagccaccaaattacatcggacttcacctaatggtc	+	scaffold149786_cov57_Saet	155147:-	-	81bp_DEL
E03_Sme	15210213:-	+	scaffold149789_cov62_Saet	88802-88856:aacaacaacaacatacccagtaaaatcccacaagtggggtctggagagggtagaa	+	55bp_INS
E03_Sme	15300253:-	+	scaffold149789_cov62_Saet	180095-180150:caacatggtggtatgggcatgtcaccccccaacaaggtggtcgaggtatctacccc	+	56bp_INS
E03_Sme	16839034:-	+	scaffold149823_cov61_Saet	38045-38101:agcttaaacatacacaaggagtataactctaccaatatgaggcaatgcatatttaaa	+	57bp_INS
E03_Sme	43714820:-	+	scaffold149831_cov62_Saet	41532-41598:cgttaggacttgatcgagggatcaattgactccttctttcttactttcatgggttggtttggccttt	-	67bp_INS
E03_Sme	47178889-47178951:actgaaatagttcgccaattcagtgctttatttgtcgagtcaatcttcctggagaagacttga	+	scaffold149864_cov67_Saet	97795:-	-	63bp_DEL
E03_Sme	47201529:-	+	scaffold149864_cov67_Saet	70968-71019:caatcttagagaaaaagctagtcccttgcaattggtcaaacaagtcatcgat	-	52bp_INS
E03_Sme	38941374:-	+	scaffold149936_cov64_Saet	292122-292172:caagccctcatatttaagctactcgcatcttagagatttggggactcgcct	-	51bp_INS
E03_Sme	39221863-39221916:ataatagataagacccatgagtaaatcataatagataagacccatgagtaaatc	+	scaffold149936_cov64_Saet	74338:-	-	54bp_DEL
E03_Sme	66986910:-	+	scaffold150003_cov61_Saet	168361-168420:tctgtaggggatttcaacatctttaatttaaaacaacaacatacccagtaatgattaaca	-	60bp_INS
E03_Sme	66990056-66990118:tttgcacttctaaaaaataagacaaagacgaaaaaactactaaagtaatttccattaaattgt	+	scaffold150003_cov61_Saet	159962:-	-	63bp_DEL
E03_Sme	14560624-14560698:tctccgtgggctttaggaatcgaaaccggaccaagctcgcaccttgccaacaatttttcttaaaagcaaaggtga	+	scaffold150007_cov63_Saet	151220:-	+	75bp_DEL
E03_Sme	83137332:-	+	scaffold150042_cov61_Saet	54320-54374:nnnnnnnnnnnnnnnnnnnnnnnnnnnnnnnnnnnnntttcttcatcagactctt	-	55bp_INS
E03_Sme	46047241:-	+	scaffold150051_cov63_Saet	86980-87049:tttcatggcataatatgaacttatgatttcggacaagattaggtaaatacaagtatgaaatgatattgag	-	70bp_INS
E03_Sme	8996723-8996800:agatgaaaggtccgctctaatttagacgggtttaaaattctctttaagatttcatgttcaaatttcagatattatatt	+	scaffold150054_cov63_Saet	1180964:-	-	78bp_DEL
E03_Sme	9080912-9080978:aagagaattgtagaaaagagaaggtcatcttgaaattaaggaaaacaatagttataaattatttagg	+	scaffold150054_cov63_Saet	1116614:-	-	67bp_DEL
E03_Sme	9144401-9144461:tttatccatcattagtttttgcatatatggggcaagctgcttatctgtcacgacatcatgc	+	scaffold150054_cov63_Saet	1056384:-	-	61bp_DEL
E03_Sme	9273241-9273302:tatatatatatatatatatatatatatatatatatatatatatatatatatatatatatata	+	scaffold150054_cov63_Saet	925596:-	-	62bp_DEL
E03_Sme	7620985:-	+	scaffold150092_cov61_Saet	143027-143079:aaaaattcattaattctaactagaatataatattcaattaaagtataactgaa	+	53bp_INS
E03_Sme	7753147-7753204:agttgaatagagagactcaccatcgaagcaacaaaattctttctgatatatccctttt	+	scaffold150092_cov61_Saet	205122:-	+	58bp_DEL
E03_Sme	7841423-7841473:atatatatatatatatatatatatatatatatatatatatatatatatata	+	scaffold150092_cov61_Saet	298362:-	+	51bp_DEL
E03_Sme	7865622:-	+	scaffold150092_cov61_Saet	321032-321098:taaaagtcattttggtacatttaacagaactttaatttaggatcataagatttaaaagtcttcttta	+	67bp_INS
E03_Sme	8028910-8028991:taataataataataataataataataataataataataataataataataataataataataataataataataataataat	+	scaffold150092_cov61_Saet	440151:-	+	82bp_DEL
E03_Sme	49560775:-	+	scaffold150106_cov63_Saet	108780-108831:atgttgaatatcttttaacaattgttgtaaccttaagatattgtagtaattt	-	52bp_INS
E03_Sme	16750593:-	+	scaffold150129_cov63_Saet	83771-83821:ctatgcatgggggatgagagacaagtccacaaccaaaagctcattctcaat	+	51bp_INS
E03_Sme	83226654:-	+	scaffold150188_cov61_Saet	27754-27813:tgactccattattgacaaattctaatttttaatccttgtgttatttaacattttgataaa	+	60bp_INS
E03_Sme	83227552-83227623:tactctacgcaaacgtagaaaatagtcattaaagttgaagaaattctgtcacacactatgtcatgagcattt	+	scaffold150188_cov61_Saet	28702:-	+	72bp_DEL
E03_Sme	83272439:-	+	scaffold150188_cov61_Saet	70128-70178:cagacatggcttaggtgatagtctttcatatgtgctaaaattaggagccga	+	51bp_INS
E03_Sme	83292356-83292409:agatggaagtccttttaagattgcgccgaaggtattagtgtgttacattactgg	+	scaffold150188_cov61_Saet	94719:-	+	54bp_DEL
E03_Sme	83313623-83313701:tgatttttttttttggaatagaatacaagttgttaccttctcaaaaaaaaaaaaaaaaaaaaaaaaactattccatatg	+	scaffold150188_cov61_Saet	115405:-	+	79bp_DEL
E03_Sme	83329961-83330027:tgctattccctttttgtatagtttttgtcactttaattcaaaggaaaactatattatttaatagcgt	+	scaffold150188_cov61_Saet	134672:-	+	67bp_DEL
E03_Sme	83349991-83350042:atgcttacctaaaaatgatattttcgccctcccctctacgaaattgttatgg	+	scaffold150188_cov61_Saet	154659:-	+	52bp_DEL
E03_Sme	83379648-83379701:aaccttacaagtggagtctgaaagggtagaatatacgcagactttaccactatc	+	scaffold150188_cov61_Saet	184880:-	+	54bp_DEL
E03_Sme	83558871:-	+	scaffold150188_cov61_Saet	351543-351612:aaataaatgaacagctcaacaatagctagatcgcacaaatataaaagttaaaacaaattacaattaacca	+	70bp_INS
E03_Sme	83588521:-	+	scaffold150188_cov61_Saet	385972-386021:ctgaagatattaaactttacaaagggcaaagataaaagcttatcctcaaa	+	50bp_INS
E03_Sme	83602345-83602418:tttaacttgattccctccttcaaggacactattttggcacagatgttacgtatccttttctcttattgtcctta	+	scaffold150188_cov61_Saet	400254:-	+	74bp_DEL
E03_Sme	83638297:-	+	scaffold150188_cov61_Saet	435139-435224:tgtccattgtggaaaattctccacggccgtttcccataggagtctggatcgtgtatctcagtttttaggatgattactggaaacta	+	86bp_INS
E03_Sme	83646907:-	+	scaffold150188_cov61_Saet	443765-443817:gtcatatatcatcactctcaagagaactcccttaatagatatttcatgaaggg	+	53bp_INS
E03_Sme	83688379:-	+	scaffold150188_cov61_Saet	493768-493844:aataagtcatatagacaaaaggtagataagccaaaacaataaagtactggctagccaatgaggtcgcaacagaagac	+	77bp_INS
E03_Sme	83775095-83775164:tctatctatctatctatatatatatatatatatatatatatatatatatatatatatatatatatatata	+	scaffold150188_cov61_Saet	596196:-	+	70bp_DEL
E03_Sme	83811527-83811601:caaccaagcttagggaaacagaaagtatttactacctccattggatttgaactaggataccacatgattctcatc	+	scaffold150188_cov61_Saet	624276:-	+	75bp_DEL
E03_Sme	83824098:-	+	scaffold150188_cov61_Saet	639442-639504:atgtagtttcaacaatcgcttccacatgaacaacgaagacaaaagaaaaaaattcaaacactt	+	63bp_INS
E03_Sme	84026130-84026204:cctatctaccttgatgtcctaaaatattaaacagcattctattaataatattgctttctcaatccatatgaaaca	+	scaffold150188_cov61_Saet	855230:-	+	75bp_DEL
E03_Sme	84156203-84156258:ctttctgttttcttctttttatgctttctactttttcgtaaagatcttttattctc	+	scaffold150188_cov61_Saet	977322:-	+	56bp_DEL
E03_Sme	84189019-84189068:cgccaactaatttttgtatctattgattctatatattttgaccaatccag	+	scaffold150188_cov61_Saet	1009030:-	+	50bp_DEL
E03_Sme	84224968:-	+	scaffold150188_cov61_Saet	1033498-1033558:ggtctgcttaagtgtacaacaacaacatacccagtaaaatcccacaagtggggtctgggga	+	61bp_INS
E03_Sme	84255256-84255307:atatatatatatatatatatatatatatatatatatatatatatatacacac	+	scaffold150188_cov61_Saet	1062626:-	+	52bp_DEL
E03_Sme	84267387-84267458:tatatatatatatatatatatatatatatatatatatatatatatatatatatatatatatatatatatatc	+	scaffold150188_cov61_Saet	1079809:-	+	72bp_DEL
E03_Sme	43880848:-	+	scaffold150210_cov63_Saet	842912-842968:aaataaatgatatgcatactctgagatcagggaggactcaccaattagctgaaaagt	-	57bp_INS
E03_Sme	43934750:-	+	scaffold150210_cov63_Saet	788219-788299:ttaagctatggaactatgatttattgggtgatttgatgagggatcttgatgtatcttgcatgagggtgttatgaagagttg	-	81bp_INS
E03_Sme	44481765-44481821:tatatatatatatatatatatatatatatatatatatatatatatatatatatatat	+	scaffold150210_cov63_Saet	282539:-	-	57bp_DEL
E03_Sme	44495098-44495150:ctgtcacgaccttagagatgcctgaagccggtttggcgcgggtcgtgacacta	+	scaffold150210_cov63_Saet	274192:-	-	53bp_DEL
E03_Sme	44649040:-	+	scaffold150210_cov63_Saet	162652-162707:atttattgagacattcttctttattgtctattttgactatgagggtgagcccagtt	+	56bp_INS
E03_Sme	44757231:-	+	scaffold150210_cov63_Saet	3245-3301:ccgtaatactacgttgaggggttggtacctcaatcaccatccaagggggtggcatgc	-	57bp_INS
E03_Sme	13759241-13759301:tgtggaggaggatgatgatcaactttggcatcggttcctacatggtgacatcatgtaggca	+	scaffold150264_cov62_Saet	46017:-	-	61bp_DEL
E03_Sme	14336794-14336847:gattgagtttgcatacaacaatagctatcactctagcatcggtatggctccttc	+	scaffold150264_cov62_Saet	166817:-	+	54bp_DEL
E03_Sme	14902597:-	+	scaffold150318_cov62_Saet	103878-103946:ctgaagtgtgggagttagctcaaagtcacgaaacttgaaaacagttctggcagggtcccaaaacgtcaa	+	69bp_INS
E03_Sme	18672329-18672378:tatccaagcttattggtgagtcctccattttggggaccttagtctatgat	+	scaffold150346_cov63_Saet	340475:-	-	50bp_DEL
E03_Sme	82375452-82375508:attattaaaaataataaattattattttaataatcttccgactataccgtagtcggc	+	scaffold150347_cov59_Saet	14571:-	+	57bp_DEL
E03_Sme	82433809:-	+	scaffold150347_cov59_Saet	73457-73516:taaaaatcttgtctgtttttatttttcactatattcaacgatatctcgaaaaaagaaaag	+	60bp_INS
E03_Sme	82452490-82452551:taagataacaatgaacaatacaaaataatccgaaaaggaagaaatattgtaacatacataca	+	scaffold150347_cov59_Saet	89444:-	+	62bp_DEL
E03_Sme	82456317-82456369:gagttgtgctaaacttaagcagtttatgactctttttttctaatttgctgagt	+	scaffold150347_cov59_Saet	93169:-	+	53bp_DEL
E03_Sme	82490368:-	+	scaffold150347_cov59_Saet	127609-127662:agattcctttttgtcccaaaatcaaattaaaatgtactacttaatccgttctat	+	54bp_INS
E03_Sme	82496006:-	+	scaffold150347_cov59_Saet	133337-133403:gatatgttgttgtggttattataagttatttttaatatcaatttttggtttatttttttaaataata	+	67bp_INS
E03_Sme	82506487:-	+	scaffold150347_cov59_Saet	144240-144309:aaacattggaagtgccagaaaattacacaaccatcccctccatgggatcttttaagtcatcaccaaattt	+	70bp_INS
E03_Sme	82526053:-	+	scaffold150347_cov59_Saet	168299-168349:cctagagagtcgagcaagctcacatgtctagtgtgtcttgtaggctcaatg	+	51bp_INS
E03_Sme	82648321:-	+	scaffold150347_cov59_Saet	278499-278566:agagaattagtgaaaaaagtaaatctcttctgatgttgccactttggtaaaaaaaaaagatctcttct	+	68bp_INS
E03_Sme	82690954:-	+	scaffold150347_cov59_Saet	306202-306266:attagcgtgtttggtataaatactagtgtgaagaattagcattttcttagatgggggactgtagt	+	65bp_INS
E03_Sme	82789704-82789766:aaaaatattctatcacatgtaatatttgaataatcataaaatttcatttgaaacaatttgtga	+	scaffold150347_cov59_Saet	413879:-	+	63bp_DEL
E03_Sme	82843455:-	+	scaffold150347_cov59_Saet	459366-459416:aattgagacaagaaaattattctgaatcttcaactaatttatcatacaaaa	+	51bp_INS
E03_Sme	82899293:-	+	scaffold150347_cov59_Saet	519535-519587:gctaaaattgaaataaattacaaaaaaatttgattagaattgaaatgaatttg	+	53bp_INS
E03_Sme	82971353-82971422:actaaatatagctatattttaattgttatttatttgatttgtgtatatttcttttaaaaaataaattatt	+	scaffold150347_cov59_Saet	608587:-	+	70bp_DEL
E03_Sme	82982161-82982220:ctagccagtgaaatctcacaagtgaagtttggaaagggtaacacagacacactacttcac	+	scaffold150347_cov59_Saet	619605:-	+	60bp_DEL
E03_Sme	83005901:-	+	scaffold150347_cov59_Saet	645150-645230:tattaggcatttttgtatgaccaggtacctaatggttatcagtagctgttttagtaatattattcagtcattttttaagtt	+	81bp_INS
E03_Sme	68974889-68974944:atatatatatatatatatatatatatatatatatatatatatatatatatatatat	+	scaffold150356_cov64_Saet	10414:-	+	56bp_DEL
E03_Sme	63461364:-	+	scaffold150372_cov63_Saet	25350-25425:ttcatcttgagtagaaatatgtgggttgtgagttgagtaccctcttatcaattgatgtctattagtctagttagtc	-	76bp_INS
E03_Sme	76901429-76901500:tattattattattattattattattattattattattattattattattattattattattattattattat	+	scaffold150455_cov62_Saet	23242:-	-	72bp_DEL
E03_Sme	76903582:-	+	scaffold150455_cov62_Saet	21067-21132:tactcttagtgaatctaagaatgatttgtgacttctttaggagtataaattgctattatcttcatt	-	66bp_INS
E03_Sme	75945906-75945968:ggagtatgaggaggtaatataccaaaccttacaactacctcacagaagcaattactttgaatt	+	scaffold150471_cov61_Saet	13677:-	+	63bp_DEL
E03_Sme	75979974-75980024:ggtctgacacaacccgatgcaaagcagattgttttacatacttgaaaggtg	+	scaffold150471_cov61_Saet	49875:-	+	51bp_DEL
E03_Sme	75989866-75989927:tcatcagctcaataataaaatctttctgttaaaaacaaaagaaatatactttcaaactcttc	+	scaffold150471_cov61_Saet	60535:-	+	62bp_DEL
E03_Sme	76049572:-	+	scaffold150471_cov61_Saet	118719-118770:aattgaaagtcattgactaagaaattatagtattaaaatttgaactggtgac	+	52bp_INS
E03_Sme	76606216:-	+	scaffold150471_cov61_Saet	308330-308394:cttattatattactccttttatttcatggtaattgaattataaggtaatgcatactttattaaaa	+	65bp_INS
E03_Sme	76697206-76697273:ttattttgagtttaattacctcatgattaactgtttcgggaatgagttcatcctaagattagttaccc	+	scaffold150471_cov61_Saet	403438:-	+	68bp_DEL
E03_Sme	76726832-76726898:tatagatgtctagttatatgctgtttgatagttctccttaatatgtttgatgtctaaaaagttgtaa	+	scaffold150471_cov61_Saet	418640:-	+	67bp_DEL
E03_Sme	25616871-25616926:atatatatatatatatatatatatatatatatatatatatatatatatatatatat	+	scaffold150482_cov63_Saet	65516:-	-	56bp_DEL
E03_Sme	35710798-35710861:tatatatatatatatatatatatatatatatgtatatatatatatatatgtatgtatgtatata	+	scaffold150572_cov61_Saet	931762:-	+	64bp_DEL
E03_Sme	35756143-35756208:agtggtacaaaagccacccttagtccaagtactttctggacttcccgatagatgcggaggcactca	+	scaffold150572_cov61_Saet	911677:-	-	66bp_DEL
E03_Sme	35757605:-	+	scaffold150572_cov61_Saet	910216-910278:gtctttagtagcttaaacttgaaacttgtactgatgaataactgcttaattttgaattcatga	-	63bp_INS
E03_Sme	35767110-35767163:aggagctatatacttaagttgatagagtaaagtgccatgaaaaggagcacaatt	+	scaffold150572_cov61_Saet	900681:-	-	54bp_DEL
E03_Sme	36155409-36155488:cattcaacataccaagcttggcaactagtaaattatgctaagcagttcacagacttttggctaacacaagctggtgtgtg	+	scaffold150572_cov61_Saet	793724:-	-	80bp_DEL
E03_Sme	36337930:-	+	scaffold150572_cov61_Saet	633624-633695:gcaaaaaggtggctagagaggttcaccggttggctagaatggggattaggttgaatgaagttgataatagtg	-	72bp_INS
E03_Sme	36403600-36403668:agttgagttggtgtcaaagtaccatatcgtcagacagtactctttagatgaattagattttaatttgga	+	scaffold150572_cov61_Saet	549162:-	-	69bp_DEL
E03_Sme	36484727-36484788:ctacactagaagagtaccttgtttaggagtctgttgacgtcacataaagttttcttctattt	+	scaffold150572_cov61_Saet	515048:-	+	62bp_DEL
E03_Sme	36518559-36518621:ccccccctccctccgcccttttatacttcgccaattttgatatagtttaaatttttagaaacc	+	scaffold150572_cov61_Saet	488925:-	-	63bp_DEL
E03_Sme	36693925:-	+	scaffold150572_cov61_Saet	294138-294200:attgtatgtacatattgatttaatgaattttttaagtcaaaggctcaaagctattgacttcgt	-	63bp_INS
E03_Sme	36781695:-	+	scaffold150572_cov61_Saet	191070-191135:tatcatactaatgcggggttagattatgggtatgcgcggtccctacaattttatcttggattatga	-	66bp_INS
E03_Sme	36910064:-	+	scaffold150572_cov61_Saet	59899-59948:tacaatgtgtggaaggtctatcaaggtaaggagaaggaagaaaagaggcc	-	50bp_INS
E03_Sme	10942425:-	+	scaffold150642_cov61_Saet	50545-50613:tgaatcacttggtctcatcacaatcattcaatcaataaactttactaatcagtggaaggcataaggaag	+	69bp_INS
E03_Sme	90209418:-	+	scaffold150707_cov63_Saet	6494-6545:tcttaattataaaactctaaactctaatttcgataccatcgtgtatagatac	+	52bp_INS
E03_Sme	90267082-90267135:gatttttttttattttatattttcatagggtcaaattcaagatatctaattaag	+	scaffold150707_cov63_Saet	64253:-	+	54bp_DEL
E03_Sme	90272063:-	+	scaffold150707_cov63_Saet	69218-69285:gtagaaaaaactaaaaaaaaaaacacacatcggacaagcctctccgggaaaagatccaatcacaagag	+	68bp_INS
E03_Sme	90287157:-	+	scaffold150707_cov63_Saet	85244-85314:gaagaaggatcatgagcatccttgctcttttcccctctctatcctcttcctgttgtactctcatgtactat	+	71bp_INS
E03_Sme	90296907:-	+	scaffold150707_cov63_Saet	95040-95097:atattttatcaaaatcaaatagtgtcacctaaaatgagacgacggaatatcaagtaag	+	58bp_INS
E03_Sme	90455746-90455803:tcttttcgactgtcttagttttatgtgtttcttttcgactgtcttagttttatgtgtt	+	scaffold150707_cov63_Saet	262945:-	+	58bp_DEL
E03_Sme	90517895:-	+	scaffold150707_cov63_Saet	331891-331947:agatttgccttgcttgactagactaatctgctagaagaaccaattgatctcgaaaac	+	57bp_INS
E03_Sme	90549477-90549545:catcttctctggagaggctctctgactttctatcttgatgcttggtgagggtgtatctgtactgaaggc	+	scaffold150707_cov63_Saet	362746:-	+	69bp_DEL
E03_Sme	90602843-90602897:tatatatatatatatatatatatatatatatatatatatatatatatatatatat	+	scaffold150707_cov63_Saet	417157:-	+	55bp_DEL
E03_Sme	90613974:-	+	scaffold150707_cov63_Saet	428138-428211:gttcagaattgttcattataacgtagtttagtataaattaagatagtctgtctacatcgcatccaatataatgt	+	74bp_INS
E03_Sme	90650032-90650095:aacttgcgcttttcggcttataacttataaacctaagctcttaagccaaaaaccaatccaaata	+	scaffold150707_cov63_Saet	465276:-	+	64bp_DEL
E03_Sme	90658360-90658432:taggagataaattacactatatatttataattttacaaagggtaattgtgaaaaatccgatgtaaattttatc	+	scaffold150707_cov63_Saet	473584:-	+	73bp_DEL
E03_Sme	19045913:-	+	scaffold150763_cov62_Saet	74833-74889:atcactcctggtaagcccagcccacgcatccatctcaacatcctcatctccgcgatc	-	57bp_INS
E03_Sme	19143557-19143606:gagtagttaaaacgtggatatgacattattaaccgttagcgaacgtaacc	+	scaffold150763_cov62_Saet	16036:-	-	50bp_DEL
E03_Sme	66899831:-	+	scaffold150787_cov63_Saet	92554-92621:tcttgtatgaagttcaactttatacttctaattctcttgtatcaagttcaactttatacttctaattc	+	68bp_INS
E03_Sme	66932796:-	+	scaffold150787_cov63_Saet	116951-117026:gcaaattacaaggacatgatgaaaacgattgttatgttcttcatccagagttgtatccaaaagaagagaaagttgt	+	76bp_INS
E03_Sme	38236758:-	+	scaffold150796_cov60_Saet	69529-69611:cgagttgggggtttgtactcatcaaccatgtaaggggtttatacttcaccacctaggatgattggggtgtgaccaacatcaac	-	83bp_INS
E03_Sme	38258329:-	+	scaffold150796_cov60_Saet	48005-48086:aaggtctacgtacattctaccctccccagaccccacttgtgggatttcactgggtatgttgttgttgttgttgtgaaggggt	-	82bp_INS
E03_Sme	24326778:-	+	scaffold150802_cov61_Saet	39078-39128:attttttttttatgatttcaacaattgttaaatcagaccattcacttgcta	-	51bp_INS
E03_Sme	24338850-24338899:ttgaagtgaaatttagttcagggtggggtggggggagtcgaaagtacttc	+	scaffold150802_cov61_Saet	23652:-	-	50bp_DEL
E03_Sme	27590538:-	+	scaffold150821_cov62_Saet	104973-105029:taaccactcaatttgttgatggacataaccaccctccattgaaagtgattaatgtat	+	57bp_INS
E03_Sme	27648115:-	+	scaffold150821_cov62_Saet	174721-174775:atgataaagctacccttccctttatcacattttccacttgattaaccagaaaaaa	+	55bp_INS
E03_Sme	31519474-31519551:tattgtagatgctcaaaaaaaatccctaaacttagggcaattgtaggagggtggaggcatgattgaattatactcatc	+	scaffold150835_cov62_Saet	105226:-	-	78bp_DEL
E03_Sme	53589902:-	+	scaffold150839_cov63_Saet	36212-36262:tgctttatgatatacaatgagtatatcatgaagggttgaaatatcctgata	+	51bp_INS
E03_Sme	58622683:-	+	scaffold150848_cov61_Saet	157582-157663:caacgtacaacaaaaatgacatccaatagcctacctttaaatccaccatttactttcactggtgaaaattaccaaatttggt	+	82bp_INS
E03_Sme	38355930-38355998:gggtttgctaagttgtctcggtatcagaaattattgaagtaagtcacttcagttaatgcctttaccgaa	+	scaffold150862_cov64_Saet	76879:-	+	69bp_DEL
E03_Sme	71713619-71713676:atatatatatatatatatatatatatatatatatatatatatatatatatatatatat	+	scaffold150878_cov60_Saet	58522:-	+	58bp_DEL
E03_Sme	71730611-71730668:aagtttcagagtctctctaacttctttcactttctgaatatgttcatattcagtcaaa	+	scaffold150878_cov60_Saet	73600:-	+	58bp_DEL
E03_Sme	17004384:-	+	scaffold150903_cov62_Saet	23917-23988:aagaatatgaagtcgaatttttgatatcacccacggattttgagatatatgaaaattacgattccgggcact	+	72bp_INS
E03_Sme	17032199:-	+	scaffold150903_cov62_Saet	55686-55742:aactcatcctatttgagaagtaaacttcttccctcctgtccctgctgtctctcttac	+	57bp_INS
E03_Sme	17037360:-	+	scaffold150903_cov62_Saet	60918-60984:ttttatgggattgacttaacactgaatgaggaattgaggtggggttcggtaagggaaccttgatagt	+	67bp_INS
E03_Sme	20137313:-	+	scaffold150997_cov62_Saet	149946-150000:caactatgtgaggtgtatgtaccttgccactagggtgtccaggtgtgaatggcat	+	55bp_INS
E03_Sme	20141151:-	+	scaffold150997_cov62_Saet	153843-153901:nnnnnnnnnnnnnnnnnnnnnnnnnnnnnnnnnnnnnnnnnnnnnnnnnnnnnnnnnta	+	59bp_INS
E03_Sme	41932952:-	+	scaffold151001_cov104_Saet	105507-105566:ttgagacgttgcaccctctcaacaaggttgttgagggatgacacctcctcaacaaggtga	-	60bp_INS
E03_Sme	5718012-5718076:agcaaaatttgataaaagcccaagaaaaatgatttcggctagatatgattatgccgatgggaaat	+	scaffold1529_cov63_Saet	1589022:-	-	65bp_DEL
E03_Sme	6038866-6038927:acatatatatatatatatatattatttactatactgaaattactataattgttgtgatattt	+	scaffold1529_cov63_Saet	1340301:-	-	62bp_DEL
E03_Sme	6225494:-	+	scaffold1529_cov63_Saet	1167486-1167561:taactagtttgggattgaattctagtgtcttgaacccctaactagtttgggattgaattctagtgtcttgaactcc	-	76bp_INS
E03_Sme	6275152-6275210:ctttcgcttaacatttcaaactctgtcctgcacaatatttaagggtactgtcactgacc	+	scaffold1529_cov63_Saet	1111477:-	-	59bp_DEL
E03_Sme	6479556-6479621:ttccagtcaaacaccacacaagtgatggtacatagtattgtgaaactcctgattaagctttttttg	+	scaffold1529_cov63_Saet	911644:-	-	66bp_DEL
E03_Sme	6497806-6497857:atttatttatttttctgtctagacttaaaacattgaatgactaaataatacc	+	scaffold1529_cov63_Saet	892028:-	-	52bp_DEL
E03_Sme	6778338:-	+	scaffold1529_cov63_Saet	622114-622178:tttggatgagtaaaccccagaccccacttgtgggattacactgggtatgttgatgttgttgtttg	-	65bp_INS
E03_Sme	6778620-6778680:tagtgaaaaagtgagttgattttactatgaaggttgaagtaaaaaaaactactatgttaac	+	scaffold1529_cov63_Saet	621810:-	-	61bp_DEL
E03_Sme	6780490-6780541:caacaacaataacaacatacccagtaaaatcctacaagtgaggtctgaggag	+	scaffold1529_cov63_Saet	619971:-	-	52bp_DEL
E03_Sme	6821463-6821514:tcattaaaatcgatcgagaaattactatcatgacagtattcaaactaaacac	+	scaffold1529_cov63_Saet	564960:-	-	52bp_DEL
E03_Sme	6999540-6999601:tatatatatatatatatatatatatatatatatatatatatatatatatatatatatatata	+	scaffold1529_cov63_Saet	388541:-	-	62bp_DEL
E03_Sme	7008823-7008885:tgataagttatttatcaataaattattttatcatatatatgagataatttattttattattaa	+	scaffold1529_cov63_Saet	378950:-	-	63bp_DEL
E03_Sme	7142334-7142403:tcacaaagattaatatgatattagatcaaataagatgtctgaattaaaatatttttcacttaattactct	+	scaffold1529_cov63_Saet	243562:-	-	70bp_DEL
E03_Sme	7145840-7145904:atatatatatatatatatatatatatatatatatatatatatatatatatatatatatatatata	+	scaffold1529_cov63_Saet	240198:-	-	65bp_DEL
E03_Sme	7207385:-	+	scaffold1529_cov63_Saet	189764-189819:attttaattgttatatattggaaaaagaatgcacaaaagactacatagtgaaggag	-	56bp_INS
E03_Sme	7210906:-	+	scaffold1529_cov63_Saet	186170-186234:cgagggtttgggtgtgggtgtgtaatctgtgtccaatttgatcaaccagtctcgcatactttgac	-	65bp_INS
E03_Sme	24233423:-	+	scaffold156821_cov140_Saet	9457-9507:atttagtcaaacgattcaactccctaaaataagcacttttgactcctaaaa	+	51bp_INS
E03_Sme	77762904:-	+	scaffold21900_cov63_Saet	150491-150544:aacaaaccaaaatgaaaaaaaatcaactgattgagaaaaaatcatatgattgat	-	54bp_INS
E03_Sme	77766256-77766328:aaacagaagggtatggaaaccacaaataagagtaaaaggttagtagatagttgaaagttgtcatagtacaagc	+	scaffold21900_cov63_Saet	147138:-	-	73bp_DEL
[truncated: 5,364 more rows]

## Sheet: GO enrichment
GO enrichment of the SV-genes
GO_ID	GO_Term	GO_Class	Pvalue	AdjustedPv	x1	x2	n	N	EnrichDirect	GOlevl	GeneID
GO:0051234	establishment of localization	BP	0.0015846	0.486116	173	1487	1554	16661	Over	3	Smechr0100021.1,Smechr0100022.1,Smechr0100023.1,Smechr0100061.1,Smechr0100064.1,Smechr0100083.1,Smechr0100187.1,Smechr0100198.1,Smechr0100273.1,Smechr0100473.1,Smechr0100529.1,Smechr0100618.1,Smechr0100624.1,Smechr0100701.1,Smechr0100789.1,Smechr0100793.1,Smechr0101076.1,Smechr0101236.1,Smechr0101475.1,Smechr0101568.1,Smechr0101596.1,Smechr0101635.1,Smechr0101884.1,Smechr0102207.1,Smechr0103070.1…
GO:0051179	localization	BP	0.00201411	0.486116	174	1504	1554	16661	Over	2	Smechr0100021.1,Smechr0100022.1,Smechr0100023.1,Smechr0100061.1,Smechr0100064.1,Smechr0100083.1,Smechr0100187.1,Smechr0100198.1,Smechr0100273.1,Smechr0100473.1,Smechr0100529.1,Smechr0100618.1,Smechr0100624.1,Smechr0100701.1,Smechr0100789.1,Smechr0100793.1,Smechr0101076.1,Smechr0101236.1,Smechr0101475.1,Smechr0101568.1,Smechr0101596.1,Smechr0101635.1,Smechr0101884.1,Smechr0102207.1,Smechr0103070.1…
GO:0006637	acyl-CoA metabolic process	BP	0.00209461	0.486116	4	7	1554	16661	Over	5	Smechr0101490.1,Smechr0101492.1,Smechr0303078.1,Smechr0801929.1
GO:0006810	transport	BP	0.0024483	0.486116	171	1481	1554	16661	Over	4	Smechr0100021.1,Smechr0100022.1,Smechr0100023.1,Smechr0100061.1,Smechr0100064.1,Smechr0100083.1,Smechr0100187.1,Smechr0100198.1,Smechr0100273.1,Smechr0100473.1,Smechr0100529.1,Smechr0100618.1,Smechr0100624.1,Smechr0100701.1,Smechr0100789.1,Smechr0100793.1,Smechr0101076.1,Smechr0101236.1,Smechr0101475.1,Smechr0101568.1,Smechr0101596.1,Smechr0101635.1,Smechr0101884.1,Smechr0102207.1,Smechr0103070.1…
GO:0016971	flavin-linked sulfhydryl oxidase activity	MF	0.00301378	0.486116	3	4	1554	16661	Over	7	Smechr1002931.1,Smechr1102174.1,Smechr1102175.1
GO:0003684	damaged DNA binding	MF	0.00476438	0.486116	5	13	1554	16661	Over	6	Smechr0100427.1,Smechr0103217.1,Smechr0300511.1,Smechr0401304.1,Smechr1100151.1
GO:0005829	cytosol	CC	0.00646764	0.486116	7	25	1554	16661	Over	5	Smechr0301891.1,Smechr0302929.1,Smechr0600414.1,Smechr0700040.1,Smechr0900585.1,Smechr0902606.1,Smechr1000665.1
GO:0000387	spliceosomal snRNP assembly	BP	0.00701091	0.486116	3	5	1554	16661	Over	6	Smechr0301891.1,Smechr0603201.1,Smechr0800440.1
GO:0051656	establishment of organelle localization	BP	0.00701091	0.486116	3	5	1554	16661	Over	4	Smechr0402460.1,Smechr0500071.1,Smechr1100211.1
GO:0010082	regulation of root meristem growth	BP	0.00869454	0.486116	2	2	1554	16661	Over	5	Smechr0300784.1,Smechr1101925.1
GO:0009234	menaquinone biosynthetic process	BP	0.00869454	0.486116	2	2	1554	16661	Over	7	Smechr0302449.1,Smechr1101935.1
GO:0009902	chloroplast relocation	BP	0.00869454	0.486116	2	2	1554	16661	Over	6	Smechr0402460.1,Smechr1100211.1
GO:0048364	root development	BP	0.00949442	0.486116	5	15	1554	16661	Over	4	Smechr0101605.1,Smechr0200502.1,Smechr0200503.1,Smechr0300784.1,Smechr1101925.1
GO:0006289	nucleotide-excision repair	BP	0.00949442	0.486116	5	15	1554	16661	Over	5	Smechr0300511.1,Smechr0401304.1,Smechr0402499.1,Smechr0500528.1,Smechr1100151.1
GO:0008194	UDP-glycosyltransferase activity	MF	0.00977263	0.486116	19	113	1554	16661	Over	5	Smechr0100013.1,Smechr0100700.1,Smechr0100781.1,Smechr0101549.1,Smechr0104180.1,Smechr0202172.1,Smechr0300172.1,Smechr0400938.1,Smechr0402013.1,Smechr0700471.1,Smechr0700750.1,Smechr0701094.1,Smechr0900227.1,Smechr0900573.1,Smechr1100099.1,Smechr1100507.1,Smechr1102529.1,Smechr1102760.1,Smechr1102805.1
GO:0048638	regulation of developmental growth	BP	0.0130524	0.566476	3	6	1554	16661	Over	4	Smechr0200363.1,Smechr0300784.1,Smechr1101925.1
GO:0008375	acetylglucosaminyltransferase activity	MF	0.0137809	0.575051	9	42	1554	16661	Over	6	Smechr0100013.1,Smechr0100781.1,Smechr0300172.1,Smechr0700750.1,Smechr0701094.1,Smechr0900227.1,Smechr1100507.1,Smechr1102760.1,Smechr1102805.1
GO:0008380	RNA splicing	BP	0.0151273	0.602933	14	78	1554	16661	Over	7	Smechr0103841.1,Smechr0201756.1,Smechr0301018.1,Smechr0301891.1,Smechr0402537.1,Smechr0402574.1,Smechr0603201.1,Smechr0701879.1,Smechr0702118.1,Smechr0800255.1,Smechr0800440.1,Smechr0900611.1,Smechr1101807.1,Smechr1201851.1
GO:0052689	carboxylic ester hydrolase activity	MF	0.0160188	0.615124	15	86	1554	16661	Over	5	Smechr0100980.1,Smechr0100981.1,Smechr0101060.1,Smechr0101644.1,Smechr0201596.1,Smechr0201599.1,Smechr0202930.1,Smechr0301900.1,Smechr0502771.1,Smechr0600003.1,Smechr0700130.1,Smechr0700252.1,Smechr0702188.1,Smechr1000178.1,Smechr1201836.1
GO:0044765	single-organism transport	BP	0.01716	0.615124	143	1273	1554	16661	Over	3	Smechr0100021.1,Smechr0100022.1,Smechr0100023.1,Smechr0100061.1,Smechr0100064.1,Smechr0100083.1,Smechr0100187.1,Smechr0100198.1,Smechr0100273.1,Smechr0100473.1,Smechr0100529.1,Smechr0100618.1,Smechr0100701.1,Smechr0100789.1,Smechr0100793.1,Smechr0101076.1,Smechr0101236.1,Smechr0101475.1,Smechr0101568.1,Smechr0101596.1,Smechr0101635.1,Smechr0101884.1,Smechr0103070.1,Smechr0103553.1,Smechr0103753.1…
GO:0048513	organ development	BP	0.018179	0.615124	7	30	1554	16661	Over	4	Smechr0101605.1,Smechr0200502.1,Smechr0200503.1,Smechr0300122.1,Smechr0300784.1,Smechr1002664.1,Smechr1101925.1
GO:0000398	mRNA splicing, via spliceosome	BP	0.0201459	0.615124	12	65	1554	16661	Over	8	Smechr0103841.1,Smechr0201756.1,Smechr0301018.1,Smechr0301891.1,Smechr0402537.1,Smechr0402574.1,Smechr0603201.1,Smechr0701879.1,Smechr0800255.1,Smechr0800440.1,Smechr1101807.1,Smechr1201851.1
GO:0051188	cofactor biosynthetic process	BP	0.0201459	0.615124	12	65	1554	16661	Over	5	Smechr0103883.1,Smechr0103896.1,Smechr0300962.1,Smechr0302449.1,Smechr0303078.1,Smechr0800056.1,Smechr0801929.1,Smechr1001491.1,Smechr1002390.1,Smechr1100454.1,Smechr1101935.1,Smechr1200108.1
GO:0044445	cytosolic part	CC	0.0202178	0.615124	6	24	1554	16661	Over	5	Smechr0302929.1,Smechr0600414.1,Smechr0700040.1,Smechr0900585.1,Smechr0902606.1,Smechr1000665.1
GO:0040008	regulation of growth	BP	0.0202604	0.615124	4	12	1554	16661	Over	3	Smechr0101979.1,Smechr0200363.1,Smechr0300784.1,Smechr1101925.1
GO:0005753	mitochondrial proton-transporting ATP synthase complex	CC	0.0202604	0.615124	4	12	1554	16661	Over	4	Smechr0200739.1,Smechr0300024.1,Smechr0602685.1,Smechr1200415.1
GO:0006281	DNA repair	BP	0.0211331	0.615124	26	178	1554	16661	Over	4	Smechr0100427.1,Smechr0101043.1,Smechr0101223.1,Smechr0102038.1,Smechr0103217.1,Smechr0103932.1,Smechr0300065.1,Smechr0300511.1,Smechr0302316.1,Smechr0303463.1,Smechr0401304.1,Smechr0401494.1,Smechr0402499.1,Smechr0402547.1,Smechr0500528.1,Smechr0501832.1,Smechr0502685.1,Smechr0600549.1,Smechr0700091.1,Smechr0701960.1,Smechr0801691.1,Smechr0802535.1,Smechr1000161.1,Smechr1100151.1,Smechr1100846.1…
GO:0004177	aminopeptidase activity	MF	0.0212708	0.615124	3	7	1554	16661	Over	7	Smechr0100905.1,Smechr1100446.1,Smechr1201709.1
GO:0045292	mRNA cis splicing, via spliceosome	BP	0.0212708	0.615124	3	7	1554	16661	Over	9	Smechr0402537.1,Smechr0701879.1,Smechr1101807.1
GO:0022618	ribonucleoprotein complex assembly	BP	0.0214175	0.615124	5	18	1554	16661	Over	5	Smechr0202688.1,Smechr0301891.1,Smechr0603201.1,Smechr0700752.1,Smechr0800440.1
GO:0015077	monovalent inorganic cation transmembrane transporter activity	MF	0.0221658	0.620486	22	145	1554	16661	Over	8	Smechr0100198.1,Smechr0100701.1,Smechr0103753.1,Smechr0104015.1,Smechr0201872.1,Smechr0300024.1,Smechr0302252.1,Smechr0303492.1,Smechr0501342.1,Smechr0502548.1,Smechr0602685.1,Smechr0603198.1,Smechr0700123.1,Smechr0701790.1,Smechr0701906.1,Smechr0802045.1,Smechr1000332.1,Smechr1002693.1,Smechr1100117.1,Smechr1101618.1,Smechr1102289.1,Smechr1200415.1
GO:0008318	protein prenyltransferase activity	MF	0.0244636	0.620486	2	3	1554	16661	Over	6	Smechr0100099.1,Smechr0600550.1
GO:0000814	ESCRT II complex	CC	0.0244636	0.620486	2	3	1554	16661	Over	3	Smechr0101236.1,Smechr0402461.1
GO:0003844	1,4-alpha-glucan branching enzyme activity	MF	0.0244636	0.620486	2	3	1554	16661	Over	6	Smechr0400067.1,Smechr0700183.1
GO:0005978	glycogen biosynthetic process	BP	0.0244636	0.620486	2	3	1554	16661	Over	6	Smechr0400067.1,Smechr0700183.1
GO:0005515	protein binding	MF	0.0267314	0.635668	282	2690	1554	16661	Over	3	Smechr0100048.1,Smechr0100064.1,Smechr0100203.1,Smechr0100295.1,Smechr0100324.1,Smechr0100448.1,Smechr0100454.1,Smechr0100555.1,Smechr0100701.1,Smechr0100723.1,Smechr0100835.1,Smechr0101027.1,Smechr0101146.1,Smechr0101215.1,Smechr0101217.1,Smechr0101233.1,Smechr0101236.1,Smechr0101282.1,Smechr0101322.1,Smechr0101345.1,Smechr0101541.1,Smechr0101552.1,Smechr0101605.1,Smechr0101630.1,Smechr0101670.1…
GO:0006904	vesicle docking involved in exocytosis	BP	0.0271475	0.635668	4	13	1554	16661	Over	6	Smechr0100021.1,Smechr0100022.1,Smechr0100023.1,Smechr0800345.1
GO:0030599	pectinesterase activity	MF	0.0291975	0.635668	11	60	1554	16661	Over	6	Smechr0100980.1,Smechr0100981.1,Smechr0101060.1,Smechr0101644.1,Smechr0202930.1,Smechr0301900.1,Smechr0502771.1,Smechr0600003.1,Smechr0700130.1,Smechr0700252.1,Smechr1201836.1
GO:0042545	cell wall modification	BP	0.0291975	0.635668	11	60	1554	16661	Over	5	Smechr0100980.1,Smechr0100981.1,Smechr0101060.1,Smechr0101644.1,Smechr0202930.1,Smechr0301900.1,Smechr0502771.1,Smechr0600003.1,Smechr0700130.1,Smechr0700252.1,Smechr1201836.1
GO:0006413	translational initiation	BP	0.0294826	0.635668	6	26	1554	16661	Over	4	Smechr0303358.1,Smechr0303531.1,Smechr0303725.1,Smechr0700210.1,Smechr1000254.1,Smechr1201800.1
GO:0005261	cation channel activity	MF	0.0294826	0.635668	6	26	1554	16661	Over	7	Smechr0100701.1,Smechr0103753.1,Smechr0201872.1,Smechr0400266.1,Smechr0700123.1,Smechr1100117.1
GO:0033179	proton-transporting V-type ATPase, V0 domain	CC	0.031705	0.635668	3	8	1554	16661	Over	4	Smechr0100198.1,Smechr0701906.1,Smechr1000332.1
GO:0033177	proton-transporting two-sector ATPase complex, proton-transporting domain	CC	0.0331769	0.635668	5	20	1554	16661	Over	3	Smechr0100198.1,Smechr0602685.1,Smechr0701906.1,Smechr1000332.1,Smechr1200415.1
GO:0015079	potassium ion transmembrane transporter activity	MF	0.0334312	0.635668	9	45	1554	16661	Over	9	Smechr0100701.1,Smechr0103753.1,Smechr0201872.1,Smechr0302252.1,Smechr0700123.1,Smechr0802045.1,Smechr1100117.1,Smechr1101618.1,Smechr1102289.1
GO:0006732	coenzyme metabolic process	BP	0.0367236	0.635668	13	77	1554	16661	Over	5	Smechr0101490.1,Smechr0101492.1,Smechr0103883.1,Smechr0300962.1,Smechr0302449.1,Smechr0303078.1,Smechr0800056.1,Smechr0801929.1,Smechr1001491.1,Smechr1002390.1,Smechr1101935.1,Smechr1102175.1,Smechr1200108.1
GO:0051186	cofactor metabolic process	BP	0.0372418	0.635668	15	93	1554	16661	Over	4	Smechr0101490.1,Smechr0101492.1,Smechr0103883.1,Smechr0103896.1,Smechr0300962.1,Smechr0302449.1,Smechr0303078.1,Smechr0800056.1,Smechr0801929.1,Smechr1001491.1,Smechr1002390.1,Smechr1100454.1,Smechr1101935.1,Smechr1102175.1,Smechr1200108.1
GO:0006813	potassium ion transport	BP	0.0376884	0.635668	9	47	1554	16661	Over	7	Smechr0100701.1,Smechr0103753.1,Smechr0201872.1,Smechr0302252.1,Smechr0700123.1,Smechr0802045.1,Smechr1100117.1,Smechr1101618.1,Smechr1102289.1
GO:0005267	potassium channel activity	MF	0.0403039	0.635668	5	21	1554	16661	Over	8	Smechr0100701.1,Smechr0103753.1,Smechr0201872.1,Smechr0700123.1,Smechr1100117.1
GO:0030145	manganese ion binding	MF	0.0411626	0.635668	6	28	1554	16661	Over	7	Smechr0100845.1,Smechr0100905.1,Smechr0302043.1,Smechr0900355.1,Smechr0902464.1,Smechr1201709.1
GO:0004356	glutamate-ammonia ligase activity	MF	0.0443215	0.635668	3	9	1554	16661	Over	7	Smechr0602616.1,Smechr1000437.1,Smechr1102609.1
GO:0018342	protein prenylation	BP	0.0459134	0.635668	2	4	1554	16661	Over	5	Smechr0100099.1,Smechr0600550.1
GO:0000062	fatty-acyl-CoA binding	MF	0.0459134	0.635668	2	4	1554	16661	Over	4	Smechr0101027.1,Smechr0800743.1
GO:0000275	mitochondrial proton-transporting ATP synthase complex, catalytic core F(1)	CC	0.0459134	0.635668	2	4	1554	16661	Over	4	Smechr0200739.1,Smechr0300024.1
GO:0000381	regulation of alternative mRNA splicing, via spliceosome	BP	0.0459134	0.635668	2	4	1554	16661	Over	8	Smechr0201756.1,Smechr0301018.1
GO:0080009	mRNA methylation	BP	0.0459134	0.635668	2	4	1554	16661	Over	6	Smechr0201756.1,Smechr0301018.1
GO:0070072	vacuolar proton-transporting V-type ATPase complex assembly	BP	0.0459134	0.635668	2	4	1554	16661	Over	9	Smechr1100484.1,Smechr1200628.1
GO:0016833	oxo-acid-lyase activity	MF	0.0459134	0.635668	2	4	1554	16661	Over	5	Smechr0102298.1,Smechr0302449.1
GO:0031365	N-terminal protein amino acid modification	BP	0.0459134	0.635668	2	4	1554	16661	Over	7	Smechr0300117.1,Smechr0702558.1
GO:0006259	DNA metabolic process	BP	0.0464024	0.635668	43	342	1554	16661	Over	5	Smechr0100198.1,Smechr0100427.1,Smechr0100472.1,Smechr0101043.1,Smechr0101223.1,Smechr0101814.1,Smechr0102038.1,Smechr0103217.1,Smechr0103932.1,Smechr0200545.1,Smechr0202103.1,Smechr0300065.1,Smechr0300116.1,Smechr0300511.1,Smechr0302316.1,Smechr0303463.1,Smechr0401304.1,Smechr0401494.1,Smechr0402499.1,Smechr0402547.1,Smechr0500528.1,Smechr0501832.1,Smechr0502412.1,Smechr0502685.1,Smechr0600549.1…
GO:0071805	potassium ion transmembrane transport	BP	0.0479555	0.635668	6	29	1554	16661	Over	5	Smechr0201872.1,Smechr0302252.1,Smechr0700123.1,Smechr0802045.1,Smechr1101618.1,Smechr1102289.1
GO:0008146	sulfotransferase activity	MF	0.0482883	0.635668	5	22	1554	16661	Over	5	Smechr0101267.1,Smechr0200504.1,Smechr0301404.1,Smechr0400991.1,Smechr1200246.1
GO:0006812	cation transport	BP	0.0485278	0.635668	38	297	1554	16661	Over	5	Smechr0100083.1,Smechr0100198.1,Smechr0100701.1,Smechr0103753.1,Smechr0103927.1,Smechr0104015.1,Smechr0104199.1,Smechr0200739.1,Smechr0200746.1,Smechr0201872.1,Smechr0202118.1,Smechr0300024.1,Smechr0301431.1,Smechr0301711.1,Smechr0302252.1,Smechr0303492.1,Smechr0401682.1,Smechr0402392.1,Smechr0501342.1,Smechr0502548.1,Smechr0602685.1,Smechr0603198.1,Smechr0700123.1,Smechr0701790.1,Smechr0701906.1…

## Sheet: KEGG enrichment
KEGG enrichment of the SV-genes
MapID	MapTitle	Pvalue	AdjustedPv	x	y	n	N	EnrichDirect	GeneIDs
map00250	Alanine, aspartate and glutamate metabolism	0.00195054	0.393182	19	110	1271	14817	Over	Smechr0102050.1 Smechr0302366.1 Smechr0302830.1 Smechr0400641.1 Smechr0502136.1 Smechr0502362.1 Smechr0601957.1 Smechr0602616.1 Smechr0700081.1 Smechr0701286.1 Smechr0800980.1 Smechr0900741.1 Smechr1000437.1 Smechr1001478.1 Smechr1002390.1 Smechr1100946.1 Smechr1102609.1 Smechr1201498.1 Smechr1201937.1
map01230	Biosynthesis of amino acids	0.00271053	0.393182	50	387	1271	14817	Over	Smechr0100213.1 Smechr0100220.1 Smechr0100324.1 Smechr0101105.1 Smechr0104050.1 Smechr0104051.1 Smechr0200022.1 Smechr0201080.1 Smechr0201596.1 Smechr0201599.1 Smechr0302495.1 Smechr0303220.1 Smechr0400641.1 Smechr0401063.1 Smechr0401547.1 Smechr0401757.1 Smechr0402045.1 Smechr0500541.1 Smechr0501075.1 Smechr0502136.1 Smechr0502683.1 Smechr0600023.1 Smechr0601845.1 Smechr0602453.1 Smechr0602616.1…
map01130	Biosynthesis of antibiotics	0.00418629	0.393182	90	788	1271	14817	Over	Smechr0100213.1 Smechr0100220.1 Smechr0100324.1 Smechr0100330.1 Smechr0100545.1 Smechr0101105.1 Smechr0101393.1 Smechr0101876.1 Smechr0102050.1 Smechr0102795.1 Smechr0103294.1 Smechr0104050.1 Smechr0104051.1 Smechr0200022.1 Smechr0200257.1 Smechr0200871.1 Smechr0200920.1 Smechr0201080.1 Smechr0201084.1 Smechr0201269.1 Smechr0201404.1 Smechr0201596.1 Smechr0201599.1 Smechr0202416.1 Smechr0300822.1…
map00220	Arginine biosynthesis	0.0101092	0.448812	12	66	1271	14817	Over	Smechr0100324.1 Smechr0201596.1 Smechr0201599.1 Smechr0400641.1 Smechr0401547.1 Smechr0502136.1 Smechr0602616.1 Smechr0800980.1 Smechr0900741.1 Smechr1000437.1 Smechr1001478.1 Smechr1102609.1
map00020	Citrate cycle (TCA cycle)	0.0102497	0.448812	16	98	1271	14817	Over	Smechr0102795.1 Smechr0302041.1 Smechr0302460.1 Smechr0303078.1 Smechr0401345.1 Smechr0500146.1 Smechr0502240.1 Smechr0700206.1 Smechr0700400.1 Smechr0700879.1 Smechr0701800.1 Smechr0801929.1 Smechr0900344.1 Smechr1002631.1 Smechr1002719.1 Smechr1101465.1
map03013	RNA transport	0.0104357	0.448812	47	381	1271	14817	Over	Smechr0100395.1 Smechr0101782.1 Smechr0102576.1 Smechr0103419.1 Smechr0103888.1 Smechr0200969.1 Smechr0201676.1 Smechr0203214.1 Smechr0300576.1 Smechr0300981.1 Smechr0301287.1 Smechr0301452.1 Smechr0301891.1 Smechr0302098.1 Smechr0303358.1 Smechr0303531.1 Smechr0303725.1 Smechr0400935.1 Smechr0401429.1 Smechr0402340.1 Smechr0402533.1 Smechr0402537.1 Smechr0500093.1 Smechr0500496.1 Smechr0500972.1…
map00300	Lysine biosynthesis	0.0111276	0.448812	6	23	1271	14817	Over	Smechr0100220.1 Smechr0104050.1 Smechr0104051.1 Smechr0303220.1 Smechr0401063.1 Smechr1200134.1
map00130	Ubiquinone and other terpenoid-quinone biosynthesis	0.0290937	0.800594	14	90	1271	14817	Over	Smechr0101284.1 Smechr0101869.1 Smechr0201768.1 Smechr0302449.1 Smechr0302565.1 Smechr0302719.1 Smechr0303674.1 Smechr0402114.1 Smechr0402125.1 Smechr0700322.1 Smechr0702606.1 Smechr0900199.1 Smechr1101935.1 Smechr1200136.1
map02026	Biofilm formation - Escherichia coli	0.0337482	0.800594	6	29	1271	14817	Over	Smechr0201286.1 Smechr0602166.1 Smechr0701462.1 Smechr0802044.1 Smechr0802512.1 Smechr0901654.1
map03050	Proteasome	0.0352879	0.800594	17	118	1271	14817	Over	Smechr0100068.1 Smechr0300292.1 Smechr0300833.1 Smechr0303627.1 Smechr0401300.1 Smechr0402367.1 Smechr0500439.1 Smechr0502428.1 Smechr0700073.1 Smechr0801960.1 Smechr0902066.1 Smechr1001284.1 Smechr1100847.1 Smechr1101531.1 Smechr1102624.1 Smechr1201569.1 Smechr1201776.1
map01120	Microbial metabolism in diverse environments	0.0386998	0.826355	73	674	1271	14817	Over	Smechr0100048.1 Smechr0100120.1 Smechr0100220.1 Smechr0100545.1 Smechr0100984.1 Smechr0101303.1 Smechr0101526.1 Smechr0102795.1 Smechr0103294.1 Smechr0103615.1 Smechr0104050.1 Smechr0104051.1 Smechr0200257.1 Smechr0200871.1 Smechr0200920.1 Smechr0201080.1 Smechr0202416.1 Smechr0302041.1 Smechr0302366.1 Smechr0302460.1 Smechr0302830.1 Smechr0303078.1 Smechr0303220.1 Smechr0303268.1 Smechr0400466.1…
