# Supplementary material for: A high-quality chromosome-level genome assembly reveals genetics for important traits in eggplant
Source: Hortic Res. 2020 Sep 21;7:153. doi: 10.1038/s41438-020-00391-0 (PMC7506008; doi:10.1038/s41438-020-00391-0)
Supplement: Supplementary file 13 — Table S8 [file 41438_2020_391_MOESM13_ESM.xlsx]

## Sheet: all.num.stat
Detailed information of the number of genes in each categories of the NBS gene family in the four solanaceae crops
Domain	S. melongena-HQ	S. melongena-67/3	S. aethiopicum	S. lycopersicum
LRR-NBS	4	4	11	9
LRR-NBS-LRR	9	9	10	8
LRR-NBS-LRR-NBS	0	0	1	0
NBS	133	111	219	81
NBS-LRR	114	82	145	100
NBS-LRR-NBS	0	0	0	0
NBS-LRR-TIR-NBS-LRR	0	0	1	0
NBS-TIR	0	0	0	0
NBS-TIR-NBS	0	0	0	0
TIR-NBS	10	8	16	6
TIR-NBS-LRR	30	34	31	17
TIR-NBS-LRR-TIR-LRR	0	0	0	1
TIR-NBS-LRR-TIR-NBS-LRR	1	1	1	1
TIR-NBS-TIR-LRR	0	0	1	0
TIR-NBS-TIR-NBS-LRR	0	1	0	0
class_num	7	8	10	8
total_num	301	250	436	223

## Sheet: S. melongena-HQ
#ID	domain	chr	start	end	cds	pep
AT3G14470.1_Sme	NBS-LRR	E12	66354744	66357343	TTAGCGGTTGGTGGTGCGTTTCTCTCTTCGGCTTTGAATGTTCTCTTTGATAGGCTTGCTCCTAAGGGTGATCTGCTCAACCTGTTTCAGAAGCGTAAGAATGATGTTCGGCTCCTAAACAAGCTGAGAATGACTTTGCTTGGTCTTCAAGCTGTGCTGACTGATGCGGAGAATAAACAGGCATCAAATCCGCTGAGTCTCTGGCTTAATGAGCTTAGAGACGCTGTAGACTCTGCTAAAAACTTCATCGAAGAAGTCAAGTATGAAGCTTTGAGACTTAAGGTGGAAGGTCTGCATCAAAATCTTGCAGAAACAACCAGCAACCAGCAAGTAACTGATGATTTTTTTGTTAACATAAAGGACAAGTTGGAAGACACTATTGAAACATTGAAGGATATG…	LAVGGAFLSSALNVLFDRLAPKGDLLNLFQKRKNDVRLLNKLRMTLLGLQAVLTDAENKQASNPLSLWLNELRDAVDSAKNFIEEVKYEALRLKVEGLHQNLAETTSNQQVTDDFFVNIKDKLEDTIETLKDMQEQIGGLGLKEHFVSTKKETRTPSTSLVDDSEIFGRQKEIQNLIDRLLSEDANGKNLVVVPIVGMAGMGKTTLAKAVYNAERVKNHFPLKAWFCVSETYDAFKITKGLLQDIGSYDAKDDNNLNKLQVKLKESLKGRFLVVLDDVWNDNYNEWDGLRSLFAQGDKGSKIIATTRKESVALMMANEQISMGKLSTAVSWSLFKRHAFENMDPMGHPELEEIGKQIAAKCKGLPLALKTLAGMLRSKSEVEEWKRILRSELWKLPDDD…
AT3G46710.1-D3_Sme	NBS-LRR	E11	96509665	96512160	ATGGTTGATGCTGTTGTGTCATTTGCAGTTGAAAGATTGGGCGATTTCCTCATACATCAACTTTCCCTGCGTGAAAGTCTCAGAAATGAAGTTACATGGCTGAGAAATGAGCTACGCTTCATGCAGGCTTTCATAAGGGATGCAGAACAAAAGCAATGTGATGGTGATGAAAGAGTTCAACAATGGGTGATTGAGATCAATTCTATTGCTAATGACGCTGTTGCTGTACTCGAGACTTACAGCTTCGAGGCTAGTAATGGTGACGATGATAGATTTGCTAGTCGTCTCAAGGGTTGCGCTTGCATATGTAGGAAGGAAAAGAAATTCTACAATGTCTCCAAGGAGATCCAATCACTCAAGCAAAGAATAACAGATATCTCTCGGAAACGAGAGACTTAT…	MVDAVVSFAVERLGDFLIHQLSLRESLRNEVTWLRNELRFMQAFIRDAEQKQCDGDERVQQWVIEINSIANDAVAVLETYSFEASNGDDDRFASRLKGCACICRKEKKFYNVSKEIQSLKQRITDISRKRETYGITNINNNTGEGPSNQVTTLRRTTSYVDDQDYIFVGFKDVVQTLLSQLLKPEPRRSILSIYGMGGLGKTTLARNLYISDDIRSSFPTRAWICVSQEYNTMDLLRNIIKSIQGRTKEILELLERMTEGDLEIHLRHLLGGHRYLVVVDDLWQTEAWESLKRAFPDSKNGSRVIITTRKEDVAERADGRGFVHKLRFLSQEESWDLFCRKLLDVRAMASAMERLAKEMVDKCGGLPLAIVVLSGLLSHKRGLEQWQMVKDHLWKNIIE…
AT4G12010.1-D7_Sme	TIR-NBS-LRR	E05	78722089	78726029	TCTCAAGCTTCTTCTTCCAAAATTTGCAAGTACGATGTCTTTTTGAGTTTTAGAGGTCAAGATACACGTAGAAATATTGTGAGTCATCTCTATAATGCTCTACAACAAAGAGGGATCCGCACTTTTAAAGATGATGAACGACTAGAAACAGGAAAATCAATTTCTGATGAACTTTTGAAAGCCATAGAAGAGGCCAGATTCGCGGTCGTAATATTTTCAAAAAGCTATGCATCGTCAAGATGGTGCTCAGAGGAGCTTGCACACATCATAAAGTGTAAAAATGAAATGGAGCAGATTGTGATTCCAGTCTTCTATGATGTGAGTCCATCGGATGTGCGCCATCAAAATCCCCCATTCGCTGATTCATTTTCCCAACACGAGGGAAAATACAAAGATGAT…	SQASSSKICKYDVFLSFRGQDTRRNIVSHLYNALQQRGIRTFKDDERLETGKSISDELLKAIEEARFAVVIFSKSYASSRWCSEELAHIIKCKNEMEQIVIPVFYDVSPSDVRHQNPPFADSFSQHEGKYKDDTEKVQRWRDAFVEAGKLSGYHLPNFKDEAECIKKLVDDIFPKSLQIISPLPERLVGMKSQVEKVTSLLDMESNAVRSIGIWGMGGIGKTEIANVLHQRYRHQFEADCFLGDVGKHHQRLTWLQEVVIWKLLGERMTVTSEYEGMNILMNRLRWKKILLILDDVNHQQQLECLVGGPEWFGMGSRIVLTARDKNMLISHVGENVYEVQLLSEDEALELFSWHAFKEKSPKEDFVELSIQVVKHANGLPLALKVLGSSFYGKDKKHWR…
AT5G22690.1_Sme	TIR-NBS-LRR	E11	1485181	1489941	TCACAACTATGTCCTCGATGGAAGTACGATGTCTTTCTAAGTTTTAGAGGTGAGGACACTCGTGAAACATTTACGGGTCACTTGTATGAAGGTTTGAAAAATAGGGGAATATACACCTTTCAAGATGATAAAAGGCTAGAGCAAGGTGATTCCATTCCAAAAGAACTAATGAAAGCTATTGAAGAGTCTCAAGTTGCACTCCTCATTTTTTCAAAGAATTATGCTGCATCGTGTTGGTGCTTGAGTGAACTAGTTAAGATTATGGAATGTAAAGAGAAAAATCGACAAACAGTCATACCAATTTTCTATCACGTGGATCCATCACATGTGAGATACCAAAGTAAGAGCTTTGCAGAAGCATTCACAAAACACGAATTAAGGTTCAAGGATGATGCTGAG…	SQLCPRWKYDVFLSFRGEDTRETFTGHLYEGLKNRGIYTFQDDKRLEQGDSIPKELMKAIEESQVALLIFSKNYAASCWCLSELVKIMECKEKNRQTVIPIFYHVDPSHVRYQSKSFAEAFTKHELRFKDDAEGMQKVQGWKTALTAAANLKGCDIRDRIESDCIQDIVDQVSSKLCKASVSFLPNVVGINTHLENVNSLLEMEVNDVRIVGIWGMGGVGKTTIARAIFDTLSPQFDGACFLADIKENKNGLHSLQNILLSELLRKKDDYVHNKEDGKHMIARRLRFKKVLIVLDDIDHRDHLDYLAGDVCWFDKGSRIIATTRDKHLIGKNDVIYEVTPLLNHDAIKLFHQYAFKEEVPGECFKKLSLEVIDHAKGLPLALKVWGSFLHKRDINEWRS…
AT5G45230.1_Sme	TIR-NBS-LRR	E06	79112311	79122770	ATGGGTACCCGTAAAGAATTGAACCAAAAATGGAAATATGACGCCTTCTTGAGCTTTAGAGGTGAAGATACCCGCAACAATTTTGTTTCCCATCTCCACAAACGCTTGGAAGAGAGAGGATTCAACGTATTCAAAGACGATGAGAAGCTTGAAAGAGGAAGACCCATTTCTGCAGAACTATTGAAAACCATAGAAGAATCCAGAATTGCAATTATCGTCTTCTCTGAGAACTATGCTTCGTCCAAATGGTGCTTGGAGGAACTCACCAAAATTATGGAGTGTGCTGAAAAGAACGGACAGGAAGTGATCCCAATATTCCACAATGTCGACCCATCAGATGTACGCCGGCAAAGCAATAGAGTTGCGTTAGCACTGGCCAGACTCGAGGCAGATCTGAAT…	MGTRKELNQKWKYDAFLSFRGEDTRNNFVSHLHKRLEERGFNVFKDDEKLERGRPISAELLKTIEESRIAIIVFSENYASSKWCLEELTKIMECAEKNGQEVIPIFHNVDPSDVRRQSNRVALALARLEADLNCSDLGKVQRWKDALCKAANIAGWDVGKTANSYHIFTYHRNEAECIDQIINKKFQNLHHTVSANEKYLVGIESRTGGVESLLKVGLGGVRFVGIRGMGGVGKTTVARKIFDNISNQFQGSCFLANVREDSKKHGMKHLQMTLLSRILNEKSMNLASFYEGADMIKRKLCRRKVLVIFDDVDDDHQLEYLVGNHDWFGDGSRIITTTRNADLLRCHDALYSVPELAKCEALELFSWYAFRNRTPDKEFFKFSKSVVDYAKGLPLALMV…
AT5G46470.1_Sme	TIR-NBS-LRR	E11	1542955	1548037	ATGGCATCTTCTTCTTCTGTGAGTGATTCACAATTATGTCCTCCATGGAAGTACGATGTCTTTCTAAGCTTTAGAGGTGAGGACACTCGTGAAATATTTACGGGTCACTTATATGAAGGTTTGAAAAATAGGGGAATATACACCTTTCAAGATGATAAAAGGCTAGAGCAAGGTGATTCCATTCCAAAAGAACTCATGAAAGCTATTGAAGAGTCTCAAGTTGCACTCCTCGTTTTTTCAAAAAATTATGCTACATCGAGTTGGTGCTTGAGTGAACTAGCTAAGATTATGGAATGTAAAGAGAAAAATCGACAAACAGTCATACCAATTTTCTATCACGTGGATCCATCACATGTGAGATACCAAAGTAAGAGCTTTGCAAAAGCATTCGCCAAACAC…	MASSSSVSDSQLCPPWKYDVFLSFRGEDTREIFTGHLYEGLKNRGIYTFQDDKRLEQGDSIPKELMKAIEESQVALLVFSKNYATSSWCLSELAKIMECKEKNRQTVIPIFYHVDPSHVRYQSKSFAKAFAKHELRFKDDVEGMQKVQGWRTALSAATNLKGNILVLFYRIKSDCIQDIVDQVSSKLCKASVSFLPNVVEINNHLEKVNFLLEMEVNDVRIMGIWGMGGVGKTTIARAIFDTLSPQFDGACFLADIKENKGGLHSLQNILLSELLRKKDDYVHNKEDGKHMIARRLRFKKVLIVLDDIDHRDHLDYLAGDLCWFDKGSRIIATTRDKHLIGKNDIIYEVTPLLKHDAIKLFQQYTFKEEVPGECFKKLSLEVIDHAKGLLLALKVWGSF…
evm.model.scaffold11401.35-D3_Sme	NBS	E11	6148655	6151306	ATGGCTTATGCTGCTCTTTCTTCACTTATCTACACATTGGAACAACGCTTGAAACCCAATCAATCTTTGATTTGTCGAAGCTGTATACAACAACATGTTCAATCTCTCTATGAGAATCTTTCTCATCTGCAACTTTTCCTTGAGGATACTACTACCAACGATATTCAAACTCTTAAGGTATGTAATTCACTAGTATATATATGCATCTCTTTAATATTAATTAATTTATCGAGTTTCAATTTCAAGGTTATAGAAAAGAGGATCAGAAATGTAGTATATAGAGCAGAAGATAAAGTTGATTCAGCTCTAAGAAGGATTGTTCTAGGAAATAGCAGAAAGAACAGAGAAAGGGCTTGTAAATTCTTCAAGGAAGAATTGCTAGAAGTGGAAGAAGATGTT…	MAYAALSSLIYTLEQRLKPNQSLICRSCIQQHVQSLYENLSHLQLFLEDTTTNDIQTLKVCNSLVYICISLILINLSSFNFKVIEKRIRNVVYRAEDKVDSALRRIVLGNSRKNRERACKFFKEELLEVEEDVHSLRKEVMQIEFNKHGSRSTELATPSLSSQDKSIVGMEDEFNTILDCLTSQTDELTVIPIFGMGGIGKTTLARKVYDDSRIRSRFDKHAWVTISEEYNERQMLLQVVSSITTRSHQEMSNDELMEIVYRDLKGRRFLIVIDDIWSTDAWDQVQRIFPNDDNRSRILLTTRLKHVVDYVSCPGFPPHCKSFLSLEDSWNLFTKKIFKKDPYPPHLEETAKHIVQQCQGLPLSIVVVAGLVGKMEPTHDNLKRVEENLKSLFGTVSEQ…
evm.model.scaffold15981.60_Sme	NBS	E11	6854407	6857019	ATGGCTTATGCTGCTCTTTCTTCACTTATGTACACATTGGAACAACTCTTGAAATCCAATCAATCTTTGATTTATCGAAGCTGTACACAACAACATGTTCAATCTATCCATCAAAATCTGTCTGATCTGCAGCTTTTCCTTGAGGATACTACTACCAAGGATATTCAAACTCTTAAGGTATGTAATTCACTAGTGTATATATATATATATATCTCTTTAATATTAACTAATTTATCGAGTTTCAATTTCAAGGTTATAGAAAAGAGGATCAGAGATGTAGTACACAAAGCAGAAGATAACGTTGACTCAACTCTAAGTAGCATCATTGTAGCTGATTCCACAGAGAATAGAGAAAGGGCTTGTGAACTCTTCGAGGAAGAATTGGTAAAAGTGGAAGAA…	MAYAALSSLMYTLEQLLKSNQSLIYRSCTQQHVQSIHQNLSDLQLFLEDTTTKDIQTLKVCNSLVYIYIYISLILTNLSSFNFKVIEKRIRDVVHKAEDNVDSTLSSIIVADSTENRERACELFEEELVKVEEDVHSLRKEVMHIEFNKHGSKSAELATTSSSSQEKSTIEENTIVGMEDDFNAILDCLTSQTDELTVIPIFGMGGIGKTTLARKVYDDPYIHSRFDKHAWVTISEEYNERQMLLEVVSSITTRSHQEMSNDELMEIVYRGLKGRRFLIVIDDIWSTEAWDRMQRMFPNDDNKSRILLTTRLKYVADYVSCPDFSPHCKSFLSLDDSWNLFTEKVFNKDRCPSHLEETGKHIVKQCQGLPLSVVVVAGLVGKMDPTYENWKEVEENMNS…
evm.model.scaffold199168.1-D10_Sme	NBS	E05	25761396	25761686	TTGGGTAAAACAACTCTAGCTAACAAATTATTTCATGATCCATTAGTTGGCTCTCATTTTAATGTCCATGCCCAATGTTGTGTATCTCAAATATATACACGGAAGAACTTGTTACTAACCATTCTTTGTGATGTTAAGAAGGGTACATTTATAAGTGATGAATCACTAGAGAATGAATTAGCAGACATGTTGCAGAAACTTTTAAAAGTTCAGAGGCACCTTATCCTTATTGATGATGTCTTGGAAACTGCTGCATGGGATGATCTATACCCTTGCTTCTGTGATGTCAAT	LGKTTLANKLFHDPLVGSHFNVHAQCCVSQIYTRKNLLLTILCDVKKGTFISDESLENELADMLQKLLKVQRHLILIDDVLETAAWDDLYPCFCDVN
evm.model.scaffold2839.14_Sme	NBS	E11	99220195	99221268	GCAGCTTATAGTGCTGTAATGTCTCTTCTTCAAACTCTTGACGAACGAAATATTTATGAACTCTTTCATGTTCACACTGCTGAAACGCTCGATTCTCTTCGTGCTACTGCTGAATATTTCCTAAAAGTTTTTGATGAATTTGAACCTCGAAAAATCAAATCTTTGGAGGAAAAAATTAGAGATGCTGGTAGTGAGGCAGAAGATGTTGTTGAGCTGAAAACTTGTCAAATCATCAATGGTTTAAGCTGGACGTTTGGAATTTTACAACACCAGGATTTGATACCAGTTGTTGAAAAAATGGATAATATAAAGAAACAAGTGATGGAGATTGTTTCACGTGATGCTCATGATCAAGTTCTTGAATTATCTCGGGATTCCTCGATTGGCACTTCTACTGCA…	AAYSAVMSLLQTLDERNIYELFHVHTAETLDSLRATAEYFLKVFDEFEPRKIKSLEEKIRDAGSEAEDVVELKTCQIINGLSWTFGILQHQDLIPVVEKMDNIKKQVMEIVSRDAHDQVLELSRDSSIGTSTASYPMLEDDIVRGLDDDLEFIVERLKGCQRDLDVVTISGMGGMGKTTLARKAYHHQRIRYHFDVLAWVTISQEFRYRNVLLELLHCISKKTDIVNSKDYDKMDESELADVVQKSLKGRRYLVVVDDIWSTDVWDGIREIFPDYNNRSRILLTTRETKVAVYANTCSPHXMSPFSLENGWRLLCDIVFGPKHEHPPKLEEIGKKIVEKCQGLPLTISVIAGHLSKVA
evm.model.scaffold31041.14_Sme	NBS	E12	2879361	2882009	GCTAGTGTTGCTTCTCTTATGAGAACAATGGGATTAGTCTTGGCATCGGAGTCGCCAATGGGATCTCTAATTGGTGATCACAGAGAAGAATTTGTTGCTTTTCATGAAAAAGTCAGTTTCTTGGAAGTATTTCTCAAGAACTTTGAAAAAAACAACAATTCTGGGAAAATGACAGATATGGAAGCACAGATAAAAGAACTTGCAACTATTGTTGAACACACAATTCAACTGAAACTAACACAAATCCACCTTTTCGAAAATGATGAAATGCAGAGAGAAACGATACGCGAGAGCCTTTGTGATAGCTTAAAACAAGTGGCGGTGGCATTTGATATTGCACAAAAAGAGTCACCAAAGTTTCAAGATAAAGGCAAATATGCACCAAAGGAATCTTTGGTT…	ASVASLMRTMGLVLASESPMGSLIGDHREEFVAFHEKVSFLEVFLKNFEKNNNSGKMTDMEAQIKELATIVEHTIQLKLTQIHLFENDEMQRETIRESLCDSLKQVAVAFDIAQKESPKFQDKGKYAPKESLVQDSSSGTHTPSMVGRDDQRKRILVELTQYGGSSGELKVIPIVGMGGIGKTTLAREVYNDAFVQSHFDVRAWATISQQHNMQEILLSLLSSTKGDKFDMDDESVLADMLQKSLKGKRYLIVLDDMWKSEAWDDLRLCFPSENNGSRILLTTRNTEVACSAGTENLSMQMCLMDLDESWNLFESIARADEALPSEFETIGVQIVDQCHGLPLTIVVVAGLLKSTRTIEYWENVAKNVKSITNDPDKQCLDVLGLSYNHLTSDLKACLL…
Migut.A00949.2.p-D6_Sme	NBS-LRR	E10	1997110	1999056	TTAGTGGGGTTTGAAAATCATGCAGAAATTATAAAAAAGGTTTTGATAGGAGGACCAATGAGTCTGGACGTTATCTCGATTCTTGGAATGGCTGGAATAGGCAAAACAGCTCTGGCTAGAAAGATATACAATAGTCATTCTATTATTGATCGTTTTGAGGTTCGAGCTTGGTGTTATGTTTCAGAAGTATACTTAAGGAGAAAGTTGTCGATTGAGATTCTAAGACAAATAACAGGTGATCATCATAAGTATGTTGATGTGGATGATCCTGGAAACATATTGCGGAAGCTTCTATACGGAAAAAGATATCTCATTGTTGTAGACAACATATGGGAAATCAAGGCATGGGATGATTTGCAAACATATTTTCCTGATGGTAATAATGGAAGTCGAATAATA…	LVGFENHAEIIKKVLIGGPMSLDVISILGMAGIGKTALARKIYNSHSIIDRFEVRAWCYVSEVYLRRKLSIEILRQITGDHHKYVDVDDPGNILRKLLYGKRYLIVVDNIWEIKAWDDLQTYFPDGNNGSRIIVTTRDGGVAYYMKSFSKPYSLPFLNEEKSWELLRKKVFQGENNSCPLELQNVGQLVAKQCKGLPSLIISIAGILSSKGREASLWLEVARDISSHAFEMETSMKTIQSSYDLLPDHLKPCLLYMGLFPKGYQIPVSDLLKWWIAEGFVQEGDALKLEKLSERCLNHLFGRSLVVVSKRSFDGAMKCCILIDQVREFCLRKITEEKFMQLIPPYQSRHEQRLCMYVHDTLRSGHFEQSQEFIVHPKFTRLDRKNPFCLLNNLRLVRVL…
Migut.C00048.1.p_Sme	NBS-LRR	E12	70485462	70489412	GAGGCAATTGGTGGCATATTTCTCTCTTCAGCTTTGGGCGTTCTGTTTGATAGACTTGCTCCAAACGGTGATCTGCTCAACATGTTTCAGAAGCGTAAGGATGATGCTCAGCTCTTAGACCAGCTGAGAACCACTTTGGTTGGTCTTCAAGCTGTGCTGAGTGATGCAGAGAATAAGCAGGCAGCAAATCCATCTGTGAGCCAGTGGCTTAATGAGCTTCGAGATGCTATCGACTCTGCTGAAAACTTTATTGAAGAAGTCAATTATAAAGCTTTGAGGCTTAAGGTGGAAGGCAAGAAAAAAAATCTTGCACAAACATTATTGAAACATTGTACAATTTGCAGCCTGTGCGTGCGTGATGATTTTTCTCTCACGTTGAGAGAAACCAGTGCAAGATTG…	EAIGGIFLSSALGVLFDRLAPNGDLLNMFQKRKDDAQLLDQLRTTLVGLQAVLSDAENKQAANPSVSQWLNELRDAIDSAENFIEEVNYKALRLKVEGKKKNLAQTLLKHCTICSLCVRDDFSLTLRETSARLKVLEEQIGHLGLKEHFVSTKQEPRTPSTSLVDDSDIVGRQNEIKDLIDRLLSEDANGKNLAVVPIVGMGGLGKTTLAKAVYNDQRVKNHFPLKAWYCVSEAYDPLGITKGLLQEIGAFDPKDDNNLNRLQVKLKESLRGKKFLVVLDDMWNDNYNEWGDLRNLFVQGAIGSKIIVTTRKESVALMMGNDQISMDNLSIEVSWSLFKRHAFENMDPMEHPELEDVGKQIAAKCKGLPLALKTLAGMLRSKSEAEEWKRVLRSQIWEL…
Migut.D01503.1.p-D4_Sme	NBS	E11	6583507	6589299	AGATCTACAGAATTAGCAACACCTTCCTTATCATCAAACGATAAAAGTACAATTGTTGGGATAGAGGATGAATTCAACACCATACTTGATTGCCTCACTTCCCAAACAGAAGAGCTAACTGTCATACCAATTTTTGGTATGGGCGGTATAGGTAAGACAACTCTTGCTAGAAAAGTTTATAATGATTCATATATTCGTTCTCGATTTGATAAACATGCATGGGTCACCATCTCCGAAGAATACAATGAGAGACAAATGCTACTTGAAATTGTCTCTTCAATTACTACGGGAAGCAATCAAGAAATGAGTGATGATCAACTAATGAAGATTGTGTATAGAGGTCTTAAGGGTAGGAGATTTCTAATTATCATAGATGATATTTGGAGTACTGACGCTTGG…	RSTELATPSLSSNDKSTIVGIEDEFNTILDCLTSQTEELTVIPIFGMGGIGKTTLARKVYNDSYIRSRFDKHAWVTISEEYNERQMLLEIVSSITTGSNQEMSDDQLMKIVYRGLKGRRFLIIIDDIWSTDAWDQVQRIFPNDDNKSRILLTTRLKHVVDYVSCPGFPPHCKSFLSLEDSWNLFTKKVFKKDPCPPHLEEIAKHIVQQCQGLPLSVVVVAGLVGRMEPTHENWKRVEENLKSLFGTVSEQCQSILSLSYNYLPQYLRACFLYVGGFPEDTEIHLIIRLWIAEQFVKSRSNKRLKVVAEEYLQELIDRSLILTGRQRCPNGRIQTCKIHDLLRQLCLREAHTENVVHIMKENVPDVIYDQRRVILLPDLQEKQAYPIRHSSGIIRIFISM…
Migut.D01535.1.p-D9_Sme	NBS-LRR	E05	5088163	5090391	AATATAATTGTCGGTTTTGAGGAGGAAAGAAAGTGGATAATTAGGAAGCTCACCAGCGGACCAGCTGAGATAGATGTCATTTCCATAGTCGGCATGCCAGGGCTTGGGAAAACTACTTTAGCTAATAGAGTTTATAACGAGAAGTGTATCGTTGAATATTTTGATGTTCGTGCTTGGTGCACAGTCGACCAGGAACAGGACGAGAAAAAGTTGTTGCAGAAAATTTATAATCAAGTCATTGGTTTGAAAGAAAGATTCAGCGAGGATGAAATAGATGATGATGATGAAATAGATGACGAAGTTGCTGATAAGCTGCGGAAACTACTATTCGGAAAGAGGTACCTTATTGTCTTGGATGACTTGTGGGATACCACAACATGGGATGAGATAAGAAGAACT…	NIIVGFEEERKWIIRKLTSGPAEIDVISIVGMPGLGKTTLANRVYNEKCIVEYFDVRAWCTVDQEQDEKKLLQKIYNQVIGLKERFSEDEIDDDDEIDDEVADKLRKLLFGKRYLIVLDDLWDTTTWDEIRRTFPSEFQKGSRVILTSRNKKVASHAKCHSDPLDLRLLRSEESWELLEKRIFREKSCPDELKDVGEKIAQECDGLPLVLDLIGGVIARKEKTQAAWLEILNNLSSFIFKDEEEVMKIVQLSYDHLPDHLKPCLIYLARYPKDKTIAISELKDLWSAEGLMEQTEMKVYMDELISSSLVLVSNNSSASPIFQIHDLVHDFCSRKARKEKLFVLTSSSVLSSSSSDLMSRGMAVHYDQHLPSSDVNFVLLDAEKENPYVKRLLSLKVYFS…
Migut.D01643.1.p-D8_Sme	NBS-LRR	E06	1245346	1247688	CTTTGGGCACATGTTTTAGACGTGGCATATGAGGCAAAAGATGTCATTGATTCCATTATTGTTCGAGATAATGGTCTCTTACATCTTATTTTCTCACTTCCCATTACCATAAAAAAGATGAACCTTATCAAAGAAGACATATGCAACTTACTTGACAAGATTCCCAAGAACAGGAGCCCCATTGTTGTAAACACTCCCAAGAAGCCAGTTGAAAGCAAGTCATCGACAACTGGTAAAATAACTGTAGGTTTTGAGGAGGAGACGAACTGGATACTTAAAAAGCTCACCAGTGGACCAAAAGATCTAGATGTCATTTCGATCACTGGTATGCCGGGTTCTGGTAAAACTACTTTGGCATACAAAGTATACAATGATAATTCAGTTTCAAGTCATTTCGAC…	LWAHVLDVAYEAKDVIDSIIVRDNGLLHLIFSLPITIKKMNLIKEDICNLLDKIPKNRSPIVVNTPKKPVESKSSTTGKITVGFEEETNWILKKLTSGPKDLDVISITGMPGSGKTTLAYKVYNDNSVSSHFDLRAWCTVDQDNDVTKLLYTILNQVNGSDSRLSENIDVADTLRKXLHGKRFLIVLDDVWDTTTWDELIRPFPKVEKGSRIILTTREMKVALNGTHNTDPLNLRLLRSEESWELLEKRAFGNESCPDDLLNVGKEIAENCKGLPLVADLIAGVIAGREKKKTVWLEVLNNLNSFILNSEVEVIKVIELSYEHLPDQVKPCLLYLASYPKDYALATITLIEILHPEGLLEQTEMKSVEEVMKVYLDILVSSSLVILVNDIGDYPTCQLH…
Migut.D01684.1.p-D5_Sme	NBS	E11	6172870	6174814	ATTGTTGGTATGGAGGATGAATTCAACACCATAATTGATCGCCTCACTGCCCATACAGAAGAGTTAACTGTCATACCAATTTTTGGTATGGACGGTATAGGTAAGACAACTCTTGCAAGAAAAGTTTATGATGATTCCTATATTCATTCTTGATTTGATAAACATGCTCTGGTTACTATCTCGGAAGAATACGATAAGAGAAAAATGCTTCTTGAACTTGTCTCTTCAATTACTACCAGAAGCAATCAAGAAAGAAGCAATCATGAAATGAGCAATGTTGAACTAATGGAGTTTGTGTATAGAGGTCTCAAGGGTAGAAGATTTCTAATTGTGATAGATGATATTTGTAATACTGAGGTTTGGGACCAAATGCAAAGAATATTCCCAAATGACGATAAT…	IVGMEDEFNTIIDRLTAHTEELTVIPIFGMDGIGKTTLARKVYDDSYIHSXFDKHALVTISEEYDKRKMLLELVSSITTRSNQERSNHEMSNVELMEFVYRGLKGRRFLIVIDDICNTEVWDQMQRIFPNDDNKSQILLTTWLKYVADHVSCPGFMPQCKSFLSLDDSWNLFENCPPHLEEIGKHIVKQCRGLPLSVVVVAGVIGKMDPTYENWRKVEENLNSFFGTVSEQCQSILSLSYRYLPQYLRACFLYVSGFPEDEEIKVSRLIRLWIAEKFVRGRSNKRLELVAEEYLQELIDRSLILVGEQRANGRIQTCKIHDLLRQLCLREAHTENVVHIMNMNVSEAIYDQRRVILVSDLQEKQVYPTRNSNGIIRTFISMQSFSSDFPKGIFSIVSQL…
Migut.D01696.1.p-D9_Sme	NBS-LRR	E05	5131346	5133327	GTCATTTCCATAGTCGGCATGCCAGGGCTTGGAAAAACTACTTTAGCTGATAGAGTTTATAAGGAAAGGTGTATCGTTGATCATTTTGATGTTCGTGCTTGGTGCACAGTCGACCAGGAACGTAACGAGAAAAAATTGTTGCAGAAAATTTACAATCAAGTGATTGGTTTGAAAGAAAGATGCAGTGAGGATGACATAGATGATGAAGTTGCTGATAAGCTGCGGAAACAACTATTCGGAAAGAGGTATCTTATTGTCTTGGATGACTTGTGGGATACCACAACATGGGATGAGATAAAAAGACCTTTTCCATCTGAATTTCAGAAAGGAAGCAGAGTTATTCTAACAAGTCGAAAAAAGGAAGTGGCTTTGCATGCAAAATGCCACAGTGATCCTCTT…	VISIVGMPGLGKTTLADRVYKERCIVDHFDVRAWCTVDQERNEKKLLQKIYNQVIGLKERCSEDDIDDEVADKLRKQLFGKRYLIVLDDLWDTTTWDEIKRPFPSEFQKGSRVILTSRKKEVALHAKCHSDPLDLRLLRPEESWELLERRIFREKSCPDELKDVGEKIARECDGLPLVLDLIGGVIARKEKTEAAWLEVLNNLSSFIFKDEEEVMKIVQLSYDHLSDHLKPCLIYLATFPKDEHTEMSELKHLWSAVGLMEQTDMKVYMDELISSSLVLVSSESHASPIFQIHDFCSRKTRKEKLFVLTSSSALSSSSSDLMPRGMTIHYDQHLPSSDVNFVLLDAEKENSYVKRLISLKVYFNDEYEEFPLHYKCHLRHLRLLKSLQLVDIPLTDCLL…
Migut.D01730.1.p-D4_Sme	NBS-LRR	E11	6259402	6261606	GAATTGCTAAAAGTGGAAGAAGATGTTCATTCTCTCAGGAAAGAGGTGATGCAGATCGAATTGAACAAGCATGGAAGCAGATCTACAGAATTAGCAACGCCTTCCTTAGCATCACAAGATAAAAGTACAATTGTTGGGATGGAGGATGAATTCAACACCATACTTGATTGCCTCACTTCCCAAACAGAAGAGCTAACTGTCATACCAATTTTTGGTATGGGCGGTATAGGTAAGACAACTCTTGCCAGAAAAGTTTATGATCATTCACGTGTTCGTTCTCGATTTGATAAACATGCATGGGTCACCATCTCCGAAGAATACAATGAGAGACAAATGCTACTTGAAGTTGCCTCTTCAATTACTGGGGGAAGCAATCAAGAAATGAGCAATGATCAACTA…	ELLKVEEDVHSLRKEVMQIELNKHGSRSTELATPSLASQDKSTIVGMEDEFNTILDCLTSQTEELTVIPIFGMGGIGKTTLARKVYDHSRVRSRFDKHAWVTISEEYNERQMLLEVASSITGGSNQEMSNDQLMETVRKGLMRSRFLIVIDDIWSTDAWDQMQRIFPNDDNKSRILLTTRLKHVVDYVSCPGFPPHCKLFLSLEDSWNLFTQKIFQKDPCPPHLEEIAKHIIDVTKLIRLWIAEQFVRERSNKRLEVVAEEYLQELIDRSLILTGRQRSPNGMIQTCKIHDLLRQLCLREAHTENVVHIMNANVPEVIYDQRRVILLTGPQEKQVYPIRHSSGIIRTFISMKYFRSDFSEGIFSIVSQLKLLKVLDVLSIEYDFSSVIPQLVHLRFVAA…
Migut.D01736.1.p_Sme	NBS	E11	6006933	6009287	TTATTGAGTTTCAATTTTAAGGTTATAGAAAAGAGGATCAGAGATGTAGTACACAAAGCAGAAGATAACGTTGATTCAACTCTAAGAAGCATCATTCTAGCAGATTGCACAGAGAATAGAGAAAGGGCTTGTGAACTCTTCGAGGAAGAATTGCTAAAAGTGGAAGAAGATGTTCATTCTCTCAGGAAAGAGGTGATGCTGATCGAGTTTAACAAGCATGGAAGCAGATCTACAGAATTAGCAACACCTTCCTTATCATCACAAGATAAAAGTACAATTGTTGGGATGGAGGATGAATTCAACACCATACTTGATTGCCTCACTTCCCAAATAGAAGAGCTAACTGTCATACCAATTTTTGGTATGGGCGGTATAGGTAAGACAACTCTTGCCAGAAAA…	LLSFNFKVIEKRIRDVVHKAEDNVDSTLRSIILADCTENRERACELFEEELLKVEEDVHSLRKEVMLIEFNKHGSRSTELATPSLSSQDKSTIVGMEDEFNTILDCLTSQIEELTVIPIFGMGGIGKTTLARKVYDDSRIRYRFDKHAWVTISEEYNERQMLLEIVSSITTGSNQEMSDDQLMEIVYRGLKGRRFLIVIDDIWSTGAWDQMQRIFPNDDNKSRILLTTRHKYVADYVCCPGFLPHCKSFLSLEDSWNLFTKKIFKNNSCPPHLEEIAKHIVQQCQGLPLSAVVVAGFVGKMDPTHENWKKVEENLNSLFGTVYEQCQSILSLSYNYLPQHLRACFLYVGGFPEDREIYVTKLIRLWIAEQFVKSRSNKRLEVVVAEEYLQELIDRSLIL…
Migut.D01799.1.p-D8_Sme	NBS-LRR	E06	1225501	1227756	CTTTTCTCACTTCCCATTACCATGAAAAAGATCGAGATTATCAAAGAAGACATCTCCAATTTACTTGACAAGATTCCCAAGAACAAGAACCTCATTGTTGTAAACACTCCCAAGAAGGCGGTCGAAAGCAAGTCATTGACAACTGGTAAAATAACTGTAGGTTTTGAGGAGGAGACAAACTGGATACTTAAAAAGCTCACCAGTGGACCAGCAGATCTAGATGTCATTTCGATCACTGGTATGCCGGGTTCTGGTAAAACTACTTTGGCGTACAAAGTATACAATGATAATTCAGTTTCAAGTCATTTCGACCTTCGTGCATGGTGCACAGTCGACCAAGATAATGATGTGACGAAATTGTTGTATACAATTCTTAATCAAGTTAATGACTCGGATTCA…	LFSLPITMKKIEIIKEDISNLLDKIPKNKNLIVVNTPKKAVESKSLTTGKITVGFEEETNWILKKLTSGPADLDVISITGMPGSGKTTLAYKVYNDNSVSSHFDLRAWCTVDQDNDVTKLLYTILNQVNDSDSRLSENIDVADTLRRRLHGKRFLIVLDDVWDTTTWDELIRPFPKVEKGSRIILTTREMKVALNGKHNTDPLNLRLLRSEESWELLEKRAFGNESCPDDLLNVGKEIAKNCKGLPLVADLIAGVIAGREKKRTVWLEVLNNLNSFILNSEVEVMKVIELSYEHLPDQVKPCLLYLASYPKDSALATFALIEILHPEGLVEHTEMKSVEEVMKVYLDILVSSSLVILFNDIGYYPTCQLHDLVHDFCLIKATKEKLFDDISSSVPSSSP…
Migut.D01800.1.p-D4_Sme	NBS	E11	7035619	7037822	TCCTTTTATGAAGAATTGTTGCAAGTGGAAGAACAAGTTCATTTTCTCAACAAAGAGGTGATGCAGATCGAGTTTAACAAGAATGGAAGCAGATCTACAGAATTAGCAACACCTTCCTTATCATCACAAGATAAAAGTACAATTGTTGGGATAGAGGATGAATTCAACACCATACTTGATTGCCTCACTTCCCAAACAGAAGAGCTAACTGTCATACCAATTTTTGGTATGGGCGGTATAGGTAAGACAACTCTCGCCAGAAAAGTTTATGATGATTCATATATTCGTACTCGATTTGATAAACATGCATGGGTCACCATATCCGAAGAGTACAATGAGAGACAAATGCTTCTTGAAGTTGTCTCTTCAATTACTACTGGAAGCCATCAAGAAATGAGC…	SFYEELLQVEEQVHFLNKEVMQIEFNKNGSRSTELATPSLSSQDKSTIVGIEDEFNTILDCLTSQTEELTVIPIFGMGGIGKTTLARKVYDDSYIRTRFDKHAWVTISEEYNERQMLLEVVSSITTGSHQEMSNDELMEIVYRGLKGRRFLIVIDNIWSTEAWDQMQRMFPNDDNKSRILLTTRLKYVADYVSCPDFSPHCKSFLSLDDSWNLFTEKVFNKDPCPPHLEETGKHIVKQCQGLPLSVVVVAGLVRKMDPTYENWKEVEENMNSFFGTVSEQCQSILSLSYNYLPQHLRACFLYVGGFPEDREISVTKLISLWIAEQFIKARSNKRLELVAEEYLEELIDRSLILTGTQRVIGGMITCKIHDLLRQLCLREAHAENVVHIMNGNVSEATYD…
Migut.D01929.1.p-D2_Sme	NBS	E12	2854307	2856514	GGAACACATACTCCGAGTATGGTGGGGCGTGATGATCAGAGGAAAAGGATACTGGTAGAACTGACTCGATATGGTGGTTCATCTGGTGAATTGAAAGTCATCCCAATAGTCGGGATGGGGGGCATTGGTAAAACAACTTTAGCAAGAGAAGTTTACAACGATGCATTTGTCCAATCTCATTTTCACGTCCGTGCCTGGGCTACTATTTCTCAACAACACAATGTGCAGGAAATTTTGTTGAGCCTTTTGTCTTCTACAAAGGGTGACAAATTTGACATGGATGATGAGTCAGTGCTTGCAGACATGCTACAAAAGAGTTTAAAGCGTAAGAGATATTTAATTGTATTGGATGACATGTGGAAGAGTGAAGCATGGGATGACTTGAGACTGTGTTTTCCA…	GTHTPSMVGRDDQRKRILVELTRYGGSSGELKVIPIVGMGGIGKTTLAREVYNDAFVQSHFHVRAWATISQQHNVQEILLSLLSSTKGDKFDMDDESVLADMLQKSLKRKRYLIVLDDMWKSEAWDDLRLCFPSENNGSRILLTTRNTEVACSAGTENLSMQMGLMDLDESWNLFESIARADEALPSEFETIGKQIVDQCQGLPLTIVVVAGLLKSTRTIEYWENVAKDVKSITNDPDKQCLDVLGLSYNHLTSDLKACLLYFGIFPEDSEISPKRLARLWMAEGFLKLENDLEGEANKCLQELVDRCLVLVIKRSLDETKIRSCKVHDLIYELCFRELTQSQDVFVMSDILPKVMMLGAEAQSSNHVPPERYRALLTPGYHHLIRGETNDDDYDLFNR…
Migut.D02044.1.p-D5_Sme	NBS	E11	6292321	6292967	ATTGTTGGGATGGAGGATGACTTCAACACCATGCTTGATCGCTTCACTTCCCAAACAGCCGAGTTAACTGTCATACCAATTTTTGGTATGGGCGGTATAGGTAAGACCACTCTTGCCAAAAAACTTGATGATGATTCATATATTCGTTCTCGATTTGATAAACATGCATGGGTCACTATCTCCGAAGAATACAATGAGAGACAAATGCTACTTGAAATTGTCTCTTCAATTACTACGGGAAGCAATAGCAATGATCAACTAATGGAGATTGTGTATAGAGATCTCAAGGGTAGGAGGTTTCTAATTGTCATAGATGATATTTGGAGTACTGACGCTTGGGACCAAATGCAAAGAATGTTTCCAAATGATGACAATAAAAGCCGAATTCTATTAACCACT…	IVGMEDDFNTMLDRFTSQTAELTVIPIFGMGGIGKTTLAKKLDDDSYIRSRFDKHAWVTISEEYNERQMLLEIVSSITTGSNSNDQLMEIVYRDLKGRRFLIVIDDIWSTDAWDQMQRMFPNDDNKSRILLTTRLKYAADYVSCPGFLPQCKSFLSFEDSWNLFTEKVFNKDPCPHLEETGKHIVKQCQGLPLSVVVVAGLVGKMDPTYENWKEV
Migut.E00972.1.p-D2_Sme	NBS	E11	6057060	6059399	GTTATAGAAAAGAGGATCAGAAATGTAGTATACAGAGCAGAAGATAAAGTTGATTCAGCTCTAAGAAACATCATTCTAGCAGATTGCACAGAGAATAGAGAAAGGGCTTGTGAATTCTTCGAGCAAGAATTGCTAAAAGTGGAAGAATATGTTCATTCTCTCAGGAAAGAGGTGATGCAGATCGAGTTTAACAAGCATGGAAGCAGATCTACACAATTAGCAACACCTTCCTTATCATCACAAGATAAAAGTACAATTGTTGGGATGGAGGATGAATTCAACACCATACTTGATTGCCTCACTTCCCAAACACAAGAGCTAACTGCCATACCAATTTTTGGTATGGGCGGTATAGGTAAGACGACTCTTGCCAGAAAAGTTTATGATGATTCACGTATT…	VIEKRIRNVVYRAEDKVDSALRNIILADCTENRERACEFFEQELLKVEEYVHSLRKEVMQIEFNKHGSRSTQLATPSLSSQDKSTIVGMEDEFNTILDCLTSQTQELTAIPIFGMGGIGKTTLARKVYDDSRIRSRFDKHAWVTISEEYNERQMLLEVVSSIITGSHQEMSNDELMETVYRGLKGRRFLIVIDDIWSTEAWDQMQRIFPNDDNKSRILLTTRLKQVVDYVHCPGFPPHCKSFLSREDSWNLFTKKICKNDPCPPHLEEIAKHIVQQCQGLPLSNVVVAGLIGKMEPTHDNWKRVEENLKSLFGTVSEQCQSILSLSYNYLPQHLRACFLYVGSFPEDEEIRVSKLIRLWIAEQFVRGRSNKRLELVAEEYLQELIDRSLFLAGSQRPDG…
Migut.H00800.1.p-D8_Sme	NBS-LRR	E08	3348334	3350919	TTAAATGATTTGTTAGATTCTAATGCTTATGCAGTTGCTTTGATAAAGGAAGAAATTGTGATGGTGAAACAAGACCTAGAATTCATAAGATCGTTCTTCGTGAATGTTGAGCGACGATTATATGAAGATCTTTGGGCACGTGTTTTAGACGTGGCATATGAGGCACAAGATGTCATTGATTCAATTATTGTTCGAGATAATGGTCTCGTACATATTATTTTCTCACTTCCCATTACCATGAAAAAGATCAAGATTATCAAAGAAGACATCTCCAATTTACTTGACAAGATTCCCAAGAACAAGAGCCTCATTGTTGTAAACACTCCCAAGAAGGCAGTTGAAAGCAAGTCATTGACAACTGGTAAAATAACTGTAGGTTTTGAGGAGGAGACAAACTGG…	LNDLLDSNAYAVALIKEEIVMVKQDLEFIRSFFVNVERRLYEDLWARVLDVAYEAQDVIDSIIVRDNGLVHIIFSLPITMKKIKIIKEDISNLLDKIPKNKSLIVVNTPKKAVESKSLTTGKITVGFEEETNWILEKLTSGPADLDVISITGMPGSGKTTLAYKVYNDKSVSSHFDLRAWCTVDQDNDVTELLYTILNQVNDSDSRLSENIDVADTLRRRLHGRRFLIVLDDVWDTTTWDELIRPFPKVEKGSRIILTTREMKVALNGKHNTDPLNLRLLRSKEIWELLEKRAFGKESCPDDLLYVGKKIAQNCKGLPLVADLIAGVIAGREKKKTVWLEVLNNLNSFILNSEVEVMKVIELSYEHLPDQVKPCLLCLASYPKDAAMSTFTLIEVLRPE…
Migut.I00584.1.p-D2_Sme	NBS	E11	5861171	5863255	AAAAGTACAATTGTTGGGATGGAGGATGAATTCAACACCATACTTGATTGCCTCACTTCCCAAACAGAAGAGCTAACTGTCATACCAATTTTTGGTATGGGCGGTATAGGTAAGACAACTCTTGCCAGAAAAGTTTATGATGATTCACGTATTCGTTCTCGATTTGATAAACACGCATGGGTCACCATCTCCGAGGAATACAATGAGAGGCAAATGCTTCTTGAAGTTGTCTCTTCAATTACTGGGGGAAGCAATCAAGAAATGAGCACTGATCAACTAATGGAGACTGTGCGTAAAGGTCTTATGCGTAGCAGATTTCTAATTGTCATAGATGATATTTGGAGTACTGAGGCTTGGGACCAAATGCAAAGAATATTTCCAAATGATGACAATAAAAGC…	KSTIVGMEDEFNTILDCLTSQTEELTVIPIFGMGGIGKTTLARKVYDDSRIRSRFDKHAWVTISEEYNERQMLLEVVSSITGGSNQEMSTDQLMETVRKGLMRSRFLIVIDDIWSTEAWDQMQRIFPNDDNKSRILLTTRLKHVLXKYVNCPVFPPHIKSFLSIEDSWNLFTKKIFKTDPCPPHLEEIAKRIVQQCQGLPLSIVVVAGLVGKMEPTHENWKSVEENLKSLFGTVSEQCQSILSLSYNYLPQHLRACFLYVGGFPEDTEIHVTKLIRLWIAEQFVKSRSNKRLEDVAEEYLQELIDRSLILTSGKRSLNGRLITCKIHDLLRQLCLREAHTENVVHIMDLNVPEVIYDQRRVFLLPDLQEKQVCPIRHSSGIIRTFISMPSFSLDSPKGI…
Migut.I00585.1.p-D3_Sme	NBS-LRR	E11	82824948	82827371	GAGGAAAAAATTAGAGATGCTGCTAATGAGGCAGAAGATGTTGTTGAGCTGAAAACTTGTCAAATCATCAATGGTTTAAGCTGGACGTTTGGAATTTTACAACACCAGGATTTGCTACCAGTTGTTAAAAAAATGGATAATATAAAGAAACAAGTGATGGAGATTGTTTCACATGATGCTCATGATCAAGTTCTTGAATTATCTCGGGATTCCTCGATTGGCACTTCTTCTGCAAGCTATCCGACGTTGGAAGATGATATTGTGCGCGGACTTGATGATGACTCGGAGATCATAGTTGAACGATTGAAAGGATGCCCACGGGATCTAGACATTGTCACGATATTAGGTATGAGTGGCATTGGAACAACACTTGCTAGAAAAGCTTATCATCGTCAGGGA…	EEKIRDAANEAEDVVELKTCQIINGLSWTFGILQHQDLLPVVKKMDNIKKQVMEIVSHDAHDQVLELSRDSSIGTSSASYPTLEDDIVRGLDDDSEIIVERLKGCPRDLDIVTILGMSGIGTTLARKAYHRQGIRYHFDILAWVTISQEFRFRNVLLELLHCISKKTNIVNSKDYDKMDESELAEVVQKSLKGRRYLVVVDDIWSSDVWDDIRGIFPDYEKGSRILLTTRETEVAMYANTSSPHEMSLLSLENGWMLLCDIVFGPKHKHPPELEEIGKKIVEKCQGLPLTISVIAGHLSKVARILKGWKDVARNLTKIIASHPNKCLGVLGLSYHHLPNRLKPCFLSMSSFPEDFQVDAHTLIRLWIAEGFIRTFENGKSLEEAAEHYLEDLISRNLIQ…
Migut.I00985.1.p-D3_Sme	NBS-LRR	E12	70535761	70537740	GAAATGGAGGCAATTGGTGGCATATTTCTCTCTTCAGCTTTGGGCGTTCTGTTTGATAGACTTGCTTCAAAGGGTGATCTGCTCAACATGTTTCAGAAGCGTAAGGATGATGCTCGGCTCTTAGACAAGCTGGAAAACACTTTGCTTGGTCTTCAAGCTGTGCTGAGTGATGCAGAGAATAAGCAGGCATCAAATCAATATGTGAGCCAGTGGCTTAATAAGCTTCGAGATGCTGTCGACTCTGCTGAAAACTTGATTGAACAAGTCAATTATGAAGCTTTGAGGCTTAAGGTGGAAGGCAAGAAAAAAAATCTTGCACAAACACTATTGAAACATTGTACAATTTGCAGCCTGTGCGTGCGTGATGATTTTTTTCTCAATATAAAGGACAAGTTGGAA…	EMEAIGGIFLSSALGVLFDRLASKGDLLNMFQKRKDDARLLDKLENTLLGLQAVLSDAENKQASNQYVSQWLNKLRDAVDSAENLIEQVNYEALRLKVEGKKKNLAQTLLKHCTICSLCVRDDFFLNIKDKLEETIERLEELEKQIGRLGLNKHFVPIKQEPRTPSTSEDSDIIGRQNEIKDLINRLLSEDANGKNLAVVPIVGMGGLGKTTLAKAVYNDKRVKNHFPLKAWYCVSEAYDPFGITKGLLQEIGAFDPKDDNNFNQLKVKLKESLNGKKFLVVLDDMWNDNYNEWDDLRNLFVQGALGSKIIVTTRKESVALMMGNDQISMDNLSIEVSWSLFKRHAFENMDPLEHPELEDVGKQIAAKCKGLPLALKTLAGMLRSKSEAEEWKRVLRSQ…
Migut.L00476.1.p-D2_Sme	NBS-LRR	E12	69486778	69487923	GAAAGCCTGAAGGGAAAGAAGTTTCTTGTTGTCCTTGATGATGTGTGGAATGACAACTATAATGAGTGGGTTGACCTGAGAAATCTTTTTGTACAAGGGGATAGGGGAAGTAAGATCATTGTAACTACACGTAAGGAGAGTGTTGATAAGATGATGAATTACAAATGCAAAGGGTTGCCTTTAGCTCTAAAGGCACTTGCTGGTGTTTTACGCTGCAAATCAGAGGTGGAGGAGTGGAGAAACATTTTAACAAGTGAAATATGGGAGTTGCGAGACAATGACATATTACCAGCGTTGATGTTGAGCTACAATGATCTTCCTCCATATTTGAAGCGGTGTTTTGCTTTTTGTGCAATATATCCCAAAGATTATCAGTTCTGCAAAGACCAGGTTATTCAC…	ESLKGKKFLVVLDDVWNDNYNEWVDLRNLFVQGDRGSKIIVTTRKESVDKMMNYKCKGLPLALKALAGVLRCKSEVEEWRNILTSEIWELRDNDILPALMLSYNDLPPYLKRCFAFCAIYPKDYQFCKDQVIHLWIANGLVLQFRSGNEYFHELRSRSLFERIPESEWKPEKFLMHDLVNDLAQIASSKLCIRLEESQGSHMITELPDELFIKLKLLRFLDLSETLIEKFTNSICVLYNLETLLLSSCYSLEELPLQMERLINLLHL
PGSC0003DMT400002128_Sme	NBS-LRR	E10	6481334	6483403	ATGGAGAATTATGAATTTAGTTATCCATCAACAGAGGAAGAATTAGTGGGGTTTGATGATCATGCAAAAAATATAACAGATTATTTGACGAGAAGAACAATGGAGCGGGACGTTATCTCCATTGTTGGAATGGCTGGAATAGGCAAGACAGTTCTGGCTAGAAAGATATACAATAGTCTTCTTATTGAGTGTCATTTTGATGTTCGAGGTTGGGCTTATGTTTCAGAAATATACTCAAGGAGAAAGTTGTCGATTGAGATTCTAAGACAAATAACAGGTGATCATCATAAGTATGTTGATGTGGATTATCCTGAAAACATATTGCGGAAGCTTCTATACGGGAAAAGATATCTCATTGTTCTAGACAACATATGGGAAGTCAAGGCATGGGATGATTTG…	MENYEFSYPSTEEELVGFDDHAKNITDYLTRRTMERDVISIVGMAGIGKTVLARKIYNSLLIECHFDVRGWAYVSEIYSRRKLSIEILRQITGDHHKYVDVDYPENILRKLLYGKRYLIVLDNIWEVKAWDDLQTCFPNGNNGSRILVTTTDEGVAHYMKSFSEPYSLPFLNEENSWELLRKKVFQGQNNSCPLELRNVGKLVAKQCKGLPSLIVSIAGKLSYGVTEASLWLEVARDISSHAFELETGVKTIQSSYDLLPDHLKPCLLYMGLFPKGYDIPVSDLLKWWIAEEFVQEADVLKLEELSESWLNDLVGRSLVVVSKRRLNGAMKCCIVLDQVREFCLRKITEEKFMQLIAPYQSRHERRLCMYVHDTLRSGHFEESQEFIVHPKFTRLDRKN…
PGSC0003DMT400005017_Sme	NBS	E11	6610275	6612875	ATGGCTTATGCTGCTCTTTCTTCACTCATGTATACATTGGAACAACTATTGAAACCCAATCAATCTTTGGTTTATCCATGCTGTATACAACAGCACCTTCAATCTCTCTGTCAAAATCTTTCTCATCTGCAACTTTTCCTCGAGGATACCACCTCCAAGGATATTGAAACTCTTAAGGTTATAGAAAAGAGGATCAGAGATGTAGTATACAAAGCAGAAGATAAAGTTGATTCAAGTTTAAGAAGCATCATTCTAGAAGATTGCACAGAGAATAGAGAAAGGGCTTGTAAATACTTTGAGGAAGAATTGCTAAACGTGGAAGAAGATGTTCATTCTCTCTGGAAAGAGGTGATGCAGATCGAGTTGAACAAACATGGAAGCAGATCTACAGAAATAGCA…	MAYAALSSLMYTLEQLLKPNQSLVYPCCIQQHLQSLCQNLSHLQLFLEDTTSKDIETLKVIEKRIRDVVYKAEDKVDSSLRSIILEDCTENRERACKYFEEELLNVEEDVHSLWKEVMQIELNKHGSRSTEIATPPSPNKITIEENAIVGMEDDYNVILDRLTAQTDEFTVISIFGMAGIGKTTLVKKVYDDSYIRSRFDKLAWVTISEEYNERQMLLEIVSSITTGSNQEMSDDELMETVYRGLKGRRFLIVIDDIWSTEAWDQMQRIFPNDDNKSRILLTTRLKYVADYVRCPDFSPHCKSFLSFDDSWNLFTEKVFNKDPCPPHLEETGKHIVKQCQGLPLSVVVVAGLVGKMDPTHENWKKVEENLNSFFGTVSEQCQSILSLSYSYLPQYLRAC…
PGSC0003DMT400005017-D2_Sme	NBS	E01	96693946	96696526	ATGGCTTATGCTGCTCTTTCTTCACTTTTGTATACATTGGAACAACTCTTGATGAAACCCAATCAATCTTTGATTTGTCGAAGCTGTATACAACAGCATGTTCAATCTCTCTGTCAGAATCTTTCTCATCTGCAACTTTTCCTTGAGGATACTACTACCAACGATATTCAAACTCTTAAGGTATGTAATTCACTAGTATATATATTTATCTCTTTAATATTAACTAATTTATCGAGTTTCAATTTCAAGGTTATAGAAAAGAGGATCAGAGATGTAGTACACAAAGCAGAAGATAACGTTGATTCAACTCTAAAAAGCATCATTCTAGCAGATTGCACAGAGAATAGAGAAAGGGCTTGTAAATTCTTCGAGGAAGAATTGCTAAAAGTGGAAGAAGAT…	MAYAALSSLLYTLEQLLMKPNQSLICRSCIQQHVQSLCQNLSHLQLFLEDTTTNDIQTLKVCNSLVYIFISLILTNLSSFNFKVIEKRIRDVVHKAEDNVDSTLKSIILADCTENRERACKFFEEELLKVEEDVHSLRKEVMQIEFNKHGSRSTELATPSLSSQDKSTIVGMEDEFNTILDCLTSQTEELTIIPIFGMGSIGKTTLARKVYDDSRIRSQFDKHAWVTISEEYNERQMLLEIVSSITMGSNQEMSDDQLMKIVYRGLMCRRFLIVIDDMSTEAWDQMQRIFPNDDNKSRILLTTQLKHVVDYVSCLGFPPHCKSFLTLEDSWNLFTKKFEKDSCPPHLEEIVKHIVQQCQELPLSVVVIAGLVGKMDPTHENWKKFEENLNSFFGTVSEQ…
PGSC0003DMT400005040_Sme	NBS-LRR	E11	5996968	5998694	TATGTTGCTGATTATGTCAGTTGTCCTGGTTTTCTGCCTCATTATAAGTCCTTTCTAAGTTTTGAGGGTAGCTGGAATCTGTTCACCAAAAAAGCATTCAAGAAAGATCCTTGTCCTCCTCATCTAGAAGAAACAGGGAAGCGTATTGTACAGCAATGTCGAGGATTACCTCTCTCGGTTGTTGTCGTTGCTGGACTTGTTGGAAAAATGGACCCAACATACGAGAATTGGAAGGAGGTTGAGGAAAATTTGAACTCATTCTTTGGTACTGTATCTGAACAGTGCCAATCAATTCTTTCTTTGAGCTACAGTTACTTGCCCAAGTATTTGAGGGCTTGTTTTCTCCATGTTGGAGGTTTTCCTGACAGAGAGATTAATGTCTCCAAGTTGATTAGGCTA…	YVADYVSCPGFLPHYKSFLSFEGSWNLFTKKAFKKDPCPPHLEETGKRIVQQCRGLPLSVVVVAGLVGKMDPTYENWKEVEENLNSFFGTVSEQCQSILSLSYSYLPKYLRACFLHVGGFPDREINVSKLIRLWIAEQFIKTRNNERLEVVAEEYLEELIDRSLILAGRRRANGSMKTCKIHNLLRQLCPSEAHTEHAVNVMNGNVPEAMYDQRRVILLSDLQEKQVCPTKHSHVIASITRTFISMELYFPERIFSVVSQFNLLKVLDVLSVRYDFSSVIPHLVHLRYVAARIEANISLAKLRNLQTIILAMFEEAKLEHPVDIWSMSEIRHVNIVAPLYISNPLEAVNPLFLNKLHTLYLHHTPLVPEIIRRTPNLRKLKIIDGSDHPNWPAMPKLLP…
PGSC0003DMT400005041-D2_Sme	NBS	E01	96587761	96589575	ATGGCGATTGTGTATAGAGGTCTTAAGGGTAGGAGATTTCTAATTGTCATAGATGATATTTGGAGTACTGAGGCGTGGGACCAAATGCAAAGAATATTTCCAAATAATGATAATAAAAGCTGAATTTTATTAACTACTGGGCTCAAGCATGTTGTTGATTATGTCAGTTGTCTTTGTTTTCAACCTCATTGTAAGTACTTTCTAGGTCTTGAGGATAGCTGGAATCTTTTCACCAAAAAAATATTCAAAAAAGTTCCCTGTCCTCCTCACCTAGAAGAAATAGCGAAGCATATTGTACAACAATGTCTAGGATTACCTCTGTCGGTTGTTGTCGTTGTTGGACTTGTTGGAAAAATGAACCCAACGCATAAGAATTGGAAGAAGGTTGTCGAAAATCTG…	MAIVYRGLKGRRFLIVIDDIWSTEAWDQMQRIFPNNDNKSXILLTTGLKHVVDYVSCLCFQPHCKYFLGLEDSWNLFTKKIFKKVPCPPHLEEIAKHIVQQCLGLPLSVVVVVGLVGKMNPTHKNWKKVVENLNSFFGTVSEQCQSILSLSYNYLPQHLRACFLYVGGFPEDRDINVTKLIRLWIAEQFIKSRSNKRLQVVAEEYLQELIDRSLILTGRQRSPNGRIQTCKIHDLLRQLCLREAHAENVVHIMNGNVPEVIYDQRRVILLPDLQEKQVYPIRHSSGIIRTFISMKYFSSNFSEEIFSIVSQLKLLKVLDVLSIKYDFSSVIPQLVHLRYVAANIKEDLSLAKLRNLQTIILKHPVPRKVKEIPLDIWTVSEIRHVDIGPGLYICNPLEA…
PGSC0003DMT400005663-D4_Sme	NBS-LRR	E06	7904492	7911412	TCATTTTCTGCTCTTCGCAAGGATGTTACCAATGTTCTTCATTTGATGGAGACATTAAAGAATGAGGAAGATAAGAAAGCCATTGATGTGGAGGACCAAATTGAAAAGCTGAAATTGGAGTTGACATTTATTTGTACATATGTTCACCTTTCTTATTCCGATTTGGAGCAGTTTGAAGATATAATGACTGGCGAAAGACAAGAGGTTGAGAATCTACTTCAAGCGATTTTGCACGTTGACAACAACGTCAAGTGTAAATACAACATGCATCATGTCATTCCTAGCCTCGTCGATAATAAGGATGACTGTATCAGCTTGCATCATCATGTTAAATCAAATGCCACCATGATGGATGAGCAATTGGACTTCCTCCTCTTGAATCTCCATCATCTATCCAAG…	SFSALRKDVTNVLHLMETLKNEEDKKAIDVEDQIEKLKLELTFICTYVHLSYSDLEQFEDIMTGERQEVENLLQAILHVDNNVKCKYNMHHVIPSLVDNKDDCISLHHHVKSNATMMDEQLDFLLLNLHHLSKYHAEKMTFPLVTQYEILRNVSHVKDFHGLTVSGYIKHEMVENVLPLFQLMAERVGHFLWEDQTDEDSRLFKLAHLLLKIVPIELEIIHLCYTNLKSTSAEVGLFIKQLLETSPDILRECLIHLQEHMVTVITASTPGARNIHVILEFLLIILTDVPRDLIHHDKFFDLLAHVGVPIRKVLTLVRGLEEKSMKKESTDATSCATLDLQENTELLKEDLKHVYLKASNSSQCCFPMNDGLLFMHLLHIHLDDLLDFDAYAVALIKEEI…
PGSC0003DMT400006229_Sme	TIR-NBS-LRR	E08	8248340	8257223	ATGACATCTTTTTCTTCTTTTGCGAGTGATTCACAATACTGTCCTCAGTGGAAGTACGATGTCTTTCTATGTCTTAGAGGTACCGACACTCGGAGAACATTTACATGTCACTTATATGAAGGGTTGAAAAATAGGGGAATATACACCTTTCAAGATAATAAAAGGCTAGATGATGGTGATTCCATCTCAAAAGAATTCTTAAAAGCTATAGAAAAGTCTCAAGTTGCCCTTGTCATTTTCTCAAAGAAATATGCTATATCGAGTTGGTGTTTGAATGAACTAGTGAAGATCATGGAATGCAAGGAGAAAGAAAATGGACAAAGAGTCATACCGATCTTCTATGATGTAGATCAAAGTGAGAGCTTTGCAGAAGCATTTGCCAAACACCAATCGAAGTAT…	MTSFSSFASDSQYCPQWKYDVFLCLRGTDTRRTFTCHLYEGLKNRGIYTFQDNKRLDDGDSISKEFLKAIEKSQVALVIFSKKYAISSWCLNELVKIMECKEKENGQRVIPIFYDVDQSESFAEAFAKHQSKYKDDVEGTQKVQAWRTGLTDAANLKGYNIREGIESEKIQQIMDHISSKFCKSTRSLSFLQDVVGINAQLEKLKPRLQIEINDVQVLGIWGTGGIGKTTIAKALFDALSYQFKSACFLDVKENVTKNELHSLQNTLLSELLRKKDYVNNKHDGKSMIPSRLCSMKVMIVLDDIDHGDHMXYLAGDVGWFGNGSRVIVTTRDLHLIKKYDAIYKVERFKKLSLEVIYHAEGLPLALKVWSSLMHKKHLPQWRKIVDHIKKNSNLEIFEK…
PGSC0003DMT400006229-D2_Sme	TIR-NBS-LRR	E11	1591920	1600658	TTGGCATCTTCTTCTTCTGTGAGTGATTCACAATTATGTTCTCGATGGAAGGATGTCTTTATAAGCTTTAGAGGTGAGGACACTCGTCAAACATTTACAGGTCACTTGTATGAAGGTTTGAAAAATGGGGGAATATATACCTTTCAAGATGATAAAAGGCTAGAGAAAGGTGATTTCATTCCAAAAGAACTCATGAAGGCTATTGAAGAGTCTCAAGTTGCACTCCTCATTTTTTCAAAGAATTATGCTACATCGAGTTGGTGCTTGAGTGAACTAGTTAAGATTATGGAATGTAAAGAAAAATCGACAGTCATACCAATTTTCTATCACGTGGATCCATCACATGTGAGATACCAAAGTAACAGCTTTGCAGAAGCATTCGCCAAACACGAATTAAGG…	LASSSSVSDSQLCSRWKDVFISFRGEDTRQTFTGHLYEGLKNGGIYTFQDDKRLEKGDFIPKELMKAIEESQVALLIFSKNYATSSWCLSELVKIMECKEKSTVIPIFYHVDPSHVRYQSNSFAEAFAKHELRFKDDVEGMQKVQGWRTALTAAANLKGCDIHDRIESECIQDIVDQVSSNLCKGSMSFFPNIVGINTHLEKVNSLLEMEVNDVWIMGIWGMGGVGKTTIARAIFDTLSPQFDGSCFLADIKENKGGLHSLQNILLSELLRKKDDYVHNKEDRKHMIARRLRFKKVLIVLDDIDHHDHLDYLAGDLCWFDKGSRIIATTRDKHLIGKKDVIYGVTPLLKHDAIKLFHQYAFKEEVPGECFKKLSLEVIDHAKGLPLALKVWGSFLHKRD…
PGSC0003DMT400007720_Sme	NBS-LRR	E12	69355959	69358640	GATACTGAGCCACATCAAGAACTTGAAGAAGTTGGAAAAAAAATTACCGACAGATGCAAAGGGTTGCCTTTAGCTCTAAAGGCAATTGCTGGTGTTTTACGCTGCAAATCAGAGGTGGAGGAGTGGAGAAACATTTTAACAAGTGAAATATGGGAGTTGCGAGACAATGACATATTACCAGCGTTGATGTTAAGCTACAATGATCTTTCTCCAGATTTGAAGCGGTGTTTTGCTTTTTGTGCAATATATCCCAAAGATTATCAGTTCTGCAAAGTCCAGGTTATTCACCTGTGGATTGCTAATGGTCTTGTATTGCAGTTTCGTTCAGGTAACGAATACTTTCACGAGTTGAGATCAAGATCATTGTTCAAAAGGATCCCAGAGTCTGAATGGAAGCCG…	DTEPHQELEEVGKKITDRCKGLPLALKAIAGVLRCKSEVEEWRNILTSEIWELRDNDILPALMLSYNDLSPDLKRCFAFCAIYPKDYQFCKVQVIHLWIANGLVLQFRSGNEYFHELRSRSLFKRIPESEWKPEKFLMHDLVNDLAQLASSKLCIRLEESQGSHMLEQCRHMSYSVGEHGEIEKLKPLYELEQLRTLLQTESFPYACPLSQRVLHNILPRLRSLRALSLSHYQIMELPNELFINLKLLRFLDLSQIEKLPDSICVLYNLETLLLSSCPVLEELPLQMEKLINLRHLDISDSPCLNMLLHLSKLKSLQVLVGAKFLVGDSRMEDLGEAQNLYGSLSILELQNVIDRREAAKAKMREKNHVDKLSLEWSESIADNSQTEEDILHELHPHKN…
PGSC0003DMT400007720-D4_Sme	NBS	E10	53708149	53723058	AGGGATACTGAGGAAAATCTAGAACTTGAAGATGTTGGAAAACAAATTGCAGACAAATGCAAAGGGTTGCCTTTAGCTCTAAAGGCACTTGCTAGTGTTTTACACTGGAAATTAGAGGTGGAGGAGTAGAGAAACATTTTAAGAAGTGAAATATGGGAGCTGCCACACAATGACATATTACCAGCCTTGATGTTGAGCTACAATGATTTTTCTCGAGATTTGAAGCCATGTTTTACATTTTGTGCAATATATCCCAAAGATCATCAGTTCCGCAAACACCAGGTTATGTACCTGTGGATTTCTAATGGTCTTATAGTAGTTTCATCAGGTAATGAATACTCTCTTGAGTTGAGATCAAGATCATTGTTTGAAAGGGTCACAGGGTCTGAAGGAACCGAA…	RDTEENLELEDVGKQIADKCKGLPLALKALASVLHWKLEVEEXRNILRSEIWELPHNDILPALMLSYNDFSRDLKPCFTFCAIYPKDHQFRKHQVMYLWISNGLIVVSSGNEYSLELRSRSLFERVTGSEGTEGFLMLDLVNDWAQSASSNLCIRLEKNKGSFCWAYTIILEMSMLRISKAALHSFYTCLSKPDTNFLILAVISWTTFGAYLDILMNLRLYSLTAIPPCFKFTNSSTFASLLLGKEMVKESSIKLIPLCRLSIFTSTILLLVQRVQHNILPILRYLRALSLSHYEIKELPDLFIILKLLRFLDISRTQIKKLSDSICVLYNLEILLLSSFANLEELLLRMEKLINLXHLEISNTPRLKMLLYLSKLKSLQMLVGAKFLVGGSRLEDLGD…
PGSC0003DMT400008870_Sme	TIR-NBS-LRR	E05	78930847	78934584	AAGAAATATTCTTCAACAATGTCTCAAGCTTATTCTTCCAAAATTTGCAAGTATGATGTCTTTTTGAGTTTTAGAGGTGAAGATACACGTAGAAATATTGTGAGTCATCTCTATAATGCTCTACAACAAAGAGGAATCCGCACTTTTAAAGATGACGAGCGACTAGAAACAGGAAAATCAATTTCTGATGAACTTTTGAAAGTCATAGAAGAGGCTAGATTCGCGATCGTAATATTTTCAAAAAGCTATGCATCCTCAAGGTGGTGCTTAGAGGAGCTTGTACACATCATAAAGTGTAAAAATGAATTGGAGCAGATTGTGATTCCAGTGTTCTATGATGTGAGTCCATCAGATGTGCGCCATCAAAATCTCCCTTTCGCTGATTCATTTTCCCAACAT…	KKYSSTMSQAYSSKICKYDVFLSFRGEDTRRNIVSHLYNALQQRGIRTFKDDERLETGKSISDELLKVIEEARFAIVIFSKSYASSRWCLEELVHIIKCKNELEQIVIPVFYDVSPSDVRHQNLPFADSFSQHEEKYKDDMEKLQSWRDAFVETGKISGYHLPTFKDEAECIKKLVDDIFPKLLQTISPLPENLVGMEPQVEKVTSLLDMESNDVRSIGLWGMGGIGKTEIANVLHQRYRHQFEADCFLGDVGKLHQKNGLIWLQEVVICKLVGERMTLTSEYEGMNILKNMLRWKKVLLILDDVNHREQLEYLVGGPECFGMGSRIILTARDKHLLTSYVGENVYEVQLLSEDEALELFSRHAFKEKSPKKDFMKLSRQVVEHAGRLPLALKVLGSSF…
PGSC0003DMT400008870-D2_Sme	TIR-NBS-LRR	E12	65603584	65608388	TCAACAATGTGTCATGCTTCTTCTTTCAAAATTTGCAAGTACGATGTCTTTTTGAGTTTTAGAGGTGAAGATACACGGCAACAAAGGGGGATCTGCACTTTTAAAGATGGTGAGCTACTAGAAATGGGAAAACAAATTTCTGATGGACTTTTGAAAGCCATAGAAGAGGCGAGATTCGCTGTCGTAATATTTTCGAAAAGCTATGCATCGTCAAGATGGTGCTTAGAGGAGCTTGCACACATCATAAAGTGTAAAAATGAATTGGAGCAGATTGTGATTCCAGTCTTCTATGATGTGAGTCGAACAGATGTGCGTCATCAAAATCCCTCTTTCGCCGATTCATTTTCCCAACATGAGGAAAAATACAAAGATGATATGGAGAAGATTCAAAGATGGGGG…	STMCHASSFKICKYDVFLSFRGEDTRQQRGICTFKDGELLEMGKQISDGLLKAIEEARFAVVIFSKSYASSRWCLEELAHIIKCKNELEQIVIPVFYDVSRTDVRHQNPSFADSFSQHEEKYKDDMEKIQRWGDAFVEAGKRSGYHLPNFKDEAECIKKLVDGIFPKSLQIISPFPESLVGMKSQVEKITSLLDMESNGARFIGIWGMGGIGKIEMQMFYSKIHHRFEADCFLGDVGKLHQKNELTWLQQVVICKVVDERMTLTSEYEGTNILKNMLCWKKVLFILNDVNHREQLEFLVGGLEWFGMGSRVILTTRDKHLLISHVGDNVYEVQLLSEDXALELLCKHAFKEKQKKILMELLPLALKVLGSSFYGRDKKHWRHFVDRLKRIPHNDILGKL…
PGSC0003DMT400018940_Sme	NBS-LRR	E12	69083713	69087521	ATGGAGATTGGCTTAGCAGTTGGTGGTGCGTTTCTCTCTTCGGCTTTGAATATTCTCTTTGATAGGCTTGCTCCTCAGGGTGATCTGCTCAACATGCTTCAGAAGCGCAAGAATGATGTTCGGCTCCTAAACAAGCTGAGAATGACTTTGCTTGGTCTTCAAGCTGTGCTGACTGATGCGGAGAATAAACAGGCATCAAATCAGTCTGTGATGCTCTGGCTTAATGAGCTTCGAGACGCTGTAGACTCTGCTGAAAACTTCATCGAAGAAGTCAATTATGAAGCTTTGAGACTTAAGGTGGAATATGAGCATCAAAATCTTGCAGAAACAACCAGCAACCAGCAAGTAAGTGATGATTTTTTTGTTAACATAAAGGACATGTTGGAAGACACTATTGAA…	MEIGLAVGGAFLSSALNILFDRLAPQGDLLNMLQKRKNDVRLLNKLRMTLLGLQAVLTDAENKQASNQSVMLWLNELRDAVDSAENFIEEVNYEALRLKVEYEHQNLAETTSNQQVSDDFFVNIKDMLEDTIETLRDLQEQIGGLGLKEHFVSTKKETRTPSTSLVDDSDIFGRQKEIEDLIDCLLSEDATGKNLGVVPIVGMGGLGKTTLAKAVYNDERVKNYFPLKAWYCVSEAYDALRITKGLLQEISSFDSKDDNNLNQLQVKLKESLKGKKFLVVLDDVWNDNYSEWDDLRNLFVQGDTGSKIIVTTRKESVAKMMCVEMMGRLAITVGTLSSDDSWALFKRHSLENRDTEEHPELEEVGKQIANKXKGLPLALKALAGVLRCKSEVEEWRNIL…
PGSC0003DMT400019304_Sme	NBS-LRR	E11	90182965	90189858	ATGGCGGATACAGTGGTGAACTTTCTGGTGGAGAACTTATTGCAGCTGTTAAGCGAAAATGTAGATCTGATAAGAGGGGTGGACGATGAGTTCAAAAATTTGCTGGAAGAAGTGCAACGCCTCAAAGCATTCCTCGACGATGCTGCTAAATTTCACAGCGACAGCAGTTTATGGGATCTATTGGTGAAGGATATTCAAAAATTGGTACACAGAGCTGAAGATGTAATTGATAAATTTCTGGTTCAGGCGAAGCTGCATCGAGACAAGAATAAAGTGGGAAGATTCTTCGATATGGGTCATCTAGCAACAGTTAGGAATCTTGCAGGTGAAATTAAGGAAATTCATGAGAAGGTTAAGAAGCTTCGAGAAGACAATAAAGAGACTTTCAGGCCTAAGCCA…	MADTVVNFLVENLLQLLSENVDLIRGVDDEFKNLLEEVQRLKAFLDDAAKFHSDSSLWDLLVKDIQKLVHRAEDVIDKFLVQAKLHRDKNKVGRFFDMGHLATVRNLAGEIKEIHEKVKKLREDNKETFRPKPTLDIPKKDQQVTQAPALEDDEVVGFDEEAKKVIKKLFEGPAESLDIIPVVGMPGLGKTTLARKIYKDSTLSFEFFSILWVYVGQEYKIKDIFLTILKFFTKRIEEHLNEDEDTLAKVISNFISKGGRCLIVLDDVWEAKVVDHVRKIFPENQKGHRIMMTTRDGRLAAYTNPYPHNLKFLTKEESFELLVKRVFGKGTCPAELVELGKKIAKNCGGVPLAVVVIAGALGGLPTTNDWELIERNVAKHLFNNPESCLKFVEMSYDRL…
PGSC0003DMT400019329_Sme	NBS-LRR	E11	90203368	90205541	AAAGGTCCTTCTTTGGAGGATGATGAAGTTGTCGGGTTTGAGGACGAAGCTAAGAAAGTGATCAAGCGACCTGTTGAAGGACCAGAGGAAAGTCTAGATATTATCCCAGTGGTGGGTATGCCAGGACTTGGAAAAACTACACTTGCAAGAAAAATTTACAATGATTCTAAGCTTTCATATGAATTCTTCAAAATCCTTTGGGTTTATGTTTGTTAGGAATACAAAATAAAGGATATTTATCTTAGGATTCTCAAATTTTTCACAAAATACACAGAAGATCATCTTAATGACAATGTGGACACATTACCTAAGGTGATAAGTTTAATGAGTAAAGGGGGAAGATGTCTCATTATTTTGGATGATACGTGGGTAGCAGAAGTCATTGATCACGTAAAGAAA…	KGPSLEDDEVVGFEDEAKKVIKRPVEGPEESLDIIPVVGMPGLGKTTLARKIYNDSKLSYEFFKILWVYVCXEYKIKDIYLRILKFFTKYTEDHLNDNVDTLPKVISLMSKGGRCLIILDDTWVAEVIDHVKKVFAENKKGYPIMMTTRDRYLATYANPELHDLKFLNLNKSFELLVKRVFGKTCPDELVEPGKRITGSCGGVPLAIVVIAGAFRGHLNTNDWRRIQRNVAEHLYKKKQRCLKFVEMSYNRLPQEVQTCFLYCGVFPRGFDIPYWKLIHLWIAEGLIKPQQTYTFEEIAEFYLNDLINRNLMVLMRKKSDRQIKICHLHDMLHEFCRTKASNKWLFQQMHLTSDQAISSIQDKDTCHLLCILNKFLLKPVEEHVRSFYCFSSEQKQIDL…
PGSC0003DMT400021372_Sme	NBS-LRR	E05	5432629	5434983	TATGCGGCTGAACATGCTATTAACTCAATTATTGTCAGAGATCATGGTCTCTTGCAGCTTATCTTCTCACTTTCTGATACCGTAGAAAAGATCAAGCTTGTCAAGAAAGAGGTACAAGAGAAGATATGCAAGAACACAAGTATCGTTTTTGCAAACTCTCCCAAAAAGCCAGTTGAAAACAGTTCATCAATAGCTGATAAAATAATTGTAGGTTTTGAGGAGGAAAGAGAGTGGATAATTAGGAAGCTCACCAGAGGACCAGCTGAGATAGATGTCATTTCCATAGTCGGCATGCCAGGGCTCGGAAAAACTACTTTAGCTGACAGAGTTTATAATGATAAGGTCATCGTTGATCATTTTGATGTTCGTGCTTGGTGCACAGTCGACCAGGAACATAAC…	YAAEHAINSIIVRDHGLLQLIFSLSDTVEKIKLVKKEVQEKICKNTSIVFANSPKKPVENSSSIADKIIVGFEEEREWIIRKLTRGPAEIDVISIVGMPGLGKTTLADRVYNDKVIVDHFDVRAWCTVDQEHNEKKLLQKIYNQVIGLKERCSEDDIDDEVADKLRKQLFGKRCLIVLDDLWDTTTWDEITRPFPSDFQKGSRVILTSRKKEVALHAKCHSDPLDLRLLRPEESWELLEKRIFREKSCPDELKDVGEKIARECNGLPLVLDLIGGVIARKEKKEAVWLEVRNNLSSFIFKDEEEVMKIVQLSYDHLSDHLKPCLIYLASYPKDKTIAISDLKDLWSAEGLMEQTEMKVYMDELISSSLVLVSNDSSASLIFQIHDLVHDFCSRKARKEK…
PGSC0003DMT400021372-D3_Sme	NBS	E06	70231865	70233982	TATGCGGTTGAACATGCTATTAACTCAATAATTGTTAGAGATTATAGTCTCTTGCAGCTTATCTTCTCACTTCCTGATACCATAAAAAAGATCAAGCTTGTCAAGAAAGAGGTACAAGAGAAAATATCCAAGAACACGAGTATCGTTTTTGCAAACTCTCCCAACAATCCAGTTGAAAACAGGTCATCAATAGCTGATAAAATAATTATCAATTTTGAGGAGGAGAGAGAGTGGATAATCAGGAAGCTCACCAGTGGACAAGCGAAGATAGATGTCATTTCCATAGTCGGCATGTCAGGGCTTGGAAAAACTACTTTAGCTAATAGAGTTTATAATGATAACGTCATCGTTGATCATTTTGATATTCATTCTTGGTGCACAGTCGACTAGGAACGTAAC…	YAVEHAINSIIVRDYSLLQLIFSLPDTIKKIKLVKKEVQEKISKNTSIVFANSPNNPVENRSSIADKIIINFEEEREWIIRKLTSGQAKIDVISIVGMSGLGKTTLANRVYNDNVIVDHFDIHSWCTVDXERNKKKLLQKIYYQDLGLKERFSEDEIDDDVDDKLRKKLFKNRYLVVLDDLWDTATWDEITRPFPFEFQKESRVILTTRKKEVALHAKYRSDPLALRLLPPEESWELLEKRIFREKSCPDELKDIGEMIARECDGLPLVLDLTGGVVVRKEKKEALWLEVLNNLSSFVFKDEEQVMMIVQLSYDHLSDHLKLCLIYLESYRKDECILISDLKYLWSAKGLMKQTEMQVYMDELITSSLVLVFNERGAFPICQIHDLVHDFYSRKARKEK…
PGSC0003DMT400021632-D2_Sme	NBS-LRR	E12	6804514	6814701	ATGGCAGACCCTGTAATTGGAGCTACTCTTCAAGTTTTGCTTGAAAAGTTGATTTCTCTCACTATCAAGGAGATCAACAGCTCGAGGGATTTCAATGAAGATCTGGTAATGCTCACACAAAATGTATCGTTGATCCAAGCTTTCATTTATGACATCGAAAGACCACTAGTTGAGAAACAACACTCCGTGGAACAATGGCTCAACAGGCTTGAAAGAGTTGCTGAAAATGCTGAAAATGTGTTTGACAGATGCAGATATGAATCTCTCAAAACACAAGTCCAAAACAGCCCAATGAAAAAGGTCAGTGGTTTCTTTTCTCATTCGGCTTTTAAGAGAAAAATATCTCAAAAAATCAACAACATCAATAAAGAGTTGACGGCTATCAATAATTTAGCCAAA…	MADPVIGATLQVLLEKLISLTIKEINSSRDFNEDLVMLTQNVSLIQAFIYDIERPLVEKQHSVEQWLNRLERVAENAENVFDRCRYESLKTQVQNSPMKKVSGFFSHSAFKRKISQKINNINKELTAINNLAKDLGLQSLVVPSRQILPVRETDSLVVASDVVGRDKDVAEIKEKILNMIEEDVALCTIPVVGGGLGKTTVAKTIFNDEQIKKCFEKRIWLCLPEMSETKSFLEQILESLTERKVEVPRRDIIVKKLQDELGGRNYLLVLDDLWRVDSTLWYEFVDTFRGIHTSRGNCILVTTRMKRVASTIATDLHMLGKLSDHCXSIFKQKAFVDGNVPEELMANKIVKMCQGLLLAASVLGGLLRSKVKHEWQAILDGNPLAAREDDVGENSIKKI…
PGSC0003DMT400021768_Sme	NBS	E05	5187025	5188272	ATGAATCTTCTACTCAGACACTTCAATGACTTGCTCGATTCCAATGCTTATACAGTTGCTTTGATAAAAGAAGAAATCAAGCAGGTGAAAGAGGACCTAGAGCTCATAACATCCTTCTTCGGAAAAGTTGAGCAAGAATTGAATAAAGATCTTTGGGGTCGTGTTCTAGATGTGGCATATGCGGCTGAACATGCTATTAACTCAATTATTGTCAGAGATCATGGTCTCTTGCAGCTTATCTTCTCACTTCCTGATACCGTAGAAAAGATCAAGCTTGTCAAGAAAGAGGTACAAGAGAAGATATGCAAGAACACGAGTATCGTTTTTGCAAAATCTCCCAAAAAGCCCGTTGAAAACAGTTCATCAATAGCTGATAAAATAATTGTAGGTTTTGAGGAG…	MNLLLRHFNDLLDSNAYTVALIKEEIKQVKEDLELITSFFGKVEQELNKDLWGRVLDVAYAAEHAINSIIVRDHGLLQLIFSLPDTVEKIKLVKKEVQEKICKNTSIVFAKSPKKPVENSSSIADKIIVGFEEERELIIRKLTSGPAEIDVISIVGMPGLGKTTLADSVYNDKVIVDHFDVRAWCTVDQECNEKKLLQKIYNQVIGLKERCSEDDIDDEFADKLRKQLFGKRYLIVLDDLWDTTTWDEITRPFPSKFQKGSRVILTSRKKEVALHAKCHSDPLDLRLLRPKESWELLEKRIFREKSCPGELKDVGVMIARKCDGLPLVLDLIGGVIARKEKTEAAWLEVLNNLSSFIFKDEEEVMKIVQLSYDHLPDHLKPCLIYLASFPKDKTIAISD…
PGSC0003DMT400027529_Sme	NBS-LRR	E04	75465226	75467851	ATGGTTGATGCAGTCGTGACCTATGCAGTTGAAAAACTGGGGGATTTCCTCATAGAGGAAGTTACCCTGCGCCAAAATCTCAGAGAGAATGTTCGTTGGCTGAGAAATGAACTGTCTTTCATGCAAGATTTCCTCAAAGATGCCGAAAAAAAACAAGCACAAGATAACCTCGTGCAGCGATGGGTATTTGAAATCATTAACGTTGCTAATGAAGCTGTTGCAATCTTAGAAGCATACAGTTTGGATGCACGAAAAGATGGTGATTATGCTGTTGGATTCATTGATCGTCTTAAGGCTTGTGCTTGCATCTGTAAGAAGGAGGCCAAATTTCGCAACATTGGGAAGGACATCCAGTCCCTCAAGGAAAGAGTCATAGATATCTCTCGAAAAAGAGGTACC…	MVDAVVTYAVEKLGDFLIEEVTLRQNLRENVRWLRNELSFMQDFLKDAEKKQAQDNLVQRWVFEIINVANEAVAILEAYSLDARKDGDYAVGFIDRLKACACICKKEAKFRNIGKDIQSLKERVIDISRKRGTYGITQSDNNTGDGPNDPSSSLIRTLRRAVSYVEEDQPFVGFQEDFQRLLDELLKKEPRRNVLSIYGMGGLGKTTLARKLYNSPSLITSFKTRAWICVSQQYSIPDLLRSIIKSIQGCSEETLKLLKKMSPRDLETHLRNILKKCKYLVVVDDVWHREAWESLKRALPDNNNGSRVILTTRKEDVAERVDDKGFSHKLRFLNKRESWDLLCQKLHPENKMIGADLFSPSMERLAKEMVGKCRGLPLAIVVLGGLLSYRNGVDEWQKV…
PGSC0003DMT400030019-D2_Sme	NBS	E11	96484693	96487221	ATGGTTGATGCTGTTGTGTCATTTGCAGTTGAAAGATTGGGCGATTTCCTCATACATCAACTTTCCCTGCGTAAAAGTCTCAGAAATGAAGTTAGATGGCTGAGAAATGAGTTACTCTTCATGCAGTCTTTCCTGAGAGATGCAGAACAAAAGCAATCTGGAGATCAAAGAGTTCAACAATGGATCTTTGAGATCAACACTATTGCTAATGATGCTGTTGCTATCCTCGAGACTTACAGCTTCGAGGCTGGTAAAAGTGTTAATCGTCTCAAGGCTTGCGCTTGCATATGTAGGAAGGAGAAGAAATTCTATAATGTTGCCAACGAAATCCAATCACTCAAGCAAAGAATCACAGATATCTATCGCAAACGAGAGACTTATGGTATTATAAATATCAAT…	MVDAVVSFAVERLGDFLIHQLSLRKSLRNEVRWLRNELLFMQSFLRDAEQKQSGDQRVQQWIFEINTIANDAVAILETYSFEAGKSVNRLKACACICRKEKKFYNVANEIQSLKQRITDIYRKRETYGIININNNAGEGTSNQVTTLRRTTSYVDDQDYIFVGLKDVVQTLLAELLKPEPHRSVLSIYGMGGLGKTTLARNLYISDDIVSSFPARAWICVSQEYNTMDLLRSIIISIQGCTKETLDLLERMTERDLENYLRDLLKERKYLVVVDDVWQREAWESLKRAFPDSKNGSRVVITTRKEDAAERADDRGFVHKLRFLSQEESWDLFCRKLLDVRAMASDMERLAKEMVDKCGGLPLAVVVLSGLLSHKRGLDEWQKVKDHLWKNIIEDKYIEV…
PGSC0003DMT400030042-D3_Sme	NBS	E08	75457521	75459905	ATGGCTGATGCATTTGTGTCATTTGCAGTTCAAAAATTGGGCAATTTCCTCAACAATCTGAGAGAGGAAGTTGAGTGGCTGAGAAGGGAGCTACTCTTCATACAGTCTTTCCTCAGAGATGCAGAACAAAAGCAATCTGGAGATCTAAGAGTTCAACAATGGGTCTTTGAGATCAACTCTATTGCTAATGATGCTGTTGCTGTACTCGAGACTTACAGCTTCGAGGCTGGTAAAAGTGATTGTAGTCTCAAGGCTTGCGCTTGCATCTGTAAGGAGATCCAATCACTCAAGCAACGAATCATGGATATCTCTCGCAAACGAGAGACTTATGGTATTACAAATATCAACAATAATGCAGGAGAAGAGCCAAGTAAGCAGTCTGCCATGGTTACAACATTG…	MADAFVSFAVQKLGNFLNNLREEVEWLRRELLFIQSFLRDAEQKQSGDLRVQQWVFEINSIANDAVAVLETYSFEAGKSDCSLKACACICKEIQSLKQRIMDISRKRETYGITNINNNAGEEPSKQSAMVTTLRRTTYVDEDHIFVGFQDVVETLQAELLKEPRRRILSIHGMGGLGKTTLVRNLYNSPDILNSFTTHACICVSQEYNTMDLLRNIIKSIQGRTKETLDLLERMTEGDLEIHLHHLLKERRYLVVVDDVWQREAWENLKRAFPDSKNGSRVIITTCKEDVAERADDRGFVHKLCFLSQEESWDLFCRKLLGIQAMASSMERLAKDMVDKCGGLPLAIVVLSGLLWHKRGLYEWXKVKDHPWKNMIEDKDIEISNILSLSYNDLSTALKQ…
PGSC0003DMT400030826-D3_Sme	NBS	E06	7827289	7829292	ATGACAAATATGGAAGCACAGATAAAAGAACCTACAGATGTTGTTGAATACACAATTCAACTGAAATTAACACAAATCCACTTTTTCAAAAATGATGAAATGCAGAAAGAAACGATACGTGAGAGCCTTTGTGATAGCTTAAAACATGTATCAGAGGAGTTTGATAATATACAAAAAAGTCACCAAAGTTTCAAGATAAAGGCAAACACACACCAAAGGAATCTTCGGTTCAAGATTCAAGTTCAAGAATACATACTGCAAGTATATCAGGATGGGGGCATTGGTAAAACAACTTTAGCAAAAGAAGTTTACAATGATGTATCTGTCCAATCTTATTTTGACATCTGTTCCTGGGCTACTATTTCTCAACAATACAATGTGAAAGAAATTTTGTTGACC…	MTNMEAQIKEPTDVVEYTIQLKLTQIHFFKNDEMQKETIRESLCDSLKHVSEEFDNIQKSHQSFKIKANTHQRNLRFKIQVQEYILQVYQDGGIGKTTLAKEVYNDVSVQSYFDICSWATISQQYNVKEILLTLFHSSKGDKFYIDDEAMLADMLQKSLKGKRYLLVDRYLVLVIKGSLDETKIRSCKVHDQIYELCLRELTQSQDDFIMNDILPKEMCWLELAXRSNPIPPESCLSRNDIWPFKRQDEYTEDLYRALLTPRYHHLIRGETNNDDYNPLKRTCSIFSSNVIYFKFPLVSELLHFNLLKTLDLTQTNFDFFPTEILHLIWLRYLXMSGYFHVPPEISNLCNLLTLITKTRNTRKFPQQIWGLLKLWHLETHTIDLLNPPRLDEDRCTVLS…
PGSC0003DMT400031060_Sme	NBS	E09	88972442	88973240	CAAAGGTGCACCATGAACATAAAATTCTTAAATCTTCAGGGGCGTACCATCAATTTGGCATATGAAGCTGAGGTTTCAACTGACTCCATTCTTGCTCAGTATAATGTCTTTTGGCATATTTTTTGCTCACTTCCTATAAACATAAAGGAGATCAAGCAAATTAATGCGGAGGTGACTGAGATGTGTGAAGTTGCTCTTATGCCTTGCTATGAGTTATCACCATGTAAACATCTGACAACTCGACATAGCAATTCTTTGAGTGATGAGGAGATAGTGGGTTTTGAGATAGCAACAGAAAAACTAGTTCAGTATCTGACTCGAGGGACAAGTGAGCTAGATGTCATCCCTATTGGGATGGGGGGACAAGGTAAAACAACTTGTGCTAGAAAGTTGTATAAT…	QRCTMNIKFLNLQGRTINLAYEAEVSTDSILAQYNVFWHIFCSLPINIKEIKQINAEVTEMCEVALMPCYELSPCKHLTTRHSNSLSDEEIVGFEIATEKLVQYLTRGTSELDVIPIGMGGQGKTTCARKLYNSGIIVSHFDVRAWCIVSQTYNRRELLQEIFSQVTGSKNKEDEVCELADMLRKRLIGKRYLIVLDDRMAWDDLRLSFPDVGNRSRIVVTTRKWVSKSSTIPILILFHSSQQTRVANCCRRKYFKRKIARAN
PGSC0003DMT400034063-D3_Sme	NBS-LRR	E11	99367593	99370173	ATGGCAACTTATAGTGCTGTAATTTCTCTTCTTCAAACTCTTGATCAAAGAAGGATTCATCAACTCTTTTATTGTCGCACAGCTGAAACTCTCGATTCTCTTTGTGCTATTGCTGAATATTTCTTAAAAGTTTTTGATGAATTTGAACCTGGAAAAATCAAACCTTTGGAGGAAAAAATTAGAGATGCTGCTAGTGAGGCAGAAGATGTTCTTGAGATGAAAATTTCTCAAATCATCAAAGGCTCGGGGTGGACATTTGGAATGTTACAAGACCAAGATTTGCTAAAAGTTGTTACAAAAATGTATACAACAAAGAAACAAGTGATGGAGATTGTTTCTCATGATGCTGATGATCAAGTATCTGGGGATTCAATCATTGGCACTTCTTCGACAAGCTAT…	MATYSAVISLLQTLDQRRIHQLFYCRTAETLDSLCAIAEYFLKVFDEFEPGKIKPLEEKIRDAASEAEDVLEMKISQIIKGSGWTFGMLQDQDLLKVVTKMYTTKKQVMEIVSHDADDQVSGDSIIGTSSTSYPMLEDDVVRGLDDDLEFIVKRLTGHPRDLDVVTISGMGGIGKTILARKAYHHQAIRYHFDILAWVTISQEFRYRNVLLEALHXISKQTDIVNSTDYDKLDESDLADLVQKSLKGRRYLVVVDDIWSRDVWDNIRGIFPDNKKGSRILLTTRETEVAVYASTCSPHEMSLLSLENGWRLLCDIVFGPKHEHPPELEEIGTEIVEKCQGLPLMISVIAGHLSKVAKTLQGWKDVARNLTEIVASHPNKCLGVLGLSYHHLPNRLKPCF…
PGSC0003DMT400034064_Sme	NBS	E11	99191516	99193761	ATGGCTGCTTATAGTGCTGTAATTTCTCTTCTTCAAACTCTTGAGCAACAAAATATTCCACAACTCTTTCATGATCAGACCGCCAAGGCGCTCGATTCTCTTCGTGCTTCTGCTGAATATTTTGAACATGTCCTAGAAAAAATTAGCAAGAGTAGTGGATTTGACCCTGAAAAGATCAAATTTTTGGAGGAAAAAATAAGAGTTGCTGCTATTGAGGCAGAGGATATTGTTGAGATGAAAATTTCTCGAATCATCAAAGTATCGAGGTGGACGTTTGGAATTTTACAACCACCAGATTTGCTAAAAGTTGTTAAAGAAATGGATAAAACAAAGAAACAGGTGATGGAGATTCTTTCTCATGATACTGATGATCAAGTTCTTGAATTATCTGGGGATTCA…	MAAYSAVISLLQTLEQQNIPQLFHDQTAKALDSLRASAEYFEHVLEKISKSSGFDPEKIKFLEEKIRVAAIEAEDIVEMKISRIIKVSRWTFGILQPPDLLKVVKEMDKTKKQVMEILSHDTDDQVLELSGDSMIDTSSTSYPTLEDDVVRGLDDDLEFIVKRLTGRPRDLDVVTISGMGGIGKTTLARKAYHYQAIRYHFEIFAWVTISQHFQYRNVSLEALHCISKQIDIVNSTDYDKLDESDLADLVQKSLKGRRYLVVVDDIWSRDVWDSIRGIFPDYKNGSRILLTTRETEVAVYANTCSPHEMSPLSLENGWRLLCDIVFGPKHEHPPELEEIGMEIVEKCQGLPLTISVIAGYLSKIARTLKGWKDVARNLTRIITSHPNKCLGVLGLSYHH…
PGSC0003DMT400035245-D2_Sme	TIR-NBS-LRR	E11	1101329	1104054	ATGGCATCTTCTTCTTCTGCGACTGATTCACAATTATGTCCTCGATGGAAGTACGATGTCTTTCTAAGCTTTAGAGGTGAGGACACTCGTGAAACATTTATCGGTCACTTGTATGAAGGTTTGAAGAATAGGGGAATATACACCTTTCAAGATGATAAAAGGCTAGAGCAAGGTGATTCCATTCCAAAAGAACTCTTGAAAGCTATTGAAGAGTCTCAAGTTGCACTCCTCGTTTTTTCAAAGAATTATGCTATATCGAGTTGGTGCTTGAGTGAATTAGTTAAGATTATGGAATGTAAAGAGAAAAATCGACAAACAGTCATACCAATTTTCTATCACGTGGATCCATCACATGTGAGATACCAAAGTAAGAGCTTTGCAGAAGCATTCACCAAACAC…	MASSSSATDSQLCPRWKYDVFLSFRGEDTRETFIGHLYEGLKNRGIYTFQDDKRLEQGDSIPKELLKAIEESQVALLVFSKNYAISSWCLSELVKIMECKEKNRQTVIPIFYHVDPSHVRYQSKSFAEAFTKHELRFKDDVEGMQKVQGWRTALTTAANLKGCDIRDGIESDCIQDIVDQVSSKLCKASVSFLPNVVGINTHLEKVNSLLEMEVNDVRIMGIWGMGGVGKTTMARSIFDTLSPQFDGACFLADIKENKGGLHSLQNILLSELLRKKDDYVHNKEDGKHMIARRLRFKKVLIVLDDIDHRDHLDYLAGDLCWFNKGSRIIATTRDKHLIGKNDVIYEVNPLLKHDAIKLFHQYAFKEEAPSECFKKLSLEVIDHAKGLPLALKVWGSFLH…
PGSC0003DMT400041041_Sme	NBS	E11	99174620	99179493	ATGTTGCCAAATCTTGAAGAGCTCAAACTTAAACGTTGTGTAGCCAAAGATGTTGTATGGAGAATGAGTGATAAAGACAAGTTCGAAAGCTTGAAGTTGTTTGTACTGAATACCGTAAATCTTGAGCATTGGGAAGCTAGCAGTGATAACTTCCCAAATCTCAAACGCCTCGTTCTGAAGAGGTGCCGCTGGTTGCAAGAAATTCCAGCAGATTTTAGGGAAATTTGTACTTTGGAATCAATCGAGTTACATGATTGCGGCACTTCTGCTGAGGATTCTGCCAGAAATATTGTACAAGAACAAGAGGACATGGGAAATAATTTCCTTAAGGTCTTCATCCATAACCGTTGCACTTATAGTGCTGTAATGTCTCTTCTTCGAACTCTTGACGAACGAAAT…	MLPNLEELKLKRCVAKDVVWRMSDKDKFESLKLFVLNTVNLEHWEASSDNFPNLKRLVLKRCRWLQEIPADFREICTLESIELHDCGTSAEDSARNIVQEQEDMGNNFLKVFIHNRCTYSAVMSLLRTLDERNIHELFHIHTAETLDSLRATAEYFLKVFDEFEPRKIKSLEEKIRDAASEAEDVVELKTCQIINGLSWTFGILQHQDLLPVVEKMDNIRKQVMEIVSHDQVLELSRDSSIGTSSASYPTLEDDIVRGLDGDLEFIVKRLTGCLRDLDVVTISGMGGIGKTTLARKAYHDRAIRYHFDILAWVTISQEFRYRNVLLEALHCISKQTNIVNSTDHDKLDESNLADLVQKRLKGRRYLVVVDDIWSTDVWDGIRGIFPDYNNGSRILLTTR…
PGSC0003DMT400041376_Sme	NBS	E11	98544908	98545336	TTGTTGGAAGATGATATAGTTCATGGACTTGATGATGACTTGGAGATCATAGTTGATACATTGAAAGGATCATCGCGGGATCTAGAGATCGTCACCATATCAGGTATGGGTGGCATTGGCAAAACAACACTCGCTAGAAAAGCTTATCATCATCTTACAATCAGGTATCACTTTGACATTCTTGCTTGGGTTACAATATCTCAAAAATTTCGATTTAGAAATGTATTGTTAGAACTTTTACATTGCATTTCAAAGCAAACAGATATTGTGAAGTCAAAAGATTATGATAAGAAGGATGATAATGAGTTGGCTGACGTGGTGCAAAAGAGCCTAAAGGGTCGAAGATACCTTGTTGTTGTTGATGACATTTGGAGTACGGATGTTTGGGATAGCATAAGA…	LLEDDIVHGLDDDLEIIVDTLKGSSRDLEIVTISGMGGIGKTTLARKAYHHLTIRYHFDILAWVTISQKFRFRNVLLELLHCISKQTDIVKSKDYDKKDDNELADVVQKSLKGRRYLVVVDDIWSTDVWDSIRAIFPNYDNRS
PGSC0003DMT400042194_Sme	NBS-LRR	E01	103055634	103058252	ATGGCAGCTTATAGCGCAGTGATTTCTCTTCTTCAAGCACTTGAGCAACTTCAGCAGAGATATCCAGTGCTCCTTCAAAGTCAAACTGGTAAAACGCTCGAATCCCTTCGTGATACTGCTGAATATTTTCAAAATGTTATTGAAGAAGCAAGCAAGAGTAGATTTGATCCAGAAAAAATCAAATCTTTGGAGGAAACGATAAGAGATGCTGCTAGTTACGCGGAAGATGCTGTTGAGATGAAGATTTGTGAAATCATTAGCTGGACATATGGAAAAGATGTACCTGAAAGTCTGGTACACGAAAACTTTCAAACGGTTGTGAAAAGAATCGATACAATAAAAAAGGAAGTGATGGAGATTGTTGATGGTGATAGAATTGTTGAATCTACTGGTGATTCC…	MAAYSAVISLLQALEQLQQRYPVLLQSQTGKTLESLRDTAEYFQNVIEEASKSRFDPEKIKSLEETIRDAASYAEDAVEMKICEIISWTYGKDVPESLVHENFQTVVKRIDTIKKEVMEIVDGDRIVESTGDSLSDTSYRSNRMLQHLEDGIVRGLDDDLDIIVERLKGGLSDLDIVTISGMGGIGKTTLARKAYDHLTFRYHFDIRVWITITQEYVCRNVLLEALHCISKQTNIDIGKDYDKKDDNELADLVQKKLKGPRYLLVVDDIWSTDVWDSISRIFPDSNNRSRILLTTRETNVAMYVNPVICHEMNLLNLENSWKLLCDKLFGPKHDFPPELEEIGKKIAEKCQGLPLTISVISGHLSKVDRTLGSWMDVARTLGEIIASHPDKCLRVVGLS…
PGSC0003DMT400042781_Sme	NBS	E09	86217262	86219575	ATGTCTCAAAATGACATTGAAGATGTGTTAGATTACCTAAGAAGGATCAAGAATGGAGGTGTTGAATCGAGTTCTGTCGAGATTGATCAAATTGTGAAACTTGAAATGCAGATAAGATTATTTAGAACTTTTAGCAAGTACAATCATCTTCTTTTACCTGATTTCTTAGACATAATAAGAAAGACGGCCAAACAGATTGTGAAAATGCTTCACTCAGCAGTTTTTGATGAATGCAAAACCAGCCTTAATTTGGAAAGGCTAGAATCACATTTGCTGGAATTTATTGAAGGTAATACCATTTTAAGGTACAATTATGAGTTGAAAGATTCCTATCTGTCGGAATATATGGATTGTGTTGGCAAAAATCTATATGATGTATGGTTGCTTATGAAAAAGGAA…	MSQNDIEDVLDYLRRIKNGGVESSSVEIDQIVKLEMQIRLFRTFSKYNHLLLPDFLDIIRKTAKQIVKMLHSAVFDECKTSLNLERLESHLLEFIEGNTILRYNYELKDSYLSEYMDCVGKNLYDVWLLMKKEWSDGTLTNEEILLINPLRKQLKIIQKKMRFLRYLYVSEVNGHVDHEKLDGLQTRIQFMADNVAQFCLYLYAAMDDMEKYVGDYYKSNYTSTYYILSKPQYLLCLVVLVDLEMKKIFLCELKASKFSQSRTFKDKKLPKGFLRSLHSLLMYLRNKRLENFPNNNSARNIDVAIEFLLVFLDADVSYHVSNGKKLNELMVKVGAIAGDVLYVVQKLLPSSINKDDTSKVSLCSIQILEKTNDLKEQMETYYKSLKFRTRSQFPTVDGL…
PGSC0003DMT400043611_Sme	NBS-LRR	E10	20261071	20267949	TCTCAAGCTATGAACAATGTTATTGATCAAGTCACAGGATGGTTGATGGGGTTAATTGTGCGACAGATTGGAAATGTATTTTACTACAACAACAATATCACATCTATGGATGAAGAATCAAACAAGCTAAAGAATACCAGAATTACGGTGGAGCGAAAAGCGGAAGAAGCTCGGAGGAACTTACAATTTCAACTGATGGCAAGGGTTGATACCACTATTGCAAATGCCGAAGGTGTAATGCGAGGTAGAGCTGATGAGGTTGAAAGGGGTTGCTTCTATGGTTGGTGTCCAAACTTGAAATCACGTCACTCCCTGAGCAGGAGAGCTAGCAAAATTCTGAAGGTGGTTTTACTTCAAAATGAAAGCAATGATTCAAGTGTTGTGTCCTTTGATGATCCA…	SQAMNNVIDQVTGWLMGLIVRQIGNVFYYNNNITSMDEESNKLKNTRITVERKAEEARRNLQFQLMARVDTTIANAEGVMRGRADEVERGCFYGWCPNLKSRHSLSRRASKILKVVLLQNESNDSSVVSFDDPIQSDTIPNNTHEEFDSRKHKEEEVMEALRDNGVTTIGICGLGGVGKTTLAEKIRQRAKQERLFHDVVMLTVSQLSDLKRIQDDISKEVGLXTLEGNNQWSHRDRLRKRLMVDNSSVLIILDDVWKALHDLEKLGIPRGSSQKYQRKVIFTMHFRHICDAMGAQKIMKVETLSQDEAWILFREKVSDVVNGPSLLDTPKKIAEECKGLPLAIIAVVGALKKHKTKGSWDCALEELCCVVITTIPEVSIELYKPLRLSXGSNEAKYLF…
PGSC0003DMT400043719-D3_Sme	TIR-NBS-LRR	E11	1078943	1088131	TTATCCATGGCATCTTCTTCTGCGAGTGATTCACAATTATGTCCTCGATGGAAGTACGATGTCTTTCTAAGCTTTAGAGGTGAGGACACTCGTGAAACATTTACGGGTCACTTGTATGAAGGTTTGAAAAATAGGGGAATATACACCTTTCAAGATGATAAAAGGCTAGAGCAAGGTGATTCCATTCCAAAAGAACTCATGAAAGCTATTGAAGAGTCTCAAGTTGCACTCCTTGTTTTTTCAAAGAATTATGCTACATCGAGTTGGTGCTTGAGTGAACTGGTTAAGATTATGGAATGTAAAGAGAAAAATCGACAAACAGTCATACCAATTTTCTATCACGTGGATCCATCACATGTGAGATACCAAAGTAAGAGCATTGCAGAAGCATTCGCCAAA…	LSMASSSASDSQLCPRWKYDVFLSFRGEDTRETFTGHLYEGLKNRGIYTFQDDKRLEQGDSIPKELMKAIEESQVALLVFSKNYATSSWCLSELVKIMECKEKNRQTVIPIFYHVDPSHVRYQSKSIAEAFAKQESRFKDDVEGMQKVQVWRTALTTAVNLKGCDIRDGIESDCIQDIVDQVSSKLCKASVSFLPNVVGINTHLERVNSLLEMEVNDVRIVGIWGMGGIGKTTIARAIFDTLSPQFDGACFLADIKENKGGLHSLQNILLSELLRKTDNYVHNKEDGKRMIARRLQFKKVLVVLDDIDHLDHLDYLAGDLCWFDKGSRIIATTRDKHLIGKNDVIYEVTPLLKHDAIKLFHQYAFKEEVPGECFKKLSLEVIDHAKGLPLALKVWGSFL…
PGSC0003DMT400047499_Sme	TIR-NBS-LRR	E08	2218675	2223030	ATGGCATCATCTAGTAATTCACAATATTGTCCTCAACGAAAGTACGATGTCTTTCTAAGTTTTAGAGGCGAAGATACTCGAAGAACATTTACTAGTCACTTGTACGAAGGTTTGAAGAACAGGGGAATATTCACCTTTCAGGACGTGAAAAGGCTAGAACAGGGAGATTCGTTTCCAGAAGAACTTTTGAAAGCTATCAATGAGTCTCAAGTTGCCCTGGTTGTTTTGTCGAAGAATTATGCTGCATCGAGGTGGTGCTTGAATGAACTGGCGAAGATCATGGAATGTAAGGACAAAAATGGACAGACTGTCATACCAGTTTTCTATGATGTCGATCCATCAAATGTTCGATACCAAAGGAAAAGCTTTGCGGAAGCATTTTCCAAACACGAATCGAAG…	MASSSNSQYCPQRKYDVFLSFRGEDTRRTFTSHLYEGLKNRGIFTFQDVKRLEQGDSFPEELLKAINESQVALVVLSKNYAASRWCLNELAKIMECKDKNGQTVIPVFYDVDPSNVRYQRKSFAEAFSKHESKCKDDVEGMQEVQRWRTSLTVVANLKGYDIRDGIESEKIQQIVDHISTKLCKSAYSLSSLEDVVGINAHLEKLKSRLQLEINDVRIVGIWGIGGIGKTTIAKAIFDTLSYQFNAACFLADVKENARKNQLHSLQNLLLSELLRKKDDYVNNKYEGKSIIRSRLCSKKVLIVLDDIDHSDHLEYLAGDLRWFGNGSRVVVTTRDRHLIEKDDAIYEVPTLPDYEAMQLFNQHAFKKEVPDERFKNFSLELVDNAKGLPLALKVWGSLL…
PGSC0003DMT400047772_Sme	NBS-LRR	E12	70663522	70666098	AGGGATACTGATGAACAGCTAGAACTTGAAGAGGTTGGAAAAGAAATTGCGGGCAAGTGCAAAGGGTTGCCTTTGGCTCTAAAGGCACTTGCTGGTGTTTTACATGGCAAATCAGAGGTGGAGGAGTGGAGAAACATTTCAACAAGTAAAATATGGGAGCTGCAAGACAAAGACATATTACCCGCTTTGATGTTGAGTTACAATGATCTTCCGGCACATTTAAAGCGATGTTTCTCCTATTGTGCTATATTTCCTAAAGATTATCAATTTAGGAAAGAGCAAGTTATTCTCCTTTGGATTGCTAATGGTCTTGTACAGCAGTTTCGTTCAGGTAACGAATACTTTCTTGAGTTGAGATCAAGATCATTGTTTGAAAGGGTCCCACAGTCTGAATCGACA…	RDTDEQLELEEVGKEIAGKCKGLPLALKALAGVLHGKSEVEEWRNISTSKIWELQDKDILPALMLSYNDLPAHLKRCFSYCAIFPKDYQFRKEQVILLWIANGLVQQFRSGNEYFLELRSRSLFERVPQSESTPEGFLMHDLVNDLAQHASSKLCIRLEESQASHMLEQCRHLSYSMGYDGEFEKLTPLDKLEQLRTLLPIHIRYSGALGKRVKHNILPRLRSLRALSLSHYRITELPDELFIKLKLLRFLDLSKTWIKMLPNSICVLYYLETLLLSSCADLEELPLQMEKLINLHHLDISNTSRLKMPLHLSKLKSLQVLVGAKFLVGDSRMEDLGEAQNLYGSLSVLKLQNVLDRREAAKAKMMEKNHVDKLSLEWSESIADNSQTERDILDELCPH…
PGSC0003DMT400047774-D2_Sme	NBS	E08	24753724	24754627	TTAGCAGTTGGTGGTGCATTTCTCTCTTCATCTTTGAATGTTCTCTTTCATAGGCTTACTCCAAAGGGTGATCTACTCAACATGCTTCAGAAGCGTAAAAATGATGTTCGGATCTTAAAGAAGCTGAGAATGACTTTGCTTGACCTTCCAGCTGTGCTAAGTGATGCAGAGAATAAGCAGGCATCAAATCAATATATGAGACTCTGGCTTAATGAGCTTCGAGATGTTGTCGACTCTACTGAAAACTTAATTGAAGAAGTCAATTATGAAGCTTTGAGGCTTAAAGTGGAAGGTCAGCATCAAAATCTTGCAGAAACAACCAGTAACCAACAAGTAAGTGATGATTGTTTTCTTAACATCAAGGACAAGTTGGAAGATACTATTGAAAAATTGAAGGAT…	LAVGGAFLSSSLNVLFHRLTPKGDLLNMLQKRKNDVRILKKLRMTLLDLPAVLSDAENKQASNQYMRLWLNELRDVVDSTENLIEEVNYEALRLKVEGQHQNLAETTSNQQVSDDCFLNIKDKLEDTIEKLKDLQEQIGSLGLKEHFFFTKQETRTPSTSLVDDSDIFGTQREIEDLIDRLLSEDANGKNLVVVPIVGIGSLGKTTLAKAVYNDERVKKYFCLKSXLCVSETYDAFRITKGLLQDICSYDLKDGNNLNQLQVKLKESLKGKKFIVVLNDVWNDNYNEWDDLRNVFVQEDKG
PGSC0003DMT400047789_Sme	NBS-LRR	E12	69366292	69370110	ATGGAGATTGGCTTAGCAGTTGGTGGTGCGTTTCTCTCTTCGGCTTTGAATGTTCTCTTTGATAGGCTTGCTCCTCAGGGTGATCTGCTCAACATGTTTCAGAAGCGTAAGAATGATGTTCGGCTCCTAAACAAGCTGAGAAGGACTTTGCTTGGTCTTCAAGCTGTGCTGACTGATGCGGAGAATAAACAGGCATCAAATCAGTCTGTGAGGCTCTGGCTTAATGAGCTTCGAGACGCTGTTGACTCTGCTGAAAACTTCATCGAAGAAGTCAATTATGAAGCTTTGAGACTTAAGGTGGAAGGTCTGCATCAAAATCTTGCAGAAACAACCAGCAACCAGCACGTAAGTGATGATTTTTTTGTTAACATAAAGGACAAGTTGGAAGACACTATTGAA…	MEIGLAVGGAFLSSALNVLFDRLAPQGDLLNMFQKRKNDVRLLNKLRRTLLGLQAVLTDAENKQASNQSVRLWLNELRDAVDSAENFIEEVNYEALRLKVEGLHQNLAETTSNQHVSDDFFVNIKDKLEDTIETLKDLQEQIGGLGLKEHFVSTKKETRTPSTSLVDDSDIFGRQKEIEDLIDCLLSEDANGKNLAVVPIVGMGGLGKTTLAKAVYNDERVKNHFPLKAWYCVSETYDALRITKGLLQDIGSYDSKDDNNLNQLQVKLKESLKGKKFLVVLDDVWNDNYNEWDGLRSLFAQGDKGSKIIVTTRKESVALMMANEQISMGRLSTAVSWSLFKRHAFENMDPMGHPELEEIGKQIAAKCKGLPLALKTLAGMLRSKSEVEEWKRILRSELW…
PGSC0003DMT400047789-D2_Sme	NBS-LRR	E06	70413391	70417257	ATGGAGATTGGCATAGCAGTTGGAGGGGCATTTCTCTCTTCATCTTTGAATGTGCTGTTTGATAGGCTTGCACCTGAGGGTGATCTGTTCAACATGCTTCATAAGCATAAGAATGGCGTTCAGATCTTAGAGAAGCTGGAGCACATTTTGCTTGGTCTTCAGATTGTGCTAAGTGATGCACAGAATAAGCAAGCATCAAATCGACACGTCAGCCAATGGTTTAATAAGCTTCAGAATGCCGTCGACTCTGCTGAAAACTTAATAGAAGAAGCCAATTATGAAGCTTTGAGGCTTAAGGTACAAGGTCACCATCAAAATCTTGCAGAAACAAGCAACCAGCAAGTAAGTGACCTCAACCTGTGCTTGAGTGATGGTTTTTTTCTCATCATAAAGGACAAG…	MEIGIAVGGAFLSSSLNVLFDRLAPEGDLFNMLHKHKNGVQILEKLEHILLGLQIVLSDAQNKQASNRHVSQWFNKLQNAVDSAENLIEEANYEALRLKVQGHHQNLAETSNQQVSDLNLCLSDGFFLIIKDKLEETIETLEVLEKIGRLGLKEHFVSTKQGTRTSSTSLVEESDIVGRQNEIKELIERLLSEDANGKNLAVVPIVGMGGVGKTTLAKIVYNNEKVNKHFGSKAWYCISEPYDALRITKGLLQEIGAFDLKDDNNLNLLQVKLKESLRGKKFLVVLDDVWNDDYSEWDDLRNLFVQGDTGSKIIITTRKESVAQMMCAEIMGRWAITVGTLSSDDSWALFKRHSLENSNTEEHLELEEVGKQIADKCKGLPLALKALAGVLRGKSEVEE…
PGSC0003DMT400048768_Sme	NBS	E05	5212390	5214837	GTGTCATCCATTGTTCTTCGCGAGGACATTGTCAATCTTCTAGATTTCATAGAGAGGTTAAGTGATGGGCGTGTTCAAAATTTTCTTGGCAGGGGTTACATTGAAGAACGGATATCGGAGCTGATGTTGGTCTTCGCATTTTTTCATCTTTATTACTCTTTCTTTTCAGAAGGTTGTAATGACGAATTGTCTTGCATATCAAATGAGATTCATGATCTGGTTCAGCCACTTTTGCATCAGAGTGGAGAAGACATGCTAATTAATTTAACGTATACCGATGTTTTTTGCCTCAAGGAAACTATCAAAAGTTATTTTAGCTCACATAGCTATGCTGAACCAAGTCTTGCGACCATGACCGAGGATCATTTGGTTGAACTTTTGGATGCCATCTTCATGCTT…	VSSIVLREDIVNLLDFIERLSDGRVQNFLGRGYIEERISELMLVFAFFHLYYSFFSEGCNDELSCISNEIHDLVQPLLHQSGEDMLINLTYTDVFCLKETIKSYFSSHSYAEPSLATMTEDHLVELLDAIFMLFQYLPKCCSELTRYELLQNVFGNLRDFHRLNVNGSVECETIESVLPQLQLMAQRVVNFCFTLFHYHLHEFDEYHEFKRSQVSRVHFKLAKLLVEVIPVELEVMHICSITLKASKSEEVGRFSKQLLEDSPNILRESLIHLQEYMVNIVTPSSSIDVISIVGMPGLGKTTLADRVYNEKCIVEHFDVRAWCTVDQERNEKKLLQKIYNQVIGLKERCSKDDIDDDIADNLRKQLFGKRYLIVLDDMWDISTWDEITRPFPPEFQKGS…
PGSC0003DMT400050510-D5_Sme	NBS	E12	2957797	2960480	ATGGCTTACGCTAGTGTTGCTTCTCTTATGAGAACAATGGGATCAGTCCTGGCACCGGAGTCGCCAATGGGATATCTAGTTGGTGATCACAGAGAAGAATTTGTTGCTTTTCATGAAAAAGTGAGCTTCTTGGAAGTATTTCTCAAGAACTTTGAGAAAAATAACAATTCTGGGAAAATGACAGATATGGAAGCACGGATAAAAGAACTTGCAACTGTTGTTGAACACACAATTCAACTGAAACTAACACAAATGCACTTTTTAAAAAATGATGAAATGAAGAGAGAAACGATACGTGAGCGCCTTTGTGATAGCTTAAAACAAGTGGCGGAGGACTTTGATAATGTACAAAAAGAGTCTCCAAAGTTTCAAGACAATGGCAAACACGCACCAAAGGAA…	MAYASVASLMRTMGSVLAPESPMGYLVGDHREEFVAFHEKVSFLEVFLKNFEKNNNSGKMTDMEARIKELATVVEHTIQLKLTQMHFLKNDEMKRETIRERLCDSLKQVAEDFDNVQKESPKFQDNGKHAPKESLVQDSSSGTHTLSMVGRDDQRKRILVELTRYGGSFGELKVIPIVGMGGIGKTTLAREVYNDAFVQSHFDVRAWATISQQHNVKEILLSLLRSTKGGKFYMDDEAELADLLQKSLKGKRLIVLDDMWKSEAWDDLRLCFPSENNGSRILLTTRITEVACSAGTENLSMQMSLMDLDESWNLFESITRADEALPSEFETIGKQIVDQCHRLPLTIVVVAGLLKSTRTIEYWENVAKDVKSITNDPDKQCLDVLGLSYNHLTSDLKAC…
PGSC0003DMT400050640_Sme	NBS-LRR	E12	69474406	69478569	ATGGAGATTGGCTTAGCAGTTGGTGGTGCGTTTCTCTCTTCGGCTTTGAATGTTCTCTTTGATAGGCTTGCTCCTAAGGGTGATCTGCTCAACATGCTTCAGAAACGTAAGAATGATGTTCGGATCTTAGAGAAGCTGGAGCGCATTTTGCTTGGTATTCAGATTGTGGTAAGTGAAGCAGAGAATAAGCAAGCATCAAATCGACACGTGATCCAATGGTTTAATAAGCTTCAGAGTGCTGTTGACTCTGCTGAAAACTTAATAGAAGAAGTCAATTATGAAGCTTTGAGACTTAAGGTGGAAGGTCTGCATCAAAATCTTGCAGAAACGACCAGCAACCAGCAGGTAAGTGATGATTTTTTTGTTAGCATAAAGGACAAGTTGGAAGACACTATTGAA…	MEIGLAVGGAFLSSALNVLFDRLAPKGDLLNMLQKRKNDVRILEKLERILLGIQIVVSEAENKQASNRHVIQWFNKLQSAVDSAENLIEEVNYEALRLKVEGLHQNLAETTSNQQVSDDFFVSIKDKLEDTIETLKDLQEQIGGLGLKEHFVSTKKETRTPSTSLVDGSDIFGRKKEIEDLIDRLRSEDANGKNLAVVPIVGMGGLGKTTLAKAVYNDDRVRKHFGLKAWFCVSETYDAFKITKGLLQDIGSYDLKDDNNLNQLQVKLKESLKGKKFLVVLDDVWNDNYNEWDGLRSLFAQGDKGSKIIVTTRKDSVALMMANEQISMGKLSTAVSWSLFKRHAFENMDPMGHPELKEIGKQIAAKCKGLPLALKTLAGMLRSKSEVEEWKRILRSELW…
PGSC0003DMT400050981_Sme	NBS	E08	78568380	78574310	TTAGGGTATCTTCATCCAGAGATTGTCGCTTTCCGTCACAAAATTGGGAAAAGAATGAAAGAGATGATGGAGAAACTAGATACAATTGCTAAGGAAAGAATGGATTTTCATTTGCAAGAATTGTTAGATCTATGCCTTGAATCTCCACAAGTTTATGGAAGGGACAAAGAGGAAGATGAGATTGTGAAAATCCTGATAAACAATGTCCAACAACTTTCAGTCCTCCCAATAGTTGGTATTGGGGGACTAGGAAAGACAACTCTTGTCCAAATGGTCTTCAATGATCAGAGAGTGAAAGACCATTCCAATCCCAGAATGTGGGTTTGTGTCTCGGAAGATTTTGATGAGAAGAAGTTGATAAAGGCAATTGTAGAATCTATTAAAGGAAGGCCACTGCTT…	LGYLHPEIVAFRHKIGKRMKEMMEKLDTIAKERMDFHLQELLDLCLESPQVYGRDKEEDEIVKILINNVQQLSVLPIVGIGGLGKTTLVQMVFNDQRVKDHSNPRMWVCVSEDFDEKKLIKAIVESIKGRPLLGDMDLAPLQKKLQELLKRKTYLLVLDDVWNEDQEKWANLRAVLKVGASGASVLTTARLEKVGSIMGTMQPYELSTLSQEDCWWLFMQRAFGYQEEINPNLSAIGKEIVKKCGGVPLAAKTLGGILLFKREEREWEHVRDSEIWNLPQDERSILPALRLSYHHLPLDLRQCFLCVLCSIPKGHRNGKRKSHYSMDGTQFSFIKRKLGA
PGSC0003DMT400053050-D5_Sme	NBS	E05	78937875	78938546	GTAAACCATCAAGAACAGTTGGAATCTTTAGTTGGAGGGCCGAAATGTTTTGGTATAGGTAGCAGAATTATTTTAACAGCAAGAGACAAACACTTATTAATCAATCACGTCGGGGAAAATGTGTATGAAGTCCGACTATTATCTGATGAAAAAGCACTTGAATTGTTCAGCAGGCATGCTTTTAAAGAAAAATCACCAAAAAAGGATTTTGTGGAACTTTCGATACAAGTGGTGAAGCATGCTGGTGGACTCCCTTTAGCTCTTAAAGTTTTGGGTTCTTTATTTTATGGACGAGACAAAAGGCATTGGAGCCACATGATTGATCGGCTGAAGCGAATCCCTCACAAGGATATCCAAGGAAAGCTTAGGCTTAGTTTTGATGGACTGGACGAAGACGAG…	VNHQEQLESLVGGPKCFGIGSRIILTARDKHLLINHVGENVYEVRLLSDEKALELFSRHAFKEKSPKKDFVELSIQVVKHAGGLPLALKVLGSLFYGRDKRHWSHMIDRLKRIPHKDIQGKLRLSFDGLDEDEKELFLDITFMNIVGFGNGSFSLYVELILRDAYLIDYLIEKSLLSMNIHNRIVMHNMIRGMGEKVIREEYTSSRIWLPEEVCDLFKGKLVRN
PGSC0003DMT400053954-D2_Sme	TIR-NBS-LRR	E06	79091304	79101446	AAATGGAAATATGACGCCTTCTTGAGCTTTAGAGGTGAAGATACCCGCAACAATTTTGTTTCCCATCTCCACAAACGCTTGGAAGAGAGAGGATTCAACGTATTCAAAGACGATGAGAAGCTTGAAAGAGGAAGACCCATTTCTGCAGAACTATTGAAAACCATAGAAGAATCCAGAATTGCAATTATCGTCTTCTCTGAGAACTATGCTTCGTCCAAATGGTGCTTGGAGGAACTCACCAAAATTATGGAGTGTGCTGAAAAGAACGGACAGGAAGTGATCCCAATATTCCACAATGTCGACCCATCAGATGTACGCCGGCAAAGCAATAGAGTTGCGTTAGCACTGGCCAGACTCGAGGCAGATCTGAATTGCAGTGATTTGGGGAAGGTGCAAAGG…	KWKYDAFLSFRGEDTRNNFVSHLHKRLEERGFNVFKDDEKLERGRPISAELLKTIEESRIAIIVFSENYASSKWCLEELTKIMECAEKNGQEVIPIFHNVDPSDVRRQSNRVALALARLEADLNCSDLGKVQRWKDALCKAANIAGWDVGKTANRNEAECIDQIINKFQNLHHTVSANEKYLVGIESRTGGVESLLKVGLGGVRFVGIRGMGGVGKTTVARKIFDNISNQFQGSCFLANVREDSKKHGMKHLQMTLLSRILNEKSMNLASFYEGADMIKRKLCRRKVLVIFDDVDDDHQLEYLVGNHDWFGDGSRIITTTRNADLLRCHDALYSVPELAKCEALELFSWYAFRNRTPDKEFFKFSKSVVDYAKGLPLALMVLGSFLYKRGISDWRSALD…
PGSC0003DMT400053954-D8_Sme	TIR-NBS-LRR	E05	80128802	80131647	TCTTCAACAATGTCTCAAGCTTCTTCTTCCAAAATTTGCAAGTACGATGTCTTTTTGAGTTTTAGAGGTGAAGATACACGTAGAAACATTGTGAGTCATCTCTATAATGCTCTGCAACAAAGAGGGATCCTCACTTTTAAAGATGATGAGCGACTAGAAACAGGAAAATTAATTTCTGATGAAGTTTTGAAAGCCATAGAAGAGGCCAGATTCGCAATCATAATATTTTCAAAAAGCTATGCATCGTCAAGATGGTGCTTAGAGGAGCTTGCATATATCATAAAGTGTAAAGATGAATTGGAGCAGATTGTGATTCCAGTCTTCTATGATGTGAGTCCATCGGATGTGCGCCATCAAAATCCCCCATTCGCTGATTCATTTTCCGAACATGAGGAAAAA…	SSTMSQASSSKICKYDVFLSFRGEDTRRNIVSHLYNALQQRGILTFKDDERLETGKLISDEVLKAIEEARFAIIIFSKSYASSRWCLEELAYIIKCKDELEQIVIPVFYDVSPSDVRHQNPPFADSFSEHEEKYKDDTEKVERWRDAFVEAGKISGYHLPNFKDEAECIKKLVDNIFPKSLQIISPLPERLVGMKSQVEKVTSLLDMESNVVRSIGIWGMGGIGKTEIANVLHQRYRHQFEADCFLGDVGKLYQKNGLTWLQEVVICKLVGERMTITSEYEGMNILKNMLYRKKVLLILDDVNHRELLECLVGGSEWFGMGSRIILTARDKRLLINHVGENMYEVQLLSEDEALELFSRHAFKEKSPKEDFVELSRQVVKHAGGLPLALKVLGPLFYGR…
PGSC0003DMT400058450_Sme	TIR-NBS-LRR	E11	1033059	1047400	CAACATTTATCCATGGCATCTTCTTCTGTGAGTGATTCACAATTATGTCCTCCATGGAAGTACGATGTCTTTCTAAGCTTTAGAGGTGAGGACACTCGTCAAACATTAACGGGTCACTTGTATGAATGTTTGAAAAATAGGGGAATATACACCTTTCAAGATGATAAAAGGCTAGAGCAAGGTGATTCCATTCCAAAAAAACTCATGAAAGCTATTGAAGAGTCTCAAGTTGCACTCCTCGTTTTTTCAAAGAATTATGCTACATCGAGTTGGTGCTTGAGTGAACTAGCTAAGATTATGGAATGTAAAGAGAAAAATCGACAAACAGTCATACCAATTTTCTATCACGTGGATCCATCACACGTGAGATACCAAAGTAAGAGCTTTGCAGAAGCATTC…	QHLSMASSSVSDSQLCPPWKYDVFLSFRGEDTRQTLTGHLYECLKNRGIYTFQDDKRLEQGDSIPKKLMKAIEESQVALLVFSKNYATSSWCLSELAKIMECKEKNRQTVIPIFYHVDPSHVRYQSKSFAEAFAKHELRFKDDVEGIQKVQGWRTALTAAANLKGYDIRDGIESDCIQDIVDQVSSKLCKASVFFLPNIVGINTHLEKVNSLLEMEVNDVRVGIWGMGGVGKTTIARAIFDTLSPQFDGACFLADIKENKGGLHSLQNILLSELLRKKDDYVHNKEDGKHMIARRLRFKKVLIVLDDIDHRDHLDYLAGDLCWFDKGSRIIATTRDKHLIGKNDVIYEVTPLLKHDAIKLFHQYAFKEEVPGECFKKLSLEVIDHAKGLPLALKVWGSF…
PGSC0003DMT400059181-D4_Sme	NBS-LRR	E11	1505936	1514284	CTGATTGTGCTTGATGACATAGATCATGGTGACCATTTGGACTATTTAGTAGGTGATGTTGGTTGGTTTGGTAATGGCAGCAGAGTTATTGTAACAACTAGAAATCGACATTTGATTAAGAAGTATAATGCAATATATGAAGTGTCTAATCTACGAGATCATGAAGCTATGAAATTGTTCAATAAGCATGCTTTCAAAAAAGAAGTTCCAAATGAGCGTTTTAATGAAATGTCGTTGGAGGTAGTAGATCAAGCTAAAGGCCTTCCTTTAGCCCTGAAGGTGTGGGGTTCTTTGCTATATAAGAAAGGCCTACCTCAGTGGGGAAGAACGGTGGACCACATAAAGAAAAGCTCTAATTCAGAAATTAAAAAACTCAAAATAAGTTATGATGGTTTGGAG…	LIVLDDIDHGDHLDYLVGDVGWFGNGSRVIVTTRNRHLIKKYNAIYEVSNLRDHEAMKLFNKHAFKKEVPNERFNEMSLEVVDQAKGLPLALKVWGSLLYKKGLPQWGRTVDHIKKSSNSEIKKLKISYDGLEHEEQKIFLDIACFFHGWDRTYVMQILESCGFEAEYRLDVRIDKSLVFISECDEIEMHDLIEDMGKYIVKMQKDSGKSSRISDVEDFKEVMADNTQLSSLRMLDLSSSKSLKRTPNFTGMPNLKHLDLSDCTSLEEIHDSLRCSRKLITLDLYGCESLERFSYVNVESLEYLDLGNCSSLKKFPEFLGIMKSELVIEMQCSGIREIPSSIILPQWSHLTKLNLNDMNNLVSLPSSICELKDLVMLNVSSCSKLENLPEGIGDLEIGD…
PGSC0003DMT400059786-D4_Sme	NBS	E06	2970776	2971496	ATCAAGCTTATCAAAGAAGACATCTCCAATTTATTTGAGAAGATTCCCAAGAACAAGAGCCTCAATGTTGTAAACACTCCCAATAAGCCAGTTGAAAGCAAGTCATTGGCAGCTGGTAAAATAATTGTTGGGTTTGAGAAGGAGACAAACTGTATAATTAGAAAGCTCACCAGTGGACCAGCATATCTAGATGTCATTTCGATCACTGGTATGCCAGGTTCAGGTAAAACTACTTTGGCTTACAAAGTACACAATGACAAGATAGTTTCTAGTCATTTCAACCTTCGTGCATGGTGCACAGTCGACCAAGAATATGACGAGAAGAAATTGTTCGATACAATTTTTAATCAAGTTAATGGCTCGAATTCAAGATTGAGTGAGAATATTGATATTGCTGAC…	IKLIKEDISNLFEKIPKNKSLNVVNTPNKPVESKSLAAGKIIVGFEKETNCIIRKLTSGPAYLDVISITGMPGSGKTTLAYKVHNDKIVSSHFNLRAWCTVDQEYDEKKLFDTIFNQVNGSNSRLSENIDIADELRKQLYGKRYLIVLDDVWDTTTWDELTKPFPEVVKGSRIILTTREKEVALHGKLYTAPLNLRLLRPEESWELLEKRAFGNESCPNELLDVGREIAIVKGFLWWLI
PGSC0003DMT400059789-D3_Sme	NBS	E06	1550143	1550457	TTGTGGGATACCACAACATGGGATGAGTTAACAAGCCCTTTTCCTAATGTTATGAAAGGAAGTAGAATTATTTTGACAACTTGAGAAAAGGAAGTGGCTCTGTATGGCAAGCTCTACACTGATCCACTTGACCTTCGATTGCTAAGACTAGAAGAAAGTTGGGAATTATTTGAGAAAAGAGCATTTGGAAAAGAGATTTGGCCCGATGAACTTCTTGATGTCGGAAAAGAAATAGCCCAAAATTGTAAAGGGCTTCCATTGGTGGCTGATCTGATTGCTGGAATCGTAGCAAGGAAGGAAAAGAAGAAAACTGCG	LWDTTTWDELTSPFPNVMKGSRIILTTXEKEVALYGKLYTDPLDLRLLRLEESWELFEKRAFGKEIWPDELLDVGKEIAQNCKGLPLVADLIAGIVARKEKKKTA
PGSC0003DMT400059833-D2_Sme	NBS	E11	96469149	96470426	ATGGTTGATGCTGTTGTGTCATTTGCAGTTGAAAGATTGGGCGATTTCCTCATACGTCAACTTTCCCTGCGTAAAAGTCTCAGAAATGAAGTTACATGGCTGAGAAATGAGTTACTCTTCATGCAGTCTTTCCTGAGAGATGCAGAACAAAAGCAATCTGGAGATCAAAGAGTTCAACAATGGATCTTTGAGATCAACACTATTGCTAATGACGCTGTTGCTATCCTCGAGACTTACAGCTTCGAGGCTGGTAAAGGTGATGACGATGAATTTGCTAGTCATCTCAAGGCTTGCGCTTGCATATGTAGGAAGGAGAAGAAATTCTATAATGTTGCCAAGAAGATCCAATCACTCAAGCAACGAATTATGGATATCTCTCGCAAACGAGAGACTTATGGT…	MVDAVVSFAVERLGDFLIRQLSLRKSLRNEVTWLRNELLFMQSFLRDAEQKQSGDQRVQQWIFEINTIANDAVAILETYSFEAGKGDDDEFASHLKACACICRKEKKFYNVAKKIQSLKQRIMDISRKRETYGITNNAGEGPSNQVTTLRRTTSYVDDQDYIFVGFKDVVQTLLSQLLKPEPRRSVLSIYGMGGLGKTTLARNLYISDDIRSSFPTRAWICVSQEYNTMDLLRNIIKSIQGRTKEILELLERMTEGDLEIHLRHLLEGRRYLVVVDDLWQREAWESLKRAFPDSNNGSRVIITTRKEDVAERADGRGFVHKLRFLSQEESWDLFCRKLLDVRAMASPMETLAKEMVDKCGGLPLAIVVLSGLLSHKRGLDEWQKVKDHLWKNIIEDKYI…
PGSC0003DMT400059867-D2_Sme	NBS-LRR	E11	96165245	96167560	GTTCAAAAGTTGGGTGATTTCCTCACACAGGAAGTTTCCCTGCTTACAAGTCTGAGAAATGAAGTTAGATGGCTGAGAAATGAGTTACTCTTCATGCAGTCTTTCCTGAGAGATGCAGAACAAAAGCAATCTGGAGATCAAAGAGTTCAACAATGGATCTTTGAGATCAACACTATTGCTAATGACGCTGTTGCTATCCTCGAGACTTACAGCTTCGAGGCTGGTAAAAGTGTTAATCCTCTCAAGGGTTGTGCTTGCATATGTAGGAGAGAGAAGAAATTCTACAATGTTTCCAAGGAGATTCAATCACTCAAGCAACAAATCATGGATATCTCTCGTAAACGAGAGACTTATGGTATAACAAATAATGCAGGAGAAGGGCCAAGATGTTGTGGAAAC…	VQKLGDFLTQEVSLLTSLRNEVRWLRNELLFMQSFLRDAEQKQSGDQRVQQWIFEINTIANDAVAILETYSFEAGKSVNPLKGCACICRREKKFYNVSKEIQSLKQQIMDISRKRETYGITNNAGEGPRCCGNIASXTSQTKASSKHPLHSWGGLGKTTLARNLYNNPDVLNSFPTRAWICVSQEYNTMDLLRNIIKSIQGLTKETLDLLERMTERDLEIYLRDLLKKRKYLVVVDDVWQREAWESLKRAFPDSKNGSRVIITTRKEDIAERADDRGFVHKLRFLSRAESWDLFCRKRLDVRPMASTMERLAKEMVDKCGGLPLAIVVLSGLLSHKRGLDEWQKVKDHLWKNIIEDKYIEVSNILSLSYSDLSTALKQCFLYFGIFPEDQVVDVENIIW…
PGSC0003DMT400060798_Sme	NBS-LRR	E11	99309041	99311619	ATGGCAGCTTATAGTGCTGTAATGTCTCTTCTTCGAACTCTTGACGAACGAAATATTCATGAACTCTTTCATGTTCACACTGCTGAAACGCTCGATTCTCTTCGTGCTACTGCTCAATATGTCCTAAAAGTTTTTGATGAATTTGAACCTGGAAAGATCAAATCTTTGGAGGAAATAATTAGAGTTGCTGCTAATGAGGCAGAGGATGTTGTTGAGATGAAAACTCGTCAAATCATCGAAGAATTAAGTTGGACATTTGGAATTTTACAACACCAGGATTTGCTACCAGTTGTTGAAAAAATGGATAAGATAAAGAAACAAGTGATGGAGATTGTTTCACATGATGCTCATGATCAAATTCTTGAATTATCTCGGGATTCCTCGATTGGCACTTCTTCT…	MAAYSAVMSLLRTLDERNIHELFHVHTAETLDSLRATAQYVLKVFDEFEPGKIKSLEEIIRVAANEAEDVVEMKTRQIIEELSWTFGILQHQDLLPVVEKMDKIKKQVMEIVSHDAHDQILELSRDSSIGTSSASYPTLQDDIVRGLDDDLEIIVERLRGCPRHLDVVTISGMGGIGKTTLARKAYHHQRIRYHFDVLAWVTISQEFRYRNVLLEALHCIPKKTDSVNSKDYDKMDDNELADVVQRSLKGRRYLFVVDDIWSTDVWDDIGRIFPDYNNGSRILLTTRETEVAMYANSSSPHEMSLLSLENGWRLFCDKVFGPKHEHPPELEEIGMEIVEKCQGLPLTISVIAGHLSKVAKTLQGWKDVARNLNEIIASHPNKCLGVLGLSYHHLPNRLK…
PGSC0003DMT400062765_Sme	NBS	E11	6101338	6102579	ATGGCTTATGCTGCTCTTAATTCACTTATGTATACATTGGAACAACTCTTGAAACAATCTTTGGTTTGTACAAGTTGTATACAAGAACATGTTCAATCTCTCTATCAGAATCTTTCTCATCTGCAACTTTTCCTTGAAGATACTACTACCAAGGATATTCAAACTCTTAAGGTTATAGAAAAGAGGATCAGAGATGTAGTATACAAAGCAGAAGATAAAGTTGATACAAGTCTAAATAGCATCATTCTAGCTGATTGCACAGAGAATAGAGAAAGGGCTTGTGAACTCTTCGAGGAAGAATTGCTAAAAGTGGAAGAAGATGTTCATTCTCTCAGGAAAGAGGTGATGCAGATCGAGTTGAACAAACATGGAAGCAGATCTACAGAATTAGTAACACTT…	MAYAALNSLMYTLEQLLKQSLVCTSCIQEHVQSLYQNLSHLQLFLEDTTTKDIQTLKVIEKRIRDVVYKAEDKVDTSLNSIILADCTENRERACELFEEELLKVEEDVHSLRKEVMQIELNKHGSRSTELVTLSLSSEDKSTIVGMEDEFNTILDCLTSQTEELTVIPIFGMGGIGKTTLARKVYDDSYIHSRFDKHAWVTISEEYNERQMLLEVVSSITTGSHQEMSNDELMEIAYRGLKGRRFLIVIDDIWSTEAWDQMQRIFPNDDNKSRILLTTRLKYVTDYVSCPGFPPHCKSFLSLEDSWNLFIEKVFKKDPCPPHLEETGKHMVKQCQGLPLSVVVVAGLVGKMDPTYENWKKVEENLNSFFGTVSEQCQSILSLSYNYLPQ
PGSC0003DMT400065580_Sme	NBS	E08	74743912	74746515	ATGAGTGATGGACCACTCTTCATGCATCTGCTACAGAGACACTTGAATGATTTGCTAGATTCCAATGCTTATTCAATTGCTTTGATAAAGGAAGAAATTGGGCTGATGAAAAACGATCTAGAATTCATAAGATCCTTTTTTGTGAATGTTAAGCAAGGATCGTATAAAGATCTCTGGGCACGTGTTTTAGATGTGGCTTATGAGGCAAAAAACTTCATTGATTCGATTATTGTTCGAGATAATGGTCTCTTACATATTATTTTCTCACTTCCCATTACCATGAAAAAGATCGAAATTATCAAAGAAGACATCTCCAATTTACTTGAGAAGATTTCCAAGAACGGGAGCCTCATTGTTGTAAACTCTCTCAAGAAGCCAGTTGAAAGCAAGTCATTGGCA…	MSDGPLFMHLLQRHLNDLLDSNAYSIALIKEEIGLMKNDLEFIRSFFVNVKQGSYKDLWARVLDVAYEAKNFIDSIIVRDNGLLHIIFSLPITMKKIEIIKEDISNLLEKISKNGSLIVVNSLKKPVESKSLAMRKIIVGFEEETNWIIRKLTSGPADLDVISITGMPGSGKTTLAYKVYNDKSVSSHFDLCAWCTVDQEKNEARLLDKIFNQVCDSGSKLGGNIDVADKLRKQLYGKRYLIVLDDLWDTTTWDELTRPFPNVMKGSRIILTTREKEVALYGKLYTDPLDLRLLRPEESWELFEKRAFGKEICPDELLDVGKEIAQNCKGLPLVADLIAGVVARKEKKKTAWLEVQNNLSSFILNSEMEVMKIIELSYDHLPNHLKPCFLYLARFPKDS…
PGSC0003DMT400065580-D4_Sme	NBS-LRR	E06	2539204	2541822	ATGAGTGATGGACCGCTCTTCATGCATCTGCTACACATACACTTAAATGATTTGTTAGATTCCAATGCTTATGCAGTTGCTTTGATAAAGGAAGAAATTGTGGTGGTGAAAGAAGACCTAGAATTCATAAGATCGTTTTTTGTGAATGTTGAGCGACGATTATATGAAGATCTTTGGGCACATGTTTTAGATGTGGCATATGAGGCAAAAGATGTCATTGATTCCATAATTGTTCGAGATAATGGTCTCTTGCATCTTATTTTCTCACTTCCCATTACCATAAAAAAGATCGACATTATCAAAGAAGACATCTGCAACTTACTTGACAAGATTCCCAAGAATAGGAGCCCCATTGTTGTAAACACTCCCAAGAAGGCAGTTGAAAGAAAGTCATTGACA…	MSDGPLFMHLLHIHLNDLLDSNAYAVALIKEEIVVVKEDLEFIRSFFVNVERRLYEDLWAHVLDVAYEAKDVIDSIIVRDNGLLHLIFSLPITIKKIDIIKEDICNLLDKIPKNRSPIVVNTPKKAVERKSLTTGKITVGFEEETNWILRKLTSGPADLDVISITGMPGSGKTTLAYKVYNDKRVSNHFDLRAWCTVDQDNDVTKLLYTILNQVNDSDSRLSENIDVADMLRRRLYGKRFLVVLDDVWDTTTWDELIRPFPKVEKGSRIILTTREKKVALNGKHNTDPLNLRLLRSEESWELLEKRAFGNESCPDDLLNVGKEIAENCKGLPLVADLIAGVIAGKEKKKKVWLEVRNNLNSFILNSEVEVMKVIELSYEHLPDQVKPCMLCLATYQKDF…
PGSC0003DMT400070399_Sme	NBS	E12	66379512	66380114	TTGAGAATTAAGGTGAAAGGTCTGCATCAAAATCTTGCAGAAACAACCAGCAACCAGCAAGTAACTGATGATTTTTTTGTTAACATAAAGGACAAGTTGGAAGACACTATTGAAACGTTGAAGGATTTGCAAGAGCAAATTGGTGGCCTTGGCTTGAAGGAGCATTTTGTTTCGACTAAGAAAGAAACTAGAACACCTTCAACTTCTTTGGTTAATGATTCTGATATCTTTGGTAGGCAGAAGGAAATAGAGGATTTGATTGATCGTTTATTGTCTGAAGATACAACTGGGAAAAATCTGGTTGTAGTTCCTATTGTTGGAATGGGTGGCCTGGGTAAGACAACACTTGCTAAAGCGGTTTACAATGATGAGAGGGCGAGGAAACATTTTGTTTTGAAA…	LRIKVKGLHQNLAETTSNQQVTDDFFVNIKDKLEDTIETLKDLQEQIGGLGLKEHFVSTKKETRTPSTSLVNDSDIFGRQKEIEDLIDRLLSEDTTGKNLVVVPIVGMGGLGKTTLAKAVYNDERARKHFVLKAWFCVSETYDAFKITKGLLQDIDSYDLKDDNNLNQLQVKLKESLKGKKFLVVLDDVWNDNYNEWDGLR
PGSC0003DMT400070503_Sme	NBS-LRR	E12	69049027	69052939	ATGGATCTTGGCTTAGCAGTTGGTGGTGCATTTCTTTCTTCAGCTTTGAATGTTCTCTTTGATAGGCTTGCTCCTCAGGGTGATCTGCTCAACACGTTTCAGAAGCATACGAATGATGTTCGGATCTTAAAGAAGCTGAGAATGACTTTGCTTGGTCTTCAAGCTGTGCTAACTGATGCAGAGAATAAGCAGGCATCAAATCAATCTGTGAGACTCTGGCTTAATGAGCTTCGAGATGCTGTGGACTGCGCTGAAAACTTGATTGAAGAAGTCAATTATGAAGCTTTGACGATTAAAGTGGAAGGTCAGCATCAAAATCTTGCAGAAACTACCGGCAAAGCAAGTGATGAATTTTTTCTTAACATAAAGAAGAAGTTGGAAGACACCATCGAAACATTG…	MDLGLAVGGAFLSSALNVLFDRLAPQGDLLNTFQKHTNDVRILKKLRMTLLGLQAVLTDAENKQASNQSVRLWLNELRDAVDCAENLIEEVNYEALTIKVEGQHQNLAETTGKASDEFFLNIKKKLEDTIETLEELQKQIGFLDLTKYLDSGKQATRRPSTSVVDESDMFGRQNEAQELVSRLLSVDANGKRLTVISIVGMAGTGKTMLAKAVYNDEKVEDYFGLKAWFCVSEPYDTLRITKGLLQETGSFDLKFDNNLKVKLKEILKGKRFLIVLDDMWNDNYNEWDDLRNLFVKGDVGSKIIVTTRKESVALMMGKDKISMGILSSEDSWSLFKRHAFEYMDPQEQQELKEVGKQIVAKCKGLPLALKTLAGMLSSKSEVEGWKHILRSEIWELPDN…
PGSC0003DMT400072165_Sme	NBS	E10	83750407	83752449	ATTATTGGGATATGTGGTATGGGTGGTGTTGGTAAGACAACACTGGCTAAGAAAATCAAACTAAGGGCGACACAAGAAGGGTTGTTCCGTGATGTTGTCATGGTAACTGTCAGTCAACAACCAGATTTGAAAAGAATTCAAGGTGAGATCGCTAAAGGCGTGGGGCTGACATTAGACGAGAATAATCCATGGAGTCGTGAAGATCGACTACGTACAAGGTTAATGGATGCCAACAGCAGCGTCCTTATAATCTTGGATGATGTTTGGAATGATCTTGATTATCTTGAGAAACTTGGAATTCCCAGGAAAAGCAACCAAAAATATCAATGCAAAATGATATTTACAACGCGTTCCAAAACTGTTCGTACAACAATGGGAGCTAAGAAGATCATTGAAGTT…	IIGICGMGGVGKTTLAKKIKLRATQEGLFRDVVMVTVSQQPDLKRIQGEIAKGVGLTLDENNPWSREDRLRTRLMDANSSVLIILDDVWNDLDYLEKLGIPRKSNQKYQCKMIFTTRSKTVRTTMGAKKIIEVGTLSQDEAWVLFRQKVGDFVDNPSLLDTAKEVAEECKGLPLAIITVAGALRKHNKHSWDSALDQLRDAVPICIPQVLADVYKPLRLTYENLEDDDAKKLFLLCSLFKEDSNINPKELLRYGMGLRIFPGIKDLERARKRVCFLLENLEDCFLLSQGSLGRYVKMHDVVRDMAIYIASEGEHKFMLELIFLKCLTHNVERIEFPRLERIIFFNLPKFQNFCPTTNNSNPLFHEKVC
PGSC0003DMT400075731-D2_Sme	NBS	E06	66996732	67000654	CAGCAGCTGCGATTTGAGAAAGAAAGGAGAAGAATCAGGAATCTTATTGATGATTTCTTGAATGGCTTGAATAAAATAAAGAAAGAAGAAGAAGAATTCATTGCTTCAAGATTGCACGACATTGAAAAGCTAAGAATGGAATTGAGATTCCTAAGAACATTTGTCCTGTTTGGGAATTCAAGTTTGGATGACTTTTATGACAGGATGTCCCTGAATATAGAAAAGTTTGATGAACTTACTCGGTCACTTTTCTATGAAGATGAAGATGCAATCTTAACGAAATACAATATGGAATGTCTTGCCCCTCAGCTACTGAAAGAGATAAAAAGTTATTTGAATTTGGAAAATGATTATGTAGCCACGACGACAGAGGAGAAAATGTTTGAGTACAGGGAAAGC…	QQLRFEKERRRIRNLIDDFLNGLNKIKKEEEEFIASRLHDIEKLRMELRFLRTFVLFGNSSLDDFYDRMSLNIEKFDELTRSLFYEDEDAILTKYNMECLAPQLLKEIKSYLNLENDYVATTTEEKMFEYRESIFKHLFDLPMYCSDWLLPLMSEYKILREVCRHLRDFYGMECIAVNKTRTEYLYPRYQMIFDRVTEFCFDLWTGESKETDDSGESKETDDSGESKETDDSRESKETDDSGFTIFSQYDIYQCSSKITTLLIDIIPVELEVLYICTSKLMKESSSAELERFVKQILKASPRILQNYLILLQRRMEGALAVNYAQTQRSINVMMEFLLIFLTDIPKRFIHREKLNDMLAHVGVLTRKISILVSNLLEENSETNINEAEFSAPNLWQEIE…
PGSC0003DMT400078333-D2_Sme	NBS	E11	5963713	5966307	ATGGCTTATGCTGCTCTTTCTTCACTCATGTATACATTGGAACAACTCTTGATGAAACCCAATCGATCTTTGATTTATCCAAGCTGTACACAACAGCATCTTCAATCTCTCTGTCAGAACCTGTCCGATCTGCAAGTTTTCCTTGAGGATTCTACTACCAAGGATATTCAAACTCTTAAGGTATGCAATTCACTAGTATATATATTTATCTCTTTAATATTAACTAATTTGTCGAGTTTCAATTTCAAGGTTGTAGAAAAGAGGATCAGAGATGTAGTATACAAAGCAGAAGATAAAGTTGATTCAAGTCTAAGAAGCATCATTCTCGCAGATTGCACAGAGAATAGAGAAAGGGCTTGTGAACTCTTCGAGGAAGAATTGCTAAAAGTGGAAGAAGAT…	MAYAALSSLMYTLEQLLMKPNRSLIYPSCTQQHLQSLCQNLSDLQVFLEDSTTKDIQTLKVCNSLVYIFISLILTNLSSFNFKVVEKRIRDVVYKAEDKVDSSLRSIILADCTENRERACELFEEELLKVEEDVHSLRKEVMQIEFNKHGSRSAELATPSLSSQDKSTIVGMEDEFNTILDCLTSQTEELTVIPIFGMGGIGKTTLARKVYDDSRIRSRFDKHAWVTISEEYNERQMLLEVVSSITGGSNQEMSTDQLMETVRKGLMRSRFLIVIDDIWSTEAWDQMQRIFPNDDNKSRILLTTRLKHVAEYVNCPGFPPHIKSFLSIEDSWNLFTKKIFKTDPCPPHLEEIAKRIVQQCQGLPLSIVVVAGLVGKMEPTHENWKSVEENLKSLFGTVS…
PGSC0003DMT400078334_Sme	NBS-LRR	E11	6206493	6212100	ATGGCTTACGCTGCTCTTTCTTCACTTATGTATACATTGGAACAACTCTTGAAACCCAATCAATCTTTGCTTTGTCGAAGCTGTATACAAGAGCATGTTCAATCTCTCTGTCAGAATCTTTCTCATCTGCAACTTTTCCTTGAAGATACTACTACCAAGGATATACAAACTCTTAAGGTTATAGAAAAGAGGATCAGAGATGTAGTATATAGAGCAGAAGATAAAGTTGATTCAGCTCTAAGAGGGATTATTCTAGCAGATGGCGAAGTCAAGCGACAAAAGGCTTGTAGATCCTTTTATGAAGAATTGTTGCAAGTGGAAGAACAAGTTCATTTTCTCAACAAAGAGGTGATGCAGATCGAGTTTAACAAGCATGGAAGCAGATCTACAGAATTGGCA…	MAYAALSSLMYTLEQLLKPNQSLLCRSCIQEHVQSLCQNLSHLQLFLEDTTTKDIQTLKVIEKRIRDVVYRAEDKVDSALRGIILADGEVKRQKACRSFYEELLQVEEQVHFLNKEVMQIEFNKHGSRSTELATPSLSSQDKSTIVGMEDEFNTILDCLTSQTEELTVIPIFGMGGIGKTTLARKVYDIRSRFDKHAWVTISKEYNERQMLLEVVSSITTGSHQEMSNDELMEIVYRGLKGRRFLIVVDDIWSTDACDQVQRIFPNEDNKSRILLTTRLKHVVDYVSCPGFPPHCKSFLSIEDSWNLFTKKIFKKDPCPPHLEEIAKHIGQQCQGLPLSIVVVAGLVGKMEPTHDNWKRVEENLKSLFGTVSEQCQSILSLSYNYLPQYLRACFLYVGG…
PGSC0003DMT400078881_Sme	TIR-NBS-LRR	E07	2538247	2541974	ATGGCATCATCTTCACAGTACTGTCCTCGATGGAAGTACGATGTCTTTCTAAGTTTTAGAGGTGAAGATACAAGAAAAACATTTATGAGTCATTTGTACGAAGGATTGAGAAACAGGGGAATATTCACCTTTCAAGATGATAAAAGGCTAGAGCATGGTGATTCAATCCCAGAAGAACTCTTGAAAGCTATTAAAGAGTCTCAAATTGCCCTCGTTGTTTTTTCAAAGAATTATGGTACATCCAAGTGGTGCTTGAACGAGCTGGTGAAAATCATGGAATGCAAGGACAAAAATGGACAAATAGTCGTACCAATCTTCTATGACGTGGATCCATCACATGTTCGAAACCAAACGGAGAGCTTTGCCGAAACATTTTCTCAACATGAATTGAAGTATAAG…	MASSSQYCPRWKYDVFLSFRGEDTRKTFMSHLYEGLRNRGIFTFQDDKRLEHGDSIPEELLKAIKESQIALVVFSKNYGTSKWCLNELVKIMECKDKNGQIVVPIFYDVDPSHVRNQTESFAETFSQHELKYKDDGEGMLKVQRWRTVLTSAANLKGYDIRDGIESENIHQIVDYISSKLRKISYSSSFLQDVVGIDVHLEKVKSLLEMDIDDVRIVGIWGIGGVGKTTIARVIFDTLCYRFQAACFLADVKENAKRSQLHSLQNTLLSELLGTKDDYVCSKYDGKNVIPRRLSFLKVLIVLDDIDHNDHLEYLAGDVDWFCNGSRVIVTTRNRQLIEKDDAIYEVPILPEHEAMQLFNRHAFKKEVPDERFKKFSLEVVTHAKGLPLALKVWGSLLHK…
PGSC0003DMT400079342_Sme	NBS-LRR	E08	78544286	78550746	ATGTTCTCTACAATCCAAGCAGTCCTTGCAGATGCTGAGGAGAAGCAATTTAAGGACAAGCCAATTGAAAATTGGTTGCAGAAACTCAATATTGCTACATATGAAGTTGATGACATCTTGGATGAATATAAAACTAAAGCCACATGATTCTTGCACTCTAAATATGGTCGTTATCATCCAAAGGCTATCCCTTTCCGTCACAAGCTCGGAAAAAGGATGGAAGAAGTGATGGAAAAACTAAATGCAATTGCTGAGGAAAGAAGGAAATTTCATTTGCGAGAAAAGAATATAGAGAGACAATTTGCTACACGGAACACAGTAAAAATCCTGATACACAATGTTAGTGATGTCCAAGAACTTTCAGTCCTCCCAATAGTTGGTATGGGGGGACTAGGGAAG…	MFSTIQAVLADAEEKQFKDKPIENWLQKLNIATYEVDDILDEYKTKATXFLHSKYGRYHPKAIPFRHKLGKRMEEVMEKLNAIAEERRKFHLREKNIERQFATRNTVKILIHNVSDVQELSVLPIVGMGGLGKTTFAQMVFNDQRVKDHFLPRIWICVSEKFDETKLIKSIVESIEEKPLGGNMDLPPLQKKLQDLLKGKRYLLVLDDVWNEDEQKWATLRADLNVGASGASVLTTTRLQKVGSIMGTLQPYELPNLSQEDCWLLFMQRAFGPQEEVNPNLIGKEIVKQYGNVPLAAKTLGGILRFKREEREWEHVRDSEIWSLPQDESSILPALRLSYHHLPLDLRQCFVYCAVFPKDNKMEKKNLITRWMAHNFLSSRGTLGPEDRKGCQLGELGNL…
PGSC0003DMT400080429_Sme	TIR-NBS	E06	79056201	79064642	TTCTCCATGGATACCCGTAAAGAATTGAACCAAAAATGGAAATATGACGCCTTCTTGAGCTTTAGAGGTGAAGATACCCGCAACAATTTTGTTTCCCATCTCCACAAACGCTTGGAAGAGAGAGGATTCAACGTATTCAAAGACGATGAGAAGCTTGAAAGAGGAAGAGCCATTTCTGCAGAACTATTGAAAGCCATAGAAGAATCCAGAATTGCAATTATCGTCTTCTCTGAGAACTATGCTTCGTCCAAATGGTGCTTGGAGGAACTCACCAAAATTATGCAGTGTGCTGAAAAGAAGGGACAGGAAGTGATCCCAATATTCCACAATGTCGACCCATCAGATGTACGCCGGCAAAGCAATAGCGTTGCGTTAGCACTGGCCAAACTCGAGGCAGAT…	FSMDTRKELNQKWKYDAFLSFRGEDTRNNFVSHLHKRLEERGFNVFKDDEKLERGRAISAELLKAIEESRIAIIVFSENYASSKWCLEELTKIMQCAEKKGQEVIPIFHNVDPSDVRRQSNSVALALAKLEADLSCSDLGKVQRWKDALCKAANIAGWDVGKTANRNEAECIDQIINKKFQNLHHSVSANEKYLVGIESRTGGVESLLKVGLGGVRFVGIWGMGGVGKTTVARKIFDNISNQFQGSCFLANVREDSKKHGMKHLQMTLLSRILNEKSMNLASFYEGADMIKRKLCCRKVLIIFDDVDDDHQLEYLVGKHDWFGDGSRIITTTRNADLLRCHDALYSVPELAKCEALELFSWYAFRNRTPDKEFFKFSKSVVDYAKGLPLALMVLGSFLY…
PGSC0003DMT400083277-D2_Sme	NBS	E05	7600798	7601366	ATAGCTCATAGACTTCGATTTAAGAAATTAGTTATTCTTGATGACATAGATCAACGTGATCATTTGGATAACCTGGCGGGGAATCTTGATTCGTTTGGCAAGGGCAGTAGGATTATTGCAGCAACTAGAAACAAACAAATTATAGGAAAGAATAATGTAATCTATGAAGTGACTACACTACTAGAACATGATGCTATTCAGTTGTTCAATCATTATTCTTTCAAGGACGAAGCTCCAGATGAGCATACAAAGGTGTTGGCATTGGACCTGGTAAATCATGCTAAAGGCCTTCCTTTAGCATTAAAATTATGGGGTATTATGTTACATAATCAAGATAAAACTATGTGGACAAAAGTTGTAGACATGATAAAGAGCGACTCTAGTCCAGACATTGTTCAA…	IAHRLRFKKLVILDDIDQRDHLDNLAGNLDSFGKGSRIIAATRNKQIIGKNNVIYEVTTLLEHDAIQLFNHYSFKDEAPDEHTKVLALDLVNHAKGLPLALKLWGIMLHNQDKTMWTKVVDMIKSDSSPDIVQNLKINFEGXQDEEKRIFLDIACFFRGRKKNWTIEILESYDAFALIRFYGLIEKSLV
PGSC0003DMT400085896-D2_Sme	NBS	E10	6841147	6841702	CTTGGAACAGGTTTTGTTTTAACTGAACCAAAAGTTTACGGAAGGGACAAAGAGGATGATGAGATAGTGAAAATCTTGATAAACAATGTTAGCGATGACCAAGAACTTCCAATACTTGGCATGGGTGGACTAGGAAAGACAACTCTTGCCCAAATGGTCTTCATTTGTGTCTCAGGAGATTTTTATGAGAAGAGGTTGACAAAGGCAATTATAGAATCTATTGAAGAAATGTCACTAGATGACATGGACATGGCTCTACTTCAAAAGAAGCTTCAAGAGTGGCTGAATGGATAAAAGTATTTGCTTGTCTTAGAAGATGTTTGGAATGAAGATCAAGATAAGTGGAATTCAAGAGAAGTCTTGAAAGTTGGAGAAAGTGGTGCTTCTGTTCTAACCACT…	LGTGFVLTEPKVYGRDKEDDEIVKILINNVSDDQELPILGMGGLGKTTLAQMVFICVSGDFYEKRLTKAIIESIEEMSLDDMDMALLQKKLQEWLNGXKYLLVLEDVWNEDQDKWNSREVLKVGESGASVLTTTRLEKVGSIMGTLQPYKLSNLSPEDCWLLLMXCAFGRQEEINPNLVAVGKE
Smechr0100802.1_Sme	TIR-NBS-LRR	E01	7388304	7393967	ATGGAGCAACGTGAACTTTCCTATCATGTATTCTTGAGTTTCAAAGTTCAAGATACTGGCAAGACTTTTACTGATCATCTCCATAGAAATTTGGTGAGAGCTGGGTTTCATGTGTTCAAATGTGAAGATGAAGAAGAGAAAATGGATGACTTAAAGCCAAAATTGAAAAAGGGAATAGAGCAATCGAGGATGTCAGTGATTGTATTGTCCCAAAACTACGCATCATCGGAGAGGTGTCTTTACGAGCTTGTCCTGATTTTGGAGCAAAAGAGGAATTTTGGGCACATCGTCTTGCCTGTATTCTTTGACGTGGATCCTTCCGATGTAAGGAAGCAAAAGGGAAGTTTTCGGGAAGAAAACTTCAAGATTGTAAATGGTGAGAGTCACAAGTTAAGTGAT…	MEQRELSYHVFLSFKVQDTGKTFTDHLHRNLVRAGFHVFKCEDEEEKMDDLKPKLKKGIEQSRMSVIVLSQNYASSERCLYELVLILEQKRNFGHIVLPVFFDVDPSDVRKQKGSFREENFKIVNGESHKLSDVRNALKQVADLGGMPLQNQADGHEAKFIENIVEVVANKLRPRDLHSAPYLIDINYRAEDIISWLRDRSTNVGVYVICGIGGIGKTTIAKFAYNSSARLFEGSSFLANINEIAKQCNGLVRLQKQVLYDIVGKKERISNVDEGIMMIEDAVRHKKVLLVLDDVAEADQIDAVLGTRDWLNPASKIIITTRHESLLKPSVPHKVLKLEVLNKMDSLKLFSWHAFGEDRPLEGYVELSKRVVLQCVGLPLALRVLGSALSGRRPEIWGS…
Smechr0100803.1_Sme	TIR-NBS-LRR	E01	7394708	7401900	ATGGCCACCAAACAATTAACTTATGATCAATCATCCAACACTTTTGGAAATTCATATGATGTGTTTTTGAGTTTAAAAAGTGAAGACACTGGCAAAAATTTCACAAATCACCTCTCCACAGCTTTAAATCAAGCTGGATTTTGCACGTTCGAAGGTGGTGATCACAATGAATCAAGAAGAGAAGAAGATATTAATCCAGAGTTGCATAATAAAGCAATACAAGAATCAAAGATGTGTATCATTGTATTCTCACAAAATTATGCATCTTCTAGTTGGTGTTTGGATCAACTTGTTTCCATTCTTGAACATAAGATGAAGTTTGCATGTATGATATTGCCTGTTTTTTACCATGTTGATCCATCCAATCTAAGGAAACACAAAGGAAGTTTTGGAGAAGCA…	MATKQLTYDQSSNTFGNSYDVFLSLKSEDTGKNFTNHLSTALNQAGFCTFEGGDHNESRREEDINPELHNKAIQESKMCIIVFSQNYASSSWCLDQLVSILEHKMKFACMILPVFYHVDPSNLRKHKGSFGEALNRHEEKFKCGSNEKKWEDKLKKWKDALSQAADLAGMVLENQHESTFIMKIINVISTRLSRPALYIASCSIGIHRRARPINSWVQDDGSNNHNIGILLVCGIGGIGKTTLAKFVYNLNFGYFEISCFLANIRETSKLPNGLITLQKQLLSTLLKNEKIKISSVDEGIIKIRNALCYRKVLLVLDDVDEPDLVEAIFDMKDWFGFGSKIIVTSRHKSLLRPQLGHEVHEVEILYTVEANELFKFHAFGENNPLSEDHNYKEYSKEVI…
Smechr0100805.1_Sme	TIR-NBS-LRR	E01	7516527	7521770	ATGGCGAAAGCTGAAAAGGCATCAGTCTCCAGGCCTAGATGCTCTTATCATGTCTACTTGAGTTATAGAGGCCAAGAGATCAACATGAACTTTATCAATCTCCTACACACTGCATTGACTGATGTAGGTATTCAAACATTCAAGAGACACAGTGAAGCTAGAAAAGGAAAGATTGTTGGATCAGAATTGCAAAAGGCAGTCAAGCAATCGAGGATTTCGATAATTGTATTCTCGGAAGATTATGGATATTCTAGAAGATGCCTAGATGAACTTGTGAGCATCCTTGAAAGGAAGCAAAGTGCTGGTCATATGATTCTACCTGTGTTCTACCGTGTAGATCCATCCCATGTTAGAAAGCAAAGAGGGTCTTATGCAAAAGCATTTCATAATTACGAAGAG…	MAKAEKASVSRPRCSYHVYLSYRGQEINMNFINLLHTALTDVGIQTFKRHSEARKGKIVGSELQKAVKQSRISIIVFSEDYGYSRRCLDELVSILERKQSAGHMILPVFYRVDPSHVRKQRGSYAKAFHNYEEQIMMETVERRNEHIEKIKIWRASLKEVANMAGIVLEDGDEMKFIQEIVEDIWSKLSRKVLSFAPYPVGIYSRVKEINFWLQDSSISSPILMIYGESGIGKTTIAKALFNLHCDRFQCSSFLGDIREVAKESCGLINLQKNLLSDILKDNKIDLYDIDRGASAIKECLVHKNFLLFLDDVDDLHQVKAILDSRDWIPPGSKVIITTTDEQLLNPHDACVMYESKRLDNHEALKLFSLHAFGQDHPVKEFMQQAKQIVKHCRGVPLAL…
Smechr0100806.1_Sme	NBS	E01	7545496	7588999	ATGAGCGGAATTGGAAAGACAACTGTGGCCAAATATGTTTTCACCACATACTTTAGATGTTTTGAAGGTAGTAGCTTTCTTTCCAATATCCAAGATGTTTCTCAGCAACCTGATGGGTTAATTCGCTTACAAAAGCAGCTCCTTTATGATTTAACTGGGAAAAAGAGTGAAATACAAGATACTGATGAAGGGATCATCAAGATAAGAGATGCTGTATGTTTTAGGAGAGTTCTAGTCATATTAGATGATGTTGATCGACAAGAACAAATTCATGCTATAATTGGAATGAAAAAATGGTTTTGTCCAGGAAGTAAGATAATCATAACAACTAAGAATTCATGTCTGCTGAAGGTTCATGAAATTCGGGAAGTCCTTAAAGTCGAGGAAATGGGTAATGAT…	MSGIGKTTVAKYVFTTYFRCFEGSSFLSNIQDVSQQPDGLIRLQKQLLYDLTGKKSEIQDTDEGIIKIRDAVCFRRVLVILDDVDRQEQIHAIIGMKKWFCPGSKIIITTKNSCLLKVHEIREVLKVEEMGNDESLELFSWHSFGEDHPADDYVELSTRVVKHCGGLPLALQVLGSSLHGKSIDVWKSALDKLEAIPASQIIKKLKFGYDSLKDDHDKNLFLDIACFFPSKDKDYVIAVLDESYTYTRVGIQNLIDRFLLMIEGNKLIMHQMVRDMGREIVRQESSKKPGRRTRLWHFKDSFNVLRENMGSDTIEGFFF*
Smechr0100809.1_Sme	TIR-NBS-LRR	E01	7596802	7601510	ATGTCTCAGTTTGCTTATCATGCATTTCTGAGTTTGGCAACAAAAATAGGCAAGTCCTTTGGAAATCATCTTCATTCAGCTTTATCAAATGCTGGTATTTGCGCATTCAGTGTTGATGAACTTGATATAGAAGAAAAGGGGTGCAAAGAATTGCAGAAAACAATTCAACAATCAAGAGTTCTCATTGTTGTCTTCTCAAAAGACTATACCTCTTCAGAGAGGTGCCTTGATGAACTTGTGTTTATACTTGAGAGCAAGAGAGCTTCTGGACGTTTTGTTCTACCTGTTTTTTATGATGTGGATCCATCAGAAGTCAGGAAACAAAAAGGGTGTTTTGAACAAGCTTTTTTACTGTATGAAGAGAGATATAAATCGGGGACCGAAGGAAGGAGACTGGAA…	MSQFAYHAFLSLATKIGKSFGNHLHSALSNAGICAFSVDELDIEEKGCKELQKTIQQSRVLIVVFSKDYTSSERCLDELVFILESKRASGRFVLPVFYDVDPSEVRKQKGCFEQAFLLYEERYKSGTEGRRLEWLQKVKVWKASLTEVADLGGMVLQNQSDGCESRFIQEIVKVVAGKLNRAVLSVALHPVGIDSRVKDINLWLQDGSTSVDIMAIYGIGGIGKSTLAKTAYNLNFDKFDGCSFLADVHKTSERHDGLVSLQRQLLSNVLGRKVEKIYNVDEGIIKIQEAVHCRRILLVLDDVDDRDQLNAVLGMREWFYPGSKIMITTRNQHLFEASEICSCKMYKVTPLNAQESIRLFSWHAFGKEKPSEEHEDLSENVILHCKGIPLALKVLGSSL…
Smechr0100810.1_Sme	TIR-NBS	E01	7603124	7609348	ATGACAACCCCAAAATCCTCACAAACCCGTTATTCTTTCCACGTTTTCTTGAGTTTCAGAGGCGAAGACACCCGGAAAAACTTCACTGATCATCTCTACACAGCTCTCATCAACGCCGGAATTCGAACTTTCCGAGACGACGACGAAATCCGCAGGGGAGAAAACATAGAATCTGAACTGCAGAAGGGTATTCGGGAATCCAGGATTTCCCTAATTGTCTTCTCCAAAGACTACGCTTCTTCAAGATGGTGTCTTGATGAGCTTGTCAACATTCTGGATCGAAGGAAGAAAGAGGGTCATACTGTTTTGCCTGTGTTTTACACTGTGAGCCCTGAGGATGTCCAGAACCAAACTGGGAGTTTTGCTGAAGCTTTTGTGAATCATGAAAAGAGAGGAAAT…	MTTPKSSQTRYSFHVFLSFRGEDTRKNFTDHLYTALINAGIRTFRDDDEIRRGENIESELQKGIRESRISLIVFSKDYASSRWCLDELVNILDRRKKEGHTVLPVFYTVSPEDVQNQTGSFAEAFVNHEKRGNAETGEKRKEWMEKMDKWRVALKQVAELEGMCLAKEVDGREAKFIQKIIKEILKRLNRTVLSIPSYTIGLESRVKDINSWLEDESSEVGIGVICGLGGVGKTTVAKVAYNSNYDRFDGSCFLANVREISEKHSNGQVYLQKQIFESILKGRKEKIYNADEGIVKMKDAIGNKKVFIVFDDVDQLDVLDSLIGTRDWFYPGSKILITTRCEKLLKAHERHMLFKIKELGDDESLKLFSWYAFAQDHPLEEFKVLSTEAIQHCGGLPLA…
Smechr0100919.1_Sme	TIR-NBS-LRR	E01	8770839	8775494	ATGGCTACTGAATTCAAGTCTCAAGTTCTGTTAAGTTTCAAAGGGAAAGACACTGGCAATACTTTTACAGATCATCTCTATGAAGCTCTGGTGGGAGCAGGTTTTGTAACATTAAGAGGTGAAGAAATCAAACTGAAGTTACAAAATAAGGGTGTTGAAGAATCCGGGGTTTCAGTTATAATCTTTTCAAATGAATATGTGTCTTCAAGTTTGTGTCTTGATGAGTTGGTAATGATCTTGGATTGCAGTAAAAGGATATCAGTTCTGCCCATATTTTACCATGTGGATCCTTCCGATGCATTTGATGAACTGGGAAGGAACCAAAGTGGAAATGAGTGGAAAGATAAGGTTAGAAAATGGAAGGAAGCACTCAAACAAGTTGCAGACTTGGGAGGAATG…	MATEFKSQVLLSFKGKDTGNTFTDHLYEALVGAGFVTLRGEEIKLKLQNKGVEESGVSVIIFSNEYVSSSLCLDELVMILDCSKRISVLPIFYHVDPSDAFDELGRNQSGNEWKDKVRKWKEALKQVADLGGMVLQNQADGHEAKFIQKILKVVENKLSRPVLYICPHLIGIERRVEKINSWLVDGSTDVDTLVICGIGGIGKTTMAKYVYNLNFSKFDGSSFLSNIRENSTHRKGLVSLQRQFLSDICKRKKKPMFSVDEGMTEMRDAVSCKRILLVLDDVDSRDQLDALLAMKNLLYPGSKVIVTSRNKRLLRPFDVHKLYEFEALNRDESVELLSWHAFGQECPVKGFEVCSEQVAIHCGGLPLALEVLGATLAGRNIDIWKSTIQKLETIPNHQI…
Smechr0101748.1_Sme	LRR-NBS-LRR	E01	17570064	17574478	ATGTTTTCCGGCGAATATTTGTCTTCGGAAAAACATCACCCGCTCGATTTCTTGCAGCAAACTGAAGATAAATGGGGTAGTTACATGCCGGAGACTATACGAGATCGAATTAATTTACTTAGAACAGAGTTCAAATTCATGGATATTTTTCTCACCATCCAGAGCTTCACTAATGAACCCAAAATGCTAAATGTCACTCAGAAAGTTCATGCTCTGTTTCAAGATTCCGCATTTGATACATCAAAAATCTATCAAAATCTCGATCGCCTTACTTCTATGCTGCAGAACAAAGTTTGGGTGACTAAGTTGGAAATCAGAGCTAATTACTCCTTATTCCCTGGAGTTCCATTGCAACTGATTTTCTACGAAAAGAATGGGATTGATAATTCCAAATTTGTT…	MFSGEYLSSEKHHPLDFLQQTEDKWGSYMPETIRDRINLLRTEFKFMDIFLTIQSFTNEPKMLNVTQKVHALFQDSAFDTSKIYQNLDRLTSMLQNKVWVTKLEIRANYSLFPGVPLQLIFYEKNGIDNSKFVMKFINDVVQNLSELSEIDHLYPREIQEVLNELKLLRSLVGFLSNRWCAEPQSVRTFFSHVLLVAGFAAMVAWLYMPGHGNNRNQYLVPGEMKFLLSYLVRMRIKPVYSCIRKIYVDVLQALKWRMQSGLSLNIQNVCAAEIEAGFVETLVHNLEEIRSISILSGIEFLNHQMAILEEMLKFLRASLIRLPVLGLEFHLKDIDTVIVDVGLLIYSLYDSEEQEEVNQRLFLDFPKSIQHIKEVIFLVIRKAFQSNLPRLHGLGCVDF…
Smechr0101922.1_Sme	NBS-LRR	E01	19662692	19667605	ATGGAAATAGAGAGAGTGTTCACAAGTTGTTTCTTCATTGAGAAGAAGCCTGGTGATATATTTACCTTGGTCGAAGCAGCTCTCCAAGTTGGTGCATCCAAGTATCCAGACCAGTTCCAGAAGCGCAAGAACAGGATAATCAAGTTCCTAATGGATCCATCAGATTCAGACGACTACATTCTTGATGATGAAGAAGAAGCAGTGAGTGTTGGTGATGAAGATGAAGTGACAAACGTCAAAGAAAAAGAAGACTTGGAGAAAGAAAAACAGGTTCATGTCCAACGCAAGAAACCGTTGATGAAGAAGATTAAAGTGGCAATCAACAAGACTGTACAAGTTGCTTCCCTGAAGAAAAAGAACAATTGTAATGCAACTACGGAAAGCGTGATGGAGTTGAAG…	MEIERVFTSCFFIEKKPGDIFTLVEAALQVGASKYPDQFQKRKNRIIKFLMDPSDSDDYILDDEEEAVSVGDEDEVTNVKEKEDLEKEKQVHVQRKKPLMKKIKVAINKTVQVASLKKKNNCNATTESVMELKKTLETDLVQQQLDDADKQGIPQSHNTATMASRKRMSMNMSTKRVEVAPPGEKQLCSFKKPLQKESVNTAKKREEESQQTPTQRKSVNSKSMPPLMTMNVATKPVEGVKHDIQYIKDELERMIAFLGVADALEERDAEVKVWVRQVRDVANDIEDVLDESMLLSYDHQFYGSCCFIGKLVFSIRNIKFRHKLVVEIQAIKSRVHNIAEGHQRYRYKFYVPEQASGSNHAYDTANDCRGDALLLEEAELVGIENPTQQLIGWLVEDDP…
Smechr0101947.1_Sme	NBS-LRR	E01	20032716	20036426	ATGGGACTGTTGTTATTCTCATTACAAAAACAAGTGAGCATGGACACTTTTGAAGATCATCTGGAGATGGCAGACTGTGCTGTCGTTTTTGTACTCGAAAAAATCACAAATTTATTAGCTGAAGAAGCAATATTGCTTCAGGGAGTCAAGCATGATATCCAGTATATCAAAGATGAATTGGAGAGAATGATAGCCTTTCTTGGTGTGGCTGATGCTTTAGAAGAGGGAGATGCAGAGGTCAAAGTCTGGGTTAGGCAAGTGAGAGATGTTGCCAATGATATCGAGGATGTTCTTGATGAGTCCATGCTCCTGTCATATGATCATCAGTTCTATGGATCCTGTTGTTTCATTGGTAAATTGGTTTTCTCAATCAGAAACATCAAATTCCGCCATAAACTA…	MGLLLFSLQKQVSMDTFEDHLEMADCAVVFVLEKITNLLAEEAILLQGVKHDIQYIKDELERMIAFLGVADALEEGDAEVKVWVRQVRDVANDIEDVLDESMLLSYDHQFYGSCCFIGKLVFSIRNIKFRHKLVVEIQAIKSRVHNIAVGHQRYRYKFYVPEQASSSNHAYDTANDRRGDALLLEEAELVGIENPRQQLIGWLVEDDPRLKVVSVVGMGGSGKTTLVKKVYEDAAVKKNFNSRAWITVSKSFRVEEALKDMIQQLYDEVKQPAPEGLSTMSSNRLKTIAKVFLQSRTYVLVFDDVWTIQAWEAIRYALPDINNGSRVILTTRLLDVASFCSIETNGYVYEVKPLSAEESWILFCQKAFHGYSCPSHLESISRNILKKCGGLPLAIVAVG…
Smechr0101991.1_Sme	NBS-LRR	E01	20858961	20862409	ATGGCTTATGCTTCTGTTGTTTCTCTTGCTCAAACTCTAGAGCAACTTAGTACCAGAATCCCAGGTTTGTTTTCTGACCCAAAAATTCAATCTTTAGCTGCATCTCTTGAGTATTTCAAAGCCTTTCTTGATGATAGTAGTTATCTCCAAGAGAATGTCACTGTTTTGGTTGGAAAGTTTAGAGATGCACTCAATGAAGCTGAGAATATTATTGAACTAAAGATTTGTGAGATTCATCAAAGGGAAAGTGAACATTTAGTTGGAAGCTTAGTACCAGTAGTACAGAAGATTGAGTTACTAAGGAAAGAGCTGAAGCTGAGTCTTGAAACTTGCACAAGCCATGGCCATGGCATTGAACCTGCTGAAGATCATTTCGAAACGGGGCTTGGAAGTCCATCT…	MAYASVVSLAQTLEQLSTRIPGLFSDPKIQSLAASLEYFKAFLDDSSYLQENVTVLVGKFRDALNEAENIIELKICEIHQRESEHLVGSLVPVVQKIELLRKELKLSLETCTSHGHGIEPAEDHFETGLGSPSRPSFNENDVVGLDDDLEKIIDRLFGFSSEREVVAITGMGGIGKTTLAKKAYGYSRVSSRFDVRVWATVSREYEMRRLLLSLVRCIPGVTTDKFVERTADQLAELLYRKLKGRRYLIVIDDIWSTQVWDDITRCFPDDDNGSRIILTSRLKDVAAYANPDSPLHEMGVLSLDNSWKLLSMKVFGANDICPSELEDIGKQIAERCGGLPLAILVVAGHLSKIARRRESWIIVAKTVSSVVANDPDKCLGVLGMSYNYLPNHLKPCFLS…
Smechr0102033.1_Sme	NBS-LRR	E01	21562255	21567798	ATGACAGAAATTCTATACACTCTTGCAGCTGACATCTTGATGAAATTGGGTTCCCTAGGAGCCCAAGAGCTTGTATCATTATGGGGCCTCAAAGATGATCTTTCCAAGCTCAGAGATACAGTTTCTTCCATTGAAGCAGTATTTCTTGACGTAGAGGAGAAACAAAGGGAGAGCCACGAGGTCAAAAATTGGGTTCGGAAGCTCAGAGCTGTGTTTTTCGAGGCTGATGACTTGTTGGATGACTTCTACACTGAGATTACTCGGCGCAATTTGCTGACCTTATCAAAGAAAATATCTATTTTCTTCTCTAAATCAAATCCAGTTCTCTATAGTCTTGAGATCCATAAGCGTCTCAAGGTTATTAAAGGGAAACTTGAAGCAATAGAGAAAGACAAGCAT…	MTEILYTLAADILMKLGSLGAQELVSLWGLKDDLSKLRDTVSSIEAVFLDVEEKQRESHEVKNWVRKLRAVFFEADDLLDDFYTEITRRNLLTLSKKISIFFSKSNPVLYSLEIHKRLKVIKGKLEAIEKDKHMLHLVEKKAVDFELPDRETHSFVNVDEVIGREEEKRAIVDCLLDVRQNVSVVPIVGIGGLGKTTLAQLVYNDDRVKKHFELRIWVYVSHIFNVKLIVEKMIESITGVKPQSLHFDRLQDQLRKEIDGKKYLLVLDDMWNENRETWLKLQDLLIGGARGSKVLATTRSGLVAAAMGTAPPHNLKGLPEDMSWSLFSKLAFKPGEEINSSLVAIGKEILRKCVGVPLAIRILGSFLYYKETEAEWLYVKNHQLTDMAESEDIEILPIL…
Smechr0102137.1_Sme	NBS	E01	23548597	23550268	ATGGAGAATGCAATCAGGATTGTCTCCCAATATGCAAATTGTGAGATTGAAGCTGGCTTTGTGGAGACTCTTATACACAGATTGGAGGAGATACGGGGTATTAGTATTCTCAGTGGAATAGAGTTTTTGAATCATCAAATGGCAAACCTTGAAGAGATGCTCAAATTCTTGAGAGCAAGTCTGATCCATTTGCCAGTACTGGGTCTTGAATTTCATCTCAAAGATATTGTTGATGTGGGACTTCTCATTTACTCGTTATATGATAGAGAGGAGCAGGAGGAAGTGAACCAAAGACTATTTCTTGATTTTGCCAAAAGCATTCAGCATATCAAGGAAGTGATCTTCCTCGTGATTCGGAAGGCATTTCAATCTCCATGGACTAGAAAAGGAGTTCCTGAC…	MENAIRIVSQYANCEIEAGFVETLIHRLEEIRGISILSGIEFLNHQMANLEEMLKFLRASLIHLPVLGLEFHLKDIVDVGLLIYSLYDREEQEEVNQRLFLDFAKSIQHIKEVIFLVIRKAFQSPWTRKGVPDWCLVRWLSDIIKEIILIREEVAMIPEKKVFNFDSVLHDTTPGHISSELTNTPRMTDEEVVGFEDVMEELREQLVRGTKQLDVIPVVGLGKTTVANKLYSDELVVSRFDIRAQCCVSQAYSRRNVLLSILHDAIDDANNGSRIIITTQHGEVAENAKSVSDLRILNDDESWRLLKQKVFGEESCSLLLSDVGKEIANKCKGLPLSIVLVAVMLTKMEKSEQCWKEVAKNLCTNVLSISKAIIDQSYQNLPYHLKLASFILEDKEINI…
Smechr0103042.1_Sme	NBS	E01	63412862	63413383	ATGGTAAGAAGTACCTCCTTGTTTTGGATGATATGTAATGAAAATCGCAAAACTTGGTTGAAATTGCAGGACCTTTTAGTTAATGGTGCTAGAGGAAGTAAAGTATTGGTGACCACTCGATTAGGACTAGGTGCAGCAGCTATGGGTACTGCTCTAACATATAATCTAAAAGGTCTGCGTGAAGACTTGTCCTGGTCCGTGTTCAGTAAATTGGCATTTAAGCCAGGTAAAGAAATAAATTCATCGCTAGTGGCAATTGGAAAGGAAATATTGAGAAAATGTGTTGGTGTTCCTTTAGCCATAAGAATCTTAGGGAGCTTTTTGTATTATAAAGAGACTGAAGCTGAATGGTTGTATGTCAAGAATCACCAACTCACAGACATGGTGGAAAGTGAAGAT…	MVRSTSLFWMICNENRKTWLKLQDLLVNGARGSKVLVTTRLGLGAAAMGTALTYNLKGLREDLSWSVFSKLAFKPGKEINSSLVAIGKEILRKCVGVPLAIRILGSFLYYKETEAEWLYVKNHQLTDMVESEDIEILPILKLSYDHLPINLKHCFSYCSLFQRNQAINKKTLI*
Smechr0103138.1_Sme	TIR-NBS-LRR	E01	68992868	69000972	ATGGCTTCTACTTGTTGTTCATCCAGCAATCAAAATTGGAAAAATGACGTTTTTTTGAGTTTTAGAGGTAAAGATACGCGTAAAACTTTTGTGGGTCATCTCTTCTATGCTCTAAAACAAAAAGGAATCCATACATTCAAAGATGATGGAAGTTTAGAGAGAGGAAAATCCATTTCACCTGAACTTGTAAAAGCTATTGAAGAATCAAGATTTGCTATTGTTGTATTCTCTAAGAATTATGCATCCTCCACTTGGTGCTTGGATGAACTTGTCAAAATCATGGAATGTATGAAAGAATTAGGACTAACAGTGATGCCGATATTCTATGATGTAGATCCATCACATGTAACTGAGCAAAGTGGAAGTTTTGCTAAATCATTTGCCACACATGAGGAAAAT…	MASTCCSSSNQNWKNDVFLSFRGKDTRKTFVGHLFYALKQKGIHTFKDDGSLERGKSISPELVKAIEESRFAIVVFSKNYASSTWCLDELVKIMECMKELGLTVMPIFYDVDPSHVTEQSGSFAKSFATHEENLKDDLEKVLCWRDAFRQSGKIAGYDLPNAYDGYESNCIQQVVEDILSKLCQVNSTIENDLVGMESRVHEVSSLLRMETPDVRFIGLWGMGGIGKTTIASAVFAKYSGQFEGVCFLDNVAEMRRTRGLQYLQSVLLSKILRVDLTIASVYEGMRIIKERLRSMKVLIILDDVNQKDQLEMLVGGRNWFGAGSRILITTTDKHLLHNHEVDGVYSVNLMTLNEAIDLFSLHAFKQRIPDKDFEELLNQVVQNAGFLPLALKVLGSSLY…
Smechr0103145.1_Sme	NBS	E01	69263601	69264041	ATGGGCAGCATCGGCAAGACGAAAATCGCAAATTTTCTACATCAAAGATACCGCTATCAATTTGAAGCTGATTGTTTTCTTGAAAATGTTGGAAACTTTCATCAGAAAAATGGACTAACATGGCTACAACAAGAAGTCATCTGCAACCTCTTGGGTGAAAAGTTGACTCTAACTAGTGAGCATGAAGGGATGACTATCTTAAAGAATATGCTCCGCTGGAAGAAAGTTCTGCTCATCTTGGATGATGTCAACCATCGAGAACAACTGGAATCTTTAGTTGGAGGGCCAGAGTGGTTTGATATGGGTAGCAGAATTATTTTAATAGTAAGAGACAAGCACCTGTTAATCAATCACGTCGGGGATAACTTGTATGAAGTCCAACTATTATCTGAGGATGAA…	MGSIGKTKIANFLHQRYRYQFEADCFLENVGNFHQKNGLTWLQQEVICNLLGEKLTLTSEHEGMTILKNMLRWKKVLLILDDVNHREQLESLVGGPEWFDMGSRIILIVRDKHLLINHVGDNLYEVQLLSEDEALELSCRHAFKEK*
Smechr0103194.1_Sme	NBS	E01	71689808	71690251	ATGATTCCAGAAATGGAAAGGTTAGCTAGAGATATGGTGGACAAGTGTGGAGGTTTACCTCTTGCAATTGTTGTATTGAGCGGACTACTTTCGCATAAAAGGGGGCTAGGCGAATGGCAAAAGATGAAAGACCACCTTTGGAAGAGCATTGAAGATGACTCTATTGAAATCTCCAACATACTATCATTAAGATACAATGATTTGTCAACTGCGCTCAAGCAATGTTTTCTATACTTTGGCCTTTTTCAAGAGTTCTATGCTGAAATACTAATACAATTGTGGATGGCGGAGGGTTTCATACCAAATGGAGAAGAAAGAATGGAGGATGTTGCTGAAGGCTTCTTGGATGAGCTAATAAGACGAAGCTTGGTTCAAGTGGTTGGAATAGTTACGGAAAAA…	MIPEMERLARDMVDKCGGLPLAIVVLSGLLSHKRGLGEWQKMKDHLWKSIEDDSIEISNILSLRYNDLSTALKQCFLYFGLFQEFYAEILIQLWMAEGFIPNGEERMEDVAEGFLDELIRRSLVQVVGIVTEKVIKCRVTIYYMILQ*
Smechr0103460.1_Sme	NBS	E01	87887996	87888853	ATGGCTGATGCCTTTGTGTCATTTGCAGTTCAAAAATTGGGTGATTTCCTCATACAGCAAGTTTCCCTGCGCTCAAGTCTCAGAAAAGATGTTAAGTGGCTGAGAAATCAGCTGCTCTTTATACCGTCTTTCCTCAAAGATGCAGAACGAAAGCAATATGGAGATCAAAGAGTTCAACAATGGGTGTTTGAGATCAACTCTACTGCTAACAATGTTGTTGCTATACTTGAGACTTATAGCTTTGAGGTTGGTAAAAGTGATGATAATGGATTTTCTATTTGTCTCAAGGATTCCTCTTGCATATGTAGGAAGAAGAAGAAATTCTACAATGTCGCCAAGGAGATCAAATCACTCAAGCAACAAATCATGGATATCTCTTGCAAGCGAGAGACTTATGGA…	MADAFVSFAVQKLGDFLIQQVSLRSSLRKDVKWLRNQLLFIPSFLKDAERKQYGDQRVQQWVFEINSTANNVVAILETYSFEVGKSDDNGFSICLKDSSCICRKKKKFYNVAKEIKSLKQQIMDISCKRETYGMTNIKNSAGEGPSNQSAMVRTLRRTTSYVDDQDYIFVRLQDVVQTLLSELLKAEPRRSVLSIYRMGGLGKTTLVSNLYRSPNIVSSFLTHSWICVSQEYNIMDLLRNIIKSIQGCTKEILDLLERMTERDLEIYFCDILKKCKYLVVIVDLW*
Smechr0103461.1_Sme	NBS	E01	87963826	87964657	ATGAACTACTCTTCATGCAGTCTTTCCTCAGAGATGCAAAACAAAAGCAATCTTGAGATACAAGAGTTCTACAATGGGTGTTTGAGATCAACTCTATTGCTAATGATGTGGTTGCTGTACTCAAGACTTACAACTTTGAGGCTGGTAAAAGTGTTAGTCCTCTCAAGTTCTGCACATGCATATGTAGGAAGGAGAAGAAATTCTGCAATGCTTCCAAGGAGATCCAATCACTCAAGCAACGAATCATTGATATCTCTCATAAACGAGAGACTTATAGTATTACAAATGCAAGAGAAGGGCCAAGTAATCAGATGTGAACAAACATTACTATCTGAACTTCTCAAAGCTGAGCCTCGTCGAAGTGTCCTCTCCATTTATGGAATGGGTAGATTAGGCAAG…	MNYSSCSLSSEMQNKSNLEIQEFYNGCLRSTLLLMMWLLYSRLTTLRLVKVLVLSSSAHAYVGRRRNSAMLPRRSNHSSNESLISLINERLIVLQMQEKGQVIRCEQTLLSELLKAEPRRSVLSIYGMGRLGKTTLARNLYSSPNIVSSFPTRVWICISQEYDITDLIRNIIKSIEGCTKETSELLQRMTEGDLEIYLRDLLKEHKYLVGVDDVWQRKAWESLKRACQDSKNGNKVIITTRKKDVAKRADD*
Smechr0103476.1_Sme	NBS	E01	88530922	88531416	ATGGGAGACATAGGCAAGTTAACATTAGCTAAAGAAATTTTTGATAACGTTGCAGTTCTATATAGTTTTGATGTCCGTTCTTGGGCCACCGTATCTCAACAACATGATGTAAAGCAAATCTTTCTAAGTCTTCTGCATTCTACAGCCAAATTGGATGATGCAGATAAGATGAAAGATGAGGCGGATCTAGCAGACATGTTACAGAAAAGTTTAAAGGGCAAGAGGTACTTAATAGTCAGGGATGACATCTGGAGTAGTAAAGCGTGGGATGAAGTGAGAGGATGTTTTCCAATTCAAAACAATGAGAGTAGAATTCTGTTCATTACCCGTAACACTGAAGTAGCTTGTTACGCTGGTATAGAGAATCTTTCTTTGCAGATGGACTTCATGGATCAAGAT…	MGDIGKLTLAKEIFDNVAVLYSFDVRSWATVSQQHDVKQIFLSLLHSTAKLDDADKMKDEADLADMLQKSLKGKRYLIVRDDIWSSKAWDEVRGCFPIQNNESRILFITRNTEVACYAGIENLSLQMDFMDQDESCNLFKSAAFANETLPSEFETIEKQIVEKC*
Smechr0103559.1_Sme	NBS	E01	93314894	93315409	ATGTCTCACATTTACTTGAGAAGGTTCCCCAGGAACAGGAGCCTCAATGTTGTAAAATCTTCCAAGAAGCAAGTTGAGAGCAGGTCGTTGGCATCTGGTAAAATAATTGTAGGTTTCGAGGAGGAGACAAATAGGAGAATTAGGAAGCTTGCAAGTGGATTGGCAGATCTAGATTTTATTTTGATCGCTGGTATGCCGGGCTGGGTTTCGGGTAAAAAAGTAAAAAATGATAAATCAATTTCTAGTCATTTCGACATTCGTGCATGGTGCACGGTCTGTCAAGAATATGTTGAGAAGGAGTTGTTGAATAAAATTTTTAATCAAGTAACTGGCTCGGATTCGAAATTGAGTGAGAACAATGATGCTGTTGATAAGGTACGGAAACAATTGTATGGAAAG…	MSHIYLRRFPRNRSLNVVKSSKKQVESRSLASGKIIVGFEEETNRRIRKLASGLADLDFILIAGMPGWVSGKKVKNDKSISSHFDIRAWCTVCQEYVEKELLNKIFNQVTGSDSKLSENNDAVDKVRKQLYGKWSLIVLDDLCDNTKRDDLTRPLQEVEKASRFIFITHNQ*
Smechr0103725.1_Sme	TIR-NBS-LRR	E01	98632297	98635265	ATGGCATCAATCTCTTCTTCTGTGAGTAATTCACACTATTGTCCTCGATGGAAGTACGATGTCTTCTTAAGTTTTAGGGGTGAAGATACTCGTGAAACAATCATGGGTTACTTATATGAATGTTTGACAAGGAGGGGACTGATCACCTTTCAAAATAATAAAAGACTAGAGCATGGCGATTCGATCCCAGAAGAGCTATCTAAAGCTATCGAAGACTCTCAAGTTGCCCTCATTATAATCTCGAAGAATTATGCTACGTCAAGGTGGTGCCTGGATGAACTAGTCAAGATCATGGAATTCACAAAAGATAAAAATGAAAAAACAATCATGCCGATCTTCTATGATGTGAATCCAAGCCATGTTCGACACCAAATAGAGAGCTTTGCAGAAGCATTTTCC…	MASISSSVSNSHYCPRWKYDVFLSFRGEDTRETIMGYLYECLTRRGLITFQNNKRLEHGDSIPEELSKAIEDSQVALIIISKNYATSRWCLDELVKIMEFTKDKNEKTIMPIFYDVNPSHVRHQIESFAEAFSEHELKYRGNDEGMQKVQRWRNALRAAADLRGYVFPNRVESDCIEHIVDDISSKCKTSVSYSHKVVGIDTQLEKVESLLDMESDDVRIVWICGMGGVGKTTIANAIYNKLSSSKFKEACFLEDIKENKHRMYSLQNILLSKLLGEKENFVNNKEEGRSLMARRLQFKKVLVVLDDIDLRDQLDYLAGDLGWFGKGSRIVATTRDKRLIGNNIVSHAKGHPLALKVWGSLLQGKDIIAWRSALGRIRETSGSEIIENLKISYDGLEPN…
Smechr0103800.1_Sme	NBS	E01	100095970	100096596	ATGGAGATTGGCGTAGCAGTTGGTGGTGCATTTCTCTCTGCAGCTTTGAATGTTCTGTTTGATAGGGTTGCTCCTAAGGGTGATCTACTCAACATGTTTCAGAAGTGTAAGAATGATGTTCGGATCTTAAAGAAGCTGAGAATGACTTTGCTTGGTCTTCAAGCTATTGAAACATTGAAGGATTTGCAAGAGCAAATTGGTGGCCTTGGCTTGAAGGAGCATTTTGTTGCAACTAGACAAGAAACTAGAATGCCTTCAAATTCTTTGGTTGATGATTCCGATATCTTTGGTAGGCATAAGGAAATAGAGGATTTGATTGAACGTTTATTGTCTGAAGATGCAAATGGAAAAAATATGACTGTAGTTCCTATTGTTGGAATGGGTGGCTTGGGTAAGACA…	MEIGVAVGGAFLSAALNVLFDRVAPKGDLLNMFQKCKNDVRILKKLRMTLLGLQAIETLKDLQEQIGGLGLKEHFVATRQETRMPSNSLVDDSDIFGRHKEIEDLIERLLSEDANGKNMTVVPIVGMGGLGKTTLAKAVHNDERVKKHFNLKAWFCVSETYDAFRITKGLLQEIGAFDSKDDNNLNQLQAKLKESLKGKKFLVVLDDV*
Smechr0104052.1_Sme	NBS	E01	103994816	103996066	ATGCGCTTTCTGAGCATGGAGGAAAGCTGGACTCTTCTACGCGATAAGGTCTTTGGGAACGGTGGTTACCCTCTGGAATTGGAGAAAATTGGGAGGTCCATTGTCCATAAGTGCCAAGGGTTGCCACTTGCAGTTGTTGCCATTGGGGGACTACTTTCGAAAATGAGCAAGGAAACAGGTTCTTGGGAGAATGTTGCAGAAAAGGTGGGATCACTTATGACCAGTGACACTATGGATTGCTTGAACATACTTTCTTTGAGCTACAATCACTTGCCTCAGTACTTGAAAACATGCTTCCTTTATTTGGGAGTTTTCGCAGAAACGCGTGAGATCCCAGTCCGGAAGTTAATAAAGTTATGGATTGCTGAGGGCTTCATCAAGAAAGTTGAACATAAAAAT…	MRFLSMEESWTLLRDKVFGNGGYPLELEKIGRSIVHKCQGLPLAVVAIGGLLSKMSKETGSWENVAEKVGSLMTSDTMDCLNILSLSYNHLPQYLKTCFLYLGVFAETREIPVRKLIKLWIAEGFIKKVEHKNLEDVAEENLRELVDRSFVLVGKHSSLGEIKTCKMHDLIRDMWLRDIQNENFIHFKTRYEQDDFSENVDCLRRVVDFSEFTDSGLSIHMPLTHSVFIKYRYHFCFSCFRLLRILDVCVNSFSYKSESISELVHLRYLACPFFDGLVQSICKLPNIQNLVIHCWSNITPLPWEVLNMPQLRHIHSKSLDLFIPPPTSLITERENHLQTLTGLSYSSCNDEVFLRLPNLKKVGISLIDASVIIEKCYCLDNLVHLTQLEKLKVKDDCIF…
Smechr0200376.1_Sme	TIR-NBS-LRR	E02	33815088	33819382	ATGTCTCAACAGTTTGCTCATCATGTATTTTTAAGTTTGAGAAACAAGAGGTTTGGAGATCATCTTCATACGGCTTTGTTAAGTGCTGGTATTTCCTCATTCAGGGGTGAGGTGCAGAATGCAATTGAAGAATCTAAAATTCTTATAACTGTGTTTTCAAAAGAGTATGCTTCTTCACAGAGATGCCTTGATGAACTAATCCATATGATTGAAACCAGAAGAGCTTTTGGGCATTTTCTTCTGCCTGTGTTTTATCATGTAGATCCATCAGATGTGAGGAAGCAGAAAGGGATGTTTGAACAACCTTTCGTTAAGTTTGAAGAGATATATACAAGAGAGAAGGTGGATCAATGGAGGGCTGCTTTAAGACAAGTTGCTGATTTGGGAGGAATGGTCTTA…	MSQQFAHHVFLSLRNKRFGDHLHTALLSAGISSFRGEVQNAIEESKILITVFSKEYASSQRCLDELIHMIETRRAFGHFLLPVFYHVDPSDVRKQKGMFEQPFVKFEEIYTREKVDQWRAALRQVADLGGMVLQVNGCESKFIQEIVKVVVGKLRRTALSVAPHPIGIDSRVKEIDLWLQEGSNNVDILAIHGLGGIGKTTIAKTAYNLNFDRFEGSCFLADVRKALEKYDGLARLQRQLLSNILGKNVEKIYNVNEGSVKVQEAISCKRVLLVLDDIDNVDQLNALLGMRQWFYPGSKIIITTRNGHLLSSTEACRCRMYKLKPLDAKESLQLFSWHAFGEDSPPLEYMDLTIDFVHHCKGIPLALKVLGSSLGDLSIEVWESALRKLKAIPDSKILQ…
Smechr0200504.1_Sme	NBS-LRR	E02	39852046	39854175	ATGGCGGACATGCTAGCAAATCTAGCTAAAGAAAGATTATGGGAACCATATAGAGGACTAGAAAAGAAGATGGAGAATCTAAAAGGAAAGATGGAATTGCTTGGTAGCCGAAAGGTTGATTTAGTGGCTACAATAGAAGATGCTGAATTTCATTCATTCAAGAGAAGGAAAACAGAAGTTCAAACATGGTTAAGCAATGTCAAAAACAAACTAGAAGATTTTCAGAGCCTTGAGAAACAAGTTCAAGAGTGTGGCCGATTTGATCGTATAAAATTGGCGAATTCTGCTGATAAAATGATTGAGGAAGCCGAGGAACTCATAAAACTAAGCAAGTTTCCTGAAGGGGTTTTACATAACGTATATGAAGAAAAAGGGGAGCCTTTGGTGACAACAAAATTA…	MADMLANLAKERLWEPYRGLEKKMENLKGKMELLGSRKVDLVATIEDAEFHSFKRRKTEVQTWLSNVKNKLEDFQSLEKQVQECGRFDRIKLANSADKMIEEAEELIKLSKFPEGVLHNVYEEKGEPLVTTKLKGQVFRRSWENILEMLRKDEISSIGIYGMGGVGKTTMAVHIHNELLQESRFLGHIYWVTVSQDSSIPKLQNCIAENVGLDLSCVRDEIKRAAKLFQALKRINTFVLILDDVWNNFDVIKVGIPLGNDGGNMIITSRSLEVCRRVGCQKYVKVEPLSEVEAWDLFAQKLGCGNNNEVQALPIDIEKIAMKVAERCAGLPLGIITMAGCMKGVNDILEWKDVLQELEESSMMQDDMKTEVFPILHCSYTRLRDPRLQKCFLYCSLYPD…
Smechr0200566.1_Sme	NBS	E02	42223261	42228469	ATGTTTCTGGAGAAACTTAGAATTGAAGAATGTGATAATATAGACGATATATCACCTGACTTACTCCCAAGAGTACGTTATTTGAGCGTAGTGTGTTGCCACAACCTTACTAGGTTTTTGATTCCTACTGCCACTGGAAAAATCACTATTTTGGAATGTAAGAACGTTGAAAGAAGGGATCAAAGCCTAAGCTTCAAGGCAAGCAAAGATACTCTGACCAAAGTTCATCCAAAGCTCCCACTCAAAGGTTCTTCAAGGACAAGAGGTCAAAACCTAAGGTTCAAGGGGGGAGGTTCGGGTGCTGAAGCTACTCCCACTTTCAAGAAGTGTGTGAATACTCAAATATTGCAGACTGGAACATTATTAGCCATCATGAAAGTTTTTGTCTCTTCTACTTAC…	MFLEKLRIEECDNIDDISPDLLPRVRYLSVVCCHNLTRFLIPTATGKITILECKNVERRDQSLSFKASKDTLTKVHPKLPLKGSSRTRGQNLRFKGGGSGAEATPTFKKCVNTQILQTGTLLAIMKVFVSSTYIKESKILSQSENFIEEVNYEALRLKVEGQHQKLVETTNNQQVSDDIFLNIKDKLEDTIETLKDLQGQIGGLGLKEHFVLTKQENRTPSTSLVDDSDIFGRQKEIEDLIDHLLSEDAKGKNQVVVPIVGMGGAGKTTLAIVIYNNEKVKKHFGLKAWYCVSEAYDALRITKGLLQEIDAFDLKDDDNLNQLQVKLKESLTGKKFCVVLDDVWNDNYNEWDDLRNLFVQGGKGSKIIVTTRKESVAKMICAKMMDGRWGITIGNQYFL…
Smechr0200569.1_Sme	NBS	E02	42337692	42338565	ATGGGCTTTGAGATACTGACTACTCTGCTTGAAGAAGTCAATTACAAAGCTTTGAGGCTTAAGAATGAAATTAAGGAATTGATTGAGCGTCTATTGTCTAAGGATGCAAATGGAAAAAATCTGGTTGTGGTTCCTATTCTTGGAATGGGCAGTAGGGCTACAGTCAAATTGAATAAAGGCCCAAAGGGAAAGAACTTTCTTGCTATCCTTGATGATGTATGGAATGATAACTATAGTGAGTGGGATGACCTTAGAAATTTGTTTGTACAAGGAGATATGGGAAGTAAGATCATTGTAACTACACGTAAGGAGAGTGTTGCCAAGATGATGTATGCTGAGATGATGGGTCATTGGGCAATCATTATAGGGACTTTGTCTAGTGATGACTCTTGTGCTTTA…	MGFEILTTLLEEVNYKALRLKNEIKELIERLLSKDANGKNLVVVPILGMGSRATVKLNKGPKGKNFLAILDDVWNDNYSEWDDLRNLFVQGDMGSKIIVTTRKESVAKMMYAEMMGHWAIIIGTLSSDDSCALFKRHSLEKNDTEEHQELEES*
Smechr0201374.1_Sme	NBS-LRR	E02	58406405	58409389	ATGGCTGAGGCAGCAGTTACTTATGTTGCAGAGCAGCTTATTGATCTTTTACAAAGAAAATATGTTTTCCTGAAAAACGTCCAACAAGAAGTTGAAAGAGTGAGAAATGAGCTTGTCCGTATGAAGTGTTTCCTCAAAGATGCAGATATGAAGCAAGAGGAAGATGAGGCTGCAACAATCCGCAATTGGGTATCTGAAATCAGAGCTGTTGCCTACCATGCTGAGGATGCAATCGAAATATTCATCCACCAAGTTGAGTCTCAGAAACGGCAGAGTTTCTTCATCAAACTCATCTGCTACGGTAAGAAACTACACTGTCTTTACAAAGTAGGGAAAGAGATCGAATCGATTCAGACAAGAATTCTTGACATATCCAACAGTCGCGAAAGATATGGCATC…	MAEAAVTYVAEQLIDLLQRKYVFLKNVQQEVERVRNELVRMKCFLKDADMKQEEDEAATIRNWVSEIRAVAYHAEDAIEIFIHQVESQKRQSFFIKLICYGKKLHCLYKVGKEIESIQTRILDISNSRERYGIRLIQGLGDGEGPSTTREKMHELRRSSPLVANKDAVGLEKHVSSVVSILLKEDKRLRVASIVGMGGVGKTTLAKEVYSQTQIREKFGTRAWLYVSQDYKPMKIIKELILQLASPEEDKVKIIDTMDKLSEAGLEEMLQKRLEDACYLIVLDDIWNTEAWDLIVRSFPDNDKSSRLLLTSRRKEVSLHADALTTPYELKVLSEEESWELFLKKAFPQDRECPQDLVDMGREILEKCDGLPLAITVIGGLLAGKRKQRSEWQRVQRNLS…
Smechr0201412.1_Sme	NBS-LRR	E02	58753211	58755273	ATGTTACCTACCACAATTGAGTTGTCATCAAAGTCAATGGTGGTCTTTCAGGAAGATGAACAAGTGCTAATGGAGAAAATTCTTGGAGAAATAGATCAGCTAAACGTTATCGCGATTGTAGGCATGCCGGGACTTGGTAAGACAACTCTAGCCAAAAAGTTATATCACCACGAAAACATAGTCAATCGATTTGATGTTCGTTCATGGTGTACTTGTGTCTCTAAAGTACATGACAAGAGAAAAATATTGCTTGAATTGTTAGGCTACGAATTTGAACGCCACGTTGGAATCGAGAGGAGTGAAGATGAATTAATCCAACAAGTACAAAGGTGGCTTAATAAAAGGAGATATCTAGTAGTTATAGATGATGTATGGAGCACTGCTATATGTGAAGACTTG…	MLPTTIELSSKSMVVFQEDEQVLMEKILGEIDQLNVIAIVGMPGLGKTTLAKKLYHHENIVNRFDVRSWCTCVSKVHDKRKILLELLGYEFERHVGIERSEDELIQQVQRWLNKRRYLVVIDDVWSTAICEDLVSVFPNGNDGSRIIVTTRLDELTNEVKSAGIVAMDYLVDLTTSNLVVIAERFPLGDIKAVRLHDLVQEFCLNKAKEENFFMKVDRSHDFDLATSDSASDHVQRFLVCSKMQHFTKWLHPTQLLNLGNVVIDASALEDITSLIQLKYVSIFGNFSDIPPAISNLTNLETLVARSKSGILTLPGSILYMINLKHVDTSEAMIQYFNSVEAEKRTFSSLEKLESFSRVVILNGDDLFGGNSTAALKEEKPKP*
Smechr0201415.1_Sme	NBS-LRR	E02	58780228	58782059	ATGGTAGCTTTTCTAAGAGATGCTGACAAGAGGCAACAGAGAGATGAAACTGTGGCTGGTTGGGTTAAAGAGGTAAGAATCTTGGCTTTCAATGCTGAAGATGTTATTGATGAATTTCTTATTCAAATGTCTACAACTCATTGGAACAGCTTATACTTCTTTAAGTACTTGAAAATAAGGTATCAAATTGGCTCTCATATCAGAAGAATCAAGAAACAAGTCATTGAAGTCAAAGAAAGAAAAGATAGATATGTTATCAATGGATTAATGATGTGTGAAGATGCATTAGCAGCTAGTAGCTATAGAGGCACTGGTGGGATGTCCTCTAGAGGGCCTGGTGCAGCATCCCCTTTTGTTCGAGAAGACGATATTGTGGGAATTGAACATGATGTAGAACAG…	MVAFLRDADKRQQRDETVAGWVKEVRILAFNAEDVIDEFLIQMSTTHWNSLYFFKYLKIRYQIGSHIRRIKKQVIEVKERKDRYVINGLMMCEDALAASSYRGTGGMSSRGPGAASPFVREDDIVGIEHDVEQLMKLVSEGNMKNFLVISVFGMGGLGKTTLVKEVFKKAKAPFDCHSWVFVSQSCNLKDVLKNILFGFIASRGEPALDVMGAMDEGWLLERTNDYLQNKKYLLVLDDIWDDNLWEELKHAFPRRKGRIIITTRLRGIASPLEDNFQIYDLQALPYELSWSILCKKAFRSSQGTCPDDLKEFAEAIVRKCGGLPLALVAIGGLLSGKGRNSCVWQSVLDTLDWEFNHHRDIERLSKLFSYNHLPYYLKYCFLYLGLFPEDYEIGRKRLI…
Smechr0202068.1_Sme	NBS-LRR	E02	65619293	65622373	ATGTTGAATTTGCATTCTGAGGCTGATGTTCGCATAATTGGGATATGGGGTATGGGAGGCATTGGCAAATCAACTATTGCGCGAGCTGTTTTTGATCAAATTCAGGAAGAGTTTGAAGGTAGCTGCTTTCTTGATAATGTTAGAGAAGTTTCAACAAAATTTGGACTTCAGGCTTTGTCAGAAAAAATGTTTTCTGATACATTGAAAGAAACTAAAGACAATCTTTACACCAGCACCAGTTTGCTGATGAACAGGTTGAGCTATAAAAGAGTGATGATCGTTCTTGATGACGTGGATAAGGATGAGCAGATAGAGTATTTGGCTGGAAAGCACGAACGGTTCGGAGCTGGGAGTAGAATCATCATCACTACTAGAAACAGGCAATTGTTATTGTCTCAT…	MLNLHSEADVRIIGIWGMGGIGKSTIARAVFDQIQEEFEGSCFLDNVREVSTKFGLQALSEKMFSDTLKETKDNLYTSTSLLMNRLSYKRVMIVLDDVDKDEQIEYLAGKHERFGAGSRIIITTRNRQLLLSHGVDHVYEVSPLGSNEALTLFNKFAFKGREPEGAFYELALQVVQCAWGLPLALKVLGSFLHKRAKAEWESELNRLKEIPHDDVIGKLKLSIDALSDLDKQILLDIACFFKGKRREPVTRKLLAFGFKPEIGVPELIQRSLLSISDDDRFQMHDLVQETAWYMVRHGHPREKFSRMWVPDDICDVMSKKSGTGAIEGIILAYPEKQKMNLGSQSLKGMENLRFLKIQNTKFRKGPSYLPNELQWLNWHNFPSTSLSQDFAGEKLVGLK…
Smechr0202735.1_Sme	NBS-LRR	E02	71417009	71421320	ATGGCCGCAAGTTTGGTCGGCGGAGCTGCTTTGGGTCCAGTCTTCGACCTACTCCTCAAAGCAGTTCTTAATGTTGGCGTAAACATCGCCACTTTCCGTTCCAAATTCCTCAGCTTGAAGCAGACCTTGGTTGAAATCCAACCAGTATTCGCCGATATTGAGAGGCTGAACAACGTCCTAGAAGGACGAGAGGAAGAAATAGAGATGTTCAAGAAGCGGCTGAGGGAAGGGGAAGAGCTAGTTCGCAAGTGTTCCAAGGCTAAATGCTACGACGCTCTGAAGAAGTGGAATTACTCCAGGAAATTGACCAAACTGGAAAATTCATTACTGAAGTTTTGCCAGATACACGGTTTAATTCAGGTGGTTAGGGATAGTAAATTGATTCTGGTCAAGGTTAGT…	MAASLVGGAALGPVFDLLLKAVLNVGVNIATFRSKFLSLKQTLVEIQPVFADIERLNNVLEGREEEIEMFKKRLREGEELVRKCSKAKCYDALKKWNYSRKLTKLENSLLKFCQIHGLIQVVRDSKLILVKVSENGKKLEEIHSMMRNVSLGKSRSSIGFTNSSRSSGRMTGSSFGSSNGFSGWSDVPQVPDSMVGFEVPLEELKLKLKLLQEKDQVLVLSAPPGCGKTTLAAKLCLEDDIKEKYRDIFFVTVTKTPNIIRIVGEIFEKKGHRAPEFATDHDAICQLNNLLMRSTSQPILLVLDDVWSESEFVIEHLMLQIPGFKILVTSRFVFPKFDTYKLKLLSEKDAMNLFCASAFKDGNPNVRLDLVHKVVRSCGGFPLALRVVGSSLCGQPEMI…
Smechr0300166.1_Sme	NBS-LRR	E03	1851429	1870212	ATGAATGGTCTGAAGAATCTGTTCAGAAAAAAGAGATTTTTGATTGTCTTGGATGATGTATGGTGTGAGAGCTGTGATGACTGGAATCAGCTTTTGATCCCTTTCTTTGAGGGGGATAAAAGAAGCAGAATAATCGTGACAACCCGAAATGAAGGAGTTGCATCGATCACTGGAATGGTTGCACCTTACTGTTTGCAGGAAATGTCACATGATGCTTGTTGGTCCTTGTTCTTGCATCATGCTTTTGGTGTTCGAGGCATGGACATGGATCCGAGACTGAAAGAAATTGGAGAAGAGATTGTGAAGAGGTGTAAAGGCTTGCCTTTAGCTGTCAAGACTCTGGAGATTGAGCTACCATCATCTTCCGCCAAATTTAAGGAGATGCTTTGCGTACTGTTC…	MNGLKNLFRKKRFLIVLDDVWCESCDDWNQLLIPFFEGDKRSRIIVTTRNEGVASITGMVAPYCLQEMSHDACWSLFLHHAFGVRGMDMDPRLKEIGEEIVKRCKGLPLAVKTLEIELPSSSAKFKEMLCVLFNIPERETCIQLEENWKNRFYENCEKARYFSCIRSKCDVFRKFEMLREMKCLRTFLSLAPSEGADFCYLTKKVLSDILPKLSCLRVLSLSYYCITEIPESIGFLKHLRFINFSYTEIKYLPQSIGDLYNLQTLILCNCYYLIELPDDMGKLLNLCYLDVSGSGLQKISLGLDKLVCLRALPEFVVGSNVSSIGTLPEFTLDNTNAAGTSDHKSKGSGIGALSDLLHLEGSLSILNLGNVDNVWDAYRASLITKKNLRELLLQWSNGF…
Smechr0300181.1_Sme	NBS-LRR	E03	2132400	2135973	ATGGCTGAGGCTTTCGTTGAAGTTTTGTTACAGAACCTTAGCTCTTTTATTCAAAAGGAGCTTGGATTGCTTTATGGCGTTGACGAAGAATTAAGAACGCTTTCAAGCTCGTTATCGACAATCAAGGCTGTCCTTCAGGATGCAGACCAGGAACAACTGAAAGAAAAGGCAATAAGAAATTGGTTGCAGAAGCTAAACAGTGCTACTTATGAAGTCGATGATGTCTTGGATGAATGTGCATCGAAAGCAATCAGGTTGCAGGAAAAAGCCCAGGGAATCGGATGCATTTCAATGCCATCTGTTTTCCCTTTGGAGAACATGTTGTTTCGTCGCCAGATAGGGAAAAAGGTTAAACATGCTATTAGGAAACTCGATGGAATTGCTGAGGAACGTGCTAAA…	MAEAFVEVLLQNLSSFIQKELGLLYGVDEELRTLSSSLSTIKAVLQDADQEQLKEKAIRNWLQKLNSATYEVDDVLDECASKAIRLQEKAQGIGCISMPSVFPLENMLFRRQIGKKVKHAIRKLDGIAEERAKFHLSEVTLKKRLSTTDEVRETGFILTPTEVYGRDNDKRNIVDILTKHNDDFQELLVLLIVGMGGLGKTTLAQLVYNDVLVHEHFDLKVWVCVSRNFDEKRLIRAILEAIVGKDINTSELASLQSQLISLLRGKRYLLVLDDVWNEDQEKWDKLKASLTIGSRGSSVITTTRLEKVASIMGTVQPYRLSCLSEYDCWLLFKQRAFGLDRKESSKFVDIGKEIVRRCCGVPLAAKALGSLLRFKSDEKEWLFVRESEFWNLPQDESSI…
Smechr0300598.1_Sme	NBS	E03	12501688	12504784	ACACCTCTAAATGTTGCTTGGCACCCTGTTGGAGTAGATTCGCGTGTTGAAGATATCGAGTTGTTGCTTCAAAGTCAATCTGTAGATGAAATTTGTATGGTTGGTATATATGGCATTGGTGGGATAGGGAAGACAACTCTGGCAAAAGCTATTTACAATCGAATATTTCGATACTTTGATAGTAGTTGCTTCCTTTCAGACATTAGATCAGAAGCTGAAGCATTTGGTCTAGTCAAGTTACAAGAAAAACTACTAAATCAAATTCTCAAAACTAAGGATGTTAAAGTTAGCAGCGTTGCTGAAAGCGTCAATCTAATCAAAGCAAGACTTGGTTCAAAGAAGGTTCTAATTATTCTTGATGATGCTGACCATATGAGCCAACTAGAATCCATAACAAGA…	TPLNVAWHPVGVDSRVEDIELLLQSQSVDEICMVGIYGIGGIGKTTLAKAIYNRIFRYFDSSCFLSDIRSEAEAFGLVKLQEKLLNQILKTKDVKVSSVAESVNLIKARLGSKKVLIILDDADHMSQLESITRERRYTPSTESVDSSGEEEKKFIADFQLMFRLLKIAQACSPVVKGIGMWESVKTLARGYYYLPGLSIFTPIAVLA*
Smechr0300784.1_Sme	LRR-NBS-LRR	E03	24225632	24234199	ATGGCCAAGGAGTGTCGCGATACAATAGGTGCCATAAACCTTGTGAAGAGTCAGCATTTAGATACAAGGACCATTAAACAATTGGAGGAGGCTACAAAGCACCTAACACATGTAGCTGTATTTCTCAAGAATTTGGAGGAGCTTTACCCTGCTAATGGAATATCTGAACATCTTAGGCCCCTATTTTTAGAAGCTCATGATGGCTTTTCTCTGATGTGTTCTCATCCTTCTCATTCTAAGTTTACCATTAAACTGGAGAACATTGCTGATAAACTCAAAGCTTCAAAGGCGTCAAGATCAACTCGGCAAATGATTCCAGGGCTGCTGAAAATAATTGAACCTGAGAATATTGCAAACCGAATCAAAGCTTCACAGCCATCAAGATCATCTAGCCCAATC…	MAKECRDTIGAINLVKSQHLDTRTIKQLEEATKHLTHVAVFLKNLEELYPANGISEHLRPLFLEAHDGFSLMCSHPSHSKFTIKLENIADKLKASKASRSTRQMIPGLLKIIEPENIANRIKASQPSRSSSPITMDVVGFVESLLGSVHRALFFISVGPPVSVLDKKLRHLQVFFKLISKCSIEHESMKDLFYHVQNVAYTAAQLCLLGSSGNMDNEFSKLLERISRPFSPGLKEIYLNALIGLNSSRSKTTLNAKYMLDFVSSLQDDLRLRCDDRIQWLQRGLFYLSRFLRDIDSYPVSHQKLFSLRLLMEDLAIGSANAIYSFDEETDKTSEIDNVLFHLQLKFNYVKVELDLIRLQNIQGTIIVPMKDLIDYVWEELMFFRSYFMDAFNQCKEQTK…
Smechr0301258.1_Sme	NBS	E03	56941975	56947604	ATGTACACTGTACCCTTCCAATATTGGGATAAGTTCACCAAAGATTATTTCATAAACCGGCCAACCATTGTCTCAGCCTTCCTCCTCATAGATGCTAGCATTCCTGCGGAAAAGATTGATCTTGACTATGCAAGTTGGCTGGGGAATAAGGATAAAGTTAAAGAAACAATGGAGAGGGCTTTCTGGGACACAGTCATGGAATACATGAAAGAAGCAAGAGATGAACTTTGTAGCTTAGCTCCTCAGATCTGTGACTGCCAACAAGATGACACAAATCATCAAGGGTTTATTGTCATGGACTCATGCTTGGCCTATTCTTATCCACTCTGGTACAAAGTTCTTTGGATTTCTGAAGCTGTTGAGAATATCAAGCTTTGTCGCGTGACTCAAGTATACTCA…	MYTVPFQYWDKFTKDYFINRPTIVSAFLLIDASIPAEKIDLDYASWLGNKDKVKETMERAFWDTVMEYMKEARDELCSLAPQICDCQQDDTNHQGFIVMDSCLAYSYPLWYKVLWISEAVENIKLCRVTQVYSWRDLLLAILNGVHEPIDRNEKEDDELADELCGFLLTKRFLILVDEVWDYLYMRFKDDQNKSRSILTTHLSEVANYAKCESEPHHLGLFRDDESWTLLHEELFQGKNCPPEIVDVGFRIGKKCGGLPLFIVLVAGVLKEKRIKAELWEEIEESLDSLERIHFLKCLWVTGCLFILLWQPSCSNVRSLLLNVIDADNLLWPHNISFIFDSFKLVKVLDLESFNIGGTFPNEIQLLIHVKYFAAKTGGNIIPSCIAKLWNVETFVIRSR…
Smechr0303031.1_Sme	LRR-NBS-LRR	E03	90463161	90468124	ATGGAGAGGAGATTTCTTTATACTTTTCTGTTTTGGGCAACTCAGAAAGGAAGGATTAAGGATGGGAAGTTGCGGGGACATGGAATGAAAGTCGGGGATATTGTTTCAGGACCAAGGGCAAACTTATCTTCTGCAGAAGTCAAAGAAGGTTACGAGTTTCTCCTTTCACTGGTTCCAGGAAGGTGGCCTTTACCAAATTTATGCAGCCCATTGTTTCAGAAGTTCATCGATTACATCCTTCAGAATGTGAAAGATCTTTTCATCAGCAAGAAGGAGCTGGACAAGTTTGTTCTTCTGAAGAGAGAGTTTCAAGTACTTGAAGAATGTTTAAAGTATCTCGAAACCTTCCTCAGTTTCATAAAAGATGCAAGCATGGAGCTAGAGGAATCCAGAATGCTC…	MERRFLYTFLFWATQKGRIKDGKLRGHGMKVGDIVSGPRANLSSAEVKEGYEFLLSLVPGRWPLPNLCSPLFQKFIDYILQNVKDLFISKKELDKFVLLKREFQVLEECLKYLETFLSFIKDASMELEESRMLFNHVEVVTRNAAYICYLCYVEEVDDDLASRLKLKISNVLRDIKPLEPRVAKIYTGALRGLVKLQVQYNRDVIEFVEGFVHFLFQDLSELSNSEACSLMLPLINDQIKSLYHAATQLVTLLIYPPEHLCVDQGKLSDILTCVEGHIAELASAAYSFSVEEAAEVNSEFDDLLKNIDHLMEDLKNVILKAPLSSECNFPRTNILGFIDSLLNYLNEPQQEGKCDSVVEHLIAEAKEEFTLLRSFLNQVEKKQHEFEEVKKHDLWTEVI…
Smechr0400361.1_Sme	NBS-LRR	E04	4169977	4173702	ATGGCTCTCGCCGTGGTCGTATCTCTTCAACAAAAACTTCAGGAAATGCTGAAAGGTGACAATTCTCGTTACCCTAGACTATGTCAAGCCGTCAGTTCCTGGCATGCGTTTTTGGAAGACTCGTTGTCGAGTAGAAATGCTCCAGAAGCAGTGGAACATTTGGAAAAGTGGATTGAGTATTTGGCAACTGAGCTTCTAGGTAGCATCTACTTATATCAATTGGAAAAGAATAAAACTGGTTTCTATCCAAAAAGTTGGGAAGAGTTCCAGGAAGAGGTGGTGAATGCAGGTTCTGGTTATTTGGAGAAGTTTGTGAATGCTCGGAATGATAATGATGCTCTACCAACATGGGATACTGCGGGGAGTGATTCCGAATACAGTCCCCATCTCCAAGCTACT…	MALAVVVSLQQKLQEMLKGDNSRYPRLCQAVSSWHAFLEDSLSSRNAPEAVEHLEKWIEYLATELLGSIYLYQLEKNKTGFYPKSWEEFQEEVVNAGSGYLEKFVNARNDNDALPTWDTAGSDSEYSPHLQATVLDLDNDLMAVKSRLIGPPSKLDVISIIGMGGIGKTTLARKAYDDIYMEHHFYIRAWITVSQMHQHRDMLLGILRCFSLVNDNTYLKSAEQLAEHVYRSLKGRRYLIVMDDVWDTNAWDVVKRSFPDDKNGSRVILTSRLANVGIYASSGSPPHYMQCLSVEQSLQLFNLKVFGSETSPLELEKATKQIVEKCQGLPLAIVVVAGFCSKISKTENCWEDIAHKIGLVMNRDTEGWMDLLALSYNHLPHHLKTCFLYIGAFPKDFEI…
Smechr0400547.1_Sme	NBS-LRR	E04	7332067	7333188	ATGGAAGCAGTTGTTATTACCACGCGCAAAACTGATGTCGCTGAAAGAGCAGATGGTAGAGGTTTTGTCCAAAAACTACTTTTCCTAAGCCGGGAAGAAAGTTGGGATCTCTTTTGTAGGAAACTATTTGATGTTCGAGCAATGATTCCAGAAATGGAAAGGTTAGCTGAAGATATGGTTGACAAGTGTGGAGGTTTACCTCTCGCAATTGTTGTCTTGAGCAGACTACTTTCATATAAAAGGGGGCTAGATGAATGGCAAAAGGTGAAAGATCACCTTTGGAAGAACATTATTGAAGATGAATGTATTGAAATCTCCAACATACTGTCATTAAGCTACAATGATTTATCAACTGCTCTCAAGCAGTGTTTTCTCTACTTTGGTATTTTCCCAGGAGAT…	MEAVVITTRKTDVAERADGRGFVQKLLFLSREESWDLFCRKLFDVRAMIPEMERLAEDMVDKCGGLPLAIVVLSRLLSYKRGLDEWQKVKDHLWKNIIEDECIEISNILSLSYNDLSTALKQCFLYFGIFPGDKEVIAEDIMWLWIAEGFIPNGEERMEDVAEGFLNELIRRSLIQVVHVYWGKVIRCRIHDLLRDVAVQKALEVNFFDIYDPRNHSISSIYDQGKRYLSFDLSNLKFRSMIFLDRDFRKISPIHFWNVFRHIYVLYLNIDGGILPDAIGSLYHLKALGLSGLFHVLPSSIGNLKNLQTLVVHNYGDPVQLPSETADLINLRHLAAMYSKPLKHMRKLTSLQVLQDVRCDQWKDVDPVDLVNL*
Smechr0401207.1_Sme	TIR-NBS-LRR	E04	53322719	53326957	ATGTTAATGGAGGATCCATCTTCATCCCATCAAGTGTTGTTGAGTTATAGGGCAGAAGACACTTGTGCGGCTTTCACTGATCACCTCTATACTGCTTTAATTCAAGCTGGAATACAAACATTGAAACAGGGCATCGACTACCGGGATTGGAAGGTTTCGGTGATTGTTCTAACGGAAGGATATGCCTTGTCCCAATCATGTCTTGAACAGCTCGATGTGATTATAAAGGGTAAGGAGAAATTGGATCGTTCAATTCTACCTGTGTTCTATGATGTGGATCCTTCTGATATTAGGAAGCACAAGGGAAGAATTGGTGAAGCATTAGCTTTACACGAACAAAAGTGTGGAAGGGAAAAAGTGGAAAGATGGAAGCAGGCGCTTGCTGAAATTGCCGATTTT…	MLMEDPSSSHQVLLSYRAEDTCAAFTDHLYTALIQAGIQTLKQGIDYRDWKVSVIVLTEGYALSQSCLEQLDVIIKGKEKLDRSILPVFYDVDPSDIRKHKGRIGEALALHEQKCGREKVERWKQALAEIADFGGMVLQNQADGHESKFIRKIVNVVINRISRSALYVAPHLIGIERRARHINSWIQDGSSDVGLLVICGMGGIGKTTLAKFIYMSSFHVFESSSCVLNIREVSKQSNGLVKLQKQILCDILKKDKERVSCVDEGIVKISDAVSGKRVLLVLDDVDDPDHVNAVLGMKSLFYPGSKIVITTRQKHIINPHLIDKVYRVETLDRDESLELFSWYTFGKPHPVEGFLECSNEVVKRCGGIPLALRVLGSSLAGQNLDVWQSTLNKLKVIPN…
Smechr0401284.1_Sme	NBS-LRR	E04	56532722	56539080	ATGCGAGGTAGAGCTGAGGTTGAAAGGGGTTGCTTCTATGATTGGTGTCCAAACTTGAAATCACGTTACTCGCTGAGCAGGAGAGCTAAGAAAGTTACACTGCAGTTGATTGAACTTCAAAATGAAGGCAAGAATCCTAATGCTTTCTCCTATGATCATCCAGTCCAAAGTGAGGCTATACCTAATAACAGTGATGAGGACTTTGACTCTAGAAAATTGCAAGAGGAAGAGTTCATGGAACCATTGAGAGATGACGGGGTCACTATTATTGGGATATGTGGTTTGGGTGGTGTTAGTAAGACAACACTGGCTGAGAAAATCAGACAGAAGGCGAAACAAGAAAGGATGTTCAATGATGTTATCATGGTAATTGTCAGTCAACAACCAGACTTAAAAAGA…	MRGRAEVERGCFYDWCPNLKSRYSLSRRAKKVTLQLIELQNEGKNPNAFSYDHPVQSEAIPNNSDEDFDSRKLQEEEFMEPLRDDGVTIIGICGLGGVSKTTLAEKIRQKAKQERMFNDVIMVIVSQQPDLKRIQASDFVDDPSLLETTKDVAKECKGLQLAIITVVGALKNHKTKHSWNCALEELRGAVTISIPEVLTEVYKPLRLSYDCLGSNEAKYLFLLCSLFEEDSLISPEELLRYDNFFDAMGELNVLSLSGRYYWDSIVPFPISIQRLSNLRTLCLSHLSLDDISIIGELVTLEILSIKRYQLEVLPVEIGKLTNLIVLEGRKVTRISSSVLSRLVQLEELHMVGVKRCSHSTLREAESLSRLTALTLNDDNVKGVEFPRLQSITFDKLLEF…
Smechr0402283.1_Sme	NBS-LRR	E04	77198034	77201625	ATGGCGGTGACGGACTTTTTCGCCGGCGAAATTACCACCGAACTCCTAAAATACCTCTTATCCATCGTTAAAAAATCAACCTTATGCCGTTCAAGCGCTGAGAATCTCATCGACAACATCAATGGTCTCCTCCCAATCATCCAAGAAATCAAACAAACCGGTGTTGAACTTCCACAAATCCGTCAAACCCAGCTCGACGATTTCTCCAAACTTCTCCGAGATGGTTACGAACTCGCCGGAAAAGTTCTCCACTCTGGCCGTTGGAACATGTACAGGAACCTACAGTTGGCTAGGAAAATGGAGAGGCTTGATAAAAGAGTAGCGAGGTTCATGCAAGTGACAATGCAAGCTCATGTACTAGCTGATGTTCATCATATTAGGTTTAATATGGATCAGAGA…	MAVTDFFAGEITTELLKYLLSIVKKSTLCRSSAENLIDNINGLLPIIQEIKQTGVELPQIRQTQLDDFSKLLRDGYELAGKVLHSGRWNMYRNLQLARKMERLDKRVARFMQVTMQAHVLADVHHIRFNMDQRFDVLEHRLKAIKIGVDDSGGGGGGGGCLGEAVKRMEEDEKWFEDSFVNLGAGIELGKRKVKEMIMGEQDRGVFEICGIGGSGKTTLAKEICKDDQVKSYFKDRIYFFTVSQSPNVEQLRKMIWEKISGCNLHGYGHGEMLPQWNLQYQWNTKSASPVLLILDDVWSVSVLEPLIFKIPGCKILVVSRIKFPPSIIDCIYDLELLREDEAMSLFCHFAFGHNSFPRGFSQKLVKEVVDECEGLPLALKVIGSSLKGKPEMYWTSAKS…
Smechr0500287.1_Sme	NBS-LRR	E05	3354082	3357339	ATGGACAAATTGTCAGAGGCTGGTTTGGAGGAAATGCTCCAGAGGCGTTTGGAAGGTAAATGCTATTTCATTGTTCTTGATGACATCTGGAACACAGAAGCATGGGATCTCATTGTTAGGTCATTTCCTGACAATGATAAGTCAGGTAGATTGCTGCTTACCAGCCGCAGAAAGGAAGTTGCTTTGCACGCAGATGCTCTCACTACACCCTACGAACTTAGAGTATTGAGTGAAGAGGAGAGCTGGGAACTCTTTCTCAAGAAAGCATTTCCCGAGGATAGAGAGTGTCCTCAGGACTTGATGGATGTGGGGAAAGAGATTCTGGGAAAATGTGATGGATTGCCGCTGGCAATCACTGTCATAGGAGGCCTCTTGGCCGGGAAGAGGAAGCAAAGAAGT…	MDKLSEAGLEEMLQRRLEGKCYFIVLDDIWNTEAWDLIVRSFPDNDKSGRLLLTSRRKEVALHADALTTPYELRVLSEEESWELFLKKAFPEDRECPQDLMDVGKEILGKCDGLPLAITVIGGLLAGKRKQRSEWQRVQRNLDSYLVKNRSYGVSTILALSYQDLPPHLKSCFLYLGLLQKGKDIPVKQLMHIWIAHGLIHQKGEQTVEDIAEDYLDELIGRNMLQVILVRADDRVKSCRLHDLLRDFCIMKAKEEIFLEVDNPSNVLSESRHHVFYSPFTRYEYLGDSKLYRRSLLSFDSSTQLVNLDCVCTSSFKLLKVLYIDSPGLVVISDSIGKLCSLKYLGIGWKTRIKKLPHSIRRLQNLETIDMPMSRLYSVEVPNVLWKLENLRHLLGYIN…
Smechr0500290.1_Sme	NBS	E05	3362168	3362713	ATGACATCTGGAACACAGAAGCATGGGATCTCATTGTTAGGTCATTTCCTGACAATGATAAGTCAGGTAGATTGCTGCTTACCAGCCGCAGAAAGGAAGTTGCTTTTGCACGCAGATGCTCTCACTACACCCTACGAACTTAGAGTATTGAGTGAAGAGGAGAGCTGGGAACTCTTTCTCAAGAAAGCATTTCCCGAGGATAGAGAGTGTCCTCAGGACTTGATGGATGTGGGGAAAGAGATTCTGGGAAAATGTGATGGATTGCCGCTGGCAATCACTGTCATAGGAGGCCTCTTGGCCGGGAAGAGGAAGCAAAGAAGTGAGTGGCAGAGAGTACAACGAAACCTTGATTCATACCTTGTCAAAAAATCGGGTTATGGTGTATCAACAATTTTGGCG…	MTSGTQKHGISLLGHFLTMISQVDCCLPAAERKLLLHADALTTPYELRVLSEEESWELFLKKAFPEDRECPQDLMDVGKEILGKCDGLPLAITVIGGLLAGKRKQRSEWQRVQRNLDSYLVKKSGYGVSTILALSYQDLPPHLKSCFLYLGLLQKGKDIPVKQLMHIWIKHGLIHQKENKQ*
Smechr0500292.1_Sme	NBS-LRR	E05	3373515	3376828	ATGGCTGAAGCAGCAGTTACCTATGTTGTAGAGCGGCTTATTGATCTTTTACAGAGAAAATATGTTTTCCTGAAAAATGTCCAACAAGAAGTTGAAGGAGTGCGAGATGAGCTTGTCCGTATGAAGTGTTTCCTCAAAGATGCAGATATGAAGCAAGAGGAAGATGAGACTGAAACAATCCGTCATTGGGTATCTGAAATCAGAGGTGTTGCCTACCATGCTGAGGATGTAATCGAAATATTCATCCACCAAGTTGAGTCCCAGAAACGGCAGAGTTGTTTCATTAAGTTCATCTGCTATCGTAAGAAATTACACTGTCTATACGAAGTAGGGAAAGAGATTGAATCAATTCAGACCAAAATTCGTCAAATATCCGACAGTCGTGAAAGATATGGCATC…	MAEAAVTYVVERLIDLLQRKYVFLKNVQQEVEGVRDELVRMKCFLKDADMKQEEDETETIRHWVSEIRGVAYHAEDVIEIFIHQVESQKRQSCFIKFICYRKKLHCLYEVGKEIESIQTKIRQISDSRERYGIRYIQGLGDGEGSGTTRERMRELRRSSPLVANKDPVGLEKHVSSVVSILLKEDKRLRVASIVGMAGVGKTTLAKEVYNQTQIRDKFDIRAWLYVSQDYKLVKIIKELILQLASPEEDKVKVVKTMDKLSEAGLEEMLQRRLEGKCYFIVLDDIWNTEAWDLIVRSFPDNDKSSRLLLTSRGKEVALHADALTTPYELKVLSEEESWELFLKKAFPEDRECPQDLMDVGKEILGKCDGLPLAITVIGGLLAGKRKQRSEWQRVQRNLD…
Smechr0500813.1_Sme	NBS	E05	10040214	10041511	ATGTCATCGGCTAACTCATTCTGGCAAAGTGTTGTTTTCTTGTGCACTATTCTCGTGTCTGCCCAAAGACATGATCACACAAAAGTAATTTATGTTGTTAATGCTCTGAGTGTCGCTAATGAGTGGGATGACTTGAGGAATCTTTTTGTACAAGGAGATATAGAAAGAAAGATCATTGTGACGATACGTAAAGAGAGTTCTGCCTTGATGATGGCAAATGAGCAAATTAGCATGGACAATTTATCTACAAAAGTCTTTTGGACTTGGTTCTTTGAAAACATGGATCTTATGGGACATCCAGGACTCAAAGAGGCCGGAAAAGCAATTGGAGTCAAGTGCAATGGACTGCCCTTAGCTCTAAAGACATTTGCTTGCATGTTGCGCTCCAAATCAGAGGTT…	MSSANSFWQSVVFLCTILVSAQRHDHTKVIYVVNALSVANEWDDLRNLFVQGDIERKIIVTIRKESSALMMANEQISMDNLSTKVFWTWFFENMDLMGHPGLKEAGKAIGVKCNGLPLALKTFACMLRSKSEVEEWKRVLRSEPWKLC*
Smechr0501153.1_Sme	NBS	E05	25761817	25763063	TGTCATCGGCTATCTCATTCTGGCAAAGTGTTGTTTGCTTGTGCACTATTCTCATGCTTTAACTCTTCTGCCCGAAGACATGATCACACAAAAGTAATTAATGTTGTTAATGACATTTATGCCCGAAGACAGTCGTTACAATGTACTTATCCTCTGCTGCTGTTAAAAGCAGTGAAATTGCTCAACAGTGTTCCTCCAGCAAAGCAAAATTGCTCACGAATTGGAAGTTCTGAACTCACTGTCTCATACTCGTGCTTATGTACAGACTATATGTATTCCCACAACTACATTACAGTTGTTACAATGTACTTATCCTCTGCTCTAAGTGTCACTAATGAGTGGGATGACTTGAGGAATCTTTTTGTACAAGGAGATATAGGAAGAAAGATCATTGTGACG…	CHRLSHSGKVLFACALFSCFNSSARRHDHTKVINVVNDIYARRQSLQCTYPLLLLKAVKLLNSVPPAKQNCSRIGSSELTVSYSCLCTDYMYSHNYITVVTMYLSSALSVTNEWDDLRNLFVQGDIGRKIIVTTRKERSALMMANEQISMDNLSTKVFWTWYFENMDLMGHPDLKEARKPIGVKCNGLPLALKTFVCMLRSKSEVEEWKRFLRSELWELC*
Smechr0501663.1_Sme	NBS	E05	58076748	58077836	ATGGCAGCTTATACTGCTGTAATTTCTCATCTTCAAACTCTTGAACTCTTTGATATTTACACTTCCCAACCGTTCGATTCTCTTTATGCTACAGCTGAATATTTTCAACATTTCCTTGAAAAAATTAGCAAGAATAGTGGATTTGACCCTGCAAAGATCAAATTGTTGGAGAAAAAAATTAGAGTTGCTGCTAGTGAAGCAGAATTTGTTGAGATGAAAATTTCTCGAATCATCAAAGTCTTGAGGTGGACATTTGGAATTTTAAAACACCTGGATTTGCTAAAGGTTGTTAAAAAAATGGATACAACAAAGAAACAAGTGATGGAGATTCTTTCTCATGATGTTGACAATCAAGTTCTTGAATTATCTAGGGATTCAATGATTGGCACTTCTTCGACA…	MAAYTAVISHLQTLELFDIYTSQPFDSLYATAEYFQHFLEKISKNSGFDPAKIKLLEKKIRVAASEAEFVEMKISRIIKVLRWTFGILKHLDLLKVVKKMDTTKKQVMEILSHDVDNQVLELSRDSMIGTSSTSHPIMLDDDIVCGIDDDLEIIVKRLIGPPRDLDVITISGMGGIGKTTLAKKAYDHLTIRYHFDILTWVTISQEFRFRNVLLEALHCISKKTDIVNSKDYDKMDDNDLADVVQKSLKGRRYLVVDDDIWSRDVWDDIRGIFPNYKKGSRILLTTRATEVAVYVNTCSPHRMMSLLSLENGWRLLCDKVFGPKHEHPPELEEIGKKIVEKCQGLSLTISVIARHLSKMARH*
Smechr0501702.1_Sme	NBS	E05	59921677	59923521	ATGGCTGAAATTCTTCTTACAACAGTCATCAATAAATCTGCAGAAATAGTTGGAGATCTACTCGTTCAACAAGGAACACACTCATATAGGTTGAAAGAAGACATTGATTGGCTCCAGAGAGAAATGAGACACATAGTATCATACATAGATGATGCAAAAAACAAGGCAATTGGAGGCGATTCAATGGTGAAAAACCTATTAAAATATATTCAAGAATTGGCAGGTGATGTGGAGGACCTCTTAGATGACTTCCTTCCAAAAATTCAACAATTCAACAAGTGCAAAAGTGCTGTTTGTTTCATAACGACAGCTTGCATCCCCCGTTCTTCTTTTGCTATGGAGATTGAGAAGATAAAAAGAAGGGTTGCGGACATTGACCGTGTAAGGACAACTTACAAC…	MAEILLTTVINKSAEIVGDLLVQQGTHSYRLKEDIDWLQREMRHIVSYIDDAKNKAIGGDSMVKNLLKYIQELAGDVEDLLDDFLPKIQQFNKCKSAVCFITTACIPRSSFAMEIEKIKRRVADIDRVRTTYNITDTSNNNNDCIPLEQRRLFLHADETEVVGLDEDFNMLQAKLLYHDLPYGVVSIVGMPCLGKTTLAKKLYRHAKDQFECSGLVYISQQPRAGEILHDIAKQVGLTKQERKDNLEDNLRALLKIKRYVILLDDIWDFEIWDHLKLVLPECDSKVGSRIIITSRNSNVGRYIGGDSSLHVLQPLDSKKSFELFTKKIFIFDNNNWANASLGLVNIGKSIVGRCGGIPLAIVVAAGMLRARERTEHAWNRVLECMSHKIQDGCAKILAL…
Smechr0501899.1_Sme	LRR-NBS-LRR	E05	68550550	68578545	ATGTCTTGGGAACGTTCACAACAACTTTTCGATATTTTAACCTCCCCTAAAATTTCAATTGACGAAGTCCAGGTCTTTACGCTAGAACGTGGATTCCTCAATGTTTTCCGCATCTTGCAGAGCTTCACAGATGAACCGGACATGCTGGATGTCACTCAGAAAATGCAAACTCTGTATAAAGATGCTGCATTTGTCCTTTCTCCGCTGCACCTAACCGAGTACTTTGATCTCCATGCCTCTGAGGTGCAAAACAAGATTTTGTTGATCAAGAGGGAAATTAGAGCCAAATACTCCTTTCCTAAAATATCGTTACCACTTTCATCCGAGCGTGTTCCGGATATCATCCCTTATGTGCTAGAGAATATTGGTGGTCTACTGAAGATTCATGATCCATATTCA…	MSWERSQQLFDILTSPKISIDEVQVFTLERGFLNVFRILQSFTDEPDMLDVTQKMQTLYKDAAFVLSPLHLTEYFDLHASEVQNKILLIKREIRAKYSFPKISLPLSSERVPDIIPYVLENIGGLLKIHDPYSPLYVHKTVLEHLKDVSKELKLLHYFVYFVSVRFIEPRSEHQVIFFTHVLAVSGHTSMVIWLYLPDLAPEQINLMLSDLLRMWIKPIQPCIRKMYVEVLQSLKLTIQSAWYPNIGNEDAIDSQGRFLETILQKLVEVPTNSNSSQRVALKDHLVILQRMLILLRANIFRVPIKDLKLLLQDIEIVVIDVGLLVYSLYEDEEEKEDMAPGGANVTQVLDLSGNIQNLSILIYLTIRKAFQSNLPRIHGLGYVDYLLNNLEELQTLRSD…
Smechr0502007.1_Sme	NBS	E05	71461590	71461937	ATGGGCGAGATTGGCAAGACGAAAATTGCAAATGTTCTATATCAAAGATACTGCCATCGATTTGAAGTTAATTGTTTTCTTGGTGATGTTGGAAAACTTTATCAGAAAAATGGACTAACATGGCTTCAAGAAGTAGTCATTTGCAAGCTTGTGGGTGAAAGGATGGTTCTTACAAGTGAACATGAAGAGATGAACATTTTAATGAATATTCTTCGTGGGAAGAAAGTTCTATTAATCCTTGATCATGTAAATTATCGAGAACAGTTAGAATCTTTAGTTGGAGAGCTAGAGTGTTTTGGTATGGGTAGCAGAATTATTTTAACAGCAAGAGACAAGCACCTGAAGTAG	MGEIGKTKIANVLYQRYCHRFEVNCFLGDVGKLYQKNGLTWLQEVVICKLVGERMVLTSEHEEMNILMNILRGKKVLLILDHVNYREQLESLVGELECFGMGSRIILTARDKHLK*
Smechr0502010.1_Sme	NBS	E05	71487603	71488064	ATGGAACTTTCAAGACAAGTGGTGAAGCATGCTGGTGGACTCCCTTTAGCTCTTAAAGTTTTTGGTTCTTTATTTTACAGACGAGATAAAAAGCTCTGGAGACACATGATTGATTGTTTGAAGAGAATCCCTCACAAGGATATTCTAGGAAAGCTTAGGCTTTGTTTTGATGGTTTGGACGAAGATGCGAAGGAACTATTTCTAGATATTACATTTATGAATATTGCATACTTTTGTTCTAATTTTGATCTTTATGTGCAACTATTATATAGAGAAGCAAGTTGTGGTTTTCTAATAGATAGCTTTATTGAAAAATCTCTGTTGTCCAAGAACATACATAATAGTATCGTGATGAATAATATGATAAGAGAAATGGGTGAACATGTAATAAGGGAAGAG…	MELSRQVVKHAGGLPLALKVFGSLFYRRDKKLWRHMIDCLKRIPHKDILGKLRLCFDGLDEDAKELFLDITFMNIAYFCSNFDLYVQLLYREASCGFLIDSFIEKSLLSKNIHNSIVMNNMIREMGEHVIREEYANNRIWLPQEVCDLFEGSW*
Smechr0502486.1_Sme	TIR-NBS	E05	78616364	78618549	ATGTCTCAAGCTTCTTCTTCCAAAATTTGCAAGTACGATGTCTTTTTGAGTTTTAGAGGTGAAGATACACGTAGAAATATTGTGAGTCATCTCTATAATGCTCTACAACAAAGAGGGATCCGCACTTTTAAAGATGATGAGCGACTAGAAACAGGAAAATCAATTTCTGATGAACTTTTGAAAGCCATAGAAGAGGCCAGATTCGCGGTCATAATATTTTCAAAAAGCTATGCATCGTCAAGATGGTGCTTAGAGGAGCTTGCACACATCATAAAGTGTAAAAATGAAATGGAGCAGATTGTGATTCCAGTCTTCTATGATGTGAGTCCATCGGATGTGCGCCATCAAAATCCCCCATTCGCTGATTCATTTTCCCAACACGAGGGAAAATACAAAGAT…	MSQASSSKICKYDVFLSFRGEDTRRNIVSHLYNALQQRGIRTFKDDERLETGKSISDELLKAIEEARFAVIIFSKSYASSRWCLEELAHIIKCKNEMEQIVIPVFYDVSPSDVRHQNPPFADSFSQHEGKYKDDMEKVQRWRDAFVEAGKLSGYHLPNFKDEAECIKKLVDDIFPKSLQIISPFPERLVGMKSQVEKVTSLLDMESNDVRSIAIWGMGGIGKTEIANFVHQRYRHQFEADCFIGDVGKHHQRLTWLQEVVLYRLVGERMTVTSEYEGMNILMNRLRWKKVLLILDDINHQQQLECLVGGPEWFGMGSRIVLTARDKNLLISHVGENVYEVQLLSEDEALELFSWHAFKEKSPKEDFVELSIKVVKHADGLPLALKVLGSSFYGKDKKHW…
Smechr0502529.1_Sme	NBS-LRR	E05	79014681	79022132	ATGTATGATAGTTCTCTCTTTGGTGTCTTGCAAATGCTATATGAGACACTGAAGAACGAGGCGAAATTCCTGTCAAATGTGAGCAATCAAATTAAAGATATTCGAGCTGAAATAAATCGAATACAATGCTTCTTACAGGATGCAGATGCTAAAAAACCTGAATACGAAACAATTTGCAACTGGATAGCTGATATAAGAGAAGTTGCTTATGATGTTGAAAATATTCTTGAGAAATATAGGCATAAGATTGAGTTGAGAAGGGATCGATCGTTATGGAGGGAGAACATAAATCTACATAACATAGGGATGGAAACAAGAGATGTTATGTCAAGAATAGAGCACATTCAGAGGTGTATGAAAACTTATGTGGATATTGGTATAAGAGGTATATGTCAAGGA…	MYDSSLFGVLQMLYETLKNEAKFLSNVSNQIKDIRAEINRIQCFLQDADAKKPEYETICNWIADIREVAYDVENILEKYRHKIELRRDRSLWRENINLHNIGMETRDVMSRIEHIQRCMKTYVDIGIRGICQGESSSERSQWLRRSYSHLVDEDFVGLVEEVNNLVAELINEENDEFHVVFAICGMGGLGKTTLARKAYRHVDVQNHFQGFAWASISRQWQARDVLQSILTKLEPENRKRINMMMDDELVKALYKIQQRKKCLIVLDDIWSKNFWNSVEHAFPKGKGSRSKILLTTRKKDVCTHIDPTCFLLEPRCLDAEESWKLLHKKAFPRVNTPDLKIDLELERLGKEMVKKCGGVPLAIIVLAGLLARRAKIDEWRRTSQNLNLHMSDESFEQDG…
Smechr0502561.1_Sme	TIR-NBS-LRR	E05	79337121	79342120	ATGTCTCAACCTTCTTCTTCCAAAATTTGCAAGTACGATGTCTTTTTGAGTTTTAGAGGTGAAGATACACGTAGAAACATTGTGAGTCATCTCTATAATGCTCTACAACAAAGAGGGATCCGCACTTTTAAAGATGATGAACGACTAGAAACAGGAAAATCAATTTCTGATGAACTTTTGAAAGCCATAGAAGAGGCCAGATTCGCGGTCATAATATTTTCAAAAAGCTATGCATCGTCAAGATGGTGCTTAGAGGAGCTTGCACACATCATAAAGTGTAAAAATGAATCGGAGCAGATTGTGATTCCAGTCTTCTATGATGTGAGTCCATCGGATGTGCGCCATCAAAATCCCCCATTCGCCGATTCATTTTCCCAACATGAGGAAAAATACAAAGAT…	MSQPSSSKICKYDVFLSFRGEDTRRNIVSHLYNALQQRGIRTFKDDERLETGKSISDELLKAIEEARFAVIIFSKSYASSRWCLEELAHIIKCKNESEQIVIPVFYDVSPSDVRHQNPPFADSFSQHEEKYKDGTEKVQRWRDAFVEAGKLSGYHLPNFKDEAECIKKLVDDIFPKSLQIISPFPERLVGMKSQVEKVTSLLDMESNDVCTIGIWGMGGIGKTEIANVLHQRYRHQFEANCFLGDVGKLHQKKGLTWLQEVVICKLVGERMTITSEYEGMNILKNMFYRKKVLLILDDVNHREQLESLFGGPEWFGMGSRIILTARDKHLLISHVGENVYEVQLLSEDEALELFSRHAFKEKSPKEDFVELSIQVVKHAGGLPLALKVLGSSFYGRDKK…
Smechr0600386.1_Sme	NBS	E06	7696946	7700912	ATGCAACAATTTGTTTATCATGCTTTCAACAGTTCTCCACAAGAATATGTTGAGCTGGCACAAGACATAATCAAATATTTAGGTCGGCTGCCATTAGCTCCTGTGACATTGGGGTCACATTTGCAAGGAAGATCGGGAAAAGAATGGAGATATGAAGTCCAAAAACTAAGAGCTGTTCTTCATAGTTATATCCAAAAACTTATCAAGATGAGCTTTGATGGACTTGGTGATGATACTCGAGAGTGTTTTGCTTCATGTTGCGTGCTTTCATGGGTTTTTACTCCGGAAGTACAAATGCAACTTTTGTCCCAAAAGCGCTTGTTTCGAAGTGCAAGATCTTTTTTTTTTTTGCTGATGCATAATCTAGTGCAAGATATGGGAAGAGAAATCGTTCGTATG…	MQQFVYHAFNSSPQEYVELAQDIIKYLGRLPLAPVTLGSHLQGRSGKEWRYEVQKLRAVLHSYIQKLIKMSFDGLGDDTRECFASCCVLSWVFTPEVQMQLLSQKRLFRSARSFFFLLMHNLVQDMGREIVRMESPLHIVKRSRLFNPQEVRDALQGNKVCKFCMFTLIIFFKTNFMVYLLLVFVVTTIVQFICASSLVGKLFLVVFRNEHFF*
Smechr0600418.1_Sme	NBS-LRR	E06	9669177	9674885	ATGCAATTGTTCAATAAGCATTCTTTCAAAAAAGAAGTTCCAGATGATCGTTTTAAGGAATTGTCATTGGAGGTTGTAGATCATGCTAAAGGCCTTCCTTTAGCCCTGAAGGTGTGGGGTTCTTTGCTGCATAAGAAAGGTCTATCTCAGAGGAGAAGCAAGGTAAACCAAATAAAGAAAAACTGTGATTCAGAAATTGTTGAGCAACTCAAAATAAGTTATGATAGTTTGGAGCCTGAAGAGCAAAAGATATTTCTAGATATCGCTTGTTTCTTCTATGGATATGAAAGAACAGAAGTCATGGAAATCCTTGAAAGTTGTAGTTTTGAAGCTGAATATGGATTGGATGTCCTAATTGACAAATCCCTTGTGTTCATCTCTAAATATTATACGGTTGAA…	MQLFNKHSFKKEVPDDRFKELSLEVVDHAKGLPLALKVWGSLLHKKGLSQRRSKVNQIKKNCDSEIVEQLKISYDSLEPEEQKIFLDIACFFYGYERTEVMEILESCSFEAEYGLDVLIDKSLVFISKYYTVEMHDLIEDMGKHIVKMQRDSGKPSRIWDVEDFKEVMADNTETMAVEAIWLRSLKYSENLWFSKEAMKNMQRLRILYIWKIRFDSEEENDGSIDYLSNNLRWFIWWRYPWKLLPQNFNPTRLVHLDLSGSSCSRKLIGLNLYACKSLKRFPFVNVESLKILDLGSCSRLEKLPKILGIMKPELKIKMSYSGIREIPSSIIHLQAHLTELYLRDMNSLVSLAISICKLKELEKLNVSNCSKLESLLEEISDLENLEQLHASGNLISRPS…
Smechr0600419.1_Sme	NBS	E06	9674946	9675359	ATGCTCATTATAGAGAACCTAATATCCCGACTTCAAATAGAAATCAATGACGTTCAAGTTTTAAGGATCTGGGGAATAGGTGGAGTCAGTAAAACGACAATAGCAAAAGCCCTCTTTGATACTCTATCTTCTCAATTTAAATATGCTTGTTTTCTTAAGGATGTTAAAGAAAAAGCAAGAAAGGATGGGCTGCATTCTTTACAAAACATCCTTCTCTCTGAATTGTTGAGAAAAAAAGATGATTACGTCAAAGATAAGTATAATGGGAAGTCCATGATTCCGAGCAAACTTGCTTCTATGAAGGTGCTGATTGTGCTTGATGACATAGATCATGGTGATCATTTGGAGTATTTAGTAGGTGATACTGGTTGGTTTAGTTATGGCAACAGAGTTGTTATA…	MLIIENLISRLQIEINDVQVLRIWGIGGVSKTTIAKALFDTLSSQFKYACFLKDVKEKARKDGLHSLQNILLSELLRKKDDYVKDKYNGKSMIPSKLASMKVLIVLDDIDHGDHLEYLVGDTGWFSYGNRVVITTRN*
Smechr0600424.1_Sme	TIR-NBS	E06	9722628	9724359	ATGGTATCATCTTCTTCTTTTGCCAGTGATTCACAATACTGTCCTCGATGGAAGTACGATGTTTTTCTAAGTTTTAGAGGTGAAGATACTCGTAAAACATTTACGAGTCACTTATATAAAGGTTTGGAAATTAGGGGAATACGTTCTTTTCAAGATGATAAAAGGCTAGAGAAAGGTGATTCTATCCCAGGAGAACTCTCGAAAGCCATTGAAGAGTCTCAAGTTGCACTGCTCGTTTTCTCAAGGAATTATGCCACATCAAAGTGGTGCTTGAATGAACTACTGAAGATCATGAAATGCAAAAATGAGCAAACGGTCGTACCGATCTTCTATGATATGGATCCATCACATGTTAGGAAACAAGATGTGAGCTTTGCAAAAACCTTTGCCAAACACGAA…	MVSSSSFASDSQYCPRWKYDVFLSFRGEDTRKTFTSHLYKGLEIRGIRSFQDDKRLEKGDSIPGELSKAIEESQVALLVFSRNYATSKWCLNELLKIMKCKNEQTVVPIFYDMDPSHVRKQDVSFAKTFAKHESEYKNDDEGMKKVQAWRTALTTAANLNGYDIRDEIESEKIEQIVDHISSKFCKSARSLSFLQDVVGINAHLENLISRLQIEINDVRVLGIWGIGGVGKTTLAKALFDTLSYQFKSAYFLEDVKEKARKDGLHSLQNILLSELLRKKDDYVKDKYNGKSIIPSKLSSMKVLIVLDDIDHGDHLEYLVGDTGWFGYGSRVIVTTRNRHLIEKDDAIYEVPTLPDHEAMQLFNKHPFKKEVPDDRFKELSLEVVGHAKGLPLALKVWGS…
Smechr0600428.1_Sme	NBS	E06	9895768	9896217	ATGAAGGTGCTGATTGTGCTTGATGACATAGATCATGGTGATCATTTGGAGTATTTATTAGGTGATGTTTGTTGGTTTGGTAATGGCAGCAGAATTATTGTAACCATAAGAGATAGACATTTGATAGAAAAGGATGATGCAATATATGAAGCTATGCTCAATAAGCATGCTTTCAAAAAAGAAGTTCCAGATGAGCATTTTAAGGAATTGTCGTTGGAGGTAGTAGATCAGGCTAAAGGCCTTCCTTTTGCCTTGAAGGTATGGGGTTCTTTGCTGCATAAGAAAGGCCCTACTCAGTGGAGAAGAATAGTAGACCACATAAAGAAAAACTCTAATTCAGAAATTGTTGAAATACTCAAAATAAGTTATGATGGTTTGGAGTCCGAAGAGCAAAAGATA…	MKVLIVLDDIDHGDHLEYLLGDVCWFGNGSRIIVTIRDRHLIEKDDAIYEAMLNKHAFKKEVPDEHFKELSLEVVDQAKGLPFALKVWGSLLHKKGPTQWRRIVDHIKKNSNSEIVEILKISYDGLESEEQKIFLDIACSSVEIKEQKS*
Smechr0602029.1_Sme	LRR-NBS	E06	79420011	79425837	ATGCTTTTGTTGTCGAGAAACGGTGTCATAGATCTCACCCTGCAGAATCTAGACATTCCTCATCAGATTCTAAACAATGCTCCTTATGAATTGCCTTCCTACCTGTACGGCATAAATAAATTAGAAAGTTTGAGATTGTCAAACTGCATTTTCAGGCCGCCAAGCAGCTTTGCGGGTTTCCACATGCTCAAAAACCTTTCACTACTTACAGTCATCTTACATTTAGATGTTGCAACTTCTTTCTTGTGGATGCCAGACCTTGAGATTCTGAATGTTAATTTATGTAGTGGCTTTCCTAACTCAAAAATACATGCTCCAAAGCTTTCCGAAATATCATTCATCACCAATGGAACCAAAACCTTTGAGTTGAGTCACTGTCGGAGGCTGACAACAGTTAGA…	MLLLSRNGVIDLTLQNLDIPHQILNNAPYELPSYLYGINKLESLRLSNCIFRPPSSFAGFHMLKNLSLLTVILHLDVATSFLWMPDLEILNVNLCSGFPNSKIHAPKLSEISFITNGTKTFELSHCRRLTTVRLATSRTNQEKPINVTYLLKSWPQIRTFALDTNYLKFLATEAERLPTYLNSLRNLTICWFDFDDEDHIFALLGMLTISPNLYDLAFMLSLKKKGSMEVNVNHFEGPAYRTLGRLRKLQRLIIKNFHGSRTEMLFVKFIHGSTPLLLRTTLHKDAECVDESKYSKELCSEIYTGFILELELDSMMIVNMITNHDSNNKKLKYIIDNMLKIKNATFVSKWNKQQFCKLGNSVTWGKNTVNKDVDWLLDLSIVIFSPSKSNSIHPFATSI…
Smechr0602048.1_Sme	NBS	E06	79600016	79603455	ATGGAGATTGTTAAGAGTCGTAGTTTTCGATCCATTGATGATGATGAAATTGTGGGCTTTGAGAAAGATGCAGAAATTATAATGAAGAAATTGACCGGAAGAACAAAGGAATTGGACGTCCTCTCCATCTTTGGGATGCCAGGACTTGGTAAAACAACTTTGGCCAGGAAAGTGTACAACAATCCTTCTGTTATTAATCACTTTGATGTTAAAGTATGGTGTGCTGTGTCTCAAGCATATGATAGGAGGACGTTGTTGGTTGAGATTTTCAAACAAGCTATAAATAAAAAATGCATAATCAATGATAATGATGACGTAGCAGACATGTTGCGCAGGTTTCTAATAGGCAAGAGATATCTCATTGTGTTAGATGATATATGGGAAGTCGAGGCATGGGAA…	MEIVKSRSFRSIDDDEIVGFEKDAEIIMKKLTGRTKELDVLSIFGMPGLGKTTLARKVYNNPSVINHFDVKVWCAVSQAYDRRTLLVEIFKQAINKKCIINDNDDVADMLRRFLIGKRYLIVLDDIWEVEAWEDLRLCFPRGEDGSRVMVTTRIEQVAKHLQHRSDPYSLRFLTMEESWELLQKKVFRGENCPSNLVEAGLQIARHCKGLPLVVVLVAGIIAKMEREGCLWLQLANDLSFLALGEQSMKVIQSSYDHLENHLKHCLLYMGLFPEDHKIPVYDLLKLWMAEEFVLNVDEENMEEASRICLNDLLNRSLVMVSGKKINGDIESCILHDVVREFCLRKLTEEKFMQMTVPYSPYQHLYSKESRFSIYIHDELVKQLDDSEYQLDKIPMLESN…
Smechr0602182.1_Sme	NBS	E06	80875740	80877834	ATGGAAAAAGCGGAAGATGTGATTGAACTGAAGATCATATATGGAACACAAAGATGCCAAGGACTGCCTCTAGCTCTTCTAGTGGTTGCAGGACATCTCTCTAAAATTTCTAGAACACGAAAAAGTTGGAAAGATTTTGCTAAAACTGAAAGTCAAGTTGTTGCTAATGAATCAGATATATGTCTAGGAGTGCTTGCTATGAGTTATAATTACTTACCTGATCATCTTAAACCATGTTTCCTTTACATGGGAGTCTTCCCGGAAGACAGCGTTGTTAACATTGTTACACTGATCAAGTTATGGATTTCTGAGGTTTTTCTATCAGATGAATTGGAGGGAAGAGATTGTTTGGAGGACCTTGTGAGCAGGAATCTGGAAATGGTTAGAAACAGGAGTTTC…	MEKAEDVIELKIIYGTQRCQGLPLALLVVAGHLSKISRTRKSWKDFAKTESQVVANESDICLGVLAMSYNYLPDHLKPCFLYMGVFPEDSVVNIVTLIKLWISEVFLSDELEGRDCLEDLVSRNLEMVRNRSFNGEAKTCGVHDLIRDLILREAAKEKFLHVARIHEATKPSAKKLMEKFPQVTRIHEASNPFAEEFRSARRYSFHSGNQGAFWKLSSVIRTLYLFYGFQKISKQVPLLVSFKLLRVLAILKVTFYEFPLEITKLVQLRYLQFSCYDHIHWSVSELYNLQTFILGYGVVAGLLPPTIPAVIWQMRNLRHLTSFLFLFHQTSYKIYRNSPA*
Smechr0700442.1_Sme	NBS	E07	12872042	12873103	ATGGGAAGTAGTTTTGGTACAAATGATCAGGTTGAAGGTTATGGTAATCCTATAAATGAGGATCTGCAAAGGGATCATTCATCTAGATATGTTGCAAAACTTAATCCAGAAAGTGTTATTGTTGGTCTCGAAGATGACCTCGTGAGAATCATTAGACGACTAAGAGGGTCGATGTCTACACGAGAGATTATCCCCATTTTGGGAATGGGGGGAATAGGCAAAACAACTCTTGCAAAAAGGGCATATGATGATCCGCAAGTCAGGGATCGTTTTGACGTACATGTTTGGGTGACTGTATCTCAAGAATACCATACTAGAGATTTGTTGTTAGGCATTCTATCTTGTATTTCAAATGAGATCAAACAAACGAATGCTGATGAATTGATGGACACGATATAC…	MGSSFGTNDQVEGYGNPINEDLQRDHSSRYVAKLNPESVIVGLEDDLVRIIRRLRGSMSTREIIPILGMGGIGKTTLAKRAYDDPQVRDRFDVHVWVTVSQEYHTRDLLLGILSCISNEIKQTNADELMDTIYKKLKCRRYLVVMDDIWSNDVWDLMSRTFPDDDNGSRIILTSRLKGVAMHADPDSRPHEVSLLNADDSWKLLHDRVFEVANVCPPELEDIGRQIAKRCQGLPLALLVVAGHLSKIERTQESWKDVAKSVSKVVANESDKCLGVLAMSYNYLPNHLKPCFLYMGVFPEDSDVNIKRLINLWISEGFLWEELEGGDFLEDLVSRNLIMVRKRRFNGEWKTWCP*
Smechr0701543.1_Sme	NBS	E07	86787027	86787584	ATGAAGCTGAGATCGCCATTAACTCTATTCTTGCTCAGTATAATGCTTTTTTTGCATATCTTTTGCTCATTTCCTGCGATCTTGAAAGAGATCAAGCAAATAAATGCAGAGGTGACTGAGATATGGTCAGTTGACGTTGCTCTTAATCCTCACTGTGTGGTAGTGCCATCCAAACATCCGCCAACTCAACATAGCAATCCAGAGCTTGATGAGGAGATAGTGGGTTTTGGGAATGAGACAGAAAAAATTATTCAGTATATAGTTAGAGGTACAAATGAGCTAGATGTTGTCCCAATTGTAGGCATGGGAGGACAAGGGAAAACAACAATTGCTAGAAAGGTATACAATAGTGACAACATTGTTTCTCATTTTGATGTTCGAGCATGGTGCATCATTTCC…	MKLRSPLTLFLLSIMLFLHIFCSFPAILKEIKQINAEVTEIWSVDVALNPHCVVVPSKHPPTQHSNPELDEEIVGFGNETEKIIQYIVRGTNELDVVPIVGMGGQGKTTIARKVYNSDNIVSHFDVRAWCIISQTYSWRELLQDIFSQVIGSKDKEGRDDVLADMLRKNLMGYIYLVVLDAMYVG*
Smechr0701847.1_Sme	NBS	E07	95397849	95398977	ATGGCATATGCTGCTCTTTCTTCACTAATACATACACTAAAACACCTCCTTCAGTCTAAATCACCTTTGATTAGTAATGGAAACACCTCTATACAACAACAACATGTTGAATCTGCTTATCAAAATCTATGTGATCTTCAAGTTTTTCTTGAGAACACGTCAATGGAAGTCAAAGATATTGAAGATGTCAAGGTTGTTGAAAAGAGGATCAAAGATATAGTTTACAAAGCAGAAGATAGAATTGATTCAAGCTTGAGAAGCATCATTCTACTTGATAATGGAGACAACGATCGAGAAATGGCTTATAAAGCCTTCAATGAGGAATTGCAACAAGTGGGAAAAGAAGTTTGTTTTCTCAAGAAAGAGGTGATGATGATCAAGTTTAACAAGCATATTGGA…	MAYAALSSLIHTLKHLLQSKSPLISNGNTSIQQQHVESAYQNLCDLQVFLENTSMEVKDIEDVKVVEKRIKDIVYKAEDRIDSSLRSIILLDNGDNDREMAYKAFNEELQQVGKEVCFLKKEVMMIKFNKHIGFSKLPESATTSSPRRIVGMSGIGKTTLARKVFDDSTIRSQFDKHAWVTISADYNKRQMLLDVVSSITGIDQEMSNDKLLETVYKGLKGRRFLVVVDDLWSPEAWDLMRRIFPNDSNKSRIILTTRLKSVADYASSSDFPPRDMSFLSLDDSWSLFAERLFRKDPCPPQLEDIGKHITQKCGGLPLSIVVIAGLLGNIGRTHDNWKKIEENLN*
Smechr0701952.1_Sme	NBS	E07	97348389	97354198	ATGGGAGATGCAATCACGGGTGCTCTAGCTCAGATCATCATAAAGGACTTGTTGAACCAAGTGAATACGCATGCTCAATATTCTATTCAATTTGAAAGTCAGTTTGAGGAGATGAAGCGAGAGCTGAATCTCATGCGTTCATATCTCACTGAAGCAAACAGGCTGAAAGGAAACAATAATTCTGTCAAGACAACCTTGTCTGAGCTTCAAGAACTAATTTATGAAGCAGATAACGTGCTCACGGATTGCCAAATCCGCGAAGACTATCTAAGGATGAAAGGGAATCCTTCCTGCTTGCTTCTGTCTCCGAGTGAGATTTCTTTCAGATATGTCACTGGAAAGAAACTGACAGGGCTCAACAAGGAGATAGCGAAAATGCATCAGAAGCTGAGGACCTTT…	MGDAITGALAQIIIKDLLNQVNTHAQYSIQFESQFEEMKRELNLMRSYLTEANRLKGNNNSVKTTLSELQELIYEADNVLTDCQIREDYLRMKGNPSCLLLSPSEISFRYVTGKKLTGLNKEIAKMHQKLRTFVGPITEQSRSDEINSRHRRWTSHIFNQSEIVGLSEDTRKIKEWILCHSEPLHRVGIVGMGGLGKTTIAQKVFHDRQVKVRFQKKVWVSISQTYDELAIMKGILKQLNADDSGTDKGDLLNRILEALSHQSYLIVLDDVWSIDDGWWDRISTGLPKFIEHNSCIIVTSRNEDVVKRMGVTESRIHRPRLLDDEESWSLFCKFAFLSTKGRCNNQLEEVGREIVRKCHGLPLAIKTTGGMLSSKPHSLGEWTRICENFREKLVSDSES…
Smechr0701953.1_Sme	NBS-LRR	E07	97405158	97409211	ATGATTGAAGGAGCGCTAGTTGATGCGTCTATTGAGATCCTAATGAAGGGTTTGGTTGACAAAGTTGATACTCAAGTTCAATATGTTCTTGGATTTGAACATGAATTTGACGAGATGAAGTCAGAGCTTTTAATTTTGAAATCATACCTTGCGGACGTGGATAGGCACAGAGAGACGTACAGTACACTTGAGGCTGCCTCTGCTAAACTACGAGAACTGATTTATAGAATAGATGATTTGGTCATTGACTGCCAAAACCGAGTAGATTACGAGAGGATGAAAAACAGTTGGTTGCCTGCTATTTCTCTACGTGGAATGTATTTCCGTACTCAGATTGGAAAGAAGTTGGCGGAAATCAACAGGGACATAGTGAGTATGCGTCAAACGTTGAACATCATC…	MIEGALVDASIEILMKGLVDKVDTQVQYVLGFEHEFDEMKSELLILKSYLADVDRHRETYSTLEAASAKLRELIYRIDDLVIDCQNRVDYERMKNSWLPAISLRGMYFRTQIGKKLAEINRDIVSMRQTLNIIPPMISLCKSEEFGSSGSGSGSGSDSGRVRWTSDSIDESQTVGLAEDAKKLKRWILPSNRSLQLIGIVGMGGLGKTTLAQKFYNDRQVRSHFDIKIWVCKSTIGEVEILKNILQQLEKDDHGSDINVLLGRIQAALLNKKYLIVMDDVWGIKDGWWKRIHERLGKTEKQSCVIVTSRNEDVVKEMKVEEEQIHRPKLLTEEEGWALFCKVAFWTSKGKCENTELEHVGKDILKKCGGLPLAIKTIGGLLSKSQSRSAWQEVCENLPQ…
Smechr0701954.1_Sme	NBS-LRR	E07	97491476	97494103	ATGATTGAAGGAGCACTAGTTGGTGCGTCTATTGAGATCCTAATGAAGGATTTGGCTGACAAAGTTGGTGCGTCTATTCAATATGTTCTTGGATTTGAACATGAATTTGACAAGATGAAGTCAGAGCTTATAATTTTGAGATCATACCTCGTGGACGTGGATAGGCACAGAGAGACGTCCAGCACACTTGAGGCTGCCTCTGCTAAACTACGAGAACTGATTTATAGAATTGATGATTTGGTCATTGACTGCCAAAACCGAGTAGATTACGAGAGGATGAAAAACAGTTGTTTGCCTGCTATTTCTCTACGTGGAATGTATTTCCGTAATCAGATTGGAAAGAAGTTGGAGGAAATCAACAGGGACATAGTGAGTATGCGTCACACGTTAAACATCATC…	MIEGALVGASIEILMKDLADKVGASIQYVLGFEHEFDKMKSELIILRSYLVDVDRHRETSSTLEAASAKLRELIYRIDDLVIDCQNRVDYERMKNSCLPAISLRGMYFRNQIGKKLEEINRDIVSMRHTLNIIPPSSPSKVDGSGSDSGRVRWTSDSIDESQTVGLAEDAKRLKSWILPSNRSLQLIGIVGMGGLGKTTLAQKIYNDRQVCSHFDIKIWVCKSTIGEVEILKNILQQLEKDDHGSDINVLLGRIQAALLNKKYLIVMDDVWGIKDGWWKRIHERLGKTEKQSCVIVTSRNEDVVKEMKVEEEQIHRPKLLTEEEGWALFCKVAFWSSKGKCENTELEHVGKDILKKCGGLPLAIKTIGGLLSKSQSRGVWQRVCKNLPQILANECKSHD…
Smechr0701957.1_Sme	NBS	E07	97570957	97579756	ATGATTGAAGGAGCGCTAGTTGATGCGTCTATTGAGATCCTAATGAAGGGTTTGGTTGACAAAGTTCAAAATGTTCTTGGATTCGTACATGAATTTGACGAGATGAAGTCAGAGCTTTTAATTTTGAAATCATACCTCGCGGACGTGGATAGGCACAGAGAGACGTCCAGCAAACTTGAGGCTGCCTCTGCTAAACTACGAGAACTGATTTATAGAATAGATGATTTGGTCATTGACTGCCAAAACCGAGTAGATTACGAGAGGATGAAAAACAGTTGGTTGCCTGCTATTTCTCTACGTGGAATGTATTTCCGTACTCAGATTGGAAAGAAGTTGGCGGAAATCAACAGGGACATAGTGAGTATGCGTCGAACGTTGAACATCATCCCCCCTAGTAGT…	MIEGALVDASIEILMKGLVDKVQNVLGFVHEFDEMKSELLILKSYLADVDRHRETSSKLEAASAKLRELIYRIDDLVIDCQNRVDYERMKNSWLPAISLRGMYFRTQIGKKLAEINRDIVSMRRTLNIIPPSSPSKSEEFGSSGSGSGWVRWTSDSIDESQTVGLDDDARRLKRWILPSNRSLQLIGIVGMGGLGKTTLAQKIYNDRQVCSHFDIKIWVCKSTIGEVEILKNILQQLKKDDHVSDRNELLGRIQEALLNKKYLIVMDDVWSIDDGWWKRIHERLGKTEKQSCIIVTSRNEDLLLLLTAFCHGSFRLSYYLKSTVVNYYTDEISKKKFCRPKMIEGALVDVSIQSLLKGLVDKIDVQVQYVLGFEHEFA*
Smechr0702196.1_Sme	NBS	E07	100874160	100875248	ATGAAGATTTCACAAAACATATTTTTAACACATCCTTTGTGGGTATGCAGACATGAAGTTAGAGTCGTAAAGCAAATAGTGGAAGACATAACGGCTAGATTGGGTTGTCAGAGACATGCAAGCAATGATGAAAATCTTGTTGGAATGGAGTTACACATGCACCAAGTATATAAAATGCTTGCCATCGGGTCTGGTGGAGTTCGCTTCCTTGGAATACTGGGAATGAGCGGAGTGGGGAAGACAACTCTTGCGAGAGTTATTTATGATAATATTCGGAGTCGATTTGAAGATCAGTTAGATGCATTAGCTGGGGCGCGTGAATGGTTCGGTCACGGAAATAGAATCATCATTACAACCAAAAATAAACACTTGCTTGTTAAGTATGAGACTGAAAAGATA…	MKISQNIFLTHPLWVCRHEVRVVKQIVEDITARLGCQRHASNDENLVGMELHMHQVYKMLAIGSGGVRFLGILGMSGVGKTTLARVIYDNIRSRFEDQLDALAGAREWFGHGNRIIITTKNKHLLVKYETEKIYRVTTLNKYESLRLFKRHAFKKKHPTKEFEDLSAQVIQHTGGLPLALKVLGSFLYGRGLDEWISEVERLKKIPEEEILKKLEPSFTGLRNIEQKIFLDIACFFSGKKKDSVTRILESFHFSPVIGIKVLMEKSLITILKGRMIVHQLIQEMGRHIVHREASYDP*
Smechr0702718.1_Sme	TIR-NBS	E07	106215834	106218785	ATGGATGAAGAGGGAACTCCTATTGTTGATACACAATCCCTCATCATCAAGATTGCTAATTCAGGTCAGCAGAAGTTGACAGCAAACACAGCAACATCATCACCATATAACTCCCCTTCTCTCATTTCACCTCCATCTTCTGCATTTGTTTCGGCATTACAATCACCTTATATTTCTCCAAGGGCCACTTTAGTTACAAACTCAGCTCAAGAAAAACAAGAAAGTCCCATTATAGTTGCAAAACCAAATCAAGAAACTCTCATTGCCCCTCCTACCTCAGTTGCACACCCATCCCCACCAGTCTCATACTGCGGTTCGCAATCTGATGATGTTCCCAGCACTTCCTACACTCCACCACCAGAAAGATACGATTTTTCTGATGACCCCACAGACACAAAG…	MDEEGTPIVDTQSLIIKIANSGQQKLTANTATSSPYNSPSLISPPSSAFVSALQSPYISPRATLVTNSAQEKQESPIIVAKPNQETLIAPPTSVAHPSPPVSYCGSQSDDVPSTSYTPPPERYDFSDDPTDTKLKIVTCVPVSGPETDPRISFSFPVPRISFAKGSISPASNAKLRSCDVYIGFHGQNPNLVRFCKWLKSELELQGIACFIADRAKYADNQSHEIADRVICSVTFGVIVVTGCSFFNHLSLEEIRIFAQKKNLIPLFFNTDANEIGSLFNLSGDTKKCKEALDVILKCHEFRLETNESNWRSCVSKTAGILRAKLGRKSVVENCPEGFEELPFPRNRSFVGREKEIMDIEATLFGCGELFEQESGVPSVKGGTPGQSEGLADDESEADA…
Smechr0800042.1_Sme	NBS-LRR	E08	673734	682795	ATGGAAATACTTGTTAATGTTGTAGGTGGCTTTGTTGTTGAGGTGGGAAAGTTTGTATCGAAATGCATCTATCCTAAGATAGAAAATGTTGTCCATTTCTCGTCAAAAATCGAAACTTTAAGAGAGGAAATGGAGAAGCTAACAAAGCTTAGAGATGATATCAAAGGAAAGGTGGAAGGAGCTGAGGCAGAAGGCTATAAAGCAAAACCAGACGTTATCAAGTGGATTGAAGATGTTCATGAGCTGGAAAATGAATGGGAAACTATGCAAGAAAGCATTGCAAAGGCGAAGAAGCTTGCGTATAAATGTTGTCCAAAACGTAGCCTTCGCTCAGAAGTCTGCACTCAAATGCAGAACATCCGAGATCAAGTTTGCAGGCTTAAAGAGGTTGGAGAAAGC…	MEILVNVVGGFVVEVGKFVSKCIYPKIENVVHFSSKIETLREEMEKLTKLRDDIKGKVEGAEAEGYKAKPDVIKWIEDVHELENEWETMQESIAKAKKLAYKCCPKRSLRSEVCTQMQNIRDQVCRLKEVGESFGSNLMVENYQVKKVEYLPVTSVKDQQAATRNLNQILQYLEDDKVCIIGVWGAGGIGKTTLVKNLNNELRQIGVSRPKLSFGVVVWITMPKPTDVSKVQALIAKRLSLVEDNEGNEESNASEIYQRLKQEKSFLLILDDVWEAINLDHVGVPQPKDHPGSKIIITSRFWPVCKQMKTHTEMNIFTLDEDESWQLFIKNAGDVAKREDIQPLAMDIARECDGLPLAITVIGASMSGKKRVEQWVDALDSLRMSEPYDTYVRDKVYKI…
Smechr0800045.1_Sme	NBS-LRR	E08	706011	709202	ATGGCGAAGCTACCAGAGTATAAAGATTATATCAAAAAGAAGCTGGAAGTAGCTGAGAGAGAAGGATATAAACCAAAACCACATGTTATTGTGTGGATCGAAGATGTTAGTGACCTGAAGAACGTATGTGAAACTACGCAAGAAAGCATTGCAGCGGCTAAAATGCTTGCGTATAAATGCTGCCCAAAATTCAGTCTTCGCTCGGAAGTCTCCGCTCAATTAGAGTGGAAAATTGGCGATCAACTTTACAGGCTGAAAGAGGTCAGAGAAAAATTTGGATCCAACTTGGTGGTAGAAAATTACCAAATGAAAAAAGTTGAGTTCATCCCGGGACCATCAATACAAGGCCAGTTAGCAGCAACACAAAATCTCAACAAAATACTAAAACTGTTAGAAGAT…	MAKLPEYKDYIKKKLEVAEREGYKPKPHVIVWIEDVSDLKNVCETTQESIAAAKMLAYKCCPKFSLRSEVSAQLEWKIGDQLYRLKEVREKFGSNLVVENYQMKKVEFIPGPSIQGQLAATQNLNKILKLLEDDKVFIIGLLGLGGVGKTTLVKNLNNELLKNDAPSSKLSFGVVVWVAVAKPIDVRNVQAQIASRLNLNVDNKGSVESIASKIFERLLYERSFLLILDDVWEAIDLDHVGVPQSKVHLTSKVIITSRSLEVCRKMKTRRDTELYVTTLEEDESWQLFVKTVGDDANLEHIQPLAKEIARECGGLPLAITVIGTSMRGKTRVELWEDALKSLRMSEPHNKYVQDKVYKVIKWSFDSLYIELSSEQRSTHVNEKRGDIQRCFLYCSLYAM…
Smechr0800184.1_Sme	NBS-LRR	E08	2166091	2170018	ATGGCTGAATCTGCTGTGAAAATCTTGATAATGAGCATTGAGTTCATGCTTGAGAGGCCAGGATATGAGATTGGAGGAGTTCGTCACGAGATCTCGAAGGTAAAACTTGAGTTAGAGAGCATAGGTTCATTCATAAAAGATGCTGAGAAGTGCAAGAATCAGAACGAAGGTGTGTCTGTTTGGGTGGTGCAAGTGAGGGACGTAGCGTTTGAAGCTGAAGATATCATTGATGAGTTCCTGTATCATGTGGATAGCATGAAAAAAAGCGGTTTTGGAGGGCGTTTAGTTCGTGTGTTTCACCTTCCAAAGGTACTATGGTTGAGGTACAAAACTGCCACGGAGTTGAAGAGAATCAGATCGGAGATTAAAGACATAGCAAAACGGAGCAAGAGATATGAT…	MAESAVKILIMSIEFMLERPGYEIGGVRHEISKVKLELESIGSFIKDAEKCKNQNEGVSVWVVQVRDVAFEAEDIIDEFLYHVDSMKKSGFGGRLVRVFHLPKVLWLRYKTATELKRIRSEIKDIAKRSKRYDLSHMEGGSSNAHDSCICVQNIGESSLFIQNDEVVGIEQVRDSLLSSLEEEEAHRIVISVAGMGGSGKTTLVAKAYTSSTVKRNFECCAWVSVSQNNTPEDLLRKLISEFFDKKEDLMPKNLKSMEYRHLVETLVKLLHKKRYVVVFDDVWNNNFWRQVSVALPDDKNRSRVIITTRNEDIAAYPYGPGGTHVFRSTPLDDEYAWMLFCNKAFSSQPDCKCPPELEKIGRELVKKCEGLPLAVVALGGLMGSKDTELKWREVYDSLS…
Smechr0800189.1_Sme	NBS-LRR	E08	2213950	2217351	ATGGCTGCTTATGCTGCTGTAACTTCTCTGATGGGAACTCTGCACCTGATTTCACAATCCAACTTGGATTTACTCGAGGGCAACAAAGAGCATTTGGAGTTACTCTACGAAAAGGTTGGGTATTTTCAAGAACTTCTTGACAGTTGTGACGATGATCGAATGAAGGATTTGTTAAAAAAGATCAAACATCTAGCACATGGAGTCGAAGATGAAATTGAATTACACATTCAAAAAGAGTCTCTCAAGACACTTCCAAAGATCTTGCAACGAGCTACGAAACTCTTCCGCCATCCAACAGCTCAGGAGAGTATTTTCAAGACGTTTCAACGAGCTACGGAAATATTTCACCTTCCAACTGCTCAAGATATGCTTCATAACATGTTGGAACGAGCTATAGAA…	MAAYAAVTSLMGTLHLISQSNLDLLEGNKEHLELLYEKVGYFQELLDSCDDDRMKDLLKKIKHLAHGVEDEIELHIQKESLKTLPKILQRATKLFRHPTAQESIFKTFQRATEIFHLPTAQDMLHNMLERAIEDIEKLMEDVFKLKENSIMGDVDCSIGNPSSPRFHSSTLENDMVGYNIEQDLMRSQLRGYSSQLEVISIVGMGGIGKSTFANKMYYDSSILSFFDVRGWITMSKDYSLRKMLLCLLQDAIGVKEELENVRDEDLADRLQKSLKGRRYLIVVDNIWSTEAWDEIRLCFPENNNRSRIMLTTRDMNVAQYASYPKDPFPMRFLEPEESWKLFWQKAFDKKPFKAEFENIAKEVVSNCKGLPLMISVVAGTLSSKRTLDEWRSLAQSVSS…
Smechr0800410.1_Sme	NBS	E08	5660142	5662712	ATGATTCATGTCATTGCAGGGACTCTGTCTAGCAAGAGGATGTTGGGCGAATGGACGAAGGTAGCGTTAAGTGTGAGCACATTTGAAAACCTTGATGATTATCAACGTTTCTCAGAAGTGCTCGCTTTGAGCTACAATCACCTTCCATCACATTTGAAAGCTTGCTTTCTATATTTTGGAGTTTTCCCAAAAGCTAGTGAGATTTCTGTGAAGAAGTTGATTAGATTATGGGTTGCAGAAGGACTCGTAGAGATAAAAGAACCGCTTGATGGATTGGAAAAAGTAGATATTAATCTTTTCCATGATCTTATCGATAAAAGTCTAATCATTGTTAGAAAGCGAAATTTTGATGGCAAAAATCAAGACTTGTAG	MIHVIAGTLSSKRMLGEWTKVALSVSTFENLDDYQRFSEVLALSYNHLPSHLKACFLYFGVFPKASEISVKKLIRLWVAEGLVEIKEPLDGLEKVDINLFHDLIDKSLIIVRKRNFDGKNQDL*
Smechr0800842.1_Sme	NBS	E08	30049678	30050448	ATGGCTAGAATAGGGAAGACCACTCTTGCTGAGAAGATTTACAATGATCTCATAGCTACCCCTCACTTTGATGTTCATGCTAAGTGTCGCGTGACTCAAGTATATTCATCGAAAGAATTACTGCTTACCATCTTGAATGATGTTCTTGGTCCTGCTGATCGCAGTGAAAAAGAAGACGGTGAATTAGCTAATGAGCCGCGTCAAGTTTTGTTAACCAAGAGATTCTTAATTCTCATTGATGATATGTGGGATAAAACAACATGGGACTATTTATATATGTTCTTTAAAAATGGTCATAGTGGGAGTAGAATTATTCTAACGATCTATCTGAATGACGTTGCCAATTATGCTCAATGTGAAAGCAATCCCCATTATCTTTGTTTGTTCATAGATGATGAG…	MARIGKTTLAEKIYNDLIATPHFDVHAKCRVTQVYSSKELLLTILNDVLGPADRSEKEDGELANEPRQVLLTKRFLILIDDMWDKTTWDYLYMFFKNGHSGSRIILTIYLNDVANYAQCESNPHYLCLFIDDESWTLLREEVFQGDICPPELVDVGFRIAKSCGGLPLFIVLLTGVLKEKKKNEDSWKEIEESLGSHNGGSLEEERMSLIEFFYRNLPHHLKPCFLYFGAFLKGKDIHVSKLFRLWQAEGFVQANK*
Smechr0801516.1_Sme	NBS-LRR	E08	70009797	70050013	ATGAGGGCCGTACAATTGTACGAGTACATGGTAAACGCATTGGCAAGTCGAGCCTTGAAGGAAAAGCTATTCAATCAGGTGGTGAAGTCAGTCGTATCGCAAACTGTTGATTTGGAGAAAATTCAAAGGGACATTGCTTATGGCTTGGGGGTGGAACTTACTTCCATTGAAGTGCAAAATCGGGCGGATGAGATTTGGAACATTTTGAATGACCACGGAGATGATTCTTGGACTTTGTTCAGTCAAAAAGCTGGAGATAAAGTCAGGCATCCTGATTTTAAAGACATAGGGAAGAAAATTGTTGACGAATGCAAGGGATTACCAATAGCACTTTCAACGGTAGAAAGTGCAATGCACAACAAGGACTTGATCTATTGGGAAAGTGCAGTAACACGTCCC…	MRAVQLYEYMVNALASRALKEKLFNQVVKSVVSQTVDLEKIQRDIAYGLGVELTSIEVQNRADEIWNILNDHGDDSWTLFSQKAGDKVRHPDFKDIGKKIVDECKGLPIALSTVESAMHNKDLIYWESAVTRPQSSKAASIQEDDLNSVLLKSINLSYNYLTNDMCKRFFLMCSFPEDYNIPKETLTRYAVGLALIPNMEKVKEARGDIHQTVEELKAACLLLDGFNQQQPKNVFKAGMKLENWPGEMLVSSCGAISLMPNHLKKLPHGVDCPEMETLLLQDNKNLSLVPDEFFQDVSMLGILTKLEILTLRMLGITSLPETFANLKELRILDITLSLRCNNVPPGVISIMDKLEELYMQGCFADWEITNEQKKANFQELLTLDGLTILKVDIKNVCCL…
Smechr0801728.1_Sme	NBS	E08	75450992	75451528	ATGGATCTTCTTAGGAATATCATAAAATCCATCCAAGGTAGCAGCAAGGAAACTCTAGATTTGTTGGAAAGGATGACAGAAGGAGATCTAGAAATTTACCTTCGTGATCTTTTAAAAGAATGCAAATACCTTGTGGTGGTTGATGATGTATGGCAGAGAGAAGCATGGGAGAGTTTGAAAAGAGCATTCCCAGATGACAAGAATGGCAGTAGAGTTATTATTACCTCGCGCAAAGAGGATGTCGCTGAAAGAGCAGATGATGGAGGTTTTGTCCATAAACTTCGTTTCCTTAGCCAAGAAGAAAGTTGGGATCTCTTTTGTAGGAAACTATTTGATGTTCGAGCAATGGTTCGAGAAATGGAAGGGTTAGCTAGAGATATGGTGGACAAGTGTGGAGGC…	MDLLRNIIKSIQGSSKETLDLLERMTEGDLEIYLRDLLKECKYLVVVDDVWQREAWESLKRAFPDDKNGSRVIITSRKEDVAERADDGGFVHKLRFLSQEESWDLFCRKLFDVRAMVREMEGLARDMVDKCGGLPLAIVVLGGLLSHKRGSDEWKKVKDFFGRTLLKINILRSPTYYH*
Smechr0801853.1_Sme	NBS-LRR	E08	78278065	78280746	ATGTACAATATTCTCATGTGGACATTGCTTGCACCAGGTTCTATATTAACTGAGCCACAAGTTCATGGAAGGAAAACAGAGGAAGATGAGATAGTGAAAATCCTAATAAACAATGTTAGTGTTCTCCAAGAACTTTCAGTCCTCCCAATAGTTGGTATGGGGGGACTAGGGAAGACGACTCTTGCCCAAATGGTCTTCAATGATCAGAGAGTGAAAGACCATTTCCTTCCCAGAATATGGATTTGTGTATCGGAGAAATTTGATGAGACGAAGCTGATAAAGTCAATTGTAGAATCTATTGAAGAAAAGCCACTTGGTGGCAACATGGACTTGCCTCCACTTCAAAAAAAACTTCAAAATTTGCTGAAAGGAAAAAGGTACTTGCTTGTCTTAGATGAT…	MYNILMWTLLAPGSILTEPQVHGRKTEEDEIVKILINNVSVLQELSVLPIVGMGGLGKTTLAQMVFNDQRVKDHFLPRIWICVSEKFDETKLIKSIVESIEEKPLGGNMDLPPLQKKLQNLLKGKRYLLVLDDVWNEDQQKWANLRADLNVGASGASVLTTTRLQKVGSIMGTLQPYELSNLSQEDCWLLFMQSAFGPQKEVNPNLVAIGKEIVKKCGGVPLAAKTLGGILRFKREEREWEHVRDSEIWNLPQDESSILSALRLSYHHLPLYLRQCFAYCAVFPKDTEMVKEKLISLWMAHGFLLTKGNLEPEDVGNEIWKELYLRSFFQEVKESKFGNAYFKMHDLVHDLATSQFSASASSSNIRELNTEEDLQKRMSIGFAKLVPSYSPSLLKKFVS…
Smechr0801884.1_Sme	NBS-LRR	E08	78658098	78661959	ATGGCGGAAGCTTTCCTTCAAGTTGTGCTAGAAAATCTCACTTCTTTCATCCAAGACAAACTTGTATTGCTTTTCGGTTTCCAGAAGGAATTTGAAAAGCTCACCAGTGTGTTCTCCACAATTCAAGCTGTGCTTCAAGATGCTCAAGAGAAGCAATTGAAGGACAAGGCAACAGAGAATTGGTTGCACAAACTCAATTCTGCTGCCTATGAAGTTGATGACTTATTGGACGAATGTAGAAATGAGGCGGCAATATTCGAGCAATCTCGATTAGGGTTTTATCATCCAGGGATTATCAGTTTCCGTCATAAAATTGGGAAAAGGATGAAAAACATAATGGAGAAACTAGATGCAATTGCTGAGGAAAGAAGGAAGTTCCATTTCCGTGAAAGAATTACT…	MAEAFLQVVLENLTSFIQDKLVLLFGFQKEFEKLTSVFSTIQAVLQDAQEKQLKDKATENWLHKLNSAAYEVDDLLDECRNEAAIFEQSRLGFYHPGIISFRHKIGKRMKNIMEKLDAIAEERRKFHFRERITTERRAAGTRETGFVLTEPKVYGRDKEEDEIVKILINNVNVAQELPVFPIIGMGGLGKTTLAQMIFNDQRVTDHFHPKIWVCVSDDFDEKRLIKTIVGNIERSSPDFEDLASLQKKLWELLNGKRYLLVLDDVWNDDLEQWAKLRAVLKVGAKGVSILATTRLEKVGSIMGTSQPYHLSNLSPHDGLLLFMQRAFGQQREAHPNLVAIGKEIVKKCGGVPLAAKTLGGLLRFKREESEWEYVRDNEIWSLPQDESSILPALRLSYHH…
Smechr0802383.1_Sme	TIR-NBS	E08	84963622	84967811	ATGGATCTCCGGGAAGAAAGCTCCAGATTTGGCTCATTACCAAGCACGACGTCAAGAAACCTTTCTTCTTCATCTTCGACTTTCTTTTCTGCTAACCAGTCGCCATTCTTCTCTCCTAGATCACCCAAGTCCCTGGTATCAGCATGCTCAGATACTCAATTTCGTGATAGTGATGTTGCCTCTGGTGCATTGGATGCTAGTTTGGGCATTGAATCATTTGCAAGTGCTAGATTGTCAGATGCTTATCCTGTTGCATTAGCTAGTGCCTCGAATGATCTCCAGAAGTTGGAATTTGTATCTTCTTCGACGTCAATTTCTAAGAGTACTATAGGGAGTCATAATATTGGCCCTGAACATGAATATTTGCGACCTCGAGTCAAGCAGAAAAAGAGTGGTAGG…	MDLREESSRFGSLPSTTSRNLSSSSSTFFSANQSPFFSPRSPKSLVSACSDTQFRDSDVASGALDASLGIESFASARLSDAYPVALASASNDLQKLEFVSSSTSISKSTIGSHNIGPEHEYLRPRVKQKKSGRTQETCVTPTSTSSLSNRVRSCDVYIGFHGRKALLLRFMNWLRAELEIQGLSCFVTDRARCRNSRKHGMVERVMDACTFGVVILTKKSFRNPYTIEELRFFSSKKNLVPVYFDLRPEDCLVRDIIERRGEHWEKHGGELWLLYGGLEKEWRDAVNGLLRVDEWKLEAHDGKWRECILRAVTLLALRLGRRSVVDRLSKWREKAEKEEFPFLRNENFVGRKKELSELEFRLFGDVSGDAEKDYIELKARPKRRNVTISWSRNNSINER…
Smechr0900393.1_Sme	LRR-NBS-LRR	E09	5796393	5803177	ATGGCCTATAGTACTGTTGATAGTATCTTAAAATGTCTGGATTCTCTAGACAGTCGTGAAGACTCAACTCCTTTAATGAAGGATCAAATCGGTACCCTTAAAGCGGATTTAAGTTTTCTCAAGACTTTCCTTATGTGTTCAGCTTGTCGATGCATAGAGGATAGTGATGCAGAAGATGTATTGATGCATGTAAAAACTCTGGTGCTAAATGTGGAATCAGATTTTCAATCTCTCCATGTTAAGACTATGGATGGAAACATGCCTACTCACATGGCTCCACTGGTTTCTAATGCCTTGGAAAAGGTTAGTAATTCGAAAGAAGAAGTTACACAAGTCTATGCAACTGTTTTAAGCTCAATGTTTTCCGATTCAGCTTTTTGTGACAAATTTGTGGTGGAA…	MAYSTVDSILKCLDSLDSREDSTPLMKDQIGTLKADLSFLKTFLMCSACRCIEDSDAEDVLMHVKTLVLNVESDFQSLHVKTMDGNMPTHMAPLVSNALEKVSNSKEEVTQVYATVLSSMFSDSAFCDKFVVELADCLLENLKYLRQYIAADLPMNWKITTLETKLIFLKNFLRFVAKLSVENEKFQDLLAHALDVISAAAHLSYRCFIGKASQPDERRVVDDAISSLVRRIIPISCNVIHYYIPCQKSTLAVEELDAGFLVFLLDTLDELVNYKITLEGLVNYDINGLVEDLMFLKNYLSDLPEQYPELVKLILIHIASIARNIAPSIFFLCTDGEEEEVRHSTGRIQFLQEEIKLIKAEVHLMSLPGPRWMTTLKDRIQILYEEVVFLQALLNAPDD…
Smechr0900714.1_Sme	NBS-LRR	E09	11882665	11886602	ATGGTTGAAGTGCTTGTCACCATTGTGCTTGAGCAATTGGGCACTTTCATTGTAGAACAAGCTAAGGGACAAGTAGAGGAACTAAGAATGGCTATTGGTATCAAGAAAGAGATCCAAAGTCTATCTTTGAAGTTGAAAAATATAAGAGAAGCATTAGATGATGCAGAGAGAAAAAGGGTCAAAGACAAAAATGTTAAACGTTGGCTAGAAGTTCTTGAAAATTTTTCCTATGATGCAGACAATGTGTTAGATGAATGGCGCACAAGAATACTCCAGCAACAAATTGAAAGAGATGAGTCTGTTGTTGGTGATGCTGCTGTTTCAATTCCTAAGAAGAAAGTAAGATGCTTTCCTTGTTTTACTTTCAGGAAACTTGAGGTAAATCGTGATATTGTTCGT…	MVEVLVTIVLEQLGTFIVEQAKGQVEELRMAIGIKKEIQSLSLKLKNIREALDDAERKRVKDKNVKRWLEVLENFSYDADNVLDEWRTRILQQQIERDESVVGDAAVSIPKKKVRCFPCFTFRKLEVNRDIVRKIKELDVKLGEIVREKNEFNFVVNATGGGVVSDHDVFRRVMTTGIVDESQVQGRDFDKDVVMKKLLESCDQENAPLVISVVGTGGIGKTTLAQLAYGDEKLKVHFDERIWICVSDPFDEVKVAKAILEGLSKSSPNLSQFHMLLERIQECVSMKKFFLVLDDVWSEDYSKWEPLKNSLKNGAPGSRILVTSRSERVVAMMGSSYMYRLGEISDSDSWTLFSRIAFSGRSNEDRENLEDIGRRIVRKCKGLPLAAKTMGSLLRFKVT…
Smechr0901650.1_Sme	NBS-LRR	E09	73067866	73077122	ATGACTCACAATGACATCGACTGTATGTTTGATCACTTAAGAAGGATCATGACTGGATGCTATCTGAACAGCGTCAAGATTGATCAAATTGAGACACTTGAAATCGAACTAAGATTTTTGAGAACTTTTCTCAAATACCATCATGTTCTTTTGCCTGATTCCTTTATCAAGGTCAAAAAGAAGGCTCAGTTGAATGAAGAAATGCTTCACTCAGTTTTTGGTGGATCTCCAAATGAATATGAAATTAATCTTAACATGGAAAGGCTAGTAGCACAGGTGCAGGAACTCATTCAAGGTAGTACTAGTTTAAGGTACAACTATGAGTTCAATGATTCCTATCTGCTGGACTACATGGATTGCCTCGACAAAAATCTGAATGATGTATCAATGTCTGACCTT…	MTHNDIDCMFDHLRRIMTGCYLNSVKIDQIETLEIELRFLRTFLKYHHVLLPDSFIKVKKKAQLNEEMLHSVFGGSPNEYEINLNMERLVAQVQELIQGSTSLRYNYEFNDSYLLDYMDCLDKNLNDVSMSDLSFKNEKQILQENRFSKQVKILQKKMRFLRYLYATEIRGYIDCEKLECLEVLIQFMADDVAQFCLAFWVNNEDDIVSDEVDDYTDPVEDEDEIDDILRRPPYLLCLISLVELEMKKIFLGELKASKFSQSRTFKDKKLPKEFSKHLYNLLMYLRNKKTENFCNNVYARNINAEIEFLLVFLSDVPNRFINGKSLNEILEKMGVLIGDVLCVIQKILPSSIIKDDGSKVNLLTLQILEKTENLKAQVEKYYRYFEFIPSHFPTVGGLT…
Smechr0901781.1_Sme	NBS	E09	75640912	75641667	ATGATAGAATCATCAAAGCATCTGCCAATTCAACATAGCAATCCTGTGAATGATGAAGAGATAGTGGATTTTGAGAATGAAGCAGAAAAACTGATTGACTATCTAACTAGAGGGACAAGGGAGCTAGATGTTATCCCAATTGTAGGCATAGGGGGACAAAGGAAAACGACTATTGTGAGAAAGGTGTACAATAATGACATCATTGTTTCTCGCTTTGATGTTAGAGCATGGAGCATCATTTCCCAAACATATAATCGGAGAGAGCTGTTACAAGAGATCTTCAGTCAAGTTACCGGTTCCAAGAACAAGGAAGGTGAGGTTTGCGAACTTGCTGACATGTTGAGGAAAAGACTAACGGAAAAGAGATATCTCATTGTATTGGATGATATATGGGATGGT…	MIESSKHLPIQHSNPVNDEEIVDFENEAEKLIDYLTRGTRELDVIPIVGIGGQRKTTIVRKVYNNDIIVSRFDVRAWSIISQTYNRRELLQEIFSQVTGSKNKEGEVCELADMLRKRLTEKRYLIVLDDIWDGMAWDDIRLSFPSDNNGSRILVTTRVENVGKQVMFHTDPYCLPFLIQEESCKLLQKKVFQQEVCSPKLQVVSLAVAEKCKGLPLVVILVAGIIKKNKMEASWWHEVKDALFDYLNCESE*
Smechr0901810.1_Sme	NBS	E09	76429455	76431492	ATGTTCGAGCATGGACCAGTGTATCTCAAGAATTTGACACGAGAGATTTTTCTTGGTATTCTTCGCTCCATTGGCGCAGTCAACAATGATGTAGAAAGAAATGTTACTAATGAGCAATTGGCTGAAAGAGTTTATCGAAGTTTAAAAGGGAGGAAGTATCTTATTGTCTTAGATGATATGTGGTCTATTGAGGCTTGGAAGCATATGCGTTTTCTGAGTGTGGAGGAAAGCTGGACTCTTCTATGCGATAAGGTCTTTGGGAACGGTGGTTACCCTATCGAATTGGAGAAAATTGGGAGGTACATTGTCCATCAGTGCCAAGGACTGCCACTTGCAGTTGTTGCAATTGGTGGACTACTTTCGAAAATGAGCAAGGAAACAGGTTCTTGGGAGAATGTT…	MFEHGPVYLKNLTREIFLGILRSIGAVNNDVERNVTNEQLAERVYRSLKGRKYLIVLDDMWSIEAWKHMRFLSVEESWTLLCDKVFGNGGYPIELEKIGRYIVHQCQGLPLAVVAIGGLLSKMSKETGSWENVAEKVGSLMTNDTMDCLNILSLSYNHLPQYLKTCFLYMGVFAETREIPVWKLIKLWIAEGFIKKVEHKNLEDVAEANLRELVDRSLVLVGKHSSLGKIKTCKMHDLVRDMCLREVHNENFIHFKTRILDVCFTSLFYRSESISELVHLRYLACPFFDGLVESICKLPNIQTFGFHDRGSSGFFTTTQSLAWDVMNMPQLRHIHTKNSGLFIHPPTSLISGRENHLQALTGLTPSSCKYEVLLRLPNLKKLGILLINDSVITEKCYCL…
Smechr0902396.1_Sme	NBS	E09	86239020	86242953	ATGTTTCGAATTGACATTGAAGATGTGTTAGATTACCTAAGAAGGATCAAGAATGGAGGTGTTGAATCTAGTTCTGTCGAGATTGATCAAATTGAGAAACTTGAAATGCAGATAAGATTGTTTAGAACCTTTAGCAAGTACCATCATCTTCTTTTACCTGATTTCTTAGACATAATAAGAAAGACGGCCAAACAGGTTGTGGAAGTGCTTCGCTCAGCAGTTTTTGATGAATGCAAAACCAATCTTAATTTGGAAAGGCTAGAATCACATTTGCTGGGACTTATTGAAGGTAATACCATTTTAAGGTACAATTATGTGTTGAAAGATTCCTATCTGTCGGTATATATGGATTGTGTTGGCAAAAATCTATATGATGTATGGTTGTTTATGAAAAAGGAT…	MFRIDIEDVLDYLRRIKNGGVESSSVEIDQIEKLEMQIRLFRTFSKYHHLLLPDFLDIIRKTAKQVVEVLRSAVFDECKTNLNLERLESHLLGLIEGNTILRYNYVLKDSYLSVYMDCVGKNLYDVWLFMKKDMSDGTSTNEEILLFIKQLKIIQKKMRFLRYLYVSEVNGHVDHEKLDGLETRIQFMADNVAQFCLDFSAAINKIETDEGEYYTSIYDILSKPQYLLCLVVLVDLEMKKIFLCELKASKFSQSRTFKDKKLPKGFLHSLHSLLMYLRNKRLENFPNNNSARNIDVAIEFLLVFLDADVSYHVSNGKKLNELMVKVGAIAGHVLYVVEKLLPSSIYKNDTSKVSLCSIQILEKTNDLKEQMETYYKSLKFRTRSQFPTVGGLSILDSLL…
Smechr0902577.1_Sme	NBS	E09	88192029	88193159	ATGCCCGGTTTGGGGATAATAACTCTTGCCAAGAAACTTTATAGACATGTCAGTGGTCAATTTGAGTGTTCAGGATTAGTCTATGTTTTACAACAGCCAAGGGCGGGAGAAATCTTACATGACATAGCCAAACAAGTTGGAGCGACTGAAAAGGAAAGGAAAGATGACTTGGAGGGCAACCTACAATCACTTTTGAAAACAAAAAGGTATGTTATCCTCTTTGATGACATTTGGGATTTTAAAATTTGGGATGATCTGAAACTTGTCTTTCGTGAACGTGATTCAAAAATTGGCAGTAGGATAACCATCACGTCTCGAAATAGCGGTGTAGGCAGACACATAGAAGGGGATCCCTCACTCCATGTGTTGCAAACCCTAGATTCTGAGAACAGCTTTGAA…	MPGLGIITLAKKLYRHVSGQFECSGLVYVLQQPRAGEILHDIAKQVGATEKERKDDLEGNLQSLLKTKRYVILFDDIWDFKIWDDLKLVFRERDSKIGSRITITSRNSGVGRHIEGDPSLHVLQTLDSENSFELFTKNIFYFDDNNNWANASPDLVNIGRNIVERCGGIPLAIVVIAGMLWQRERTEHVWNIVLKSMSHKIQDRCAKILALSYNDLPIALRPCFLYFGLYPEDHEICAFDLTNMWIAEKLIVVNSGNLQEAEDLAEDFLNDLVYRNLIQVAKRTCNGRISSCRIHDLLHSLCVELAKKSNFFHTEHNTFDDLDNIARVLRITFYSDDNAMKEFFHLNPKPNRLCAIFCFTKHPCIFSQMGSSRFIL*
Smechr0902578.1_Sme	NBS	E09	88219236	88220523	ATGGCTGAAATTATTCTTACAGCAGTCATCAATAAAGCAGCAGAAATAGTTGAAAATCTGCTCGTTCAACAAGGAACGAGCTTATATTGGTTGAAAGAGGACATCAATTGGCTCCAGAGAGAAATGAGACACATCCGATCATACATAGCCAATGCAAAGGATAAGGCAATTGGCGGCCATCAAAGTGTGAAAAACTTAATAAAAGATATTCAAGAACTGGCAGAGGTCATCGGTTTAGATAAGGACTTCAATATGCTCCAAGCCAAATTACTTGATCATGATTTGCCTTATGGAGTTGTTTCAATTGTTGGCATGCCCGGTTTGGGGAAAACAACTCTTGCCAAGAAACTTTATAGGCATGTCCGTAATCAATTTGATTGTTTGGGAATAGTCTACATT…	MAEIILTAVINKAAEIVENLLVQQGTSLYWLKEDINWLQREMRHIRSYIANAKDKAIGGHQSVKNLIKDIQELAEVIGLDKDFNMLQAKLLDHDLPYGVVSIVGMPGLGKTTLAKKLYRHVRNQFDCLGIVYISQQPRAGEILHDIAKQVGVTEQKRKDNLEDNLRSLLKTKRYVILLDDIWDIEIWDHLKLVLRERDSKIGSRIIITSRNSNVGRYIGGDSSLHLLQPLLLWALPGGP*
Smechr0902610.1_Sme	NBS-LRR	E09	88541169	88544151	ATGGCTGAAATTATTCTTACAGCAATCATCAATAAATCTGCAAAAATAGTTGGAAATCTACTTGTTCAACAAGGAACGCGTTTATATAGGTTGAAAGAGGACATTGATTGGCTCCACAGAGAAATGAGACACATCCGATCATACATAGATGATGCAAAGGCCAAGGAAGTTGGAGGTGATTCAAGGGTGAAAAACTTGTTAAAAGATATTCAAGAACTGGCAGGTGATGTGGAGGATCTCTTAGATGAATTCCTTCCAAAAATTCAACAATCTAACAAGTTCAAAGGCGTAATTTGTTTCCATAAGATGGCTTCTTTTGCGAATGAGTTTGCTATGGAATTTGAGAAGATAAAAGGAAGGGTTGCGGAGATTGGCCGTTTCGGGACTAGTTTACATTTC…	MAEIILTAIINKSAKIVGNLLVQQGTRLYRLKEDIDWLHREMRHIRSYIDDAKAKEVGGDSRVKNLLKDIQELAGDVEDLLDEFLPKIQQSNKFKGVICFHKMASFANEFAMEFEKIKGRVAEIGRFGTSLHFKQPREGETLHDIAKQVGVTEHERKDNLEGNLRSLLKAKRCVILLDDIWDVEVWDHLKLVFPECDPKIGSRIIITSRNSSVGRYIGGDSSIHMLQPLDSESSFELFTKKIFNFDKNNWANSSPHLANVGRSIVGRCGGIPLAIVVTAGMLRARERTEHAWNRVLESMSHKIQDGCAKVLALSYNDLPIALRPCFLYFGLYPEDHEIRAFDLTNMWIAEKLIEVNSGNKREAEDLAEDFLNDLVSRNLIQVAKRTSDGRISSCRIHDL…
Smechr0902613.1_Sme	NBS	E09	88562660	88638488	ATGCTCGTTCAACAAGGAACGCGTTTGTATTGGTTGAGAGAAGACATCGATTGGCTCCAGAGAGAAATGAGACACATCCGATCATACATAGACGATGCAAAGGCCAAGGAAGTTGGAGGCGATTCAAGGGTGAAAAACTTATTAAAAGATATTCAAGAATTAGCATGTGATGTGGAGGATCTCTTAGATGACTTCCTTCCAAAAATTGAACAATCCAACAAGTGCAAAAATGTTATTTGTTTCATAAAGACGGCTTGCATCCCCTGTGCTTCTTTTGCCAATGAATTTGCTATGGAGATTGACAAGATAAAAAGAAGAGTTGCGGTCATTGATCGTGTAAGGACAACTTACAAAATCACTGACACAAGTGAAATCAATAATGATTGCATTCCATTGGAC…	MLVQQGTRLYWLREDIDWLQREMRHIRSYIDDAKAKEVGGDSRVKNLLKDIQELACDVEDLLDDFLPKIEQSNKCKNVICFIKTACIPCASFANEFAMEIDKIKRRVAVIDRVRTTYKITDTSEINNDCIPLDQRRLFLHADETEVIGLDDAFNMLLAKLLDHDLPCGVVSIVGMPGLGKTTLAKKLYRHVRDKFECSGPVYVSQQPSTRKILHDIAKQVGQTGDNLEDNLRSLLKRKRSIVERYGGIPLAIVVTAGMLRARERTEHAWNRVLESMSHKIQDGCAKVLALSYNDLPIALGPCFLYLGIYPEDHEIRAFDLTNMWIAEKLIEVNSGISPEDLAEDFLNDLVSRNLIQVAKRTYDGRISSCRMHDLLHGLCVDLAKESNFFHTEHNAFGDP…
Smechr0902664.1_Sme	NBS	E09	89054148	89055329	ATGTTTCGTGTCAGATTCTTAAAAAGCTATCATACTATTTTTGAAGGATCTGACACACAAATATGGAAAGTTGATGCATGGGAAGAGTTGCGGTTGTGTTTCCCAGATAATAAAAATGGAAGCAGAGTGGTGCTAACAACTCGAGATGAACAAGTGGCTAGGCAGCTTAAGCACCACAGTGATCCATATCTTCTTCGATTTCTCACTGTGGACGAGAGTTGGGACTTACTTCAGAAGAAAGTATTTCAAGGAGAAATTTGTCCTCCAGAGCTACATGAAACAGGATTACGAATTGCTGAAAGCTGCAAGGGATTACCTCTTGCGATCGTCTTGATTGCTGGAACTATTGCAAAGCAAATGGAAGCCTCCTTATGGCTTGAGCTCGCGGAAAACTTAAGG…	MFRVRFLKSYHTIFEGSDTQIWKVDAWEELRLCFPDNKNGSRVVLTTRDEQVARQLKHHSDPYLLRFLTVDESWDLLQKKVFQGEICPPELHETGLRIAESCKGLPLAIVLIAGTIAKQMEASLWLELAENLRSHVLEEQTMKIIESNNMEEASGICLNDLVSRSLVIVSGRREDNSEKEYCSVHEVVHEFCVRKLTKEEFMQYRLAKKPQLREYIHDDLVEHLLLCERSLDKFPMLAGLNEGEFVNQCDAGSLEFINNPCLSPDDRIGLFRLLDKLRFIRVLHLLDVDLERRSWAMAVQVVTQSRWWEMLINFRGTLRHHLLFGKCRS*
Smechr1000055.1_Sme	LRR-NBS-LRR	E10	908836	913284	ATGACAGACCCTTTCAAGTGTATGAAGTGGCTAAAGATGCAGAGTTACATTAATGCAATCCCTTTCCAAGATATGGTCATGGAGCTCAACATGAAACTTGAATATCTACAATTTATTATGAAGAGATGGCCAAAGCGTTACGATACGTTCAGCAATGTCCACGAAACCATAAAAAGGATAGGAATCGATATTCATGAGGCCTGTGTGCATACAAAAAATGATGAGCTAGACTCTGCTTTGGCAATCCTGGAGTTAGTGCTAAGCTCCAGCCTGAATAGTGTGGCTCTACAAAGAGAAGTAGAAGATGCTCACTATCGCCTGAACTATTCCAATAGTTTGTTTGAGGCTGAAGATACAGAAAACAATCTTCCCTTCTACTTGGGGATGCCATTTTTTCCG…	MTDPFKCMKWLKMQSYINAIPFQDMVMELNMKLEYLQFIMKRWPKRYDTFSNVHETIKRIGIDIHEACVHTKNDELDSALAILELVLSSSLNSVALQREVEDAHYRLNYSNSLFEAEDTENNLPFYLGMPFFPQGVKDTNLVVEFVDTLLQKLTYFVSCRLGDMTSQGTEVRYFGMKLKFLRGFFWFTCTCGIKFHGLEDLFARVRFLLDQAACIHYWCYVGKLTPILEYDMIKTMGYFPGQMRTYEAELRDNYLRALKAPQLRSLDTPVPHVSKLVVSIADSLVDNFMELAGKLSGSKVPTTLRIETISHDISLLITLLSSLQRECADNIIKLKDLLSYVKDQCDEISLNCASVSYEQMDKDMLRQVRGMIKIMEVEFSLIDLQDSISNNSMVYRNGE…
Smechr1000152.1_Sme	NBS-LRR	E10	1861183	1867065	ATGGCGGATGTAGCAGTGAAGTTTTTAGTGGAAAATTTGATGCAGTTGTTAATCGACAACGCCGATTTGATTCTCAGCATAAAAGGCGAAGTCGAAGATCTACTCAGAGATCTCAACGACTTCAATGCTTTCCTCAAGCAAGCTGCTAAATCCCGCAAGGAAAATGAGGTTTTGAAAGAAATGGTGAAGAAAATCAGAAAAGTGGTGAATGATGCTGAGGATTCCATTGATAAATTTGTGATTGAAGCAAAGAGACATGACGATAAAAACAAATTTCTTCAATGGTTTCATCTTACTCATGTGGCTAGAGCAAAAGGGGTGGCTGATGAGATCAAAAGTATAAGAGAAAGAGTGAAGGAAATTAGACAGAATGATTCTTATGGCCTTCAAGCTATTGCT…	MADVAVKFLVENLMQLLIDNADLILSIKGEVEDLLRDLNDFNAFLKQAAKSRKENEVLKEMVKKIRKVVNDAEDSIDKFVIEAKRHDDKNKFLQWFHLTHVARAKGVADEIKSIRERVKEIRQNDSYGLQAIALDDNPNRGDEERKAPVVEEDDVVGFDEEAKTVIDRLIAGSDYVEVVPVKGMPGLGKTTLAYKIFKDPKVEYEFFTRVWVYVSQTFKRREIFLNIISKITRSTKEYRDMSEDDLANEVKKLLGKGGKYLIVLDDVWTMEAWNRIKIAFPNNGKRNRVLMTTRQTDVAKRCNDEPHDLKFLTKEESWELLEKKVFHKEKCPPELEWPGKSIAEKCRGLPLAIVVIAGALIGKGKTTREWELVAASVGEHLINRDPENCKKLVQMSYDR…
Smechr1000283.1_Sme	NBS-LRR	E10	3386190	3392693	ATGGAAATCATTGGTGTAGTTGTTAGCATGATGCAGTGTTTTTGTGGAGAGACCTGTTCTCATCACTCTGTTTCTAAAACATGGACATACCTGAGAAGGCCTAGTGCATTAGCAAATAGACTTGATGAAAAGATGGACTTGCTTAAAGCTCGGGAGGACGATATCAAAAGGAAGTTACATGTGGAAAATGTATCTCGCGGAATGGAGCCAAAGGCCGAGGTAAATATGTGGCTTACCAATGTAAGAAAGATTAGTAGTAGTATTGCTAGATTGCAAGAGGAACATACCGAAGACAGAAGGTGTTTAAACAGATGTTTGCCAAATTATATGTCTCGATTTAAGCAAGGGAAACGCATCAATAAGAAAATTAAAGAAGTTGACAGGCTCCTGGGGCAGAGC…	MEIIGVVVSMMQCFCGETCSHHSVSKTWTYLRRPSALANRLDEKMDLLKAREDDIKRKLHVENVSRGMEPKAEVNMWLTNVRKISSSIARLQEEHTEDRRCLNRCLPNYMSRFKQGKRINKKIKEVDRLLGQSIFPDASLVDTIPQRGRILPSSSLVGEAAQRSLEAIWEYLNDGHIGIIGVYGMGGVGKTSILVEINNRLLRESTIFDNVIWVTASKDSNVKKLQKDIARAIGLSFYDEDNDMERAAQLLEALMRRSRLLLIIDDLWEAFPLEVIGIPCPGFGYNCKLIITTRSMMVCRGMETVREVEVSVLSKEEAWNLFKQKVSEELLASPTLQVVAKDVSKECGGLPLAVVTVGRALRKENDLRQWKNALSQLKSSTGRIQGMENQVFERLRFSY…
Smechr1000488.1_Sme	NBS	E10	6500251	6501429	ATGATAAATTTTAGTTCTAAATTCTCTGATAATCGGAAGGCGATCATCGGACAATTAGTTGCCAAAAAATGCAAAGGATTACCTTCTTTGATCATCAAAATTGCTGGAGTTCTTTCAAGTAAAAAAAGAGAAGCGTCTTTGTGGCTTGAGGTTGCACGTGATATAAGTTCTTATGCTTTCGAAAAGGAGACAGGTATGAAGACGATACAATCAAGTTATGACCTTTTACCAGACCATTTAAAGCCTTGCCTTCTCTACATGGGATGTTTTCCTAAAGATTATGAAATTCCAGTGTCTGATCTGTTGAAGTGGTGGATAGCTGAGGAGTTTGTGAAGGACGAGGAAACATTGAACCTAGAAGGCTTATCACAGATTTTCTTGTTAGCAGAAACCTGGTAG	MINFSSKFSDNRKAIIGQLVAKKCKGLPSLIIKIAGVLSSKKREASLWLEVARDISSYAFEKETGMKTIQSSYDLLPDHLKPCLLYMGCFPKDYEIPVSDLLKWWIAEEFVKDEETLNLEGLSQIFLLAETW*
Smechr1000975.1_Sme	NBS	E10	26091729	26096923	ATGATAGAATCTATCATTAGTATGGAACCTCAAAGCCTCCATTTTGGCAGGTTGCAAGACCAACTTAGAAAAGAAATTGATGGTAAGAAGTACCTCCTTGTTTTGGATGATATGTGGAATGAAAATCGCAAAACTTGGTTGATATTGCAGGACCTTTTAGTTGGTGGTGCTAGAGGAAGTGAAGTATTGGTGACCACTCGATTGGGACTAGTTGCAGCAACTATGGGTACTGCTCCACCATATAATCTAAAAGGTCTACCTGAAGACATGTCTTGGTCCCTGTTCAGTAAATTGGCATTTAAGCCAGGTAAAGAAATAAATTCATCGCTGGTGGCAATTAGAAAGGAAATATTGAGAAAATATGTTGGTTTTCCTTTGGCCATAAGAATCTTAGGGAGC…	MIESIISMEPQSLHFGRLQDQLRKEIDGKKYLLVLDDMWNENRKTWLILQDLLVGGARGSEVLVTTRLGLVAATMGTAPPYNLKGLPEDMSWSLFSKLAFKPGKEINSSLVAIRKEILRKYVGFPLAIRILGSFFYYKETEAERLYVKNHQLTDIVESEDIEILPILKLSYDHFPINLKHCFSYCSLFQRNQTINKKTMIQLWIAQGFIRSNDEENECLEDVGERYFMDLLKRSNPVLYSLEIHKRLKVIRGKLEAIEKDKHMLHLVEKKAVDFELPDRETHSSVNVDEVIGREEEKGQSFIIY*
Smechr1001290.1_Sme	NBS	E10	53832321	53833769	ATGGAGGTTGGCTTAGCAGTTAGTGGTGCATTTCTCTCTTCAGCTTTGAATGTTCTCTTTGATAGACTTGCTCCAAAGGGTGATCTGCTCAACATGCTTCAGAAGCGTAAGAATGATAATAAGCAGGCATCAAATGAATTTGTTAGCCAGTGGCTTAATGAGCTTCGAGATACTATTGACTCTGCTGAAAACTTGATTGAAGAAGTTAATTATGAAGCTTTGATGCTTAAAGTGGAAGGTCAACATCAAAATCTTATAGAAACAACCAACAACCAGCTAGTAAGTGATGATTTGTTTCTCAACATAAAGGATAGTCTAGAAGAAACCATTGAAACATTGGAGAAGGAAATAGAGGATTTGATTGACCATTTATTGTCTGAAGATGCAAATGGGAAAAAT…	MEVGLAVSGAFLSSALNVLFDRLAPKGDLLNMLQKRKNDNKQASNEFVSQWLNELRDTIDSAENLIEEVNYEALMLKVEGQHQNLIETTNNQLVSDDLFLNIKDSLEETIETLEKEIEDLIDHLLSEDANGKNLAVVPIVGMGGLGKTTLAKTIYNDERVKKYLGLKAWFCISKTYDAFRITKGLLQKISLFDSNDENNLNQLQVKLKETLKGKKFLIILDDVWDDLRNFFVQEDVGSKIIITTHKESVAKMMCAEMMGHWAITIEILSREDSWALFKWHSLENRDFEVHQELEEVGKQIADKCKGLPLALKALAGILCGKLEVVEGRNILRSEIWELLPNNILPALMLSYDDLPPNLKRCFAFCVLYPKDYQFCKDYVIYLWIANGLVKNFHAGDKYF…
Smechr1001416.1_Sme	NBS	E10	58954008	58954520	ATGTTGTGTATTTCAATTATATACACGCAAGGAATTGTTACTAACCATTCTCGTTATGTTAAGAAGGATACAGTTATAAGTGATAAAATACCAAAGAATGAATTTGCAGATATGTTGCGCAGACTTCTAATGGTTCAGAGGTACCTTATGCTCGTTGATGATGTTTGGAAAACTTCTACATGGGATGATCTATACCCTTGCTTCTGTGATGTCAATAATGGAAGTAAAATTATCCTAACAACTCATCTTGGTGACGTTGCATCCCATGCAAAACTTATCAGTGATCCTTATTTACTTCGAATGTTTACTATAGAAGAAAGTTGGATGTTATTGAAGAATAAGGTTTTCAACGAAAAAAGTTGCCCTATTGTCTTAGAAGGCGTTGGACAAAAGATAACA…	MLCISIIYTQGIVTNHSRYVKKDTVISDKIPKNEFADMLRRLLMVQRYLMLVDDVWKTSTWDDLYPCFCDVNNGSKIILTTHLGDVASHAKLISDPYLLRMFTIEESWMLLKNKVFNEKSCPIVLEGVGQKITQRCGRLPLSIVLVAGITSIVLFTSNVYYRRKLDVIEE*
Smechr1001502.1_Sme	TIR-NBS-LRR	E10	61140833	61153574	ATGGCGGACGACGAGGCGGACTCGTGGTCCATGACCTCAGGTCACAGATTCCGTTGGGATGTATTTCTCAGCTTCCGAGGAGAAGACACTCGCCATAACTTCACAGAGAAACTCTACAATGAACTCGTACGGAACGGCGTACGGACATTCATCGACAACGAAGGAATGGATCGCGGCGAAGAGATCTCTCCGACTCTATTGGCTGCGATTGAGGACTCGGCGGCTTCGATCGCCGTGATTTCGGAGAACTACGCTTCTTCGAAGTGGTGCCTCGAAGAACTGGCGAAGATCTCGGAATGTAAAAGGCTATTGCTGCCGGTATTCTACCAAGTTGATCCGTCGAATGTGCGGAGGCAGAAAGGCCCGTTTGAGAAGCATTTTAGGGAGCACGAGATTTCG…	MADDEADSWSMTSGHRFRWDVFLSFRGEDTRHNFTEKLYNELVRNGVRTFIDNEGMDRGEEISPTLLAAIEDSAASIAVISENYASSKWCLEELAKISECKRLLLPVFYQVDPSNVRRQKGPFEKHFREHEISVAAEKVFRWREAMKKAGNISGWDSRSWEEAELIQALVKKVLGKLDNTPLGVTKYPVGLRSRLDQLLRILDVKANGVKVVGLYGMGGVGKTTLAKALYNQVVVYFKKRSFISDVKEIARRQDGLATLQSKLIGDLKSSALPIIDSSAKGIRLINESANDEPVAIFLDDVDDANQLRELIGGKDRFCQGSRVIVTTRDQNVLLPSIVNDIFEVNVLYSFDSLNLLSYHAFGREQPPKNFLVLAEEVVRLSGGLPLALEIFGSLLFYKK…
Smechr1001506.1_Sme	TIR-NBS-LRR	E10	61289706	61300108	ATGGAGGAATTCGACGAGCAGCCAATTTCAGCTTCACTTCCATCACTCCGTCTAAACTACGACGTTTTCCTGAGTTTTAGAGGCGAAGATACTCGCGAAAACATCACGAACAACTTATACAACGGGTTGTACTCAAAAGGCATTCGAGTTTTTCGAGATTCCGAGGGTTTATCTCAGGGCGATGAGATAGCACCAGGTTTAATGGAGGCGATTAATGACTCTGCTGCTGTAATTGCTATTATTTCCCCAAATTACGCTTCCTCGAGATGGTGCCTGGAGGAATTAGCGACGGTTTGTGAGCTGGGTAAACTTGTTCTGCCTGTGTTCTACGAAGTTAACCCGTCGGATGTGCGGAGGCAGAGAGGGCCATTTCTCGATGATTTTAGGGATTTGGAAGGG…	MEEFDEQPISASLPSLRLNYDVFLSFRGEDTRENITNNLYNGLYSKGIRVFRDSEGLSQGDEIAPGLMEAINDSAAVIAIISPNYASSRWCLEELATVCELGKLVLPVFYEVNPSDVRRQRGPFLDDFRDLEGKFGEEKTVRWRNAMERVGGISGWVYDNGDESQLIQSLVKRVLHELSNSPMAVAPIVVGLDYRLEELLRQLDVKSNGVKILGLHGIGGVGKTTLSKVLYNKLASHFTHRTFILNVKEIASQQGILSLQKKILQGLFPSNAFSFSPANAIEGREKFRRMLREKRILLVLDDVDYVNDDVNILKALIGGKSWFFEGSRVLISTRNKGLLIEDIVDETFEVRELGDTDSLKLFSYHAFRRSEPSPSFLDISKKIVSITGKLPLALEVFGS…
Smechr1001508.1_Sme	NBS	E10	61378087	61379384	ATGGTGGAGAAAGAATTAGCCTGCATGTGGTGGACTATGTTGAATGAAAGAAATTCTAAAAGTTTTGAGGATCAAAGTGCTTCACCAATCATACAGAGTACTGCTAAAGGTATCCAATTAATAAATAAATCTGCAAATAATGAGCCAGTTGCTATTTTCCCAGATGATGTGGATGATGCAAACCAACTTCGTGAATTGATTGGTGGTAAAGACTGGTTTTGCCAAGGAAGCAGAGTCATTGTCACAACTAGAGATCAAAATGTCTTACTCCCAAGTATTATAAATAACATTTTTGAGGTAAAAGAGCTCTACTCGTCTGATTCGCTTAACTTATTAAGTTATCATGCATTTGGAAGAGAGCAGCCTCCTAAAAACTTTTTGGTTCTTGTTGAAGAAGTT…	MVEKELACMWWTMLNERNSKSFEDQSASPIIQSTAKGIQLINKSANNEPVAIFPDDVDDANQLRELIGGKDWFCQGSRVIVTTRDQNVLLPSIINNIFEVKELYSSDSLNLLSYHAFGREQPPKNFLVLVEEVVRLSGGLPLALEIFGSLLFYKKRLKEWQDVIQKWGHIRPGDLQDILEISFGALNEQEKCTFLDLACLLLNTRLEREDAIAIFKGCGFGAESAITALTAKSLLKIVDGNVLWMHDQIKDMGRQIVQCENYGDVGKRSRLWNHDDIMTVLKNHKA*
Smechr1001598.1_Sme	NBS	E10	64134774	64137706	ATGTTAGAGGATCTGAACTGGACACGTGGTTTTGATCTTCCGAGAAACATGGAGCCTATCAAGGCGATGGTTGTCATAGAAGAGCCACAGAACAAGCTCAAGACATTGAATGAAGATTGTGCTGCACAGATAATTAGTAAAGCATATGAGGTGGAATATATAGTTGATGCTTGTATAAACAAAGAAATTCCTCATTGGTGCCTCGAGCGTTGTCTCCTGGATGTCATAGAGGAGATTACTTGTATCAAAGCAAAGATTCAGGAAAAGAAAATGGTTGAGGAGACAATGAAGACTGTCATTACCCGTACACCATCACAATTGGCAAGGACTCCAAGGACGAATGAAGTAATTGTGGGGTTTGATGATGTCGTAGAAAATTTAAGAAATAAACTACTATAT…	MLEDLNWTRGFDLPRNMEPIKAMVVIEEPQNKLKTLNEDCAAQIISKAYEVEYIVDACINKEIPHWCLERCLLDVIEEITCIKAKIQEKKMVEETMKTVITRTPSQLARTPRTNEVIVGFDDVVENLRNKLLYGTKGQDVVSIHGMPGLGKTTLANRLYSDRSVVSHFDICAQCCVSQVYLYKDLLLVLLYDAIVESSELREFQADELANKLRRILLPRRYLIFVDDVWETSAWDDLRGYFPDARRIILTTRHHEVAKYASVHIWKVEDESWKLLKKKVFAFIKSCEDENLEDIAEGYLENLIGRNLVKVTQRDDLDDSQYLSEIVDHLKNLEVLKLYHIEFGDNREWKVSNGKFPQLKFLKLDKLSLMKWIGADDAFPNLEQLVLHGCRDLVEIPLCF…
Smechr1001599.1_Sme	NBS	E10	64202450	64203610	ATGTGTGATACATTATCTAGCATCCCTGATGCTAATTTAGATGATGGATTTGCATACTGGAAGGAGGTAATTTGGAATACTAAGCAAGAATTCAGATCTAGATACTCCTTTCCACTTGCAGCCAACAATATTAATATTCATAGCCCCGAATTTGTGATGGAATTCATCGATGCTGTTGTGGGGACTCTCCATGTTCTAGTGAAGAACCATGATCCATGTTCATTGCTTTCCACTTGCATCATTAATATTCAAGCTAATGAATTAGCTGATAAGCTTTGCAGGATTTTATTGCCCCAAAGGTACCTTATCCTTGTTGATGACGTTTGGGAAACTAGTGCTTGGGATGATTTAAGAGGTTGTTTTCCAGATGCCAAATATGCTAGTGTTCATAGTGATCCC…	MCDTLSSIPDANLDDGFAYWKEVIWNTKQEFRSRYSFPLAANNINIHSPEFVMEFIDAVVGTLHVLVKNHDPCSLLSTCIINIQANELADKLCRILLPQRYLILVDDVWETSAWDDLRGCFPDAKYASVHSDPIHLGTFSEDESWKLLEKKVFGEERCCPLLIVKMCGQLPFSIVLVAGILVDMEKEVECWEQVANNLGSHIHSDSRAIVEQSYHVLPCHLKFCFLYLGAFLEDRVIDKDQSTSCVYSHKQHAHLAFTEMDSLVEWSSSCSLVGSVLFTKFQVSKSIGFGAPDCY*
Smechr1001845.1_Sme	LRR-NBS-LRR	E10	68459020	68465972	ATGGCCAATGAGTGTTTCTGGGTGATGGATGCCATAAATTCTGTGCAGGACGAGCATTTTGATAGTTTGATGAAAAATCAGTTGTACAATGCTGTGGGTGAACTACGCTGTGTATCTTTCTATCTCACTGCCCTCGAGGGAGCTCACATTGAGAATGGGATATCGTTACAACTAAGGGAACTGTTTATGGAAGCTCTTGGTGTCTTTTCTGAGATAAGTTCTTGCATGAATGATCAAGACAAGAAAAGTGAGACCGTTGGAATGCTATCGAAGATGCTGGAGATAATTCGACTGGAGAATATTGCTGAGCAAGTCAAAACTTCAAAGCCATCAAGATCATCTAGCCTAGTTACTATGGAGATGGTAGTGTCTGTTGTAGCTTTGCTTGATCATTTTTGT…	MANECFWVMDAINSVQDEHFDSLMKNQLYNAVGELRCVSFYLTALEGAHIENGISLQLRELFMEALGVFSEISSCMNDQDKKSETVGMLSKMLEIIRLENIAEQVKTSKPSRSSSLVTMEMVVSVVALLDHFCHALLNNPTRSYAHPISEVREKLIYLRCFLRFTANRCIEHERIKDLFAYAEDVAYAAAYLCFLDRVCRRKDDYQSHELKSEFSKLLERIRPMNPIRHELRQIYLNLLIESKASRSKIPVDAKTMRYLVVALREDLGEITDYSSLEPTFHDHIPWLKQGFFCLRTILSAIKFRGTLLEKFSSIQSYIEALIIEVAITIYSSWYDEEGKRNIEIHHEPFLWQLKFNLVQVEVNLMRLLNGNATITAPLKYLIDYVWEKLILLGNFLMDS…
Smechr1001997.1_Sme	LRR-NBS-LRR	E10	70834331	70842148	ATGGATGACAGAGTGGCTGCTGTTGGGGAGTCAAACCAAGTGACAAGTTTTGATATTCAGAGTACACAAGCACAGATCTACTCCCTCACTTGGAAGTCCTTTTGCTCCAATTTACCTAAGATCAATGGACTGGGATCTCTTGATATCATTTTAGAACACTTGAAGGAGTTGCTAAGCCGCTACTCAAAGCCACTTTCTTCCATAATGAGCCAACTTCAGGAAATCCATCAGCAACTGGAACACTTTCAGAAGCAACTTGATGGACTCGGATCTTTTGCAATGCAGGTGATTACTAAAGCCTATGAGGTGGAATATATGGTTATTGGCTTTGTAAACAAGAACATTCCTGAGTGGTGTCTTTTTCTCTGGACATCGGACATCTTAGAGGAGATTACACTA…	MDDRVAAVGESNQVTSFDIQSTQAQIYSLTWKSFCSNLPKINGLGSLDIILEHLKELLSRYSKPLSSIMSQLQEIHQQLEHFQKQLDGLGSFAMQVITKAYEVEYMVIGFVNKNIPEWCLFLWTSDILEEITLLTGKGVEIREKRLCDLVLHNTIDVASAHTLEMVGFQEVMDMLIWHLIKESSELDVISIMGMPGLGKTTLANNLFFDESVVRRFDVRAQCCVSQVYTHKDLLLTIIRDVKDTVISDKLSENELADTLRRLLMVQRYLILIDDVWETSAWDDLKLCFYDANNGSKIILTTRHGDVESYVKHKSDPHFLPLFTPEESWMLLKNKVFSPKGCPTVLEDIGQKIAQKCGGLPLSIVLVAEGFTKTHEDELSEDYLKELIERNHMMVSKKGR…
Smechr1001999.1_Sme	NBS-LRR	E10	70870572	70872740	ATGGACATGCTAAAACGGCAGCTAATCAGAGGATCATCGTACTTGGATGTCATCTCAATTGTGGGTATGCCTGGTTTGGGTAAGACGACTCTAACTAACAAACTATATTTTGATCAATCAGTCATTACCCATTTTAATATCTGTGCACAATGTTGTGTATCTCAAGTATATACACGCAAGGACTTGTTACTGATCATTCTTCGTGGTGTTAAGAAGGATACATTTATAATTGATAAATTACAAGAGAATGAATTAGCAGTTAAGTTGCACAAACTTCTAATGGTTCAGAGGTACCTTATCCTCATTGATGATGTCTGGGAAGCTACTGCATGGGATGATCTATACCCTTGCTTCTATGATGCCAATAATAGAAGTAAGATTATCCTCACAACTCGTCAT…	MDMLKRQLIRGSSYLDVISIVGMPGLGKTTLTNKLYFDQSVITHFNICAQCCVSQVYTRKDLLLIILRGVKKDTFIIDKLQENELAVKLHKLLMVQRYLILIDDVWEATAWDDLYPCFYDANNRSKIILTTRHEDEEIQLSKLTWLWTTEGLVKTHTEKLPEEIAEYYLNNLIGRNLVMVSKKSSDEALTCFRYVAIKVAEDYSLSFSDNLRNVETLIVKELGGRVTLPDTLWKMVKLRHLHVYNHIVFNINNAIREMDGLRTLSSAWFSCVEDTNGGRVGTWARELNLLSSLKKLTLSNGRVSSLDQVATLSGLEVLKLLHVSIDSKVWEVTKEQFPQLKFLKLQDPSFSGWNVSDDAFPCLEHLVLRRLRHLQEIPSHFADVPTLKSIEVIACAKSL…
Smechr1002093.1_Sme	LRR-NBS-LRR	E10	72145941	72150641	ATGTCTTCTGACAAATATTTGTCTTCAAAGGATTGTCTTTTCAAAAGTCTGAAGGAGGTTGATACTATTTTTAGATACCTCCATATGGAAACTGAATTAGATACAATCAGCTTCTTTGAACGGGAATTCAAATCCCTGCATATTTTTCTCAGCTTGCTGAGCTTCGTCACAGATGAATCTAACATGTTAGATGTCACTCATAAAGTCCATGTCCTGTTTCAAAATGCTGCAGTCGAATTGTCTGAATTCAATACTGACAATTCCTTTGATCTTTACACCTCTAAAGTTAGAAAAGAGATTTGTTTGATTAAGAGGGAAATTAGAGACAAGTACTCCTTTCCTAAAATATCACTGCCACTTCAATCTAACAAGGATGGGGTTGGTATTTTCAAATATGTA…	MSSDKYLSSKDCLFKSLKEVDTIFRYLHMETELDTISFFEREFKSLHIFLSLLSFVTDESNMLDVTHKVHVLFQNAAVELSEFNTDNSFDLYTSKVRKEICLIKREIRDKYSFPKISLPLQSNKDGVGIFKYVTEFIDDVVERLYVFVKIDEEGSLVCVPKTMSFILEELDMLRNFLKFVSARFIEPQSQHHVVDLFSHVLAVAGHTSVIVWLYLPWRGSMNQEYYLAPREMNVLLSDFLRMKIRPIQPSIRKIYVDVLQTLKSTIQPGCYPNIQIEQLVESEVEFVETIMHNLVELPQDDSNSTQRVALEDHLQILQKMIYFFQPNIIHMSIQGLEFLIRDIDTVIIDVGLLVYSLYEGEEEKVGNAHLLDLSGNIQRISTAVYPIIRKSFQSILPKI…
Smechr1002125.1_Sme	LRR-NBS	E10	73789074	73792088	ATGTTTTCCGGCGAATATTTGTCTTCAGAAAAGCATCACCCCCTCGATTTCTTGCAGCGAATTGAGGATGAATGGGGTAGTTACATGCCGGAGACTGTACAGGATCGAATTAATTTTCTTAAAACAGAGTTCAAATTCATGGATATTTTTCTCACCATCCAGAGCTTCACTAATGAACCCAAAATGCTATATGTCACCCAGAAAGTTCAAGCTCTGTTTCAAGATTCCGCATTTGATACATCAAAAATCTATCAAAATCTCGATCGCCTTACTTCTCTGCTGCAGAACAAAGTTTGGGCGACTAAGTTGGAAATCAGAGCTAATTACTCCTCCTTCTCTGGAGTTTCATTACAACTAGAAAAGAATGGGATTGATAATTCCAAATTTGTTATGAAATTC…	MFSGEYLSSEKHHPLDFLQRIEDEWGSYMPETVQDRINFLKTEFKFMDIFLTIQSFTNEPKMLYVTQKVQALFQDSAFDTSKIYQNLDRLTSLLQNKVWATKLEIRANYSSFSGVSLQLEKNGIDNSKFVMKFINDVVQNLSELSEIDHLCSSEIQEVLKELKLLRNLVGFLSNRWCAEPQSVCTFFSHVLLVAGSAAMVAWLYMPGHDIKRNQCLVPGAIKFLLSYLVRMRIKPVNSCIRKIYVDVLQALKWRMQSELSPNIQNVYAAEIEVGFVETLIHNLEVIRSISILSGIEFLNHQMATLEEMLKLLRATLIYLPVLDLEFHLKDIDTVIVDVGRLIYSLYDSEEQEEMNQRLFLDLPKSIQHIKEVIFLVIRKAFQSNLPGLHGLGCVDFLLD…
Smechr1002138.1_Sme	NBS	E10	74236064	74236555	ATGTTCATTGCTTTTCTCAGGATTTTATTGTCCCAAAGGTACCTTATCCTTGTTGATGATGTTTGGGAAACTAGTGCTTGGGATGAATTAAGAGGTTGTTTTCCAGATGCCAAATATGCTAGTGTTCATAGTGATCCCATTCATCTTGGTATGTTTAGAGAAGATGAAAGTTGGAAGTTGCTTGAAAAGAAAGTGTTTGGTGAAGAAAGATGCTGCCCTCTCCTAATAGTAAAAATGTGTGGACAACTCCCTCTTTCAATTGTTTTGCTGGTTGGTATTCTGGCAGACATGGAAAAGGAAGTGGAATGTTGGGAACAAGTGGCCAACAATTTGGGTTCCCACATTCACAGTGACTCAAGGGCCATTGTAGAACAAAGTTATCATGTTTTACCCTGTCAT…	MFIAFLRILLSQRYLILVDDVWETSAWDELRGCFPDAKYASVHSDPIHLGMFREDESWKLLEKKVFGEERCCPLLIVKMCGQLPLSIVLLVGILADMEKEVECWEQVANNLGSHIHSDSRAIVEQSYHVLPCHLKSCFLYLGAFLEDRVIDKFVDISSIYKKL*
Smechr1002149.1_Sme	NBS	E10	74543325	74548435	TACCCTATCCTTGTTGATGATGTTTGGGAAACTAGTGCTTGGGATGATTTAAGAGGTTGTTTTCCAGATGCCAACAACAGAAGCAGGATCATTCTAACAACAAGACATCATGAAGTTGCCAAATATGCTAGTGTTCATAGTGATCCCATTCATCTTTGTATGTTTAGCGAAGATGAAAGTTCGAAGTTGCTTGAAAAGAAAGTGTTTGGTGAAGAAAGATGCTGCCCTCTCCTAATAGATGTTGGGAAAAGAATAGTAAAAATGTGTGGACAACTCCCTCTTTCAATTGTTTTGGTGGCTGCATTTTTAGAGGATAGAGTGATTGATACTTCAAGGTTAATAAGTTTGTGGATATCAACAGCATTTATAAAAAGCTGTGAAGACAAGAACTTGGAGGAT…	YPILVDDVWETSAWDDLRGCFPDANNRSRIILTTRHHEVAKYASVHSDPIHLCMFSEDESSKLLEKKVFGEERCCPLLIDVGKRIVKMCGQLPLSIVLVAAFLEDRVIDTSRLISLWISTAFIKSCEDKNLEDITEGYLENLIGRNLVKVTQRDDLDDSRYLPETVDYSKNLEVLKLYHIEFGDNREWKVSNGKFPQLKFLKLDELSLMKGIVADDAFPNLEQLVLHRCRDLVEIPSCFMDILSLKYIAVDNCNKYVVKSSRNIKETQVEDNQNTNFKLIMVKKFTSPNPKIEFEASNVPSNSNVPIPEDPIIEILSRLPVKSLLKFRSISKSWLSLISGPEFIKEHLNLSENLHVLLWDHLGEKWNYKECPVMPLFDDYVTEALELDHPLHLVVNDEP…
Smechr1002165.1_Sme	LRR-NBS	E10	74933270	74934847	ATGAACCAAAGACTCTTTCTTGATTTTCCCAAAAGCATTCAGCATATCAAGGAAGTGATCTTCCTAGTGATTCGGAAGGCATTTCAATCTAATTTGTCCGGACTCCATGGACTAGGTTGTGTTGATTTCCTTCTGGACAACTTGAAGGAGTTCCAAGGCCGTTATTCAGATTCTTTTGTTAAGAACCAACTTCAGGTTATTCAGAAGGAACTCAAGAACTGGCAACCTTTTCTCAAGGATGTGGCAAAAGAGCGCTACAATAAGCATGAAAGTCTTCAACATTGTGCTGCACTATTAAATGGCAAAGCTTATGAGGTGGAATATATAGTTGATGCTTCTATCAGAAAAGTGGTTCCTGACTGGTATCTTGTTTGTTGGCTCTTCGACATCATAAAGAAG…	MNQRLFLDFPKSIQHIKEVIFLVIRKAFQSNLSGLHGLGCVDFLLDNLKEFQGRYSDSFVKNQLQVIQKELKNWQPFLKDVAKERYNKHESLQHCAALLNGKAYEVEYIVDASIRKVVPDWYLVCWLFDIIKKIILIRKEVAKIPKKKVFKFDFVYHDTLDTGPAHISSELTDTPRMTDEEVVGFEDVMEQLREQLSPTLTKLSTDVLADQLCKILLRKRYLIIVDDLWEASVWDDLRCCFHDDNNGSRIILTTRHGDFAENAKSFSDPFHLRILSDDESWILPKQKVFGEESCSLLLSNVGKEIANKCRGLPLSIVLVAGMLTKMEKSEQCWKQVAMNLCTNVLSNSKAIIEQSYHNLPYHLKPCFLYFGVFSEDKEINTSILTWLWISEGFIKSRDD…
Smechr1002177.1_Sme	NBS	E10	75254822	75259024	ATGACTGATGAAGAATTTGTCAGTTTTGAAGATGTTATGGAACAACTAAGAGAACAACTAGTAAGAGGAACCAAACAGCTAGATGTTATCTCAGTTGTTGGAATGCCTGGATTAGGCAAGATGACAGTGGCCAACAAACTTTATTTGGATGAGTTAGTTGTCTCTCGATTTGATATCCATGCACAATGTTGTGTATCCCAAGCATATTTGCGTAGTAATGTCTTACTTTCCATTCTATGTGATGCCATTGATGTATTAGCAGATCAGCTTCGCAAAATTTTATTGCGAAAAAGATATTTTATCCTTGTTGATGACATATGGGAAACTAGTGTTTGGGATGATTTAAGATGTTGTTTCCATGATGACAATAATGGGAGTAGAATTATCCTAACAACGCGA…	MTDEEFVSFEDVMEQLREQLVRGTKQLDVISVVGMPGLGKMTVANKLYLDELVVSRFDIHAQCCVSQAYLRSNVLLSILCDAIDVLADQLRKILLRKRYFILVDDIWETSVWDDLRCCFHDDNNGSRIILTTRYGDVTENAKSVSDPFHLRILNDDESWMLLK*
Smechr1002190.1_Sme	NBS	E10	75557335	75567094	ATGGACTGTGGGGATACATCAAGTCAAGCAAACGCTGAAAATAATGACAAAGAACCGAGCATTTATGCGTTGCATGCTTACCGGGTCACTACAGATTCATCTGGCGACAATGATTTTAGTGACCCAGGCAATGTTACTGCCACGGCTCCGGCTCCAACTCCAACCTCTTTATGCATCAAGGTAGATGGTTGTGCATGTGATTTGATCATTTCAGTTTTCAAGCACAGAATTTCATTATCCACGCAATGTTGTCAAGGACTTTCAACAATTTCAGATGAATACTTCTACAGTGAATTCACGCACTCCAAGAGGGTACCATTTTTCCTAGGCAAAGTGAGGAATTATTGCAGTCATGCAATTAATACTTGCAGCTTCACAAACTCATGCGGCAATAATGGG…	MDCGDTSSQANAENNDKEPSIYALHAYRVTTDSSGDNDFSDPGNVTATAPAPTPTSLCIKVDGCACDLIISVFKHRISLSTQCCQGLSTISDEYFYSEFTHSKRVPFFLGKVRNYCSHAINTCSFTNSCGNNGSRIILTTQHGDVAENAKSISDPFHLRILNDDESWMLLKQKVFGEESCSLLLSNVGKEIANKCRGMPLSIVLVAEGFIKSRDDKSLKDIAEGYLESLIRRNLVMDAKWSSGGKVKTCRIHDLLLYFCKERAKENLLWMRGDQNVSTTSSIYSHKQLIQRHMSNNSQVVDLVDWSSLVGTVRFREVRNEELILRTPNLRKLRCSFVGLDYPSLVMSSLRQLETLSIQMDPCGSSRPNFPPNLKKLTLTTRTMFWLQKGISMLPNLQGN…
Smechr1002199.1_Sme	LRR-NBS	E10	75704302	75706349	ATGGTTGTGTGGTTGCATTTTCCAATCTATGATCAAGACTTGGCTCCAAGTGAAGTCAGTAGTTTGCTTTCTGATTTCATTGAGCCACGTAACAATATTTGTACTGATGTCTTGCAAGCTCAAAATAAGAATGCAGCTGAGAGTGGCATTGTGGAGACTCCAACACACAATCTGATGGTTGATTTGAGTGACCAAATGGCCAACCTTCAGGAGATGCTCTCCCTTCTAAGAGACAATCTCATTCATCTCCCAATACTTGATCTGGAATTCCATCTTCAAGATATTGTTGATGCCGGACTTCTTATTTACTCATTATATGACATCAAGAGGGAGAAGGAGGATACAATGTTGGAGGATCTGAACCGGACACTTGGTTTTGATCTTCCGAGAAACATGGAG…	MVVWLHFPIYDQDLAPSEVSSLLSDFIEPRNNICTDVLQAQNKNAAESGIVETPTHNLMVDLSDQMANLQEMLSLLRDNLIHLPILDLEFHLQDIVDAGLLIYSLYDIKREKEDTMLEDLNRTLGFDLPRNMEPIKAMVCLVMQKAFQCNLPRVQGLGYVDFLLKNLKDLQGRYSNSLPFVTNQLQVMQMEFESFQSFLKVAIEEPHNKLKTLNEDCAAQIIRKAYEVEYVVDDCINKEIPHWCLERLLLDVIEEITCIKTKIQEKNTVEETMKTVIARTPSQLARTPRTNEVIVGFEDVVENLRNQLLNGTKGQDVISIHSMPGLGKTTLANRLYSDRSVVSHFDICAQCCVSQVYSYKDLLLAMLCDAIGESSELRELQADELADKLRRILLPRRYL…
Smechr1002287.1_Sme	NBS-LRR	E10	77587369	77591515	ATGGCCGACCTTGTAATTGGACCTACTGTTCAATTTTTGCTTGAAAAGTTGATTTCTCTCACTCTCAAGGAGATCAACAGCTCAAGGGATTTCAATGAAGATCTGGAATTGCTCACACAAAATGTTTCCTTCATCCAAGCTTTCATTCATGATATGGAAAGATCACTAGTTGAGAAACAACACTCTGTGGAACAATGGCTCAACAGGATTGAGAGAGTTGGTGAAAATGCTGAAAATGTGCTTGACAGATGCAGATTTGAATCTCTCAAAACACAAGTACAAAACAGCCCAATGAAAAAGGTAAGTGGTTTCTTCTCTCGTACGGCTTTTAAGAGAAAAATGTCTCAAAAAATCAATAACATCAATAAAGAGTTGACGGCAATCAATAATTTAGCCAAA…	MADLVIGPTVQFLLEKLISLTLKEINSSRDFNEDLELLTQNVSFIQAFIHDMERSLVEKQHSVEQWLNRIERVGENAENVLDRCRFESLKTQVQNSPMKKVSGFFSRTAFKRKMSQKINNINKELTAINNLAKDLGLQSLVVPSRHILPVRETDSLVVASDVVGRDKDVAEIKEKILKMREEDVVLCTIPMVGMGGLGKTTVAKTIFNDEQIKKCFKKRIWLCLPEMSETKSFLEQILESLTERKIEVPRRDIIVKKLRDELGGKNYLLVLDDLWHVDSMLWHEFVDTLRGINASRGNCILVTTRMKPVASTVATGLHMLGKLSEDHCWSIFKQKAFVNGNVPEELASMANKIVKICQGLPLAASVLGGLLRSKVKHEWQAILDGNPLAACEDDVGENS…
Smechr1002306.1_Sme	NBS-LRR	E10	77903661	77907434	ATGGCTGACCCTGTAATTGGTGCTACTGTTCAGGTTGTGCTTGACAAGCTGCTTTCTCTCACTATTGAGGAGGCCAAAAAGTTACGGAACTGCAAGAAAGATCTCATAATGCTGACAAACTCTGTACGCATGATCAAAGCTTTCATTCATGATGCTGAAGGACGACAAGTTGAACATCAGCCTGTGGAAATATGGCTCAAGATGCTTGAGGGAGTTGCTGAAGATGCTGAATATGTGTTTGATGAATTCAGATATGAATCTCTAAAAGCACAAGTGATGAAAAACCGAACCAAACTAATGGAAAAGGTCAGTCAATTCTTTTCTCATACTGCTTTCAAGTACAAAATGTCTCGAAAAATAAAAAACATCAATGAACATTTGAGGCAGATCAATGAGAGA…	MADPVIGATVQVVLDKLLSLTIEEAKKLRNCKKDLIMLTNSVRMIKAFIHDAEGRQVEHQPVEIWLKMLEGVAEDAEYVFDEFRYESLKAQVMKNRTKLMEKVSQFFSHTAFKYKMSRKIKNINEHLRQINERAKYLGLEKQIPSEHILPTRETDSLVVASDVIGRDNDVAEIKERMLNMGEEVVLCSIPIVGMGGLGKTTVAKRIFNDEQIVKRFEKRIWFCLPEISDTKSFLQQILESLTGRKLEVQTRDIIVRKLHDELEGKRYLLVLDDLWRVDRPVWDESMESLGGVNTFRGNCILVTTRIEPVASTVATAGCQTLGKLTKDHCWSIFKKRALFDGEVPEEISNLENRIIEMCQGLPLAATVLGGLLRNKEKHEWRAILDRNPLVAGVDDNGED…
Smechr1002895.1_Sme	NBS	E10	83532373	83549613	ATGGAGTTCTTATCTAGTTTTGTGGAAAAAGTAGCAGATTGCTTGATACAGCCAGTTGTGCGACAGATTGGATATGTCTTTTACTACAACAGAAACATCACATGTATGGATGAAGAATTTGAGAAGCTGAAGAACATCAAAAATGAAGTGCAGCAAAGAGCGCAGGATGCCTGGAGAAACTTGCATGACATTTCAGCCAATGGCAAGGGTTGGTTAACTAAGGTTGATACCACTATTGCAGATGCGGAAGGTGTAATGCGAGGTAAAGCTGAGGTTGAAAGGGGTTGCTTCTATGGTTGCTGTCCAAACTTGAAGTCACGTTACTCCCTCAACAGGAAAGCTAACAAAATCACACAACTTCAAGATGAAAGAAACAATCCTGCTGTTGTCTCATTTGAT…	MEFLSSFVEKVADCLIQPVVRQIGYVFYYNRNITCMDEEFEKLKNIKNEVQQRAQDAWRNLHDISANGKGWLTKVDTTIADAEGVMRGKAEVERGCFYGCCPNLKSRYSLNRKANKITQLQDERNNPAVVSFDHPIQTEAISTNTHEEFDSRKHKEEEVMAALRDDGVTIIGICGMGGVGKTTLDDKIRRRTKQERLFHDVVMVTVSQQPDLKKIHDDIAKEVGLQTLDGNNQWSHGDRLHTRLMDVNNNRSCGKESLKDPIADKLLLHQKNPNVYGTPRVGCGLVVNEVVENHEVSDSISNGDTKY*
Smechr1100249.1_Sme	NBS-LRR	E11	2796106	2798132	ATGACCAATCTCGTCGAGCAATTGACGCGATGGATGCTAAGATGTTGGCAGAGTTCATTCAACAAGTCCTTGAGTCACCAAGGTACTTTGTCAGAGTTCATTCAACAAGTCCTTGAGTCACCAAGGTACTTTGTCGTCCTTGATGATGTCCCTGGTATTGACACATGGAGGGCTCTCAAAGGCGTGTTTCCTATTGGAAGCTATGGTAGCAGGATCATCATGATGTCGCGTTCTGCTGATATACGTACTATCTGTTTAGAACCTGGTTATAATAGTCATCGCCATGATATGAAGCCTTTGTCTGAAGAAGAATCTTGGATTCTTTTCTGCAAAAAGGCATTCTCAGGCAGCCTCCTCTGTCCTCCAGCTTTGGTGCAAATCTCCAAAGACATCATAGAG…	MTNLVEQLTRWMLRCWQSSFNKSLSHQGTLSEFIQQVLESPRYFVVLDDVPGIDTWRALKGVFPIGSYGSRIIMMSRSADIRTICLEPGYNSHRHDMKPLSEEESWILFCKKAFSGSLLCPPALVQISKDIIEKCNGSPMAILVIAGALATKENRTEAWEMFYESLVDKLLGSCNEDEHMKRLLIYQHKDLSLKDEKTQLQVAESYLNELANRSLIQVAERYSNGRLESFIIHNLWYEIVLSKSPERVTAAIANGEEITRRPQKIRDLVIHDELASDIQDLDQFKYLHSVITLGSIGKLESLQFLDLRDTSVEKLPVEILNLQYFCHIFICRRGAGFFHGFKAPKKIGTLVSLEVVNLINATTSTVTKLGKLTRLRMLSIAKLRKKQGRDLCSSLDKLV…
Smechr1100391.1_Sme	NBS-LRR	E11	4551930	4554682	ATGGAAGCAAATGAAGCAAGGGAGTCATTTTTCCCAACAAAGTTATTTGGCCAACAAACAAAGAGAACATGTGAAAGAATTTGGAGATGTTTAAGGAAAGACAAACTCATAACAAGTATAGGTATATATGGAGTTAAAGGGGTAGGAAAAACAACCTTAGTCAAACTCATCAATCATCTTCTTGAACAAAAAACTAATTCCCAAGTTATTTGGATTAATGTTTCTCAACAATGTAACATCAAGGGGTTGCAAAGTGATGTTGCTAAAGCACTTGGATTGGATCTTTTAGAGGAACATGATGAAGAAAAGAGGGCGATCTCGTTACACGAGTCATTCAAAGTGAAAAAAGACTTTGTTTTAGTACTAGATGATGTCTTAGAGGATGTACCTTTGAAAATG…	MEANEARESFFPTKLFGQQTKRTCERIWRCLRKDKLITSIGIYGVKGVGKTTLVKLINHLLEQKTNSQVIWINVSQQCNIKGLQSDVAKALGLDLLEEHDEEKRAISLHESFKVKKDFVLVLDDVLEDVPLKMLGNPLEVEGGRLIVTSCLLETCRKMGCQRNFGVKTLEEDESWSLFIEKLGNETVIPQEVEGIVKSMVNNCTSGLPLGIITLATRLKESELDNVDEWKKALESISIQESFENNDVYKMLLYSFNSLKEERLQQCFLYCCLYPEDEKIPKDELISRFVLEGLIDEQESREAEFEEGYEILNRLEGVCLLESGIDSEGNQYVKMHNLIRDMALRITNENPMFMVECGVQLNDAPKEDEWMEDLDKVSLMRNKIAEIPEGTSAKCPRLTT…
Smechr1100929.1_Sme	TIR-NBS	E11	17176886	17179431	ATGGCATCTTCTTCTTCTGCGAGTGATTCACAATACTGTCCTCGATGGAAGTATGATGGTTTTCTAAGTTTTAGAGGCGAGGATACTCGTGAAACATTTACAGGTCACTTGCACGAAGGTTTGAAAAACAGGGGAATATTCACTTTTCAAGATGATGAAAAGCTAGGGCATGGCAATTCCATCTCAAAAGAACTCTTGAAAGCTATAGAAGAGTCTCAAGTTGTCATAATCGTTTTCTCAAAGAATTATGGTATGTCAAGATGGTGCTTGAATGAACTAGTGAAGATTATGGAATGCAAGAACGAAAATGGACAAATAGTCATACCGGTATTCTATGATGTGGATCCATCACATGTTCAACACCAAAGTGAGAGCTTTGAAAGAGCATTTGCCAAACAT…	MASSSSASDSQYCPRWKYDGFLSFRGEDTRETFTGHLHEGLKNRGIFTFQDDEKLGHGNSISKELLKAIEESQVVIIVFSKNYGMSRWCLNELVKIMECKNENGQIVIPVFYDVDPSHVQHQSESFERAFAKHESMYKDDVEGMQKVQAWRTALTAAANLKGYDIGDRIESECIQKLVDNVSSKLCKTSSSYLQHIVGINTHLEKVKSLLEMEITDVRILGIWGMGGVGKTTIARAIFDTLSPQFQGACFLADVKETNTNEMHSLQNILLSELLREDKKYVNNKEEGKHLMAHRLRFMKVIVVLDDINHHDHWEYLAGDLRWFGSGSRIIATTRNKQIIGIKNVVYEVTTLLEPDAIRLFNHYAFKDEAPDEHTKELTLEVVSHAKGLPLALKLWGIML…
Smechr1100995.1_Sme	NBS	E11	20481473	20481925	ATGGATAAGATGCATAAAGTCGGTCTGTTAAACACTGATGAAAGTATTGAACTCCTTAGTTTGTATGCGTTTCAGAAAAGCCATCCCAAAAGTGAATATGGAGAGATCATAGCTGAAGTTGTTTGGTATGCTGGTGGTCTTCCATTAGCTCTTAAAGTTTTGGGTTCCTCTCTGTATGGTGGAGGTATGGTTGAGTGGAGAGAAACAGTAGATAGACTAAAACAAATACCAGAAGGCGAAATTGTAGAAAAACTCAAAGTAAGTTTTAACGGACTAAGTAATATTGACCAAAAGATATTCTTAGATATCGCATGTTTCTTTAAAGGGAAGAAGAAAGATTCAGTAATTAGAATTCTTTCTGGTTTCAGTTTTACACCTGTTATTGGTATAAGAAATCTC…	MDKMHKVGLLNTDESIELLSLYAFQKSHPKSEYGEIIAEVVWYAGGLPLALKVLGSSLYGGGMVEWRETVDRLKQIPEGEIVEKLKVSFNGLSNIDQKIFLDIACFFKGKKKDSVIRILSGFSFTPVIGIRNLIEKSLITVSKGRIMMHQ*
Smechr1101702.1_Sme	NBS	E11	73459356	73459865	ATGTTGCAACCCCTAGATTCGGAGAAAAACTTTGAATTTTTTACCAAGAAAATCTTTATTGTTGATAATAATAACTGGACCAATGCTTCACCTGACTTGGTAAAAAATGGTAGAAGTATAGTTGGGAGATGTGGAGGTATACCGCTAGCCGTTGTGGTGACTGCAGGCATGTTAAGGGCAAGAGAAAGAACAGAACATGCATGGAATAGAGTGCTTGAGAGTATGAGTCATAAAACTAAAGATGGATATGTTAAGATATTGGCTCTGAGTTACAATGCTTTGCCCATGCCATGTTTCTTGTACTTTGGTCTTTACCCAAAGGACCATGAAATTCGTGCTTTTGATTTGACAAATATGTGGATTGCTGAGAAGCTGATAGTAGTAAATAGTGGCAACAGG…	MLQPLDSEKNFEFFTKKIFIVDNNNWTNASPDLVKNGRSIVGRCGGIPLAVVVTAGMLRARERTEHAWNRVLESMSHKTKDGYVKILALSYNALPMPCFLYFGLYPKDHEIRAFDLTNMWIAEKLIVVNSGNRGEAEDLAEDFPSDLVCRNLIQVAKGTYDGRISSCRI*
Smechr1101991.1_Sme	NBS	E11	87326759	87329187	ATGAAAAAATTGTATAAGTATAAGGTTAAACACCTATTGAACAAGAAGTTCTGTGGGTGCAGTGGTTCTCCATGCCTTCTTAAGGTTCAGGATGAGTTTCCAAACTTGAGTTTGAATCCCATTGGCAACAATTTTTTTCCTTTGAGCACCCACAGTCCAGGAATCCTTGATCCGCCCCTGCTTACAACACCAAGATTTGTTGTTGGATACAAAAAGAATCAAGTGAGGGAGCTTGTTTTTGATGTTGCTGATCAAGATCTTGAATTATTCGGGGATTCCTTGATTGGCACTTCTTCTACAAGTTATCCATTGTTGGAAGATGATATCGTGCACGAACTTGATGATGACTTGGATATCATAGCTAAAAGATTGACAGGGCCATCGTCGGATCTAGAGATT…	MKKLYKYKVKHLLNKKFCGCSGSPCLLKVQDEFPNLSLNPIGNNFFPLSTHSPGILDPPLLTTPRFVVGYKKNQVRELVFDVADQDLELFGDSLIGTSSTSYPLLEDDIVHELDDDLDIIAKRLTGPSSDLEIVTISRMGGIGKITLAKKTYDHLTIREIEIVMYANTCSPHEMRLLSVENGWRLLCDKVFGPKHEHSPELEEFGKEIIKKCQELPLTILMIAGHLSKAARTLQGWKDVAQNLTEIIASHPNKYLGVLGLRYHHLPSRLKPCFLSMISFPEDFQVFTLEDMDDEEFEIPSGNLFFQHHLGDLKLKDSRAFRYEWRLSDKDNFKSLKLFLLDDADPEHWEASSDNFPNLKCLVLKTCRNLQEIPADFGKICTLESIELHD*
Smechr1102053.1_Sme	NBS-LRR	E11	90120910	90127764	ATGGCGGATACAGTGGTGAACTTTCTGGTGGAGAACTTATTGCAGCTGTTAAGCGAAAATATTGATCTGATAAGAGGTGTGGACGATGAATTCAAAAATTTGCTGGAAGAAGTGCAACGCCTCAAAACATTCCTCGACGATGCTGCTAAATTTCACAGCGACACCAATTCATGGGATGAATTGGAGAAGGAAATTCAAAAAGTGGTACACAGAGCTGAAGATGTAATTGATAAATTTCTGGTTCAATCGAAGCTGCATCGAGACAAGAATAAAGTGGGAAGATTCTTCGATGTGGGTCATCTAACAACAGTTAGGGATCTTGCAGCTGAAATTAGGGACATTCGTGAGAAGGTGAAGAGACTTCGAGAAGACAATAAAGAGTCTTTCAGGCCTAAAACA…	MADTVVNFLVENLLQLLSENIDLIRGVDDEFKNLLEEVQRLKTFLDDAAKFHSDTNSWDELEKEIQKVVHRAEDVIDKFLVQSKLHRDKNKVGRFFDVGHLTTVRDLAAEIRDIREKVKRLREDNKESFRPKTIFDIPIREHQITQAPALEDDEVVGFDEEAKKVIKKLFEGPAESLDIIPVVGMPGLGKTTLARKIYKDSTLSFEFFSILWVYVGQEYKIKDIFLRILTFFTKRIEEHLNEDEDTLAKVISGFISKGGRCLIVLDDVWEEKVVDHVRKVFPENQKGHRIMMTTRDRRLAVYTNQDPHNLKFLTAEESFELLVKRVFGKRTCPNELVQLGKKIAQSCDGVPLAVVVIAGALRGCSSANEWKMVERNVAKYLFNNQESCLKFLEMSYNRL…
Smechr1102054.1_Sme	NBS-LRR	E11	90165683	90171486	ATGAGGTTTACGCGTGAAGGAGGAGAAGAAAAGAGAATTGGGGGCATGTGGCCCCCACGCGCGGTTCCTGCTTTGGAGGATGATGAAGTGGTGGGGTTTGATGAGGAAGCTAAGATCCTAATAAAGCGACTTCTTGAAGGACCGGCGGAAAGTCTGGATATTATCCCAGTGGTGGGTATGCCCGGACTTGGAAAAACTACACTCCTAAAAAAAATTTACAACCATCGCGAGGTTTCATTTGAATTTATCTGCATCCTTTGGGTTTATGTCGGTCAGAAATACAAGATGAAGGATATTTTTCTAACGATTCTCAAATTCTTCACAAAACGCATAGAAGAGTATCTCAATGAGGATGAGGACGCATTAGCTGAGGTGATACGTGGTTTTATGGATAAAGGA…	MRFTREGGEEKRIGGMWPPRAVPALEDDEVVGFDEEAKILIKRLLEGPAESLDIIPVVGMPGLGKTTLLKKIYNHREVSFEFICILWVYVGQKYKMKDIFLTILKFFTKRIEEYLNEDEDALAEVIRGFMDKGDRCLIVLDDVWEARVVDHRVFGKRTCPAELVQLGEQIAKNCGGVPLAVVVIAGALGGLPTTNDWELIERNVARHLFNYQESHLKFVEMSYDRLPQEVQTCFLYSGIFPRGFEIPSWKLIRLWIAEGLIKPQQTYTLEETAERYLKELVHRNLVTVLQKRSDGQDPDTCRRLCIQPSTLKDFLSTKPSVEHVRTFCCFSSKEKQIDLSPNDIKLIHRAFPLVRVLDVESLKFLFSKDFNQLFHLRYIATSGDFKFLPPTFGKFWNLQ…
Smechr1102058.1_Sme	NBS	E11	90242510	90246709	ATGGGTGACAAGAAGAAGGCTGGCGCTCTATTCGTGAGACTTGTTTCAGCTGCTGGAACTGGATTTTTCTATGTGAAGAAGAAGACCAAAGCGCTTGTAACGAATCAGACAAAGCTTGAATTTAGAAAGTTTGATCCTCGTGTTAATCGTCATCAACCAGTTGTGGAATTAGACAATAGGACCTTTGTGACACGACCCGCGAGAATCCTTTGGCTTTACGTCGGTCAGGAATACAAATTAAAGGACATTTATCTTAGAATTCTCAAATTTTTCACAAAACGCACAGAAGATCATCTTAATGACGATGTGGACACATTAGCTAAGGTAGCAGAAGTCATTGATCACGTAAAGAAAGTTTTTGCAGAAAACAAAAAGGGGCATCGAATCATGATGAACATG…	MGDKKKAGALFVRLVSAAGTGFFYVKKKTKALVTNQTKLEFRKFDPRVNRHQPVVELDNRTFVTRPARILWLYVGQEYKLKDIYLRILKFFTKRTEDHLNDDVDTLAKVAEVIDHVKKVFAENKKGHRIMMNMHDRYLATYANPEPQDLKFLNPNESFESLVKRVFGKACPDKLVEPRKRIAGSCGGVPLAVLVIAGAFRGHPNTNDWLRIQRNMAEHL*
Smechr1102110.1_Sme	NBS	E11	91684019	91685734	ATGTTATCTGCCCCTTCTGGAGAGCAGAGTACTTGTGTGGATCCCACTTTGAGTTTTGCTGTTGCTGTAGGAGTCGCAAATGTTAAAAGCAGTTTTGATGGCAAGCGTATTCCTTTGCTGACGGAACAGAGACACCTATGTATGGACCCCTGCATAGATTTTGGAAGGGGACCACCATCGCATCTAGGTATTGTCACAATATCAGGTATGGGTGGTGCTGGCAAAACAAAACTCGCTAGAAAAGCTTGTGATCATCTTCCAATCAGGTTTCACTTAGACACTCTTGCTTGGGTTACAATATCTCAAGAATTTTGGTGTAGAAATGTGTTGTTAGAAGCTTTACATTGCATTTCAAAGTCAACAGAGATGGATGAGAGTGAGTTAGCTGACCTGGTGCAG…	MLSAPSGEQSTCVDPTLSFAVAVGVANVKSSFDGKRIPLLTEQRHLCMDPCIDFGRGPPSHLGIVTISGMGGAGKTKLARKACDHLPIRFHLDTLAWVTISQEFWCRNVLLEALHCISKSTEMDESELADLVQKNIKGRRYLVVDDIWSTNVWDSIRGIFPHYNNGVESY*
Smechr1102128.1_Sme	NBS-LRR	E11	91949842	91954018	ATGGATAAATTGGGTAGTGAGAGACACACGAAAAATGTAGAATATATTGTTGGGATGGAGGCACGTATGCAAAAAGTGTATAAAATGCTTAGCATTGGATCTGGTGGAGTTCGTTTCGTTGGAATATTGGGAATGAGTGGAGTAGGGAAGACAACTCTAGCGCGAGTCAATTATGATAATATTCGGAGTCAATTTGAAGGTTCGTGTTTTCTTCATGAAGTTAGAGACCGTTCAGCAAAACAACGCGGCCTAGAGCACTTGCAAGAGATACTTCTTTCTGAGATTCTTGACATGAAAGATATAAATATCAACAATGTTCTTCTTGTTCTTGATGATGTTGATCTCGTAGATCAGCTTGATGCTTTAGCAAGGAAACGTGAATGGTTTGGTCTCGGGAGT…	MDKLGSERHTKNVEYIVGMEARMQKVYKMLSIGSGGVRFVGILGMSGVGKTTLARVNYDNIRSQFEGSCFLHEVRDRSAKQRGLEHLQEILLSEILDMKDININNVLLVLDDVDLVDQLDALARKREWFGLGSRVIITTKDKHLLVEHEVEKIYRMTTLNEDESLELFKLYAFKKNRLTDEFKDLSAQVIRHCAGLPLALKVLGSFLYGRGLDEWTSEVKRLKQIPEDGIVKKLELSFNGLKNIEQKKLLDIVCFFIGKKKESITRILESFNFSPVIGIKVLMEKSLIMVSQGRIRVHQLIQEMCWYIIRQEASDGPSRYSRLWLPEHIAHVLAGDLGTAKIEGMPLNLAFEQEVNVSSAAFTQMTRLRFLSIQNKNVHQGPNFLPSELRWFKWLAYPS…
Smechr1102177.1_Sme	NBS-LRR	E11	92784067	92785101	ATGAAGAAGATTGCTAAGGATATGGTGGACAAGTGTGGAGGCTTACCTCTTGCTATTGTTGTATTAAGTGGACTACTTTCCCATAAAAGGGGGCTAGACGAATGGCAAAGGGTGAAGGACCGCCTTTGGAAGAACATTATCGAAGATAAATACATTGAAATCTCCAACGTGCTATCATTAAGGTACAATGATTTGTCAAGTGCGCTCAAGCAGTGTTTTCTGTACTTTGGTATTTTTTCAGAAGACGAAGAGATCGAAGCTAAAAACATAATATGGTTGTGGATGGCGGAGGGTTTCATACCAAATGGAGAAGAAAGAATGGAGGATGTCACTGAAGGCTTCTTGAATGAGCTGATAAGACGAAGCTTGGTACAAGTGGTAAATACATTTTGGGAAAAA…	MKKIAKDMVDKCGGLPLAIVVLSGLLSHKRGLDEWQRVKDRLWKNIIEDKYIEISNVLSLRYNDLSSALKQCFLYFGIFSEDEEIEAKNIIWLWMAEGFIPNGEERMEDVTEGFLNELIRRSLVQVVNTFWEKVTLCRIHDSLRDLAIQKASEVNFFDIYDPRKHSMSTLCIRHAIHSQGERYLSLDLSNLKLRLVMFFAQEIHSTSLTQLCNMFQHLYVLYLHIKSDIHDAIWSLYHLKFLRLRSNRSTLPSAIGNLKNLQTLIFSNYAHLVELPPETIGLINLRHLVIVYANPLKCIRKLTNLQVLEVVYCDQWEDVDPVDLVNLRELRMSDITKILLPQQH*
Smechr1102263.1_Sme	NBS-LRR	E11	94074832	94077277	ATGATGACCACTCGACATCGAGATATTGCTCTATCTGTCAATGAAGATCCCCACGATCTGAAGTATCTAGAGCCAGATGAAAGTTTCGAGCTGCTAGAAAAGAGAGTTTTTGGGTCTGGGAGTTGTCCTGTTGAGTTAGTAGAATACGGAGAAGCGATTGTAAAAGAATGTTATGGAGTACCACTTACAATTGTGGTAATTGCAGGAACTTTAAGAGGTCGTCTGAGTGAAGTTGATTGGGAAGTCGTTAGTAAAAACGTGGGGAAGCACCTTATAGAAGAAGATAAACTTCAGAGATGTGTGAATGCTGTGGGATTGAGTTACCATCATTTACCTCAAGAAAAAAAGGCTTGCTTCTTGTATTTTGGTGCCTTTCCTCGAGGATTCAGTATCCCCACA…	MMTTRHRDIALSVNEDPHDLKYLEPDESFELLEKRVFGSGSCPVELVEYGEAIVKECYGVPLTIVVIAGTLRGRLSEVDWEVVSKNVGKHLIEEDKLQRCVNAVGLSYHHLPQEKKACFLYFGAFPRGFSIPTWKLIRLWIAEGLIMSKLSGNEIEEIAEYYLNDFANRNLVMVEKMRSNGRIKICRVHDMLHEFCVKEATRLSLFKQVCLTSGQDIVPSIENSINCRRVSIQSSVPENFISKKTVEEHVRSLLCFSSEKKQFDLSNIDVKFIPKAFPLMRVLDIESLKFRISKEFYHLLHLRYIAISGDFLQLPRLFTSFWNLQTLLLNTSNDTFDVKADIWNMPRLRHLRTNKPANLLPSTEGSSSGSSTSSCSLQTLSLVTPESCKASILSRAGKL…
Smechr1102264.1_Sme	NBS-LRR	E11	94103894	94110280	ATGGATCCGTTCACCGCCGCTGCACTAACCACGGGGTTGACAGCGACCGTGAGCCTTCTGGTGGATAATTTGTCGCGTCTTATAAGTTATAATTGGAAGTTGTACACAGGACTAAAGAAATCGTTCGAAGACTTGCTTGATGAAGTTAAAAAACTACACGCGTTCTTAATAGACAACGCGGATCAGAGAAGTAATAGTACTCAATGGGATGTACTAGTCGATAAAATTCGAGGTACAGTGTATAAAGCAGAGGATGTTGTTGATAAAGTGTTGATTCAGGGCAGGCTAGACCAAGAGGATAATATAGCTAAAAAATTGTTTCATAAAACTTACAAAAACAGGAATTTTACAGAGGAAATCAATGGGATACTTGAAGAAGTCAGGAAAATCCTTGAAGAT…	MDPFTAAALTTGLTATVSLLVDNLSRLISYNWKLYTGLKKSFEDLLDEVKKLHAFLIDNADQRSNSTQWDVLVDKIRGTVYKAEDVVDKVLIQGRLDQEDNIAKKLFHKTYKNRNFTEEINGILEEVRKILEDNQHLFVAIPTINHHIEKVVQEEQGSSLEDHDVVGFDEEAKKLIKRLVEGAECLDVIPVVGMPGLGKTTLARKIYNDPKISREFFSYIWVFIGQSKCAKRDILINILKGFTRRFEEFQDKNETEIAEDIRNRIANGGKCLIVMDDVWDSEVVDFVKTVFPKNNKRHRIMMTTRHRDIALSVNEDPHDLKYLEPDESFELLEKRVFGSRRCPVELVEYGEAIVKECYGVPLTIVVIAGTLRGRPSEVDWEVVSKNVGKHLIEEDKLQR…
Smechr1102394.1_Sme	NBS	E11	96406148	96406897	ATGGGCGGATTAGGCAATACCACACTTGCAAGAAACCTCTACATCAGTGATGATACACGCAATAGCTTCCCTACACACGCTTGGATATGTGTTTCTCAAAAGTACAACACAATGGATCTTCTAAGGAGTATCATAAAATCCATCCAGGGTTGCACCAAGGAAACTCTAGATTTGTTGGAAAGGATGACAGAAAGAGATCTAGAAAATTACCTTCGTGAACTTTTAAAAGAATGCAAATACCTTGTGGTGGTTGATGATGTATGGCAGAGAGAAGCATGGGAGAGTTTGAAAAGAGCATTCCCAGATAGCAAGAATGGCAGCAGAGTTGTTATTACCACACGCAAAGAAGACATTGCTGAAAGAGCAGGTGACAGAGGTTTTGTCCATAAACTTCATTTC…	MGGLGNTTLARNLYISDDTRNSFPTHAWICVSQKYNTMDLLRSIIKSIQGCTKETLDLLERMTERDLENYLRELLKECKYLVVVDDVWQREAWESLKRAFPDSKNGSRVVITTRKEDIAERAGDRGFVHKLHFLSREESWDLFCRKLLDVRAMTSDMEKLAKDTVDKCGGLPLAIVVLSGLLSHKSGLDEWQKVKDHLWKNIIEDRYIEISNILSLSYNDLSTVLKQCFPYFGIFPEDVEVNAENIIWI*
Smechr1102495.1_Sme	NBS-LRR	E11	97634504	97637418	ATGGCAGCAGAATCGTTTCTCTTCAGTATTGCAAACTCCATCTTAGGTAAATTAGGATCTCATGCTCTTCAAGAGTTTTACTTGATTTGGGGTGTTAAAAATGAGCTCAAAAAACTCGAGAATACCTTACTTGTCATCAGAAATGTACTCTTGGATGCTGAGAATCAACAATCCAAGAATCATGAGTTAACCAAGTGGCTTGAAGAAATGAAAGATGTTCTTTATGATGCTGATGATTTTCTTGATGAATTTCAGACTTATGTGCAACACAGTCGAAGGATGAAACGAAAGGTTTGGTTTTTATTCTCACACTTTAAGTCTCTTCTTTTTCGATACCGAACGGGTCAGAAGTTGAAAGAAATAAGGGAGAGATTAGATTGTATTGCAGCTGATAAAGCT…	MAAESFLFSIANSILGKLGSHALQEFYLIWGVKNELKKLENTLLVIRNVLLDAENQQSKNHELTKWLEEMKDVLYDADDFLDEFQTYVQHSRRMKRKVWFLFSHFKSLLFRYRTGQKLKEIRERLDCIAADKANFHFSERTVPLKIVRDLTYSFVLPSNVFGRRNENDEIVEVLMQKGVVVRDCLSVVSIVGIGGVGKTTLAKLVYRDERIVKNFPLRIWLCASQDFDVAKLARNIVNLASGASCDTFNVEQVHATLQDALRGKRFLLIIDDVWSQDRSKWLELRSLLMVGACGSKVVVTTRSDYIASMMESVVTYKLKELPHEDCLSLFMKWAFRDGQERRFPNLFRIGEDIVKKCKGVPLAVKSLGSMLYEITDEREWLKVRDDEIWQLKQEDNDIL…
Smechr1102496.1_Sme	NBS-LRR	E11	97638900	97641404	ATGGACCATCACCGCCAATCTGAAACTTTTCCTTCCATCTCTACGGATGTTAAGATCATAGCATACAGGCTTATACAGAAACTAAACTCTGTTGTTGACATTGCAAAGGCCTTGAATTTGCATTCCCTACTTTCAAAATTGGAACGGTTAATTGAAGACATAAATAATCGTCATCACTACAGTCATGAGAATGCCGAGATCCTGAAGGTTGCTTTGTGTGAGGCTGAACATGTGGTGGCTAAATATGAAGTTTACTCTTTGCAAAGCCAGTTACATTCCAGATCAAAAAGATCAAAGGTGCTTAATTTCTTCTCTGGCTCTAACCATTTTGTCTTTCGAATTCGGATGGTTCTTGAAATTGAAAGGCTCGTCAAGAAATGGATCAATAACAATAATGAT…	MDHHRQSETFPSISTDVKIIAYRLIQKLNSVVDIAKALNLHSLLSKLERLIEDINNRHHYSHENAEILKVALCEAEHVVAKYEVYSLQSQLHSRSKRSKVLNFFSGSNHFVFRIRMVLEIERLVKKWINNNNDEGIVVETLVTSGDETPLREWRPMCRVELCSIDRVGSDNDEDTVAETLVTSGDETPLRDRMPMPRPVEFGRFDSVGSDNDEDIVVATHATSGDEPPLWARRRMRRSVEFARFDSLGSDNDEDIFFGRLVKSGDEASLWDRVKSGDERGLTHTRSHVHYSDIVGRDNDKDIVVETLLKSGNETTLFVCPIVGVGGIGKTALAKLVYNDPRIVSHFQLRLWVHVSHVFKVEQLLEQIMNSVREDIYENLEMNELQNLIQETLYGKNHLI…
Smechr1102691.1_Sme	NBS	E11	99973928	99979157	ATGGTCAGCAAATCCATATTCTTGAAATGGACCATGGCTGTTCCATGGAGTACAACACTTTGGATGGCTAAGATGGTGTGGATGGCACTGACTGGTTGGGTAGTTTCTTGCTTGACTATTGCAGATGAGGTTGCTGGTTCTTTTAGAACTGGTGATATTGGTCCTTTCCATTTCAGGGGATTACTGGATACTTTTGGAACTGAACTCATTCTAGCTTGGAATGTTAAGACAGAGCTAAGGAAACTCGAAAGCATTCTATCGACCATCAAAGCTGTACTTCTAGATGCAAATGAGCAGCAGGTGAAAAACCATGAAGTGAGTGATTGGCTGGAAAAGCTCAGGGATGTTGAAGTGAGAGATTGGCTGGAAAAGCTCAGGGATGTTGTTTATGATGTTGAT…	MVSKSIFLKWTMAVPWSTTLWMAKMVWMALTGWVVSCLTIADEVAGSFRTGDIGPFHFRGLLDTFGTELILAWNVKTELRKLESILSTIKAVLLDANEQQVKNHEVSDWLEKLRDVEVRDWLEKLRDVVYDVDDLMDDLSTQLLLQMHSQKSFRIKVLRLKRYLLVLDDVWNEDQHKWMDLRELLMNCSQGSKIVVTTRSKMVASITGTVPPYYLGDLADDDCLSLFLKCAFRGKDNLFPTLVEIGKEIVKKCGGEPLAVKTLGRLLYMKTDEKEWLQIRDNEIWEIE*
Smechr1200332.1_Sme	NBS	E12	4769971	4771623	ATGGCGAACGTAGCAGTGGAATTTCTTGTAGAGAACTTGATGCAACTGCTGCGGGACAACGCAGAGCTGATTCTTGGTGTTAAAGAGGAAGCTGAAAGTCTGCTTCAAGATCTGAATGATTTCAACGCCTTCCTTAAGCAAGCTGCCAAGTGCCGCAATGAGAACGATGTTCTAAAAGAACTGGTCAAAAAAATCAGAACCGTGGTTAACTCTGCTGAAGATGCTATTGATAAGTTTGTTATTGAGTCTAAGCTTCACAGGGACAAGGGAGTAACCAGGGTATTAGACCTTCCCCATTATAGAAGAGTCAAGGAGGTTGCTGGTGAGATCAAAGCTATACGAAACAAAGTCAAGGAGATCAGACAGAATGATGCTCTTGGTCTTCAGGCACTTCAAGAT…	MANVAVEFLVENLMQLLRDNAELILGVKEEAESLLQDLNDFNAFLKQAAKCRNENDVLKELVKKIRTVVNSAEDAIDKFVIESKLHRDKGVTRVLDLPHYRRVKEVAGEIKAIRNKVKEIRQNDALGLQALQDDDLSARGVEERKPPVVEEDDVVGFDEEADKVISRLLGGSNRLEVVPVVGMPGLGKTTLANKIYKHPKIGYEFFTRIWVYVSQSYRRRELFLNIISKFTRSTKQYHGMCEEDLADVIQEYLGKGGKYLVVLDDVWSDEAWERIKIAFPNNNRCNRVLLTARDSKVAKQCTPIPHDLKFLTENESWILLEKKVFHKDKCPPELEQFGLSIAKKCKGLPLAIVVIAGALIGKGKTSREWKQVDESVGEHLINRDQPENCNKLVQLSYDR…
Smechr1200379.1_Sme	NBS-LRR	E12	5761961	5764804	ATGGAGAACAGGATTGTTGAAATGTGTCAAGGTCTACCATTGGCTGCAAGTGTGTTGGGAGGCCTCTTACGCTACAAGGAAAAACATGAATGGCAGGCAATTGTTGATGGAAATCCCCTTATTTCAGGTGATGATGATAATGGAGAAAATAGCATTAAGAAAATCCTAAAACTCAGCTATGATTATCTACCATCTCCACATCTTAAAAAATGCTTTGCTTACTTTGCGATGTTTCCAAAAGATTTTGAGTTTGAAAAGGACCAACTAATCCAACTCTGGATGGCAGAAGGCTTTCTTCATCCATGCCAAGAGATTCCCGTAATGGAAGACATTGGGAACAAGTTCTTTCAACTCTTGGTACGAAATTCCTTGCTGCAAGATGTCCACTTAGATAGGTAC…	MENRIVEMCQGLPLAASVLGGLLRYKEKHEWQAIVDGNPLISGDDDNGENSIKKILKLSYDYLPSPHLKKCFAYFAMFPKDFEFEKDQLIQLWMAEGFLHPCQEIPVMEDIGNKFFQLLVRNSLLQDVHLDRYNNITHCKMHDLVHDLAGDILKSKLFDLKGDARENLSQMRYFGWDSPSDQIDKINEPGRLCTLFWRNNYILEDTLLRFKFLRVLNLSSSGIKELSAKIGKLIYLRYLDLSKTKITALPHSLCKLYNLQTFRVNDCYSLKELPYEMGNMMPLNMGQLTCLQTLQYFNVGVEKGRQIEELGRLKNLRGKLRINDLQLVCNREEAQTAYLQEKLNIHKLVYSWSHDESEDCEINDEHVLDGLQPHPNLKSLLVKNYLGTSFPSWFSKVSL…
Smechr1200522.1_Sme	NBS-LRR	E12	9698784	9700330	ATGAGAAAGGATGTTGTTCTGTGCACCATTCCCATAGTGGGTATGGGGGGTTTAGGGAAAACTACTGTCGCTAAGAAAATTTTCAATGACAAACACATCAAGCAGCAGTTTGAAAAGAGTGTTTGGTTGTGCCTACCTGAAATGGCAGAAACTAAGAGCTTTCTTAAACTGATCCTTGAATCACTGACAAAGAGGAAAGCCGAGGTCCAAAGCAGAGATATAATAGTCAAGGCGCTACAAGATGCGTTGGAAGAAAAAAACTATTTGCTCGTCCTGGATGATTTGTGGCATGTTGACTCTACATTGTGGCATGAGTTCATTGACACCTTGAGGGGAATAAATACATCCAGAGGAAACTGCACTCTTGTTACTACTCGTATGAAACGAGTGGCATCCACA…	MRKDVVLCTIPIVGMGGLGKTTVAKKIFNDKHIKQQFEKSVWLCLPEMAETKSFLKLILESLTKRKAEVQSRDIIVKALQDALEEKNYLLVLDDLWHVDSTLWHEFIDTLRGINTSRGNCTLVTTRMKRVASTVAVDHHMLRRLAKDHCEDDNRQNGIKKILKLSYDYLPSPHLKKCFAYFTMFPKDFKIQRDHLIQLWMAEGFLRPCQETLVMEDVGNKFFQLLLQYSLLQDVELDEHNNINSCKMHDLVHDLAGDILKSKLFDQKSVGGENLSQVRYFRWDSPSDQIDKINELGHLCTLLCKSVVSEDMMLSFQFLGVLNLSGSGIEELSASIGKIIYLRYLDLSNTKIKDLPDSICKLYNLQTFRVNDCSSLRKLPEEMTNMISLRHIHYQSKIQL…
Smechr1201105.1_Sme	NBS	E12	54289092	54289873	ATGACTTTGCTTGGTCTTCAAGCTGCGATAAGTGATGCAGAGAATAAGCAAGCATCCAATGAATTTGTGAGATACTGGCTTAACGGGCTTCGAGATGCTATCGACTCTGCTGAAAACTTGATAGAAGAAGTCAATTATGAAGCTTTGATGCTTAAGGTGGAAGTTTCTATTGTTAGAATGGGTGGCGTAGGTAAGACAACACTTGCTAAAGCGGTTTTTAATGGTGAGAGGGTAAAGAACCATTTTCCTTTGAAAGCTTGGTTTTGTGTTTCTGAGGCATATGATGCCTTCAGAATAACGAAAGGATTACTTCAAGAAATTGGCGCATTTGACCCTATGGATGAGAACAATCTTAATCAGCTGCAGGTCAAATTGAAGGAAACCCTTAAGGGAAAGAAG…	MTLLGLQAAISDAENKQASNEFVRYWLNGLRDAIDSAENLIEEVNYEALMLKVEVSIVRMGGVGKTTLAKAVFNGERVKNHFPLKAWFCVSEAYDAFRITKGLLQEIGAFDPMDENNLNQLQVKLKETLKGKKFLVVLDDVCHVLFFLAKKREIGRHHGKDFFGF*
Solyc01g017690.1.1-D3_Sme	NBS	E11	98568054	98568326	ATATCAGGTATGGGTGGCATTGGCAAAACAACACTCGCTAAAAAAGCTCATCATCATCTTACAATGAGGTATCACTTTGACATTCTTGCTTGGGTTACAATATCTCAAAAAATTCAATTTAGAAATGTATTGTTAGAACTTTTATATTGCATTTCAAAGCAAACAGATATTGTGAAGTCAAAAGATTATGATAAGAAGGATGAAAATGAGTTGGCTGACGTGGTGCAAAAGAGCCTAAAGGGTCGAAGATACCTTGTTGTTGTTGATGACATT	ISGMGGIGKTTLAKKAHHHLTMRYHFDILAWVTISQKIQFRNVLLELLYCISKQTDIVKSKDYDKKDENELADVVQKSLKGRRYLVVVDDI
Solyc01g066020.1.1_Sme	TIR-NBS-LRR	E11	1522890	1529200	TCTTCTTCTTCTTCTTCTTCTGTGAGTGATTCACAATTTTGTCCTCGATGGAAGTACGATGTCTTTCTAAGCTTTAGAGGTGAGGACACTCGTAAAACATTTATGGGTCACTTGTATGAAGGTTTGAAAAATAGGGGAATATACACCTTTCAAGATGATAAAAGTCTAGAGCATGGTGATTCCATCCCAGAAGAACTCTGGAAAGCTATTGAAGAGTCTCAAGTTGCACTCCCCATTTTTTCAAAGAATTATGCTACATCGAGTTGGTGCTTGAGTGAACTAGTTAAGATCATGGAATGCAGGAAGAAAAATGGACAAACAGTTATACCAATTTTCTATGACGTGGATCCATCACATGTGAGATACCAAAGTAAGAGCTTTGCAGAAGCATTCGCCAAA…	SSSSSSSVSDSQFCPRWKYDVFLSFRGEDTRKTFMGHLYEGLKNRGIYTFQDDKSLEHGDSIPEELWKAIEESQVALPIFSKNYATSSWCLSELVKIMECRKKNGQTVIPIFYDVDPSHVRYQSKSFAEAFAKHELRFKDDVEGMQKVQGWRTALTVAANLKGCDIRDGIESDCIQDIVDQVSSKLCKASVSFLPNVVGINTHLEKVNSLLKMEVNDVRMVGIWGMGGVGKTTIARATFDTLSPQFDGACFLADVKENKDGLHSLQNILLSELLRRKDDYVHNKEDGKHMIARRLRFKKVLIVLDDIDHRDHLDYLAGDLCWFDKGSRIIATTRDKHLIGKNDVIYEVTPLLKHDAIKLFHQYAFKEEVPGECFEKLSLEVIDHAKGLPLALKVWGSFL…
Solyc02g027080.1.1_Sme	NBS	E12	9278886	9281570	ATGGCTTATGCTAGTGTTACTTCTCTTCTAAACACGATAGAACTACTCTTGACATCCAGTTCGTGAATGCATTCTCAAATTTGTGATCGTAGGGAAGAGTTTCACATTCTTCGTGAAAAAGTTAGTTCCCTGGAAGTATTTCTCAAGAAATATGAGAAAAGCAATGATTCTAGGGAAATGAAAGATTTTGGAAGCAAAATAAAAGAAGTTGCGGATGGTGTTGAAATTATAATTCAACTGCGATTAACAGATATTATAATGGCAAAGAATAAAATGCAGAAAGAAAAGGCACACGAGAGGCTTTGTGATAGCCTAAAACAAGTAGCAGAGGAGATTGATCGTGTAGGGAAAGAGTCTACAAAGATTCAATATAAAACCAAGCAATCATCGGAGGAATGT…	MAYASVTSLLNTIELLLTSSSXMHSQICDRREEFHILREKVSSLEVFLKKYEKSNDSREMKDFGSKIKEVADGVEIIIQLRLTDIIMAKNKMQKEKAHERLCDSLKQVAEEIDRVGKESTKIQYKTKQSSEECFVQASISEKVILNGKNNMVGRRGERERMMIELTRDFSGELKVIPIVGMGGIGKTTLAKEVFNDAFIRSHFDVRAWATVSQEHKVKDILVSLLHYTKEKDDTINMEDESKLADMLQKSLKSRRYLIVLDDMWNDKAWEDVRLCFPSENHGSRILLTTRNTEVACSAGTKNISLPIGLMSPDESWDLFKSVAFVSEALPSEFETVGKQIVDQCQGLPLTIVVVGGLLRKSKSTIEDWESVAKDVKSFITNDPDKQCLHVLGLSYNHLT…
Solyc02g027080.1.1-D3_Sme	NBS	E06	44248052	44250868	GTGGCTTACGCTAGTGTTGCTTCTCTTATGAGAACAATGGGATTAGTCTTGGCATCGGAGTCGCCAATGGGATCTCTAATTGGTGACCACAGAGAAGAATTTGTTACTTTTCATGAAAAAGTGAGCTTCTTGGAAGTAATTTTCAAGAACTTTGAGAAAAACAACAATTCTCGAAAAATGACAGATATGAAAGCACAGATAAAAGAACTTGTAACTGTTGTTGAACGAACAATTCAACTGAAACTAAGAACTCTTCTTAGTAAAAAAAATGATGCAATGTTGAAAGAAACGATATGTGAGAGCCTTTGTGATAGCTTAAAATACATGGCGGAGGAGTTTGATAATGTACAAAAAGAGTCACCAAAGTTTCAAGACAAAGACAAATACGCACCAACGGAA…	VAYASVASLMRTMGLVLASESPMGSLIGDHREEFVTFHEKVSFLEVIFKNFEKNNNSRKMTDMKAQIKELVTVVERTIQLKLRTLLSKKNDAMLKETICESLCDSLKYMAEEFDNVQKESPKFQDKDKYAPTEPLIQDSSSKTHTLSMAGRDDQRKRMLIELTRYGGSSNELKVIPIVGINPPLVGMRDIGKTTLEKEVYNDASVQSHFDVRAWDTIFQXHNVKEILLSLCVLQRVTNFTWIMRQCLQTCYKRVLKGKRYLIILDDIWKSEAXDDLRLCFPSENNGSRILLTTRNTNVVCSAGTENLSVQMSFMNLNESWNLFESIVFANEALPSKFKTNGKIIDKCHGLPLTIVTVARLLKSKRMVRYWANVAEDVKSIMNDPDKQCLDMLGLSYNHL…
Solyc02g032260.1.1_Sme	NBS	E11	99523829	99524171	TGTCAAGGACTGCCCTTAACGATCTCAGTGATTGCGGGACATCTCTCTAAAGTGGCCAGGACATTACAAGGTTGGAAGAATGTTGCCCGAAACTTAACTGAAATCATTGCTAGTCATCCAAATAAATGCTTAGGAGTGCTCTTTCGGTTTAGTTACCACCACTTGCCTAATCGCCTCAAACCTTGCTTCCTTTATATGAGTACCTTCCCAGAGGATTCTCAGGTTGGTACTCGGAGATTGATCCAATTATGGATCGCAGAAGGTTTCATTTGGACTTCTGAAAATGGTAAAAGTTTGGAGGAAGTGGCAGAACATTATTTGGAGGATCTTATTAGCAGGAAC	CQGLPLTISVIAGHLSKVARTLQGWKNVARNLTEIIASHPNKCLGVLFRFSYHHLPNRLKPCFLYMSTFPEDSQVGTRRLIQLWIAEGFIWTSENGKSLEEVAEHYLEDLISRN
Solyc03g005660.2.1-D4_Sme	NBS-LRR	E11	90222819	90230557	ATGGCGGATACAGTGGTGAACTTTCTGGTGGAGAACTTATTGCAGCTGTTAAGCGAAAATATAGATCTGATAAAAGGGGTGGACGATGAATTCAAAAATTTGCTGGAAGAAGTGCAACGCCTCAAAGCATTCCTGGACGATGCTGCTAAATATCACAGCGACAGCAATTCATGGGATCTATTGGTGAAGGAAATTCAAAAATTGGTACACAGAGCTGAAGATGTAATTGATAAATTTCTGGTTCAGGCGAAACTGCATCGAGACAAGAATAAAGTGGGAAGATTCTTCGATATGGGTCATCTAGCAACAGTTAGGAATCTTGCAGGTGAAATTAAGAACATTCATGAGAAGGTGAAGAAGCTTCGAGAAGACAATAAAGAGTCTTTCAGGCCTAAGCCA…	MADTVVNFLVENLLQLLSENIDLIKGVDDEFKNLLEEVQRLKAFLDDAAKYHSDSNSWDLLVKEIQKLVHRAEDVIDKFLVQAKLHRDKNKVGRFFDMGHLATVRNLAGEIKNIHEKVKKLREDNKESFRPKPTLDIPKKDHQQVTQAPALKDDEVVGFDEEAKKVIKKLFEGPAENLDIIPVVGMPGLGKTTLARKIYKDSTLSFEFFSVLWVYVGQEYKIKDIFLRILTFFTKRIEEHLNEDEDTLAKVISGFISKGGRCLIVLDDVWEAKVVDHVRKVFPKNQKGHRIMMTTRDGRLAAYTNPDPHNLKFLTEEESFELLVKRVFGKATCPAELVELGKKIAKNCGGVPLAVVVIAGALGGLSTTNDWELIERNVAKHLFNNQESCLKFVEMSYDR…
Solyc04g005540.2.1_Sme	NBS-LRR	E10	83760992	83766067	GTGCAGCAAACAGCGCAGGATGCCCGGAGAAACTTACACGACATTTCACCCAATGGCAAGCGTTGGTTAACTAAGGTTGATACCACTATTGCAGATGCGGAAGGTGTAATGCGAGGTAGAGCTGAAGTTGAAAGGGGTTGCTTCTATGGTTGGTGTCCAAACTTGAAGTCACGTCACTCCCTGAGCAGGAGAGCTTACAAAATTAAACTGGAGGTGATTAAACTTCAAGATGAAAGAAACAATCCTGCTCTTGTCTCATTTGATCATCCAATCCAAACTGAGGCCATATCTACTAACACTCATGAGGAGTTGGACTCCAGAAAACACAAGGAGGAAGAGGTCATGGCAGCTTTGCGAGATGATGGGGTCACTATTATCGGGATATGTGGTATGGGTGGT…	VQQTAQDARRNLHDISPNGKRWLTKVDTTIADAEGVMRGRAEVERGCFYGWCPNLKSRHSLSRRAYKIKLEVIKLQDERNNPALVSFDHPIQTEAISTNTHEELDSRKHKEEEVMAALRDDGVTIIGICGMGGVGKTTLADKIRQRAKQERLFDDVVMVTVSQQPDLKRIQGEIAEAVGLKLDENNPWSRGDQLRTRLMDQNSRVLIILDDVWKALHDLDKLGIPRRSNQKYQCEVIFTTRFKHVCKAMGAKKIIEVGTLSRDEAWVLFRQKVGNSVEDPSLLDTAKEVVKECKGLPLAIITVAGALQKHNNKHSWDSAVDQLRGAVPTSIPEVLTEVYKPLMLSYEYLGNDEAKKFFLLCSLFEENSYIKPEELLRYVMGLRIFPGIKDLEGARKMVC…
Solyc04g007070.2.1_Sme	NBS-LRR	E11	90191820	90196249	ATGGCAGAGGCAGTGGTGGATTTTCTGTTGGAGAATTTGTTGCAGCTATTAACTGAAAATGTGAAGCTAATTGGAAGTGCAAAGGGAGAACTAGAAAATCTAGTTAAAGTTGTTCAACAACTTAAAGCTTTTTTAGAGGATGCTGCGAAATTCGGACACAGCAATAGTGAGCAATGGAAAGTTTTGGTGGAAGAGATACAGAAAACGGTGTTCAGAGCTGAAGATGCGATTGATAAGTTTCTGGTTCAAGCAAAGCTGCATCAAGACAAAGGCGCAGTGGGAAGGTTTTTCGATAAGCCACACAACGTTGCTACTGTCAGGAATCTTGCTGCTGAGATAAAAGGAATAAATGGCCAAATCAAGCAACTTCGTGATAGCAATCAAGCTCTTCAGGCCACC…	MAEAVVDFLLENLLQLLTENVKLIGSAKGELENLVKVVQQLKAFLEDAAKFGHSNSEQWKVLVEEIQKTVFRAEDAIDKFLVQAKLHQDKGAVGRFFDKPHNVATVRNLAAEIKGINGQIKQLRDSNQALQATPLLPIPKKSSPAVSQSPSLEDDEVVGFEEEADKVIKRLVEGPAGSLDIIPVVGMAGLGKTTLARKICNDPKLSYEFFIIPWVYVGQEYKIKDIYLRILKFFTKRIEDHLNDEVDTLAKVIGGYIKKGGRCLIVLDDVWEDDVIDHVKKVFAENKKGHRIMMTTREQCVAKFANPEPHDLKFLKPEESFDLLVMRVFGKGNCPHDLVELGKRIAGSCGGVPLAVVVIAGALRGRPDKKDWERVEKNVVQHFGKDTEDSCLKFVKMSY…
Solyc04g009120.1.1-D2_Sme	NBS	E11	96214123	96220354	ATGGTTGATGCTGTTGTGTCATTTGCAGTTGAAAGATTGGGCGATTTCCTCATACAACAACTTTCCCTGCGTAAAAGTCTCAGAAATGAAGTTACATGGCTGAGAAATGAGCTATGCTTCATGCAGGCTTTCATCAGGGATGCAGAAAAAAAGCAATGTGATGGTGATGAAAGAGTTCAACAATGGGTGATTGAGGTCAATTCTATTGCTAATGACGTTGTTGCTGTACTCGAGACTTACAGCGTCGAGGCTAGTAAAGGTGATGACGATGGATTTGCTAGTCGTCTCAAGGGTTGCGCTTGCATATATAGGAAGGAAAAGAAATTTTACTGTGTCTCCAAAATCCAATCACTCAAGCAACGAATCATGGATATCTCTCGCAAACGAGAGACTTATGGT…	MVDAVVSFAVERLGDFLIQQLSLRKSLRNEVTWLRNELCFMQAFIRDAEKKQCDGDERVQQWVIEVNSIANDVVAVLETYSVEASKGDDDGFASRLKGCACIYRKEKKFYCVSKIQSLKQRIMDISRKRETYGITNINNDAGEGPSNQVTTLRRTTSYVDDQDYIFVGFKDVVQTLLSQLLKPEPRRSVLSIYGMGGLGKTTIARNLYINDDIRNSFPTRAWICVSQKYNTMVLLRSIIKSIQGCTKETLYLLERMTERDLENYLRELLKECKYLVVVDDVWQREAWESLKRAFPDSKNGSRVVITTRKEDVAERADDRGFVYKLRFLSGEESWDLFCRKLLDVRAMTSDMEKLAKDTVDKCGGLPLAIVVLSGLLSHKRGLHEWKKVKDHLWKNIIED…
Solyc04g009250.1.1-D2_Sme	NBS-LRR	E11	96458912	96461440	ATGGTTGATGCTGTTGTGTCATTTGCAGTTGAAAGATTGGGCGATTTCCTCATACAGCAACTTTTCCTGCGTAAAAGTCTCAGAAATGAAGTTACATGGCTGAGAAATGAGCTACGCTTCATGCAGTCTTTCATAAGGGATGCAGAACAAAAGCAATGTGATGGTGATGAAAGAGTTCAACAATGGGTGATTGAGATCAATTCTATTGCTAATGACGCTGTTGCTGTACTCGAGACTTGCAGCTTCGAGGCTAGTAAAGGTGATGACGATAGATTTGCTAGTCGTCTCAAGGGTTGCGCTTGCATATGTAGGAAGGAAAAGAAATTCTACAATGTTGCCAAGGAGATCCAATCACTCAAGCAAAGAATCACAGATATCTCTCGCAAACGAGAGACTTAT…	MVDAVVSFAVERLGDFLIQQLFLRKSLRNEVTWLRNELRFMQSFIRDAEQKQCDGDERVQQWVIEINSIANDAVAVLETCSFEASKGDDDRFASRLKGCACICRKEKKFYNVAKEIQSLKQRITDISRKRETYGITNINNNAGEGPSNQVTTLRRTTSYVDDQDNIFVGFKDVVQTLLSQLLKPEPRRSVLSIYGMGGLGKTTLTRNLYISDDISNGFPTRAWICVSQKYNTMDLLRSIIKSIQGCTKETLDLLERMTERDLENHLRELLKERKYLVVVDDVWQREAWESLKRAFPDSKNGSRVVITTRKEDIAERADDRGFVHKLRFLSQEESWNLFCRKLLDVRAMASDMERLAKEMVDKCGGLPLAVVVLSGLLSHKRGLDEWQKVKDHLWKNIIE…
Solyc04g009290.1.1_Sme	NBS	E01	14581014	14583554	ATGGCTGATGCCTTTGTGTCATTTGCAGTTCAAAAATTGGGTGATTTCCTCATACAGGAAGTTTCCCTGCTTAAAAGTCTCAGAAATGAAGTTAGATGGCTGAGAAATGAGCTACTCTTCATGCAGTCTTTCCTCAAAGATGCAGAACAAAAGCAAAGTAGAGATCAAAGAGTTCAACAATGGGTGTTTGAGATCAACTCTGTTGCTAATGATGCCGTTGCTATACTCGAGACTTACAGCTTCGAGGCTGGTAAAGGTGATGATGATGGAGTTGCTAGTCGTCTCAAGGCTTGCGCTTGCATATGTGGGAAGGAGACCAAATTCTACAACGTCAGCAAGGAGATCCAATCACTGAAGCAACGGATTATGGATATCTCTCGCAAGCGAGAGACTTATGGT…	MADAFVSFAVQKLGDFLIQEVSLLKSLRNEVRWLRNELLFMQSFLKDAEQKQSRDQRVQQWVFEINSVANDAVAILETYSFEAGKGDDDGVASRLKACACICGKETKFYNVSKEIQSLKQRIMDISRKRETYGITNIDNNAGEGPSNQSAMVKTLRRTTSYVDDQDYIFVGLKDVVQTLLSEFLKSEPRRSILSICGMGGLGKTTLARNLYSSPDIRNSFPTRAWICVSQEYNTMDLLRNIIKSIQGRTKETLDLLERMTEGDIEIYLRDILKERKYLVVVDDVWQREAWESLKRAFPDSKNGSRVIITTRKEDVAERADDRGFVHKLRFLSQEESWDLFCRKLLDARAMTSTMERLAKEMVDKCGGLPLAIVVLSGLLSHKRGLDEWKKVKDHLWKNI…
Solyc04g009660.2.1-D2_Sme	NBS-LRR	E11	96230599	96233145	ATGGTTGATGCTGCCTTTGTGTCATTTGCAGTTCAAAAACTGGGGGATTTCCTCATACAGGAAGCTTCCCTGCTTTTAAGTCTCAGACAGGATGTGCAGTGGCTGCGAAACGAGCTGTTCTTCATGCAGTCTTTCCTCAAAGATGCAGAACAAAAACATGTTGAAGATCAAAGAGTTCAACAATGGGTGTTTGAGATCAACTCTGTTGCTAATGATGCTGTTACTATACTCGAGACTTATAGCTTCGAGGCTGGTAAAGGTGTTGATGATGGATTTGCTAGTCGTCTCAAGGCTTGCACATGTATCTGCAGGAAGGAGACAAAATTCTACAAGGTCAGCAAGGAGATCCAATCACTCAAGCATCGAATCATGGATATCTCACGTAAACGAGAGACTTAT…	MVDAAFVSFAVQKLGDFLIQEASLLLSLRQDVQWLRNELFFMQSFLKDAEQKHVEDQRVQQWVFEINSVANDAVTILETYSFEAGKGVDDGFASRLKACTCICRKETKFYKVSKEIQSLKHRIMDISRKRETYGIRDINNAGEGPSNRPNNQSDMVRMLRRTTSYVDEDHIFVGFQDVVETLQAELLKPDPRRSVLSIYGMGGLGKTTLARNLYISPDIVNSFHTRAWICVSQEYNTMDLLRNIIKSIEGCTKETLDLLERMTERDLEIYLRDFLKQCKYLVVVDDVWQREAWESLKRALPDSKNGSRVIITTRKEDVAERADKKGFVYRLRFLSQEESWDLFCGKLLDVRAMVSAMERLAKDMVDKCRGLPLAIVVLSGLLSHKRGLEEWQKVKDHLW…
Solyc04g011960.1.1_Sme	NBS-LRR	E11	99346759	99349370	TCCATTCACAATAGTGCTGTAATGTCTCTTCTTCGAACTCTTGACGAACGAAATATTCATGAACTCTTTCATGTTCACACTGCTGAAACGCTCGATTCTCTTCGTGCTACTGCTCAATATTTCCTAAACGTTTTTGATGAATTTGAACCTGGAAAAATCAAATCTTTTGAGGAAAAAATTAGAGATGCTGCTAGTGAGGTAGAAGATATTGTTGAGCTGAAAACTTGTCAAATCATCAATGGTTTAAGCTGGACGTTTGGAATTTTACAACACCAGGATTTGCTAGCAGTTGTTGAAAAAATGGATAATATAAAGAAACAAGTGATGGAGATTGTTTCACATGATGCTCATGATCAAGTTCTTGAATTATCTCGGGATTCCTCGATTGGCACTTCTTCT…	SIHNSAVMSLLRTLDERNIHELFHVHTAETLDSLRATAQYFLNVFDEFEPGKIKSFEEKIRDAASEVEDIVELKTCQIINGLSWTFGILQHQDLLAVVEKMDNIKKQVMEIVSHDAHDQVLELSRDSSIGTSSASYPTLEDDIVRGLDDDLEIIVKRLKGFPRDLDVVTISGMGGIGKTTLARKAYHHQGIRYHFDILAWVTISQEFRYRNVLLEALHCISKKTNIVNSTNYDKLDESDLADVVQKSLKGRRYLVVVDDIWSTDVWDGIRGIFPDYNNGSRILLTTRENEVAMYANTCSPHEMSLLSLENGWRLLCDKVFGPKHEHPPELEEIGKEIVEKCQGLPLTISVIAGHLSKVAKTLQGWKDVARNLTEIIASHPNKCLGVLGLSYHHLPSHLK…
Solyc04g012000.1.1_Sme	NBS	E11	99287925	99288368	ATGGATACAGCAAAGAAACAAGTGATGGAGATTGTTTCACATGATGCTCATGATCAAGTTCTTGAATTATCTCCGGATTCCTCGATTGGCACTTCTTCTGCAAGTTATCCTACGTTGGAAGATGATATTGTGCGCGGACTTGATGATGACATGGAGATCATAGTTAAACGATTGACAGGACACCCACAGGATCTAGACGTTGTCACAATATCAGGTATGGGTGGCATTGGCAAAACAACACTTGCTAGAAAAGCTTATCATCATCAGGCAATCAGGTATCACTTTGACATTCTTGCTTGGGTTACAATATCTCAAGAATTTCGATATAGAAATGTATTGTTAGAAGCTTTACATTGCATTTCAAAGAAAACAAATATTGTGAACTCAAAAGATTATGAT…	MDTAKKQVMEIVSHDAHDQVLELSPDSSIGTSSASYPTLEDDIVRGLDDDMEIIVKRLTGHPQDLDVVTISGMGGIGKTTLARKAYHHQAIRYHFDILAWVTISQEFRYRNVLLEALHCISKKTNIVNSKDYDKMVDNELADVVQKSL
Solyc04g025820.1.1_Sme	NBS	E11	69157795	69159900	ATGGTTGATGCCTTTGCATCATTTGCAGTTCAAAAATTGGGTGATTTCTTAATACAGGAAGTTTCTCTGTGCACAAGTCTGAGAGATGAAACTTACTGCTTCGAGGCTGGTAAAAGTGTTAGTCACCTCAAGGCTTGCGCTTGCATATGTAGGAAGGAGGAGAAATTCTATAATGCTGCCAAGGAGATCAAATCACTCAAGCAACAAATCATGGACATCTCTCACAAGCGAGAGACTTATGGATGTTGTACAAACATTGCTCTCTCAACTTCTCAAAGTAGAGCCTTGCCGAAGTGTCCTCTCCATTTAATGGGCGGATTAGGCAAGACCACACTTGCGAGAAACCTCTACATCAGTGATGATATATGCAATAGCTTCCCTACACACTCTTGGATATGT…	MVDAFASFAVQKLGDFLIQEVSLCTSLRDETYCFEAGKSVSHLKACACICRKEEKFYNAAKEIKSLKQQIMDISHKRETYGCCTNIALSTSQSRALPKCPLHLMGGLGKTTLARNLYISDDICNSFPTHSWICVSQEYNTMDLLRNVIKSIQGCTKETLDLLKRMTERDLENYLRELLKEHKYLVVVDDVXYKEAWESLKRALPNSKNGSRIVITTHKEDVTEIADDRGFTPEIVVGKENGETAFVSKFHHNDNSSGLRTHRRSDAYFGNVTKPKESLNRAYEGIEIMVITTSINLEFIYLHTLPNLERWHLATSAMPLIKGLRINYCPKLNEISKR
Solyc04g026110.2.1-D2_Sme	NBS	E11	96385494	96387017	ATGGTTGATGCTGTTGTGTCATTTGCAGTTGAAAGATTGGGCGATTTCCTCATACAGCAACTTTCCCTGCATAAAAGTCTCAGAAATGAAGTTACATGGCTGAGAAATGAGCTAAACCACATGCAGGCTTTCCTCAGAGATGCAGAAAAAAAGCAATATGGAGATCAAAGAGTTCTACAATGGGTGTTTGATATTCACTCTACTGTTAATGATGTTGTTGCTGTACTCGAGGATTACAGCTTCGAGGCTAGTAAAGGTGATGAGGATGAATTTGCTAGTCGTCTCAAGGCTTGCGCTTGCATATGTAGGAAGGAGAAGAAATTCTACAACGTTGCCAAGGAGATCCAATCACTCAAGCAACGAATCATGGATATCTCTCGCAAACGAGAGACTTATGGT…	MVDAVVSFAVERLGDFLIQQLSLHKSLRNEVTWLRNELNHMQAFLRDAEKKQYGDQRVLQWVFDIHSTVNDVVAVLEDYSFEASKGDEDEFASRLKACACICRKEKKFYNVAKEIQSLKQRIMDISRKRETYGITNINNNAGEGPSNQVTTLRRTTSYVDDQDYIFVGFKDVVETLLAELLKPEPRRSVLSIHGMGGLGKTTLARNLYNNPDILNSFPTRAWICVSQEYNTLDLLRNIIKSIQEAWESLKRAFPDSKNGSRVVITTRKEDVAERADDRGFVHKLRFLSQEESWDLFCRKLLDVRAMASAMERLAKEMVDKCGGLPLAIVVLSGLLSHKRGLDEWKKVKDHLWKNIIEDRYIEISNILSLSYNDLSTALKQCFLYFGIFPEDVEVDAENI…
Solyc05g007850.1.1_Sme	TIR-NBS-LRR	E11	12810436	12814977	TCGATGGCATCATCTTCTTCTTGTGCGAGTAATTCACAATATTGTCCTCAACGAAAGTATGATGTCTTTCTAAGCTTTAGGGGCAAAGATACCCGGAGAAATTTTACGAGTCACTTGTAGGCAGGATTGAACAACAGAGGAATATTCACTTTTCTAGATGATAAAAGACTAGAGAATGGTGATTCCATCTCCGAAGAACTTGTGAAAGCTATAGAAGAGTCCCAAGTTGTTGTAATAATTTTCTCAAAGAATTATGCTACGTCAACGTGGTGCTTAAATGAACTAGACAAGGTCATGGAATGCAAGGAACAAGAAAATGGACCAACAGTCGTACCGGTCTTCTATGATGTGGATCCATCGCATGTTCGACACCAAAGTGATGAGAGCTTTAAAGATGCA…	SMASSSSCASNSQYCPQRKYDVFLSFRGKDTRRNFTSHLXAGLNNRGIFTFLDDKRLENGDSISEELVKAIEESQVVVIIFSKNYATSTWCLNELDKVMECKEQENGPTVVPVFYDVDPSHVRHQSDESFKDAFTKHELRYGMQKVQAWRKVLTDAANLKGYDIRDGIEAEYVQQIVNHISSKLCKSAYSLSSLQDIVGINAHLEKIESLLQIEINDVQIVGIWRIGGVGKTTIAKAIFDTLSCQFKSSCFLADVKENSKNNQLHSLQNTLLSELLRKNDDYVNNKYDGKCMIRSRLCSKKVLIVLDDIDHGDHLEYLAGDAGWFGNGSRVIVTTRYRHLIKKVDAIYEVPTLPDHEAMQLFNKLAFQKEVPDECLKELSLEVVDHAKGLPLALKVWGS…
Solyc05g008070.2.1-D2_Sme	NBS	E11	6514610	6517185	ATGGCTTACGCTGCTCTTTCTTCACTTATGTATACATTGGAACAACTCTTGAAACCCAATCAATCTTTGCTTTGTCGAAGCTGTATACAAGAGCATGTTCAATCTCTCTATCAGAATCTTTCTCATCTGCAACTTTTCCTTGAAGATACTACTGCCAAGGATATACAAACTCTTAAGGTTATAGAAAAGAGGATCAGAGATGTAGTATATAGAGCAGAAGATAAAGTTGATTCAGCTCTAAGAGGGATTATTCTAGCAGATGGCGAAGTCAAGCGACGAAAGGCTTGTAGATCCTTTTATGAAGAATTGTTGCAAGTGGAAGAAGATGTTCATTCTCTCAGGAAAGAGGTGATGCAGATCGAGTTTAACAAGCATGGAAGCAGATCTACAGAATTAGCA…	MAYAALSSLMYTLEQLLKPNQSLLCRSCIQEHVQSLYQNLSHLQLFLEDTTAKDIQTLKVIEKRIRDVVYRAEDKVDSALRGIILADGEVKRRKACRSFYEELLQVEEDVHSLRKEVMQIEFNKHGSRSTELATPSLSSQDKSTIVGMEDEFNTILDCLTAQTEELSVIPIFGMGGIGKTTLARKVYDHSRIRSRFDKHAWITISKEYNERQMLLEIVSSITTGSNQEMSDDQLMEIVYRGLKGRRFLIVIDDIWSTDAWDQVQRIFPNDDNKSRILLTTRLKNVVDYVSCPGFPPHCKSFLSIEDSGNLFTKKIFKKDPCPPHLEEIAKHIVQQCQGLPLSIVVVAGLVGKMEPTHENWKRVEENLKSLFGTVSEQCQSILSLSYNYLPQYLRACFLY…
Solyc05g008690.1.1-D3_Sme	NBS-LRR	E08	83184743	83186431	AATCAAGTTAATGGCTCGGATTCAAGATTGAGTGAGAATACTGATGTTGCTGATAAGCTACGGAAACAACTGTATGGAAAGAGGTATCTTATTGTCTTAGATGACATATGGGATACTACTATATGGGATGAGTTGACAAGACCTTTTCCAGAAGTTGAGAAAGGAAGCAGAATAATTTTGACAACTCGAGAAAAGGAAGTGGCATTGCATGGAAAGCTCTACACTGATCCTCTTAACCTCCGATTGCTAAGACCAGAAGAAAGTTTGGAGTTATTAAAGAAAAGAGCATTTGGAAAAGAGAGTTGCCCCGATGACCTATTGGATATTGGTAAAGAAATAGCCCAAAATTGTAAAGGGCTTCCTTTGGTGGCTGATCTGATTGCTGGAGTCATTGCAGCG…	NQVNGSDSRLSENTDVADKLRKQLYGKRYLIVLDDIWDTTIWDELTRPFPEVEKGSRIILTTREKEVALHGKLYTDPLNLRLLRPEESLELLKKRAFGKESCPDDLLDIGKEIAQNCKGLPLVADLIAGVIAARERKKTAWLEVRNNLNSFILNREVDVMKVIELSYDHLPDPHKPCLLYFASFQKDTAMEISVVKLFHAEGLVEQTEMKSIEEMMKVYLDNLISSSLVILFDEIGKYPTCQLHDLVHDFCLIKARKEKLFDRISSNAPSSSSDLMSRTVTIICNSEFFGLNNFVLFGSNKKRHSGKHLYSLRINGDKLDDRLSDTFHLRHLRLLRALYLDPSFIMMKDSLLNEICMLNNLRFLHIGTKFKSLPSSFSNLRNLEILSVYNEGSTLVLLP…
Solyc05g009740.1.1_Sme	NBS-LRR	E10	2006653	2008857	ACTGCAAATATTTCTATTGGATCTTCTTTTTCATCGGATAATGATGATTTTGTGGGGTTTAAGGAAGATGTAGAAAAGATCATTAAGAAATTGATTGGAGCAAGAAAAGAACGCGATGTTATATCGATTGTCGGAATGGCAGGACTAGGCAAAACAACTTTGGCTAGAAAGGTGTATAACAGTCATTCTATTGCTGATCACTTTGATGTTCGCGTATTTTGTACTATTTCACAAACATATAGCCGCAGGAAGCTATTGTCAGAGATTCTTAAACAAGCCACAGGTGAAAAAGTCAAAGACGATGAGGACGATGTTGCTGCTGTGTTGAAGAAGGCACTATATAGCAAGAGATACCTCATTGTTTTAGATGATATGTGGAAGTATGAGGCATGGGAAGAT…	TANISIGSSFSSDNDDFVGFKEDVEKIIKKLIGARKERDVISIVGMAGLGKTTLARKVYNSHSIADHFDVRVFCTISQTYSRRKLLSEILKQATGEKVKDDEDDVAAVLKKALYSKRYLIVLDDMWKYEAWEDLESCFPCEEKGSRIMVTTRVQEVAELISDPYWLRFLTDEEGWELLQKKVFKRKSVPLDLQEAGFEVARNCKGLPLVIVLNAGIIAQKERRVSVWKEFAKGLSSLGREEQAMKAVQSSYDYLRDHLKQCLLYIGYFPEDYNIPVSDLLKLWIAEEFVANEESSEACLKDLINRSLLIVSKRRSNGDITYCMVHDLIREFCLSRLEKEDFRQHIVPYCQPSYPKDPRLCMYIHDKLVNQLELHGFSLDEISMVDSKEKKTLEFIAHPR…
Solyc05g009750.1.1_Sme	NBS-LRR	E10	1981859	1983970	CCAAGCAAGCTAATTGATATGGAGAATTATGAATTTAGTTATCCATCAATGGAGGAAGAATTAGTGGGGTTTGAAAATCATGCAGAAATTATAAAAAAGGTTTTGATAGGAGGACCAATGAGGCTGGACGTTATCTCGATTGTTGGAATGGCTGGAATAGGCAAAACAGCTCTGGCTAGAAAGATATACAATAGTCATTCTATTATTGATCGTTTTGAGGTTCGAGCTTGGTGTTATGTTTCAGAAGTATACTTAAGGAGAAAGTTGTCGATTGAGATTCTAAGACAAATAACAGGTGATCATCATAAGTATGTTGATGTGGATGATGCTGGAAACATATTGCGGAAGCTTCTATACGGAAAAAGATATCTCATTGTTGTAGACAACATATGGGAAGTC…	PSKLIDMENYEFSYPSMEEELVGFENHAEIIKKVLIGGPMRLDVISIVGMAGIGKTALARKIYNSHSIIDRFEVRAWCYVSEVYLRRKLSIEILRQITGDHHKYVDVDDAGNILRKLLYGKRYLIVVDNIWEVKAWDDLQTYFPDGNNGSRILVTTRDEDVAHYMKSSYEPYWLPFLTPEYKWKLLQKKVFQGENNSCPLELQNVGKLVAKQCEGLPSSIISIAGILSSKGREPSLWLEVARDLSSHAFETETSMKTTQSSYDLLPDHLKPCLLYMGLFPKGYEIPVSDLLKWWIAEEFVQDADALKLEKLSESCLSDLVGRGLVVVSKTRWNGDMKCCIVLDQVREFCLRKITEEKFMQLIAPYESFRGKSGVHERRLCMYAHDTITSGHFEESQEFI…
Solyc05g009760.1.1_Sme	NBS-LRR	E10	2090381	2092495	GAGAATTGTGAACTTAGTTATCCATCAATGAAGGATGAAGTAGTGGGGTTTGATGAGCATGCAGATATTATAACAGATTATTTGACGAGAAGAACAATGGAGTGGGACGTTATCTCCATTGTTGGAACGGCTGGAATAGGCAAAACACTTCTGGCTAGAAAGATATACGACAGTCTTCGTATTAAGTGTCATTTTGATGTTCGAGCTTGGTGTTCTGTTTCAGAAGTATATTCAAGGAGAGAGTTGACGATTGAGATTCTAAAACAAATCACAGGTGATTATCCTAAGTATGTTGATATGGATTATCCTAAGTATGTTGATATGGATTATCCTGAAGAAATATTGTGGAAGCTTCTATACGGAAAAAGATATCTCATTGTACTAGACAACGTATGGGAT…	ENCELSYPSMKDEVVGFDEHADIITDYLTRRTMEWDVISIVGTAGIGKTLLARKIYDSLRIKCHFDVRAWCSVSEVYSRRELTIEILKQITGDYPKYVDMDYPKYVDMDYPEEILWKLLYGKRYLIVLDNVWDEEAWDDLRRCFCECNNGSRILVTTRNEEVASYMKKISDPYCLPFLNAEKSWELLEKKVFQGENNSCPLELRNVGKLVAKQCKGLPSLIISIAGILSSIGREASLWLEVARDISSHAFEMETSMKSIQTSYSLLPDQLRPFLLYMGLFPKGYEIPVSDLLKWWIAEAFVQDADALKLEELSESCLSDLVGRGLVVVSKTRLNGAMKCCIVLDQVREFCLRKITEEKFMQRILGPFEYFQGKFRVHEQRLCMYVHDTLRSGHFEESHE…
Solyc05g042090.1.1-D4_Sme	NBS	E06	80551416	80552021	ATCAAGCTCATCAATGAAGACATCTCTAATTTACTTGAGAAGATTCCCAAGAACAAGAGCCTCATTGTTGTAAAAACTCCCAAGAAGCCAGTTGAAAGCAAGTCATTGACAAATGGTAAAATAATTGTTGGGTTTGAGGAGGAGATAAACATGATAATTAGAAAGCTCACTAGTGGGCCAGCATATCTAGATGTCATTTCGATCACTGGTATGCCGGGTTCAGGTAAAACTACTTTGGCTTACAAAGCATACAATGACAGGAGAGTTTCTAGTCATTTCGACCTCCGTGCCTGGTGCACAGTCGACCAAGAATATGATGAGAAGAAATTGTTGGATACAATTTTTAATCAAGTTAGTGACTCAGATTCAAAATTGTGTAAGAATATTGATGTTGCTGAT…	IKLINEDISNLLEKIPKNKSLIVVKTPKKPVESKSLTNGKIIVGFEEEINMIIRKLTSGPAYLDVISITGMPGSGKTTLAYKAYNDRRVSSHFDLRAWCTVDQEYDEKKLLDTIFNQVSDSDSKLCKNIDVADKVWKQLYGKRYLIVLDDVWDTTTWDELKRSLSAVEKGSRIILTTREKEVAVHGKLYIDPLNLRLLRSEE
Solyc05g047700.1.1_Sme	NBS	E05	5388805	5393606	ATGGAAAGAGGAAAAGAAAATGAAGAACAATCACAAGGGGAAGAAAACAAATCATTGGTGTCATCCATTGTTCTTCGCGAGGACATTGTCAATCTTCTAGATTTCGTAGAGAGGTTAAGTAATGGACCAGTTCAAATTTCTCCTCGCACGTATAACATTGAAGAACTGATATCGGAGCTGATGTTGGTGTCCGCATTTTTTCATCTTTGTTACTCTTTCTCTTCAGAAGGTTGTAATGATGAAATGTCTTGCATATCAAATGAGATTCATGATCTGGTTCAGTCACTTTTGCATCAGACTGGAGAGGACACGCTGGTTAATTTAAAGTATGACGATGTGTGTTGCCTCATGGAAAATATCAAAAGTTATTTTAGCTCGCATAGCTATGCTGAACCAAGT…	MERGKENEEQSQGEENKSLVSSIVLREDIVNLLDFVERLSNGPVQISPRTYNIEELISELMLVSAFFHLCYSFSSEGCNDEMSCISNEIHDLVQSLLHQTGEDTLVNLKYDDVCCLMENIKSYFSSHSYAEPSRVTMTEDHLVELLDAIFMFFRYLHKCCSELILPSMTRYELLQNVFANLRDFHRLNVNGSIDREAVEYVLPQLQLMAQRVVIPVELEVMHICSITLKASKSEEVGHFIKQLLEASPNILRESLIHLQEYMVNVITPSSSATNIHVMIEFLLIVLTDVPKDIVHHDKLFVLLARVVALTKEVFVLVRNLEENMNATSIAGLNLLETIEILKEDLKNVFLKARADSSELCFPMSEGSLFMNLLLRNLNDLLHSNAYTVALIKEEIRQVK…
Solyc05g047700.1.1-D2_Sme	NBS-LRR	E11	15778814	15788072	ATGGGAAGAGCAAAAGAAAATAAAGAACAATCACAAGGGGAAGAAAACAAATCATTGGTGTCATCCATTGTGCTTCTCGAGGACATTGCCCATCTGCTAGATTTCGTACGGACGTTAAGGAATGAACGTGCTCAACATCTGACAATTGAGCTGACGTTTGTGTCCGCATTTTGTCATCTTTATTACTCTTTCTTTCTGGAAGGTTGTAATGACGAAATGTCTCGCATATCAAATGAGATTCATCATCTGGTTCAGTCACTTTTGATTCGGAGTGGTGAACGCATTCTGGTTACTTTAAACTGTCGCGATGTTTCTTGCCGCATGGAAAATATCAAAAGTTATTTTTGCTCACATAGCTATGCTGAACCAAGTCGTGTGACCATGACCGAGGGTCATTTG…	MGRAKENKEQSQGEENKSLVSSIVLLEDIAHLLDFVRTLRNERAQHLTIELTFVSAFCHLYYSFFLEGCNDEMSRISNEIHHLVQSLLIRSGERILVTLNCRDVSCRMENIKSYFCSHSYAEPSRVTMTEGHLVELLDASLMFLHDLNTCCFDLILPSMTRYDLLQNVFGNLRDFHRLNVNGSVECETIESVLPQLQLMAQRIVIPVELEVMHICSTNLRASKSEEVGSFIKQLLEASPNILRESLIHLQEYMVNVVTPSSSVTNIHVIIDFLLIVLTDVPKDVIHHDKLFVLLARVQALTKEVFVLVRDLEENTNATSGAGLNLLETIEILKEDLKNVFLKARADSSQLWFPMCDGLLFMHLLLKHSNDLLDSNTYSVALIKEEIRQVKEDLELITSF…
Solyc05g053990.2.1-D4_Sme	NBS-LRR	E06	2514865	2517327	AAGCTAGCACATCTACTCTTGAAGATTGTTCCAATTGAACTGGAGGTTATGCACATATGTTATACAAATTTGAAAGCTTCAACTTCAGCAGAAGTTGGACGCTTCATTAAGCAGCTTCTAGAAACCTCTCCAGATATTCTTAGGGAATATCTAATTCATCTGCAATAGCACATGGTTACTGTTATTGCCGCTAGCACTCCAGGGGCTCGAAACATTCATGTCATGATGGAATTCCTATTAATTATTCTTACTGATATGCACGGGGACTTGTTTCATCATGACAAATTCTTTGATCTCCTGGCACGTGTTGGAGTACTCACAAGAGAGGTATTAGCTCTTGTTAGCGACATAGAAGAGAAATCAAGGAATAAAGAGAGTACCAATGAGACAAACTGTGCC…	KLAHLLLKIVPIELEVMHICYTNLKASTSAEVGRFIKQLLETSPDILREYLIHLQXHMVTVIAASTPGARNIHVMMEFLLIILTDMHGDLFHHDKFFDLLARVGVLTREVLALVSDIEEKSRNKESTNETNCATLDLQENIELLKKDLKHVYLKAPNSSQCFFPMSDGPLFMHLLHIHLNDLLDSNAYAVALIEDEIVVVKQDLEFIRSFFVNVERXLYKDLWARVLDVAYEAKDVIDSIIVRDNGLLHLIFSLPITVKKIKIIKEDVSNLHEKIPKNKSPIVVNTSKKTVESKSLTTGKITVGFEEETNWILKKLTSGPKDLDVISIIGMPGSGKTTLAYKIYNDKSVSSHFDLRAWCTVDQDNDVTKLLYTILNQVNDSDSRLSENVDVADTLRRRL…
Solyc05g054010.2.1-D4_Sme	NBS-LRR	E06	1180993	1184733	CTTCGCAAGGACGTCACCAATGTTCTCGATTTCATGGAGAGATTAAAGAATGAGGAAGATCAGAAAGCTGTTGAAAAATTGAAATTCAACCTGACATTTATTTGTACATATGTCCAGCTTCCTTATTCCGATTTGGAGCAGTTTGAAGATATAATGACTCTCAAAAGACAAGAGGTTGAGAATCTGCTTAAAACAATTTTGGAAGATGCTGACAATGACATCAGGTGTAAATACAACATGCATCATGTCCTTCCTAGCCTTTGCGATAATATGGATGACTGTATTAGCTCGCATTGTCATGCTAAATCAAATGCCACCATGATGGATGAGCAATTGCACTTCCTCCTCTTGAATCTCCATCATCTATCCAAGTATCAGGCTGAAAAGATGTTTCCATCA…	LRKDVTNVLDFMERLKNEEDQKAVEKLKFNLTFICTYVQLPYSDLEQFEDIMTLKRQEVENLLKTILEDADNDIRCKYNMHHVLPSLCDNMDDCISSHCHAKSNATMMDEQLHFLLLNLHHLSKYQAEKMFPSVTEYDILQTVCGHVKDFHGLIVNGFIKHEMVENVLPLFQLMAERVGHFLWEDQIHKVARLSKLAEDDQTDEEKDDQTDEDSQILKLAHLLLKIFPIELEAMHICYTNLKASTLTEVGHFIKQLLETSPDILRECLIHLQEHMVTVITASTPGARNIHVMMEFLLIILIDMPGDLIHHDKFFDLLARVGVLTREVLALVSNLEEKSRDIESTAETNSAALDLQENIELLKEDLKNVYLKAPNSCQCFFPMSDGPLFMHLLHIHLNDL…
Solyc06g008450.2.1_Sme	NBS-LRR	E03	3817604	3821338	GTGTCATTTTCTGCTCTTCGCAACGACATTGCCAATGTTCTCGATTTCATGGAGACATTAAAGAATGAGGAAGATCAAAAAGCAGTTGATGTGGATCTAATTGAAAAGCTGAAATTCAACCTGACATTTATTTGTACATATGTCCAGCTTTCTTATTCCGATCTGGAGGAATTTGAAGATATAATGTCTCGCAAAAGACAAGAGGTTGAGAATCTGCTTCGAGTAATTTTGGACGATGTTGACAACAATGTCAGGAGTAAATACAACATGCATCATGTTATTCCAAGCCTCGCTGATAATATGGATGACTGCATCAGCTTGCATCATCATTTTAAATCAAATGCCACCATGATGAATGAGCAATTGGACTTCCTCCTCTCGAATATCCATCATCTATCC…	VSFSALRNDIANVLDFMETLKNEEDQKAVDVDLIEKLKFNLTFICTYVQLSYSDLEEFEDIMSRKRQEVENLLRVILDDVDNNVRSKYNMHHVIPSLADNMDDCISLHHHFKSNATMMNEQLDFLLSNIHHLSKYRAEKLMFPLVTQYEILQNVCGNVMDFHGLIVNGCIKHEMVENVLPLFQQMAERVGHFLWEDQIDEDSQLFKLAHLLLKIFPIELEVMHICYTNLQASTSAEVGRFIKQLLETSPDILKECLIHLQEHMVTVFTTSTQGARNIHVMMEFLLIILTDVPGDLIHHDKFFDLLERVGVLSREVLTLVSDSEEKSRNKESTDETNCATLDLQEHIELLKEDLKHVYLKAPNSSQCCFPMSDGLLFMHLLHIHLNDLLDSNTYAVGLIK…
Solyc06g008450.2.1-D2_Sme	NBS-LRR	E01	29821830	29825560	GTGGCATTTTCTGCTCTTCTCAAGGATGTCGCCAACGTTGTCGATTTCATGGACAGATTGAAGAATGAGGAAGATCAAAGAGCTGTTGATGTGGATCTAATTGAAAAGCTGAAATTCAACCTGACATTTATTTGTACATATCTCCAGCTTTCTTATTCAGATCTGGAGCAATTTGAAGATGTAATGACTGGCAAAAGACAAGAGGTTTAGAATCTGCTTCGAACAATTTTGGAAGATGTTGACAACATCAGGGGTAAATACAACACACATCATGTCCTTCCTAGCCTCGTCGATAGTATGGATGACTGTATCAGCTCTCATCATCATGTTAAATCAAATGGCACCATGATGAATGAGCAATTGGACATCCTCATCTTGAATCTTCATCATCTATCCAAG…	VAFSALLKDVANVVDFMDRLKNEEDQRAVDVDLIEKLKFNLTFICTYLQLSYSDLEQFEDVMTGKRQEVXNLLRTILEDVDNIRGKYNTHHVLPSLVDSMDDCISSHHHVKSNGTMMNEQLDILILNLHHLSKYRAEKMTFSLVTQYEVLQNVCGNVKDFHGLTVNGCIKHEMVENVSPLFQLMAERVGHFLWEDQIDEDSRLFKLENLLLKIVPIELEVMHICYTNLKASTSAEVGRFIKQLLQTSPNTLRECLIHLQEHMVTVITASTPGARSIHVMMEFLLIILTDVPGDLIHHDKFFDLLARVGVLSRQILTLVSDLEEKSRNKESTDGTNCATLDLQENIELLKEDLKNIYLKAPNSSQCCFPMSDGPLFMHLLHIHLNDLLDSDAYSVALIKE…
Solyc06g008450.2.1-D3_Sme	NBS-LRR	E06	7926350	7930211	GTATCATTTTCTGCTCTTCACAAGGATGTTGCCAATGTTCTCAATTTCATGGAGGCATTAAAGAATGAGGAGGATCAAAAAGCTGTTGATGTGGATCTAATTGAAACGCTGAAATATAAGCTGACATTTATTTGTACATATGTCCAGCTTTCTAATTCTGCTTTGGAGTTTTTTGAAGTTACAATGACTCGCAAAAGACAAGAGGTTGAGAATCTGCTTCGATATATTTTGGACGATGTTGACAATGACGTCAGGTGTAAATACAACATGCATCATGTCTTTCCTAGCCTTGCCGATAATATGGATGAGTGTATCAGCTTGCATCATCATTCTAAATCAAATGCAACCGTGATGGATGAGCAATTGGACTTCCTCTTGTATCATCTGTGCAAGTATCGG…	VSFSALHKDVANVLNFMEALKNEEDQKAVDVDLIETLKYKLTFICTYVQLSNSALEFFEVTMTRKRQEVENLLRYILDDVDNDVRCKYNMHHVFPSLADNMDECISLHHHSKSNATVMDEQLDFLLYHLCKYRAEKRFPLVTQYEILRNVCGNMKDFHGLIVNGCIKHEMVENVLPLFQLMAERVGHFLWEDQIDEDARHSKLYEDDQTDEDSQLSELDEDDQTDEDSRLFKLAHLLLKIVPIELEVMHICYNSKGSASAEVGRFIKQLLETSPDTLRECLIHLQEHMVTVSTPSTPGARNIHVMLEFLLIILTDVPGDLIHHDKLFDLLAHVGVLSREVLTLVCGLEEKSVKKEIKNETTLVSDLEAKSRDKESTDETNCAALDLQENIERLKEDLKH…
Solyc06g008450.2.1-D4_Sme	NBS-LRR	E08	74781065	74784932	GTGTCATTCTCTGCTCTTCGCAAGGACGTCACCAATGTTCTCAATTTCATGGAGAGATCAAAGAATGAGGAAGATCAGAAAGCTGTTGAAAAATTGAAATTCAACCTGGCATTTATTTGTACATATCTCCAGCTTCATTATTTCGATTTGGAGCAGTTTGAAGATACAATGACTCTCAAAAGACAAGAGGTTGAGAATCTGCTTCGAATAATTTTGGAAGATGTTGACAATGACATCAGGTGTAAATACAACATGCATCATGTCCTTCCTAGCCTTGCCGATAATATGGATGACTGTATCAGCTCGCATTGTCATGCTAAATCAAATGCCACCACGATGGATGATCAATTGCACTTCCTCCTCTTGAATCTCCATCATCTGTCCAAGTATCGGGCTGAA…	VSFSALRKDVTNVLNFMERSKNEEDQKAVEKLKFNLAFICTYLQLHYFDLEQFEDTMTLKRQEVENLLRIILEDVDNDIRCKYNMHHVLPSLADNMDDCISSHCHAKSNATTMDDQLHFLLLNLHHLSKYRAEKMFPXVTEYEILQTVCGHVKDFHGLIVNGFIKHEMIENVLPLFQLMAERVGHFLWEDQTDEDSRLFKLAHLLLKIVPIELEVMHICYTNLKASTSAEVGRFIKQLLETSPDILREYLIHLQEHMVTVITASTPGARNIHVMMEFLLIILTDMPGDLIHHDKFFDLLAHVGVLTREVLALVSDIEEKSRNKESTNETNCATLDLQENIELLRKDLKHVYLKAPNSSQCFFPMSDGLLFMHLLHIHLNDLLDSNAYAVALITEEVVVV…
Solyc06g008790.2.1-D4_Sme	NBS-LRR	E08	74791298	74795116	GTGTCATTTTCTGCTCTTCGCAAGGACATTGTCAATGTTCTGGATTTGATGGACAGACTAAAGAATGAGGAAGATCAAATAGCTGTTGATGTGTATCTAATTAGAAAGCTGAAAGTCAAGCTGATATTTATTTGTACATATGTCCAGCTTTCTTATTCCGATTTGGAGCAGTTTGAAGATATAATGACTAGCAAAAAAAAAAACGAGGTTGAGAATCTGCTTCGACCAATTCTGGACGATGTTGACAACAACGTCAGTTGTAAATACAACATGCATGATGTCATATCTAGCCTTGTCGATGATATGGATGACTGTATCAGCTCCCAACGTCATGTTAAATCAAATGCCTCCATGATGGATGAGCAATTGGACTTCGACCTGTCGAATCTCCATCGTCTA…	VSFSALRKDIVNVLDLMDRLKNEEDQIAVDVYLIRKLKVKLIFICTYVQLSYSDLEQFEDIMTSKKKNEVENLLRPILDDVDNNVSCKYNMHDVISSLVDDMDDCISSQRHVKSNASMMDEQLDFDLSNLHRLSKYRAENMTSPLLETQYEILQNVCGNVKDFHGLILNGCIKHDMVENVLPQFQLMAERLAEDDQIDEGSQLSELDEDDQTDEHSRLFKLAHLFLKIVPIELEVMQICYTNLKASTSAEVGRFIKQLLETSPDILREFLIHLQEHMVTVITPSTPGARNIHVMVEFLLIILTDMPGDLIHHGKLFDLLARVGVLTGEVSTLIRGIEEKSMKNDSTNETNCATLDLQENIELLKKDLKHVYLKAPNSSQCFFPMSDGPLFMHLLHIHLN…
Solyc08g007630.1.1-D4_Sme	NBS-LRR	E11	21793165	21798895	ATGGAGATTGACTTAGCAGTTTGTGGTGCATTTCTCTCTTCAGCTTTGAATGTTCTCTTTGATAGGCTTGCTCCTCAGGGTGATCTGCTCAACATGTTTCAGAAGCGTATGAATGATGCTCGGGTCTTAAACAAGCTAAGAATGACTTTGCATGATTTTCAAGCTGTGCCGAGCGATGCAGAGAATCAATAGGGATCAAATCAATCTGTGAGCCAGTAGCTTAATGAACTTCGAGATGCTGTCGACTCTGTTGAAAACTTGATTGAACAAGTTGATTATGAGGCTTTGAGACTTAAAGTGGAAGGTCAGCATCAAAATCTTGCTGAAACAATCAATAACCAGCAAGTAAGTGATGATTTTTTTCTTAACATAAAGGATAAGTTGGAAGACACTATTGAA…	MEIDLAVCGAFLSSALNVLFDRLAPQGDLLNMFQKRMNDARVLNKLRMTLHDFQAVPSDAENQXGSNQSVSQXLNELRDAVDSVENLIEQVDYEALRLKVEGQHQNLAETINNQQVSDDFFLNIKDKLEDTIETLKDLQEQIGDLGLKVHFVSTKKETRTPSTSLVDDFDISGRQKEIEDLVGRLLSEDADGKNLAIVPIVGMGGLGKTTLAKAVYNNERVNKYFNLKAWYCVSEPYYAFRITKGLLQEIGAFDPKDDNNLNKLXVKLKERLKGKKFLVVLDDLWNENYHEXDNLRSLFVQGYIGSTIIVTTRKRSVTLMMGNEQISMDNMSIDVSWSLFKRHAFESMDPMANPGLEEVEKQIAAKCXGLPLSLKTLAGMLCSKLEVEEWKPVLRSQIW…
Solyc08g007630.1.1-D5_Sme	NBS-LRR	E10	15297134	15301041	ATGGAGGTTGGCTCAGCAGTTGGTAGTGCATTTCTCTCTTTAGCTTTGAATGTTCTCTTTAATAGGCTTGCTCCTCAGGGTGATCAGCTCAACATGTTGAAGAAGTGTAAGGATGATGTCCGGATCTTGAAGAAGCTGGGGATGACTTTGCTTGGTCTTCAACTACTGACTGATGCAGAGAATATGCAGCCATCAAATAGATCTGTGAGCCAGTGGCTTAATGAGCTTCGAGATGTTGACTCTGTTGAAAACTTGATTGAAGAAGTTAATTATGAAGCTTTGAGGCTTAAGGTGGAAGGTCAACATCAAAATCTTCCAGAAACAACCAGCAACCAGCAAGTAAGTGATGGTTTTTTTCTTAACATAAAGGACAAGTTGGAAGACACTATTGAAAAATTG…	MEVGSAVGSAFLSLALNVLFNRLAPQGDQLNMLKKCKDDVRILKKLGMTLLGLQLLTDAENMQPSNRSVSQWLNELRDVDSVENLIEEVNYEALRLKVEGQHQNLPETTSNQQVSDGFFLNIKDKLEDTIEKLKDLQEQIGGLGLKEHFVSTKQETRISSTSLVDDSDIFSRQKXMENLLDRLLSEDANGKNLVPIVGMGGLGKTTLAKAVYNNERVKKHLLKAWFCVSEHDTFRITKGLLHDIGSYDSKDDNNLNQLQVKLKSLKGKKFLVVLDDVWNENYNXWDNLRNLFLQRDKESKIIAMTRKGSVTLTMANEQISMDNLSTDVSWSFFKRHAFENKDPMGYPELEEARKQIAAKCKGLPLALKMLAGMLRYESDVEEWKCILRSELWKLSDNDI…
Solyc08g074250.1.1-D2_Sme	NBS-LRR	E10	72160637	72163270	ATGGCAGCTTATAGTGCTGTAATTTCTCTTCTTCAAACACTTGATCAACGAAATCCAGAACTCTTTCATGGTCAAACTGCTGAAATGCTCGATTTTCTTCGTGTTACAGTTGAATATTTTCGAAAAGTTCTTGAAGAAACTAGCAATAAGAGTAGGTTTGACCCTGAAAAAATCAAATCTTTGGAGGAAAAAATAAGAATTGCTGCTCATTCCGCGGAAGATTTTGTTGACCTGAAGATTTTTCAGATCATCAAAGACACAAGCTCAATGAAAAAGCCAATACAACACGAGGATTTGCTACCGGTTGTTGAAAAAATCAATACAACGAAGAAAGAGGTGATGGAGATTGTTTCTGAATTTAGCACAAGAAGTAATGATATTACTGATGATGATGAAATT…	MAAYSAVISLLQTLDQRNPELFHGQTAEMLDFLRVTVEYFRKVLEETSNKSRFDPEKIKSLEEKIRIAAHSAEDFVDLKIFQIIKDTSSMKKPIQHEDLLPVVEKINTTKKEVMEIVSEFSTRSNDITDDDEIVELSGSNPMLKNLEELIVRGLDDALELIVERLRGGESDLETVTISGMGGIGKTTLARKTHDHLQIRYHFDLRVWVTISQEYRSRNVLLDALHCISKQRDSFIGKDYDKKDINELADLVQKKLKGRRYLVVIDDIWSTDVWDEIRPIFPDCNNRSRILLTTRDTEVAMYVDSNSPHHMTLLNLDNSWKLLCDKVFGPEHDHPPELEEIGKEIVRKCQGLPLTISVIGGYLSKTAMTLESWKYVAQTLSEIIASHPDKCLGVLGLSYH…
Solyc08g074250.1.1-D3_Sme	NBS	E11	99362430	99365051	ATGGCAGCTTATACCGTTGTGATTTCTCTTCTTCAAACTCTTCAACTCTTTGATGTTCAAAATTCCCAACCATTCGATTCTCTTTATGCTACTGCTCAATATTTTCAACATGCCCTTGAAAGTAATAGTGGATTTGATTCTGAAAAGATCAAATCGTTGGAGGAAAAAATTAGAGATGCTGCTACTGAGGCAGAGGATGTTGTTGAACTGAAAATTTCTCAATTCATCAAAGCCTCGGGGTGGAGATTTGGAACTTTCCAGTTCCAACACCAGGATTTGCTACCAGTTGTTGAAAAAATGGATAAAATAAAGAATCAAGTGATGGAGATTGTTTCACATGATGCTCATGATCAAGTTCTTGAATTATCTCGGGATTCCTCGATTGGCACCACTTCTGCA…	MAAYTVVISLLQTLQLFDVQNSQPFDSLYATAQYFQHALESNSGFDSEKIKSLEEKIRDAATEAEDVVELKISQFIKASGWRFGTFQFQHQDLLPVVEKMDKIKNQVMEIVSHDAHDQVLELSRDSSIGTTSASYPTLEDDIVRGLDDDLEIIVERLKGFPRDLDVVTISGMGGIGKTTLARKAYHHQRIRYHFDVLAWVTISQEFRFRNVLLELLHCISKKTDTVNSTDYDKMDESELAEVVQKSLNYDEIELADVVQKSLKGRRYLVVVDDIWSTDVWDGIRGIFPDYNNGSRILLTTRENKVAMYANACSPHEMSPLSLENGWRLLCDIVFGPKHEHPPELEEIEKKIVEKCQGLPLTISVIAGHLSKVAKTLQGWKDVARNLTEIIASHPNKCLG…
Solyc09g092410.2.1-D6_Sme	TIR-NBS	E06	79072407	79081605	TTGAGCTTTAGAGGTGAAGATACCCGCAACAATTTTGTTTCCCATCTCCACAAACGCTTGGAAGAGATAGGATTCAACGTATTCAAAGACGATGAGAAGCTTGAAAGAGGAAGACGCATTTCTGCAGAACTATTGAAAGCCATCGAAGAATCCAGAATTGCAATTATCGTCTTCTCTGAGAACTATGCTTCGTCCAAATGGTGCTTGGAGGAACTCACCAAAATTATGGAGTGTGCTGAAAAGAAGGGACAGGAAGTGATCCCAATATTCCACAATGTCGACCCATCAGATGTACGCTGGCAAAGCAATAGCGTTGCGTTAGCACTGGCCAAACTCGAGACAGATCTGAATTGCAGTGATTTGGGGAAGGTGCAAAGGTGGAAAGATGCTCTCTGTAAA…	LSFRGEDTRNNFVSHLHKRLEEIGFNVFKDDEKLERGRRISAELLKAIEESRIAIIVFSENYASSKWCLEELTKIMECAEKKGQEVIPIFHNVDPSDVRWQSNSVALALAKLETDLNCSDLGKVQRWKDALCKAANIAGRDVGKTANRNEAECIDQIINKKFQNLHHTVSANEKYLVGIESRTGGVESLLKVGLGGVRFVGIRGMGGVGKTTVARKIFDNISNQFQGSCFLANVREDSKKHGMKHLQMTLLSXILNEKSMNLASFYEGADMIKRMLCRRKVLIIFDDVDDDHQLEYLVGKHDWFGDGSXIITTTRNADLLRCHDALYSVPELAKCEALEIFSWYAFRNRTPDKEFFKFSKSVVDYAKGLPLALMVLGSFLFKRGISDWRSALDRLKDTG…
Solyc09g098210.1.1-D2_Sme	NBS-LRR	E10	6485394	6487297	AAAGTCAAAGACGATGAGGACGATGTTGGTGCTGTGTTGAAGAAGGCACTATATAGCAAGAGATATCTCATTGTTTTAGATGATATGTGGAAGTATGAGGCATGGGAAGATTTGGAATCATGCTTCCCTTGTGAGGAAAAAGGAAGTAGAATTATGGTAACAACTCGCGTTCAAGAAGTTGCTGAGCTGATCAGTGATCCTTATCCTCTTCGATTCCTAACTGATAAAGAGGGTTGGGAATTATTGCAAAAGAAAGTATTTAAACGCGAGAGTGTTCCCTTGGATCTACAAGAAGCAGGATTTGAAGTTGCTCGAAACTGTAAAGGACTGCCTCTTATGATTGTGTTGACTGCTGGTATTATTGCACAAAAGGAAAGGTGAGTCTCCATGTGGAAAGAG…	KVKDDEDDVGAVLKKALYSKRYLIVLDDMWKYEAWEDLESCFPCEEKGSRIMVTTRVQEVAELISDPYPLRFLTDKEGWELLQKKVFKRESVPLDLQEAGFEVARNCKGLPLMIVLTAGIIAQKERXVSMWKEFAKGLSSLGREEQAMEAVQSSYDYLXDHLKQCLLYIRYFPEDYNIPVSDLLKLWIAEEFVANEESSEACLKDLINRSLLIVSKRRSNGDITYCMVHDLIREFCLSRLEKEDFIQHVVPYCQPSYPKDPRLCMYIHDKLVNQLELHRFSPVEISMVDSEEKKTLEFIAHPLFYSSKCMDLFSLLINLRLIRVLDLLDINSENISGHWKMKKLRHVDISEFSFIWEDNEVDESLQHVLDNLKTFSKCRVSVADMNRKFWWRFPNLEEL…
Solyc10g085780.1.1_Sme	NBS	E10	77474647	77474997	AGAGACAAAGATGTCGCTGAGATAAAGGAGAAGATTTTGAACATGAGAGAGGAGGATGTTGTTCTGTGCACCATTCCCATAGTGGGTATGGGAGGTTTAGGGAAAACTACTGTTGCCAAGACAATTTTCAATGATGAGGAGATCAAGGAATACTTTGAAAAGCGAATTTGGTTGTGTCTACCTAAAATGTCAGAAACAAAGAGCTTTCTTGAACAAATCCTCGAATCATTGACAGGAGGGGAAGTTAAGGTTCCAAGGAGAGATATAATAGTCAAGCAGCTACAAGATCAATTCGGAGGAAAAAACTATTTGCTAGTCTTAGACGATTTGTGGTGTGTTGATGACTCTATG	RDKDVAEIKEKILNMREEDVVLCTIPIVGMGGLGKTTVAKTIFNDEEIKEYFEKRIWLCLPKMSETKSFLEQILESLTGGEVKVPRRDIIVKQLQDQFGGKNYLLVLDDLWCVDDSM
Solyc11g006530.1.1_Sme	NBS	E11	6165167	6167808	ATGGCTTACGCTGCTCTTTCTTCACTTATGTACACATTGGAACAACTCTTGAAACCCAATCATTCTTTGATTTGTCGAAGCTGTACACAACAACATGTTCAATCTATCCATCAAAATCTGACCGATCTGCAACTTTTCCTTGAGGATACTGCTACCAACGATATTCAAACTCTTAAGGTTATAGAAAAGAGGATCAGAGATGTAGTATATAGAGCAGAAGATAAAGTTGATTCAACTCTAAGTAGGATTATTCTAGCAGATGGCGAAGACAAGCGACAAAAGGCTTGTAGATCCTTTTATGAAGAATTGTTGCAAGTGGAAGAACAAGTTCATTTTCTCAACAAAGAGGTGATGCTGATCGAGTTTAACAAGCATGGAAGCAGATCGGCAGAATTAGCA…	MAYAALSSLMYTLEQLLKPNHSLICRSCTQQHVQSIHQNLTDLQLFLEDTATNDIQTLKVIEKRIRDVVYRAEDKVDSTLSRIILADGEDKRQKACRSFYEELLQVEEQVHFLNKEVMLIEFNKHGSRSAELATPSLSSQDKSTIVGMEDEFNTILDCLTSQTEELTVIPIFGMGGIGKTTLVKKVYDDSYIRSRFDKHAWVIISEEYNERQMLLEIVSSITTGSNQEMSDDQLMEMSDDQLMETVYRGLKGRRFLIVIDDIWSTEAWDQMQRIFPNDDNKSRILLTTRLKYVADYVSCPGFPPHCKSFLRLEDSWNLFTEKVFKKDPCPPHLEETGKHIVQQCQGLPLSIVVVAGVVGKMDPTYDSWRKVEENLNLFFGTVSEQCQSILSLSYRYLPQ…
Solyc11g006630.1.1_Sme	NBS	E11	6489968	6492590	ATGGCTTATGCTGCTCTTAATTCACTTATGTATACATTGGAACAACTCTTGAAACCCAATCAATCTTTGATTTGTCGAAGCTGTATACAAGAGCATGTTCAATCTCTCTGTCAGAATCTTTCTCATCTGCAACTTTTCCTTGAGGATACTACTACCAAGGATATTCAAACTCTTAAGGTTATAGAAAAGAGGATCAGAAATGTAGTATACAGAGCAGAAGATAAAGTTGATTCAGCTCTAAGAAGGATTATTCTAGCAGATGGCGAAGACAAGCGACAAAAGGCTTGTACATCCTTTTATGAAGAATTGTTGCAAGTGGAAGAACAAGTTCATTTTCTCAACAAAGAGGTGATGCTGATCGAGTTTAACAAGCATGGAAGCAGATCTGCAGAATTAGCA…	MAYAALNSLMYTLEQLLKPNQSLICRSCIQEHVQSLCQNLSHLQLFLEDTTTKDIQTLKVIEKRIRNVVYRAEDKVDSALRRIILADGEDKRQKACTSFYEELLQVEEQVHFLNKEVMLIEFNKHGSRSAELATPSLSSQDKSTIVGIKDDFNIILDRLTAQTDELTVIPIFGMGGIGKTTLARKVYDDSYIHSRFDKHAWVTISEEYNERQMLLEIVSSIITGSNQEMSDDQQMEMSDDQLMETVYRGLKGRRFLIVIDDIWSTEAWDQMQRIFPNDDNKSSNLLTTTKYIADYVSCPGFSPHCKSFLSLDDSWNLFIKRVFKKDPCPPHLEETGKHIVKQCQGLPLSVVVVAGLVGKMEPTHDNWKMVEENLKSLFGTVSEQCQSILSLSYNYLPQY…
Solyc11g011090.1.1_Sme	TIR-NBS-LRR-TIR-NBS-LRR	E11	1110698	1132472	TGGAAGTACGATGTCTTTCTAAGCTTTAGAGGTGAGGACACTCGTAAAACATTTATGGGTCACTAGTATGAAGTTTTGAAAAATAGGGGAATATACACTTGTCAAGATGATAAAAGGCTAGAGCATGGTGATTCCATCTCAGAAGAACTCCTGAAAGCTATAGAAGAGTCTCAAGTTGCCCTTATCATTTTCTCAAAGAATTATGCTACATCGAGTTGGTGCTTGAATGAACTAGCGAAGATCATGGAATGCAAGGAGAAAAATGGACAAACAGTCATACCGATCTTCTATGACGTTGATCCATCACATGTTCGATACCAAACTCAGAGCTTTGAAGAAGCATTTGTCAAACATGAATTGAGGTCTAAGGATGACGTCGAGGGGATGCAGAAGGTGCAA…	WKYDVFLSFRGEDTRKTFMGHXYEVLKNRGIYTCQDDKRLEHGDSISEELLKAIEESQVALIIFSKNYATSSWCLNELAKIMECKEKNGQTVIPIFYDVDPSHVRYQTQSFEEAFVKHELRSKDDVEGMQKVQAWRTALTAAANLKGCDVRDGIESYCIEDIVDQVSSKLCKASVSFLPNVVGINTHLEKVNSLLEMEVNDVRIVGIWGMGGVGKTTIARTIFDTLSPQFDGACFLADIKENKGGLHSLQNILLSELWRKKDDYVHNKEDGKHMIARRLRFKKVLIVLDDIDHRDHLDYLAGDLCWFDKGSRIIATTRDKHLIGKNDVIYEVTPLLKHEAIKLFHQYAFKEEIPGECFKKLSLEVIDHAKGLPLALKVWGSFLHKRDIIEWRSAIEQMK…
Solyc11g011350.1.1_Sme	TIR-NBS-LRR	E11	90136	98099	ACTTGTCTTCTCTTTTTTCCAGATCAAAGTTTATCCATGGCATCTTCTTCTTCTTCTTCTGTGAGTGATTCACAATTATGTCCTCGATGGAAGTACGACGTCTTTCTAAGCTTTAGAGGTGAGGACACTCGTGAAACATTTACGAGTCACTTGTATGAAGGTTTGAAAAATAGGGGAATATACACCTTTCAAGATGATAAAAGGCTAGAGCAAGGTGATTCCATTTCTAAAGAACTCATGAAAGCTATTGAAGAGTCTCAAGTTGCACTCCTCGTTTTTTCAAAGAACTATGCTACATCGAGTTGGTGCTTGAGTGAACTAGTTAAGATTATGGAATGTAAAGAGAAAAATCGACAAACAGTCATACCAATTTTCTATCACGTGGATCCATCACATGTG…	TCLLFFPDQSLSMASSSSSSVSDSQLCPRWKYDVFLSFRGEDTRETFTSHLYEGLKNRGIYTFQDDKRLEQGDSISKELMKAIEESQVALLVFSKNYATSSWCLSELVKIMECKEKNRQTVIPIFYHVDPSHVRYQSKSFAEAFTKHELRFKNDIEGMQKVQGWRTALTTAANLKGCDIRDGIESDCIQDIVDQVSSKLCNASVSFLPNVVGINTHLEKVNSLLEMEVNDVRIVGIXGMGGVGKTTIARAIFDTLSPLFDGACFLADIKEIKGGLHSLQNILLSELLRKKNDYVHNKEDGKHMIARRLRFKKVLIVLDDIDHRDHLDYLAGDLCWFDKGSRIIATTRDKHLIGKNDVIYEVNPLLKHDAIKLFHQYAFKEEVPGECFKKLSLEVIDHAK…
Solyc11g062150.1.1-D3_Sme	TIR-NBS	E01	88289652	88291869	TACGATGTCTTTTTGAGTTTTAGAGGTGAAGATAAATGTAGAAACATTGTGAGTCATCTCTATAATGCTCTGTAACAAAGAAGGATCCACATTTTTAAAGATGATGAGCGACTAGAAATGAGAAAACAAATTTCTGATGAACTTTTGAAAGCCATAGCAGAAGCTAGATTCTCTATTGTAATATTTTCTAAAAGCTATGCATCATCAAGATGGTGCTTAGAGGATCTTCCACACATCATAAAGTGTAAAAATGAATTAGGGCAGATTATGATTCCAGTCTTCTATGATGTGAGTCCATCAGATTACAAAGATGATATGGAGAAGGTTCAAAGATGGAGGGATAAATTTGTGGAGGCAGGGAATATATCAGACTATCATTTGCCAAATCTCAAACTAACA…	YDVFLSFRGEDKCRNIVSHLYNALXQRRIHIFKDDERLEMRKQISDELLKAIAEARFSIVIFSKSYASSRWCLEDLPHIIKCKNELGQIMIPVFYDVSPSDYKDDMEKVQRWRDKFVEAGNISDYHLPNLKLTWLQKIVICKLMGERMTLTSAYKGITILKNMLGWKKVLLFLDDVNHHEQLESLVGRPEWFRMGSRIILMARDKYLLISHARDNVYEVQLLSEDEALKLFSKHVFKEKSPKEDFMELSTQVVKHVGGLPLALKVLGSSFYGRDKKHRRHMNDRLKRIPRNDILGKLRFIFDDLDKYEKELFLDIVFLDIAFLAKHNFCYCLELILTDASRGFLIDYLIEKSLLSMNRYNDIVMHNMIRGIGENVILEEYINRIWLPEEVCDLFKGKLI…
Solyc11g064770.1.1_Sme	NBS-LRR	E12	70458133	70461327	ATGGAGATTGGCTTAGCAGTTGGTGGCGCATTTCTCTCTTCAGCTTTGAATGTTCTTTTTGATAGACTTGCTCCAAAGGGTGATCTGCTCAACATGTTTCAGAAGCGTAAGGATGATGCTCGCCTCTTAAAGAAGCTGAGAATGACTTTGCTTGGTTTTCAAGCTGTGCTGACTGATGCAGAGAATAAGCAGGCATCAAATCAATCTGTGAGCCAGTGGCTTAATGAGCTTCGAGATGCTGTCGACTCTGCTGAAAACTTGATTGAAGAAGTCAATTATGAAGCTTTGAGGCTTAAGGTGGAAGGCAAGAAAAAAAATCTTGCAGAAACAACCAGCAACCAGCAAGAACATTTTGTTCCGACTAAACAAGAACCTAGAACACCTTCAACTTCTTTGGTT…	MEIGLAVGGAFLSSALNVLFDRLAPKGDLLNMFQKRKDDARLLKKLRMTLLGFQAVLTDAENKQASNQSVSQWLNELRDAVDSAENLIEEVNYEALRLKVEGKKKNLAETTSNQQEHFVPTKQEPRTPSTSLVEDSDIVGRQNEIKDLIDRLLSEDANGKNLAVVPIVGKGGLGFLQEIGTFDYKDDNNLNQLQAKLKESLKGKKFLLVLDDIWNDNYNEWDDLRNLFVQGAIGSKIIVTTRKESVALMMGNDQISIDNLSIEVSWSLFKRHAFENMDPMEHPELEDVGKQIAAKCKGLPLALKTLAGMLRSKSEAEEWKLVLRSQIWELPHNGILPALMLSYNDLPPDLKRCFAFCAIYPKDYQFCKDQVIYLWIANGLVKQFHSGNQYFMELISRSL…
Solyc11g068360.1.1_Sme	NBS-LRR	E12	69097617	69101249	ATGGAGATTGGCTTAGCTGTTGGTGGAGCATTTCTCTCTTCAGCTTTCAATGTTCTCTTTGAAAGGCTTGCTCCTCAAGGTGATCTACTCAACATGTTTCGGAAGCGTAAGAATGATGTTCAGCTCTTAAACAAGCTGAAATTGACTTTGCTTGGTCTTCAAGCTGTGCTAAGTGATGCAGAGAATAAGCAGGCATCAAATCAATCTGTTAGCCAGTGGCTTAATGAGCTTCGAGATGCTGTCGACTCTGCTGAAAACTTGATTGAAGAAGTCAATTATGATGCTTTGAGGCTTAAGGTGGAAGGTAATCATCAAAATCTTGTAGAAACACTATTGAAACGTTGTAGGATTTGCAACCTGTGCATGGGCGGTGATTTTTTTCATACCATAAAGGACAAG…	MEIGLAVGGAFLSSAFNVLFERLAPQGDLLNMFRKRKNDVQLLNKLKLTLLGLQAVLSDAENKQASNQSVSQWLNELRDAVDSAENLIEEVNYDALRLKVEGNHQNLVETLLKRCRICNLCMGGDFFHTIKDKFGETIQTLENLQKQIGDLGLKEHFVSIKQENRTPSTSLIDDSDIFGRQKEIEDLIDCLLSEDATGKNLGVVPIVGMGGVGKTTLAKAIYNDERVKNHFPLKAWYCVSEAYDALRITKGLLQEIGSYDSKDDNNLNQLQVKLKESLKGKKFLVVLDDVWNDNYSEWDDLRNLFVQGDTGSKIIVTTRKESVAKMMCVEMMGRWAITVGTLSSDDSWALFKRHSLENRDSEEHPELEEVGKQIANKCKGLPLALKALAGVLRCKSEVE…
Solyc11g069620.1.1_Sme	NBS-LRR	E12	70307169	70310960	ATGGAGATTGGCTTAGCAGTTGGTGGCGCATTTCTCTCTTCAGCTTTGAATGTTCTTTTTGATAGACTTGCTCCAAAGGGTGATCTGCTCAACATGTTTCAGAAGCGTAAGGATGATGCTCGGCTCTTAAAGAAGCTGAGAATGACTTTGCTTGGTTTTCAAGCTGTGCTGACTGAGGCAGAGAATAAGCAGGCATCAAATCAATCTGTGAGCCAGTGGCTTAATGAGCTTCGAGATGCTGTCGACTCTGCTGAAAACTTGATTGAAGAAGTCAATTATGAAGCTTTGAGGCTTAAGGTGGAAGGCAAGAAAAAAAATCTTGCAGAAACAACCAGCAACCAGCAAGTAAGTGATGATTGTTTTCATAACATAAAGGACAAGTTGGAAGAAACCATTGAA…	MEIGLAVGGAFLSSALNVLFDRLAPKGDLLNMFQKRKDDARLLKKLRMTLLGFQAVLTEAENKQASNQSVSQWLNELRDAVDSAENLIEEVNYEALRLKVEGKKKNLAETTSNQQVSDDCFHNIKDKLEETIETLEVLEKQIGHLGLNGHFVPTKQEPRTPSTSLVEDSDIVGRQNEIKDLIDRLLSEDANGKNLAVVPIVGMAGLGKTTLAKAVYKDERVKNHFPLKAWYCVSEAYDPFRITKGLLQEIGAFDPKDDNNLNQLQVRLKETLKGKKFLVVLDDVWNDKPSDWWDGLRNPFVQGDMGSKIIVTTRNESVAKMMCGDDSWGLFKIGTLSRDESWDLFKLHSLKNRDTDEQLELEEVGKEIAGKCKGLPLALKALAGVLRGKSEVEEWRNIS…
Solyc12g009450.1.1_Sme	NBS	E12	2836410	2839088	ATGGCTTATGCTAGTGTTGCTTCTCTTATGAGAACAATGGGATCAGTCCTGACACTGGAGTCGCCAATGGGATATCTAGTTGGTGACCACAGAGAAGAATTTGTTGCTTTTCAGGAAAAAGTGAGCTTCTTGGAAGCATTTCTCAAGAACTTTGAGAAAAATAACAATTCTGGGAAAATGACAGACATGGAAGCACAGATAAAAGAACTTGCAACTGTTGTTGAAAACAAAATTCAACTGAAACTAACACAAATCCACTTTTTAAAAAATGATGAAATGAACAGAGAAACGATACGTGAGCGCCTTTGTGATAGCTTAAAACAAGTGGCAGAGGAGTTTGATAATGTACAAAAAGAGTCACCAAAGTTTCAAGATAAAGGCAAACATGCACCAAAGGAA…	MAYASVASLMRTMGSVLTLESPMGYLVGDHREEFVAFQEKVSFLEAFLKNFEKNNNSGKMTDMEAQIKELATVVENKIQLKLTQIHFLKNDEMNRETIRERLCDSLKQVAEEFDNVQKESPKFQDKGKHAPKESLVQDSSSGIHNLSMVGRDDQRERMLVELTRLSGSSAHELKVIPIVGMGGIGKTTLAKEVYNVASIQFHFDVRAWTTISQQHNVKEILLSLLRSTKGATFDMDDEAELADMLQKSLKGKRYLIVLDDMWKSEAWDDLRLCFPSENNGSRILLTTHNTEVASSAGTENLSMQMGLMDLDESWNLFESIARADEALPSEFETIGKQIVDQCHGLPLTIVVVAGLLKSKRTIEYWENVAKDVKSITNDPDKQCLDVLGLSYNHLTSDLK…
Solyc12g097020.1.1_Sme	TIR-NBS	E05	78962464	78963673	ATGTCTCAAGCTTCTTCTTCCAAAATTTGCAAGTACGATGTCTTTTTGAGTTTTAGAGGTGAAGATACACGTAAAAATATTGTGAGTCATCTCTATAATTCTCTGCAACAAAGAGGAATCCACACTTTTAAAGATGATGAGCGGCTAGAAACGGGAAAACCAATTTCGAATGAACTTTTGAAAGCCATAGAAGAAGCCAAATTTGCGGTCATAATATTTTCAAAAAGTTATGCATCATCAAGATGGTGTTTAGAGGAGCTTGCACACATCATAAAGTGTAAAAATGAATTGGGGCAGATTTTGATTCCAGTCTTCTATGATGTGAGTCCATCAGATGTGCGCCATCAAAATCCCCCTTTCGCTGATTCGTTTTCCCAACATGAGGAAAAATACAAAGAT…	MSQASSSKICKYDVFLSFRGEDTRKNIVSHLYNSLQQRGIHTFKDDERLETGKPISNELLKAIEEAKFAVIIFSKSYASSRWCLEELAHIIKCKNELGQILIPVFYDVSPSDVRHQNPPFADSFSQHEEKYKDDIEKVQRWRGAFVEAGKLSGYHLLNFKDEAACIKKLVDDIFPKSLQIISPLPERLVGMESQVEEVASLLDLESNDVRSIGIWGMGGIGKTEIANVIHQRYRHRFEADCFLGDVGKLHQKNGLTWLQEVVIWKLVGERMTLTSEYEGMNILKNRLRWKKVLLILDDVNHREQLESLVGGLELFGMGSRIILTAKDKHL
XP_011070168.1-D4_Sme	NBS	E12	68591820	68592134	AAGATCATTATGACAACACGTAAAGAGAGTGTTGCCTTGGTGATGGGAAATGAGCAAATTAGAATGGACAGCTTATCTACAGAAGTCTCTTGGTCTTTGTTCAAAAGACATGCATTTGAAAACTTGGATCCTACGGGACATCCAGAACTTGAAGAAGTCGGAAAACAAATTGCAGCTAAGTGCAAAGGACTGTCATTAGCTTTGAAGACGCTTGCTGGCATGTTGCGCTCAAAATCAGAGGTTGAAGAGTGGAAACATATTTTGAGAAGTGAAATATGGGAGTTTCCAGACAATGACATATTACCAGCGTTGACA	KIIMTTRKESVALVMGNEQIRMDSLSTEVSWSLFKRHAFENLDPTGHPELEEVGKQIAAKCKGLSLALKTLAGMLRSKSEVEEWKHILRSEIWEFPDNDILPALT
XP_011071868.1-D9_Sme	NBS-LRR	E06	1543362	1545569	GTGGGTTTTGAGGAGGAGACAAACTGGATACTTAAAAAGCTCACTAGTGGACCAAAAGATCTAGATGTTATTTCGATCACTGGTATGCCGGGTTCTGGTAAAACTACTTTGGCGTACAAAGTATACAATGATAAGTCAGTTTCAGGTCATTTCGACCTTCGTGCATGGTGCACAGTCGACCAAGATAATGATGTGATGAAATTGTTGTATACAATTCTTAATCAAGTTAATGACTCGGATTCAAGATTGAGTGAGAATATTGATGTTGCGGATAAGCTACGGAGACGACTGCATGGAAAGAGGTTTCTTATTGTCTTAGATGACGTGTGGGATACTACTACCTGGGATGAGTTAATAAGACCTTTTCCAAAAGTTGCGAAAGGAAGTAGAATTATTTTG…	VGFEEETNWILKKLTSGPKDLDVISITGMPGSGKTTLAYKVYNDKSVSGHFDLRAWCTVDQDNDVMKLLYTILNQVNDSDSRLSENIDVADKLRRRLHGKRFLIVLDDVWDTTTWDELIRPFPKVAKGSRIILTTREMKVALNGKHNTDPLNLRLLRLEESWELLEKRAFGNESCPDDLLNVGKEIAENCKGLPLVADLIAGVIAGREKKKEVWLEVRNNLNSFILDSEVEVTKVIELSYEHLPVQVKPCLLCFAIYPKDYALATILLTEILCTEGLVEQTEMKSGEEVMKVYLDILVSSSLVILFNGIGVDPTVQLHDLVHDFCLFKATKEKIFDDISSSVPSSSSDLMPRILTINSSSEYFELNNFVLFDSNKTRHSGKHLYSLRMQDKPDDRLSDA…
XP_011072635.1-D6_Sme	NBS	E11	6287210	6287623	TCTTCAATTACTACGGGAAGCAATCAAGAAATGCGTAATGATGAACTAATGGAGATTGTGTATAGAGGTCTTAAGGGTAGGAGATTTCTAATTGTCATAGATGATATTTGGAGTACTGAGGCTTGGGACCAAATGCAAAGAATATTCCCAAATGATGACAATAAAAGCCGAATTTTATTAACCACTCGGCTCAAGTATGTTGCTGATTATGCCAGTTGTCCTGGTTTTCCACCTCATTGTAAGTCCTTTCTGCGTCTTGAGGATAGTTGGAATCTATTCACCGAAAAAGTATTTAAAAAAGATCCCTGTCCTCCTCACCTAGTAGAAACAGGGAAGCATATTGTACAACAATGTCAAGGATTACCTCTCTCGATTGTTGTCATTGCTGGAGTTGTTGGA…	SSITTGSNQEMRNDELMEIVYRGLKGRRFLIVIDDIWSTEAWDQMQRIFPNDDNKSRILLTTRLKYVADYASCPGFPPHCKSFLRLEDSWNLFTEKVFKKDPCPPHLVETGKHIVQQCQGLPLSIVVIAGVVGKMDPT
XP_011075746.1-D5_Sme	NBS-LRR	E11	99379758	99381947	GATATTGTGAGAGGACTTGATGATGACTTGGAGATCATAGTTGAACGATTGAAAGGATGCCCACGGGATCTAGACGTTGTCACGATATCAGGTATGGGTGGCATTGGTAAAACAACACTTGCTAGAAAAGCTTATCATCATCAGAGAATCAGGTATCACTTTGACATTCTTGCTTGGGTTACAATATATCAAGAATTTCGATTTAGAAATGTACTGTTAGAAGCTTTACATTGCATTTCAAAGAAAACAGATATTGTGAACTCAGAAGATTATGATAAGATGGATGAGAGTGAGTTAGCCGACGTGGTGCAAAAGAGCCTAAAGGGTCGAAGATACCTTGTTGTTGTTGATGACATTTGGAGTAGGGATGTTTGGGATGGCATAAGAGGAATATTTCCT…	DIVRGLDDDLEIIVERLKGCPRDLDVVTISGMGGIGKTTLARKAYHHQRIRYHFDILAWVTIYQEFRFRNVLLEALHCISKKTDIVNSEDYDKMDESELADVVQKSLKGRRYLVVVDDIWSRDVWDGIRGIFPDYNNGSRILLTTRETEVAVYADTCSPHEMSLFSLENGWRLLCDIVFGPKHEHPPELEEIGMEIVEKCQGLPLTISVIAGHLSKVAKILQGWKDVARNLTEIIASHPNKCLGVLGLSYHHLPNHLKPCFLSMGSFPEDFQFDARTLIRLWIAEGFIRTSENGKSLEEVAEHYLEDLISRNLIQARKRRFNGEIKECGIHDLLREFCLIEAEMTKHMHVQKTHPILPTQMHNFRRFSFQTESYSVDDCFKLLPPVARSILVFSRLDLP…
XP_011077058.1-D4_Sme	NBS-LRR	E11	96525404	96527904	ATGGCTGATGCCATTGTGTCATATGCAGTTCAAAAGTTGGGTGATTTCCTCATACAGGAAGTTTCCCTGCTTCCAAGTCTGAGAGATGAAGTTAGATGGCTGAGAAATGAGTTACTCTTCATGCAGTCTTTCCTGAGAGATGCAGAAAAAAAGCAGTCTGGAGATCAAAGAGTTCAACAATGGATCTTTGAGATCAACACTATTGCTAATGACGCTGTTGCTATCCTCGAGACTTACAGCTTCGAGGCTGGTAAAAGTGTTAATTGTCTCAAGGGTTGCGCTTGCATATGTAGGAGGGAGAAGAAATTCTACAATGTTGCCAAGGAGATCCAATCAGTCAAGCAACAGATCATGGGTATCTCTCGTAAACGAGAGACTTATGGTATTACAAATATCAAT…	MADAIVSYAVQKLGDFLIQEVSLLPSLRDEVRWLRNELLFMQSFLRDAEKKQSGDQRVQQWIFEINTIANDAVAILETYSFEAGKSVNCLKGCACICRREKKFYNVAKEIQSVKQQIMGISRKRETYGITNINAGEGPSNQVTTLRRTTSYVDEDHIFVGFQDVVETLLAELLKPEPRRSVLSIHGMGGLGKTTLARNLYNSPDILNSFPTRAWICVSQEXNTLDLHRNIIKSIQGRTKEILELLERMTEGDLEIHLRDLLKERRYLVVIDDVWQREAWELKRAFPDSKNGSRVIITTRKEDVAERADGRGFVHKLRFLSQEESWDLFCRKLLDVRAMASAMERLAKEIVDKCGGLPLAIVVLSGLLSHKRGLDEWQKVKDHLRKNIIEDKYVEISNIL…
XP_011077109.1-D5_Sme	NBS	E11	99251891	99254146	TTTGGAATTTTACAACACCAAGTGATGGAGATTGTTTCACATGATCAAGTTCTTGAAATAACGGGGGATTCCTCCATTGGCACTTCTTCTGCAAGTTATCCAACATTGGAAGATGATATTGTGCGCGGACTTGATGATGACTTGGAGATCATAGTTGAACGATTGAAAGGATGCCCACGGGATCTAGACGTTGTCACGATATCAGGTATGGGTGGCATTGGCAAAACAACACTTGCTAGAAAAGCTTATCTTCATCAAAGAATCAGGTATCACTTTGACGTTCTTGCTTGGGTTACAATATCTCAAGAATTTCGATTTAGAAATGTACTGTTAGAACTTTTACATTGCATTTCAAAGAAAACAGATATTGTGAACTCAAAAGATTATGATAAGATGGTT…	FGILQHQVMEIVSHDQVLEITGDSSIGTSSASYPTLEDDIVRGLDDDLEIIVERLKGCPRDLDVVTISGMGGIGKTTLARKAYLHQRIRYHFDVLAWVTISQEFRFRNVLLELLHCISKKTDIVNSKDYDKMVDNELADVVQKSLKGRRYLVVVDDIWSRDVWDDTRGIFPDYNNGSRILLTTRETEVAMYANTSSPHEMSLLSLENGWALLCDIVFGPKHEHPPELEEIGKKIVEKCQGLPLTISVIAGHLSKVAKTLQGWKDVAQNLTEIITSHPNKCLGVLGLSYHHLPNRLKPCFLSMSSFPEDFQVDTRRLIQLWIAEGFIRTSENGKSLGEVAEHYLEDLISRNLIQARKRRFNGEIKECGIHDLLREFCLIEVEMTKHMHVQKTHPILPTQK…
XP_011077138.1-D4_Sme	NBS	E12	2826974	2829613	ATGGCTTATGCTAGTGTTGCTTCTCTTATGAGAACAATGGGATCAGTCCTGACACTGGAGTCGCCACTGGGATATCTAGTTGGTGACCACAGAGAAGAATTTGTTGCCTTTCATGAAAAAGTGAGTTTCTTGCAAGTACTTCTCAAGAACTTTGAGAAAAACAACAATTCTGGGAAAATGACAGATATGGAAGCACAGATAAAAGAACTGGCAACTGTTGTTGAACACAAAATTCAGCTGAAACTAACACAAATCCACTTTCTCAAAAATGATGAAATGCAGAAAGAAACGATACGTGAGAGCCTTTTTGATAGCTTAAAACATGTGGCAGAGGAACTTGATAATGTACAAAAAGAGTCACCAAAGTTTCAAGATAAAGGCAAACATGCACCAAAGGAA…	MAYASVASLMRTMGSVLTLESPLGYLVGDHREEFVAFHEKVSFLQVLLKNFEKNNNSGKMTDMEAQIKELATVVEHKIQLKLTQIHFLKNDEMQKETIRESLFDSLKHVAEELDNVQKESPKFQDKGKHAPKESLVQDSSSGMHAPSMVGRDDQRKRILVELTRYGGSSGELKVIPIVGMGGIGKTTLAREVYNDAFVQSHFDVRAWATISQQHNVQEILLSLLCSTKGDKFYMDDESVLADMLQKSLKGKRYLIVLDDMWKSEAWDDLRLCFPSENNGSRILLTTRNTEVACSAGKENLSMQMGLMDLDESWNLFESIARADEALPSEFETIGKQIVDQCHGLPLTIVVVAGLLKSKRTIEYWENVAKDVKSITNDPDKQCLDVLGLSYNHLTSDLKA…
XP_011078622.1-D7_Sme	NBS	E06	1573828	1574729	TTAAATGATTTGTTAGGTTCCAATGCTTATGCAGTTGCTTTGATAAAGGAAGAAATTGTGGTGGTGAAACAAGACCTAGAATTCATAAGATCGTTCTTCGTAGATGTTAACCGACGATTATATGAAGATCTTTGGGCACGTGTTTTAGACGTGGCATATGAGGCACAAGATGTCATTGATTCAATTATTGTTCAAGATAATGGTCTCTTACGTATTATTTTCTCACTTCCCAATACCATGAAAAAGATTGAGATCATCAAAGAAGACATCTCCAATTTACATGACAAGATTCCCAAGAACAAGAGCCTCATTGTTGTAAACAATCCCAAGAAGGCAGTTGAAAGCAAGTCATTGACAACTGGTAAAATAACTGTAGGTTTTGAGGAGGAGACAAACTGG…	LNDLLGSNAYAVALIKEEIVVVKQDLEFIRSFFVDVNRRLYEDLWARVLDVAYEAQDVIDSIIVQDNGLLRIIFSLPNTMKKIEIIKEDISNLHDKIPKNKSLIVVNNPKKAVESKSLTTGKITVGFEEETNWILKKLTSGPKDLDVISITGMPGSGKTTLAYKVYNDKSVSGHFDLRAWCTVDQDNDVTKLLYTILNQVNDDSRLSENIDVADKLRRRLHGKRFLIVLDDVWDTTTWDELIRPFPKVTKGSRIILTTREKKVALNGKHNTDPLNLRLLRLEESWELLEKRAFGNESCPD
XP_011078703.1-D3_Sme	NBS	E06	68333526	68333967	AAAATAATTGTTGGGTTTGAGGAGGAGACAAATTGGATAATAAGGAAGCTCACCAGTGGACCGGCATATTTGGATGTCATTTTGATCATTGGTATGCCGGGTTCAGGTAAAACTACTTTTGCTTACAAAGCATATAATGACATGAGAGTTTCTAGTCATTTCGACCTTCGTGCATGGTGCACAGTCAACCAAGATAATGATGAGAAGAAATTGTTGCAAGTCTTAATCAAGTTAATGGCTAGGAATTCAAGATTGAGTGAGAATATTGATGTTGCTGACACGTTATGGAGACGACTGCATGGAAAGAGGTTTCTTATTGTCTTAGATGACGTGTGGGATACTACTACATGGGATGAGTTAACAAGACCTTTTCCAAAAGTTGAGAAAGGAAGTAGAATT…	KIIVGFEEETNWIIRKLTSGPAYLDVILIIGMPGSGKTTFAYKAYNDMRVSSHFDLRAWCTVNQDNDEKKLLQVLIKLMARNSRLSENIDVADTLWRRLHGKRFLIVLDDVWDTTTWDELTRPFPKVEKGSRIILTTREKKVAFHG
XP_011083958.1-D2_Sme	NBS	E12	2907153	2909819	ATGGCTTACGCTAGTGTTTCTTCTCTTATGAGAATAATGGGATCAGTCCTGGCATCAAAGTCGCCAATGGGATCTCTAATTGGTGACCATAGAGAAGAATTTGTTGCTTTTCATGAAAAAGTGAGCTTCTTGGAAGTATTTCTCAAAAACTTTGAGAAAAAAAACAATTCTGGGAAAATGACACATATGGAAGCACAGATAAAAGAACTTGCAACTGTTGTTGAACACAAAATTCAACTGAAACTAACACAAATCCAATTTCTCAAAAATGATGAAATGCAGAAAGAAACGATACGTGAGAGCCTTTGTGATAGCTTAAAATATGTGGCCGAGGAATTTGATAATGTACAAAAAGAGTCACCAAAGTTTCAAGATAAAGGCAACCATGCACCAATGGAA…	MAYASVSSLMRIMGSVLASKSPMGSLIGDHREEFVAFHEKVSFLEVFLKNFEKKNNSGKMTHMEAQIKELATVVEHKIQLKLTQIQFLKNDEMQKETIRESLCDSLKYVAEEFDNVQKESPKFQDKGNHAPMESSIQDSSLGTHTPSMVGRDDQRKRMLVELTRYGGSSGELKVLPIVRMGGIGKTTLAREVYNDAFVQSHFDVRSWATISQQHNVQEILLNLLCSIKGNKFYMDDESVLADMLQKSLKGKRYLIVLDDMWKSEAWDDLRLCFPSENNGSRILLTTRNIEVACSAGTENLSMQMGLMDLDESWNLFESIARADEALPSEFETIGKQIVDQCHGLPLTIVVVAGLLKSTRTIEYWENVAKDVKSITNDPDKQCLDVLGLSYNHLTSDLKA…
XP_011102163.1-D4_Sme	NBS	E11	6183578	6184438	GAAATTGTCTCTTCAATTACTGGAAGCAATCAAGAAACGAGTAATGATGAACTAATGGAGCTTGTGTATAGAGGCTTGAAGGGCAGGAGATTTTTAATTGTCATAGATGATATTTGGAGTACTGAGACTTGGGACCAAATGCAACGAATATTTCCAAATGATGACAAAAGAAGCCGAATTCTATTAACCACTCGGCTCAAGTATGTTGCTGATTATGTCAGTTGTACTGGTTTTCTGCCTCATTGTAAGTCCTTTCTGAGTCATGATAATAGTTGGAATCTATTCACTGAAAAATTATTCAAGAAAGATCCCTGTCCTCCTCACCTAGAAGAAACAGGGAAGCATATAGTAAAACAATGTCGAGGACTACCTCTTTCGATTGTTGCCGTTGCTGGACTT…	EIVSSITGSNQETSNDELMELVYRGLKGRRFLIVIDDIWSTETWDQMQRIFPNDDKRSRILLTTRLKYVADYVSCTGFLPHCKSFLSHDNSWNLFTEKLFKKDPCPPHLEETGKHIVKQCRGLPLSIVAVAGLVGKMDPTYENWTNVEENLNSFFGNVSERCQSILSLSYNYLPQYLRACFLYVGVFREDKEIDVSKLIRLWIAEQFIKSRSNKRLEVVAEEYLQELIDRSLILTGRQRSPNGRIQTCKIHDLLRQLCLREAHTKNVVHIMNGNVREVIHDQRRVIL
XP_011102163.1-D9_Sme	NBS	E05	78011907	78012620	TCCAAGGACTACTTGATTGTGTTGGATGATGTACAGAGTGATCAGACGTGGGAATCGCTGAAATCTTTAGACCATCAAAATGGAAGCACATGGCTTCTCATCACTACCACTCCGATGTGTTTTATGAATTTTCCCCGTAATGTGAATAGTCATACCCACAATGTGAAAAGGCTAAGCGAAAAATATAGCTGGAGCTTGTTCTTGAAGAAAGCTGGTTGGGAGGAAGGAATGGAACATCAACATTTGAAGCAGCAAGTTCTTAAATTCTGCTGTGGTCTCCCCCTTAATATTGTGCTTCTTGGCAGCATGTTGTCGACCACGAAATGTGAAGATCGCCTTGACTATCTTCAAGAGATACTAAACTCGAAAACGGAGGACATTGTATCCCTTAGCTATACC…	SKDYLIVLDDVQSDQTWESLKSLDHQNGSTWLLITTTPMCFMNFPRNVNSHTHNVKRLSEKYSWSLFLKKAGWEEGMEHQHLKQQVLKFCCGLPLNIVLLGSMLSTTKCEDRLDYLQEILNSKTEDIVSLSYTNLPFHLKLCVLYLVLFPKEYDIPVRRLLRLWLSEGFVKCKPHIFPEDVVQKNFDDLVRQSLIQISKLTSDGSPKRCRLLGVLHDYLMPKAQNISLFHVHSSTSSR

## Sheet: S. melongena-67-3
#ID	domain	chr	start	end	cds	pep
evm.model.scaffold43249.100-D11_SmeItaly	NBS	SMEL3Ch10	61830043	61830975	TTAATCAGAGGATCATCACACTTGGACGTCATCTCAATTGTAGGCGTGGCCAGATTGGGTAAGATAACTCTAGCTAATAAACTATTTCTTGATCAGTTAGTTGTCTCGTATTTTGATGTCTGGGCATTGTGTATTTCAATTATATACACGCAAGGAATTGTTACTAACCATTCTCGTTATGTTAAGAAGGATACAGTTATAAGTGATAAAATACCAAAGAATGAATTTGCAGATATGTTGCGCAGACTTCTAATGGTTCAGAGGTACCTTATGCTCGTTGATGATGTTTGGAAAACTTCTACATGGGATGATCTATACCCTTGCTTCTGTGATGTCAATAATGGAAGTAAAATTATCCTAACAACTCATCTTGGTGACGTTGCATCCCATGCAAAACTT…	LIRGSSHLDVISIVGVARLGKITLANKLFLDQLVVSYFDVWALCISIIYTQGIVTNHSRYVKKDTVISDKIPKNEFADMLRRLLMVQRYLMLVDDVWKTSTWDDLYPCFCDVNNGSKIILTTHLGDVASHAKLISDPYLLRMFTIEESWMLLKNKVFNEKSCPIVLEGVGQKITQRCGRLPLSIVLVAGITSINEKHCWEQVAINLGTQIQAKSEDIINLSYQALPFHLKPYFLYFGVFLEDKKMQVSKL
Migut.D01537.1.p-D11_SmeItaly	NBS	SMEL3Ch05	6373444	6376323	ATTGTAGGTTTTGAGGAGGAAAGAGAGTTGATAATTAGGAAGCTCACCAGCGGACCAGCGGAGATAGATGTCATTTCCATAGTCGGCATGCCAGGGCTTGGAAAAACTACTTTAGCTGACAGTGTTTATAATGATAAGGTCATCGTTGATCATTTTGATGTTCGTGCTTGGTGCACAGTCGACCAGGAATGTAACGAGAAAAAGTTGTTGCAGAAAATTTACAATCAAGTGATTGGTTTGAAAGAAAGATGCAGTGAGGATGACATAGATGATGAATTTGCTGATAAGCTGCGGAAACAACTATTCGGAAAGAGGTACCTTATTGTCTTGGATGACTTGTGGGATACCACAACATGGGATGAGATAACAAGACCCTTTCCATCTAAATTTCAGAAAGGA…	IVGFEEERELIIRKLTSGPAEIDVISIVGMPGLGKTTLADSVYNDKVIVDHFDVRAWCTVDQECNEKKLLQKIYNQVIGLKERCSEDDIDDEFADKLRKQLFGKRYLIVLDDLWDTTTWDEITRPFPSKFQKGSRVILTSRKKEVALHAKCHSDPLDLRLLRPKESWELLEKRIFREKSCPGELKDVGVMIARKCDGLPLVLDLIGGVIARKEKTEAAWLEVLNNLSSFIFKDEEEVMKIVQLSYDHLPDHLKPCLIYLASFPKDKTIAISDLKHLWSAEGLMEQTEMKVYMDELISSSLVLVSSESRASPIFQIHDLVHDFCTRKARKEKLFVLTSSNMMPRGMAVHYDQHLPSSDVNFVLLNAEKENPYVKRLLSLKVYFSKYEEFPFPYKYHVRHL…
Migut.D01766.1.p-D3_SmeItaly	NBS	SMEL3Ch03	85334483	85336720	AGTATGGTGGGGCGTGATGATCAGAGGAAAAGGATACTGGTAGAACTGACTCGATATGGTGGTTCATTTGGTGAATTGAAAGTCATCCCAATAGTCGGGATGGGGGGCATTGGTAAAACAACTTTAGCAAGAGAAGTTTACAACGATGCATTTGTCCAATCTCATTTTGACGTCCGTGCCTGGGCTACTATTTCTCAACAACACAATGTGAAAGAAATTTTGTTGAGCCTTTTGCGTTCTACAAAGGGTGGCAAATTTTACATGGATGATGAGGCAGAGCTTGCAGACCTGCTACAAAAGAGTTTAAAGGGTAAGAGATATTTAATTGTATTGGATGACATGTGGAAGAGTGAAGCATGGGATGACTTGAGGCTGTGTTTTCCAAGTGAAAACAATGGG…	SMVGRDDQRKRILVELTRYGGSFGELKVIPIVGMGGIGKTTLAREVYNDAFVQSHFDVRAWATISQQHNVKEILLSLLRSTKGGKFYMDDEAELADLLQKSLKGKRYLIVLDDMWKSEAWDDLRLCFPSENNGSRILLTTRITEVACSAGTENLSMQMSLMDLDESWNLFESITRADEALPSEFETIGKQIVDQCHRLPLTIVVVAGLLKSTRTIEYWENVAKDVKSITNDPDKQCLDVLGLSYNHLTSDLKACLLYFGIFREDSVISAKRLARLWMAEGFLKLENDLEGEANKCLQELVDRCLVLVIERGLDETKIRSCKVHDLIYELCLRELTQSQDIFVMNDILPKVMLGAEAQSSNFVSPERCCLGRNEISSFKGRTGLYTALLTPGYRHLIRGE…
Migut.D01799.1.p-D9_SmeItaly	NBS-LRR	SMEL3Ch06	3357172	3359505	ATTTTCTCACTTCCCATTACCATGAAAAAGATTGAGATCATCAAAGAAGACATCTCCAATTTACTTGACAAGATTCCCAAGAACAAGAGCCTCATTGTTGTAAACAATCCCAAGAAGGCAGTTGAAAGCAAGTCATTGACAACTGGTAAAATAACTGTGGGTTTTGAGGAGGAGACAAACTGGATACTTAAAAAGCTCACTAGTGGACCAAAAGATCTAGATGTTATTTCGATCACTGGTATGCCGGGTTCTGGTAAAACTACTTTGGCGTACAAAGTATACAATGATAAGTCAGTTTCAGGTCATTTCGACCTTCGTGCATGGTGCACAGTCGACCAAGATAATGATGTGATGAAATTGTTGTATACAATTCTTAATCAAGTTAATGACTCGGATTCA…	IFSLPITMKKIEIIKEDISNLLDKIPKNKSLIVVNNPKKAVESKSLTTGKITVGFEEETNWILKKLTSGPKDLDVISITGMPGSGKTTLAYKVYNDKSVSGHFDLRAWCTVDQDNDVMKLLYTILNQVNDSDSRLSENIDVADKLRRRLHGKRFLIVLDDVWDTTTWDELIRPFPKVAKGSRIILTTREMKVALNGKHNTDPLNLRLLRLEESWELLEKRAFGNESCPDDLLNVGKEIAENCKGLPLVADLIAGVIAGREKKKEVWLEVRNNLNSFILDSEVEVTKVIELSYEHLPVQVKPCLLCFAIYPKDYALATILLTEILCTEGLVEQTEMKSGEEVMKVYLDILVSSSLVILFNGIGVDPTVQLHDLVHDFCLFKATKEKIFDDISSSVPSSSS…
Migut.D01924.1.p-D3_SmeItaly	NBS	SMEL3Ch11	70303308	70306064	ATGGGTGGCATTGGCAAAACAACACTTGCTAGAAAAGCTTATCATCATCAGAGAATCAGGTATCACTTTGACGTTCTTGCTTGGGTTACAATATCTCAAGAATTTCGATTTAGAAATGTACTGTTAGAACTTTTACATTGCATTTCAAAGAAAACAGATACTGTGAACTCAACAGATTACGATAAGATGGATGAGAGTGAGTTAGCTGAGGTTGTGCAAAAGAGCCTAAATTACGATGAGATTGAGTTAGCCGACGTGGTGCAAAAGAGCCTAAAGGGTCGAAGATACCTTGTTGTTGTTGATGACATTTGGAGTACGGATGTTTGGGATGGCATAAGAGGAATATTTCCTGATTACAACAATGGGAGTCGAATCTTATTGACTACTAGGGAAAACGAG…	MGGIGKTTLARKAYHHQRIRYHFDVLAWVTISQEFRFRNVLLELLHCISKKTDTVNSTDYDKMDESELAEVVQKSLNYDEIELADVVQKSLKGRRYLVVVDDIWSTDVWDGIRGIFPDYNNGSRILLTTRENEVAMYANACSPHEMSPLSLENGWRLLCDIVFGPKHEHPPELEEIGKKIVEKCQGLPLTISKTDTVNSTDYDKMDESELAEVVQKSLNYDEIELADVVHNHLKPCFLSMCSFPEDFQVDTRRLIQLWIAEGFIRTSENGKSLEEVAEHYLEDLISRNLIQARKRRFNGEIKECKIHDLLHEFCLIEAEMTKHMHVQKTHPILPTQKHNFRRFSFQTESYSVDDCCKLLPHVARSIHLFFLLDLPFKTHINLVDILPIYRRDPVIHEFF…
Migut.D02027.2.p-D5_SmeItaly	NBS-LRR	SMEL3Ch11	58823447	58825571	GTTGAAAAGGTTCCTGCTTTGGAGGATGATGAAGTGGTGGGGTTTGATGAGGAAGCTAAGATCCTAATAAAGCGACTTCTTGAAGGACCGGCGGAAAGTCTGGATATTATCCCAGTGGTGGGTATGCCCGGACTTGGAAAAACTACACTCCTAAAAAAAATTTACAACCATCGCGAGGTTTCATTTGAATTTATCTGCATCCTTTGGGTTTATGTCGGTCAGAAATACAAGATGAAGGATATTTTTCTAACGATTCTCAAATTCTTCACAAAACGCATAGAAGAGTATCTCAATGAGGATGAGGACGCATTAGCTGAGGTGATACGTGGTTTTATGGATAAAGGAGACAGATGTCTCATTGTTTTGGATGATGTGTGGGAAGCAAGAGTTGTTGATCAC…	VEKVPALEDDEVVGFDEEAKILIKRLLEGPAESLDIIPVVGMPGLGKTTLLKKIYNHREVSFEFICILWVYVGQKYKMKDIFLTILKFFTKRIEEYLNEDEDALAEVIRGFMDKGDRCLIVLDDVWEARVVDHVRKVFPENRIESGRLAAYTNPYPHFLKFLTAEESFELLVKRVFGKRTCPAELVQLGKKIAKNCGGVPLAVVVIAGALGGLPTTNDWELIERNVARHLFNYQESHLKFVEMSYDRLPQEVQTCFLYSGIFPRGFEIPSWKLIRLWIAEGLIKPQQTYTLEETAERYLKELVHRNLVTVLQKRSDGQVKTCRLHDMLHEFCRTKATDKWLFQEICTTAXNSIPSIQDPDTCRRLCIQPSTLKDFLSTKPSVEHVRTFCCFSSKEKQID…
Migut.I00985.1.p-D4_SmeItaly	NBS-LRR	SMEL3Ch12	95529869	95531401	ACTAAACAAGAAACTAGAACACCTTCAACTTCTTTGGTTGATGATTCTGATATCTTTGGTAGACGAAAGGAAATAGAGGAGTTAATTGACCGTTTATTGTCTGAAGATGCAAACGGGAAAAATCTGGCTGTAGTTTCTATTGTTGGAATGGGCGGCCTGGGTAAGACTACACTTGCTAAAGCGGTTTACAATGATGAGAGGGTGAAGAAACATTTTGGTTTGAAAGCTTGGTACTGTGTTTCTGAGGCATATGACCCTTTCAGAATAACCGAAGGGTTACTTCAAGGAATCGGCGCATTTGACCCAAAGGATGACAACAATCTTAATCAGCTAAAGGTCAAATTGAAGGAAACCTTTCAGGGAAAGAAATTTCTTGTTGTCCTTGATGATGTGTGGAAT…	TKQETRTPSTSLVDDSDIFGRRKEIEELIDRLLSEDANGKNLAVVSIVGMGGLGKTTLAKAVYNDERVKKHFGLKAWYCVSEAYDPFRITEGLLQGIGAFDPKDDNNLNQLKVKLKETFQGKKFLVVLDDVWNDNYNEWDDLRNLFVQGAMGSKIIVTTRKGSVALMMGNDQISMDNLSIEVSWSLFRRHAFENKNPMEHPELEDVGKQIAAKCKGLPLALKTLAGMLRSKSEAEEWKRVLRSQIWELPHNDILPALMLSYNDLPPDLKRCFAFCAIYPKDYQFCKDQVIYLWICNGLVKQFHSGNQYFMELISRSLFERVPQSGWKPEGFLMHDLVNDLAQHASSKLCIRLEESQASHLLEQCRHLSYSKGEDGEFEKLTPLDKLEQLRTLLPITITQ…
PGSC0003DMT400002134_SmeItaly	NBS-LRR	SMEL3Ch10	3459062	3461182	ATAGAGAATTGTGAACTTAGTTATCCATCAATGAAGGATGAAGTAGTGGGGTTTGATGAGCATGCAGATATTATAACAGATTATTTGACGAGAAGAACAATGGAGTGGGACGTTATCTCCATTGTTGGAACGGCTGGAATAGGCAAAACACTTCTGGCTAGAAAGATATACGACAGTCTTCGTATTAAGTGTCATTTTGATGTTCGAGCTTGGTGTTCTGTTTCAGAAGTATATTCAAGGAGAGAGTTGACGATTGAGATTCTAAAACAAATCACAGGTGATTATCCTAAGTATGTTGATATGGATTATCCTAAGTATGTTGATATGGATTATCCTGAAGAAATATTGTGGAAGCTTCTATACGGAAAAAGATATCTCATTGTACTAGACAACGTATGG…	IENCELSYPSMKDEVVGFDEHADIITDYLTRRTMEWDVISIVGTAGIGKTLLARKIYDSLRIKCHFDVRAWCSVSEVYSRRELTIEILKQITGDYPKYVDMDYPKYVDMDYPEEILWKLLYGKRYLIVLDNVWDEEAWDDLRRCFCECNNGSRILVTTRNEEVASYMKKISDPYCLPFLNAEKSWELLEKKVFQGENNSCPLELRNVGKLVAKQCKGLPSLIISIAGILSSIGREASLWLEVARDISSHAFEMETSMKSIQTSYSLLPDQLRPFLLYMGLFPKGYEIPVSDLLKWWIAEAFVQDADALKLEELSESCLSDLVGRGLVVVSKTRLNGAMKCCIVLDQVREFCLRKITEEKFMQRILGPFEYFQGKFRVHEQRLCMYVHDTLRSGHFEESH…
PGSC0003DMT400005663-D2_SmeItaly	NBS-LRR	SMEL3Ch08	96779617	96784206	TTTTCTGCTCTTCGCGAGGACATTGCCAATGTTCTGGATTTCATAGAGAGATTAAAGAATGAGGAAAATCAAGAAGCTCTTGATGTGGATCAAGTTGAAAACCTGAAATCGGAGCTGGCATTTGTTTGTGCATTCCTCCAGCTTTCTTACACCAATTTGGAGCAGTTTGAAGATATAATGACGGCCAAAGGACAAGAGGTTGAGAAGCTACTTCGATCAATTTTGTATGATGTTGACAATAACGTCGGGTGTAAACACGACATACATCGTGTCGTTGTTAGCCTCAAGGATAATATCAATCATTGTATCAGCTCACATCATCATTCTGAATCAAGTGCCACCATGCTTGAGGAGCAATTGAACTTCCTCCTCCTGAATCTCTGTCATCTAGCCAAGTAT…	FSALREDIANVLDFIERLKNEENQEALDVDQVENLKSELAFVCAFLQLSYTNLEQFEDIMTAKGQEVEKLLRSILYDVDNNVGCKHDIHRVVVSLKDNINHCISSHHHSESSATMLEEQLNFLLLNLCHLAKYFAEQKFPLASQYEILQNVCGNMKDFHELIVNGCVEHEIVECVLPQFQFMAERVGRFLWDDLIDGKSHLLKIAHLLMKIIPIELEVMHICYTNLQASTSAEVGRFIKQLLETSPDIIREFLIHLQEHVVTVITATTSGARNIHVLMEFLLIILSDMSKDFVHYDKLFDLLARVGSLTREVSTLVRDIEEKLRNKESTDETNGATLKLLENIELLKEDLKLVYLKAPNSSQCCFPMNDGPLFMHLLHIHLNDLLDSDAYSVALIKEEI…
PGSC0003DMT400007570_SmeItaly	NBS	SMEL3Ch12	2602041	2606052	ATGGCTTATGCTGCTATTACTTGTCTTATGAGAACCATACAAAAATCAATGCACGTAACAGTATGTGATCATTTGCGACCATTCTATGAAAAGCTCGAATCTTTGAGAGCTATTCTGGATAAACCATGGAAAGCAACAGATGATCTCGAGGCATTAACAAACTTGGAAGCTGAAATCGCAGAGGTAGTATACTGCCTGGAGGATATGGTTGTCTTGAAATCAAGAGATGTTCGTTTTGCACAAAAGGTAAAGTATCAAAGTAGAATTTGCTGGAAACTCTGTTGTTTAATGGAACGAGAGGTAGAACGCATTGATTCCCTCGTGATGAAGTGGTTGGCGATATGGAACTGGTACAGTAAAATCAAAGATTTGAAAGCACAGAAGTTTTCTATAGCAGCC…	MAYAAITCLMRTIQKSMHVTVCDHLRPFYEKLESLRAILDKPWKATDDLEALTNLEAEIAEVVYCLEDMVVLKSRDVRFAQKVKYQSRICWKLCCLMEREVERIDSLVMKWLAIWNWYSKIKDLKAQKFSIAASIPEHDVENEMVGHEAEFEMMVNQVAGGGRELEVVSIVGMGGIGKTTLATKLYSDPRVMSHFDIHAKATVSQEHSVRNILLALLSLSSEEPDDQLADQLQKLLKGKRYLVVIDDIWTTRAWDDIRQCFPDYNNGSRILLTTRNVEVAGYASLGKPYHMRLMDFDESWSLLHEKVFAKDSFPSEFEQLGKQIALRCGGLPLAIVVIAGLLSKAGKTLDEWQSVAKNVSSVVSTDLEAQCMRVLALSYHHLPSHLKPCFLYFAIFPED…
PGSC0003DMT400013242_SmeItaly	NBS	SMEL3Ch06	96233946	96235127	TTTGGATCCACCGATGATGAAGTTGTGGGCTTTGAGAAAGATGCCGAAATTATAATGAAGAAGTTGACCGGAAAAAGAAAGGAATTGGACGTCATCTCAATCTTTGGGATGCCAGGACTCGGAAAGACAACTTTGGCCAGGAAAGTGTACAATAATCCTTGTATTGTTGGTCACTTTGATGTTAAAGTATGGTGTGCTGTGTCGCAATCATATGACAGGAGGATGTTGATGGTTGAGCTTTTCAAGCAAGCAACAAATGATAAGAGTGAAGTCAAAGAGGATGATGACATAGCTGACAAGTTGCAGAAGGCTCTAAAAGGCAAGAGATACCTCATCGTATTAGATGATATATGGGAAGCCGAGGCATGGGACGATTTGCGCTTATGTTTCCCTGAGGGT…	FGSTDDEVVGFEKDAEIIMKKLTGKRKELDVISIFGMPGLGKTTLARKVYNNPCIVGHFDVKVWCAVSQSYDRRMLMVELFKQATNDKSEVKEDDDIADKLQKALKGKRYLIVLDDIWEAEAWDDLRLCFPEGEYGSRVMITTRIEEVAAYVQRNPYSLRFLSPEESWELLEKKVFQGESCPVDLLEAGLQVAKHCEGLPLVIVLIAGIIKNMEREASTWMKIASDLSSYVLGEQTMKAMQSSYDHLEDHLKHCLSYMALFPEDRPIKVSDLIICWMGEEFVLNVDTENMEEASRTCLKGLFNRSLVMVYDRKYNGEVRRCILHDVVREFCLRKLAEEKFMQLTVPYNPYKHLYSMESRLSIYIHEDLVKQLDHYEYQLDKIPMLKTACLGECP
PGSC0003DMT400019329_SmeItaly	NBS-LRR	SMEL3Ch11	58859064	58861237	AAAGGTCCTTCTTTGGAGGATGATGAAGTTGTCGGGTTTGAGGACGAAGCTAAGAAAGTGATCAAGCGACCTGTTGAAGGACCAGAGGAAAGTCTAGATATTATCCCAGTGGTGGGTATGCCAGGACTTGGAAAAACTACACTTGCAAGAAAAATTTACAATGATTCTAAGCTTTCATATGAATTCTTCAAAATCCTTTGGGTTTATGTTTGTTAGGAATACAAAATAAAGGATATTTATCTTAGGATTCTCAAATTTTTCACAAAATACACAGAAGATCATCTTAATGACAATGTGGACACATTACCTAAGGTGATAAGTTTAATGAGTAAAGGGGGAAGATGTCTCATTATTTTGGATGATACGTGGGTAGCAGAAGTCATTGATCACGTAAAGAAA…	KGPSLEDDEVVGFEDEAKKVIKRPVEGPEESLDIIPVVGMPGLGKTTLARKIYNDSKLSYEFFKILWVYVCXEYKIKDIYLRILKFFTKYTEDHLNDNVDTLPKVISLMSKGGRCLIILDDTWVAEVIDHVKKVFAENKKGYPIMMTTRDRYLATYANPELHDLKFLNLNKSFELLVKRVFGKTCPDELVEPGKRITGSCGGVPLAIVVIAGAFRGHLNTNDWRRIQRNVAEHLYKKKQRCLKFVEMSYNRLPQEVQTCFLYCGVFPRGFDIPYWKLIHLWIAEGLIKPQQTYTFEEIAEFYLNDLINRNLMVLMRKKSDRQIKICHLHDMLHEFCRTKASNKWLFQQMHLTSDQAISSIQDKDTCHLLCILNKFLLKPVEEHVRSFYCFSSEQKQIDL…
PGSC0003DMT400020346_SmeItaly	NBS	SMEL3Ch10	13841720	13842914	AATTTACTGCACAAAAAGATCTTTGAGAATGAAGGTTCATATTCTCCTGAATTTGAAAAAATTGGGAAACAAATTGCATTAAAATGCAGAGGATTACCTCTAACAGTTACTGTGATTGCTGGACTTCTCTGTAGAACATTGGATGAGTGGCAAAGTAGTGCAGAGAACATAAATTTAGTGGTAAGAATAGATCTTGAAGCCCAATACATGAAAGTGCTGGCTTTGAGTTACCATCATTTGCCTTCTCATTTAAAATCGTGTTTCCTATATTTTGCAATTTTCGCAAAGGATGAACTGATTTATGTAAATAAACTTGCGGAGTTATGGGCTGTAGAGGGATTATTGAATGTAGAAGAGGGTAAAAGCATAGAAGAGGTGGCAGAAATATGTATAAATGAA…	NLLHKKIFENEGSYSPEFEKIGKQIALKCRGLPLTVTVIAGLLCRTLDEWQSSAENINLVVRIDLEAQYMKVLALSYHHLPSHLKSCFLYFAIFAKDELIYVNKLAELWAVEGLLNVEEGKSIEEVAEICINELVDRSLISIHDLSFDGKIDCGMHDVTHELCLREAQNMNFVIILIGKSNQNSCVQSLQCSFKSRSQISIHNEEEIVRCHNSEAHSLIMLSRFECIIPELSFKLVRVLDLALIICTTFPGEILSFIHLRYLALRLGSRLHHLGSKYAIPSSLIDIPLSISSLCYLQTLKLHRPFINIGCEYPFILPSNILTMPQLRKMCLDWNYLQNHEPTENSLVLKNLQCLSRPNPWHCTGSFFRLFPTLKELQVYGVLEDFRDCKDLCDFRYLY
PGSC0003DMT400021768-D3_SmeItaly	NBS	SMEL3Ch06	86568024	86569268	ACGAAATTGAGCAGAAATTTAAATGACTTGGTCAATTCCAATGCTTATACAGTTGCTTTGATTAAAGAAGAAATCAGGTTGGTGAAAGAGGACCTAGAGCTCATAACATCGTTCTTTGGGAAAGTTGAGCAAGAACTGAATAGAGATTTCTGGACTTATGTTCTAGATGCGGCATATGCGGTTGAACATGCTATTAACTCAATAATTGTTAGAGATTATAGTCTCTTGCAGCTTATCTTCTCACTTCCTGATACCATAAAAAAGATCAAGCTTGTCAAGAAAGAGGTACAAGAGAAAATATCCAAGAACACGAGTATCGTTTTTGCAAACTCTCCCAACAATCCAGTTGAAAACAGGTCATCAATAGCTGATAAAATAATTATCAATTTTGAGGAGGAG…	TKLSRNLNDLVNSNAYTVALIKEEIRLVKEDLELITSFFGKVEQELNRDFWTYVLDAAYAVEHAINSIIVRDYSLLQLIFSLPDTIKKIKLVKKEVQEKISKNTSIVFANSPNNPVENRSSIADKIIINFEEEREWIIRKLTSGQAKIDVISIVGMSGLGKTTLANRVYNDNVIVDHFDIHSWCTDEIDDDVDDKLRKKLFKNRYLVVLDDLWDTATWDEITRPFPFEFQKESRVILTTRKKEVALHAKYRSDPLALRLLPPEESWELLEKRIFREKSCPDELKDIGEMIARECDGLPLVLDLTGGVVVRKEKKEALWLEVLNNLSSFVFKDEEQVMMIVQLSYDHLSDHLKLCLIYLESYRKDECILISDLKYLWSAKGLMKQTEMQ
PGSC0003DMT400030029-D2_SmeItaly	NBS	SMEL3Ch11	65749929	65750714	ATGGCTGATGCCTTTGTGTCATATGCAGTTCAAAAGTTGGGTGATTTCCTCACACAGGAAGTTTCCCTGCTTACAAGTCTGAGAAATGAAGTTAGATGGCTGAGAAATGAGTTACTCTTCATGCAGTCTTTCCTGAGAGATGCAGAACAAAAGCAATCTGGAGATCAAAGAGTTCAACAATGGATCTTTGAGATCAACACTATTGCTAATGACGCTGTTGCTATCCTCGAGACTTACAGCTTCGAGGCTGGTAAAAGTGTTAATCCTCTCAAGGGTTGTGCTTGCATATGTAGGAGAGAGAAGAAATTCTACAATGTTTCCAAGGAGATTCAATCACTCAAGCAACAAATCATGGATATCTCTCGTAAACGAGAGACTTATGGTATAACAAATAATGCA…	MADAFVSYAVQKLGDFLTQEVSLLTSLRNEVRWLRNELLFMQSFLRDAEQKQSGDQRVQQWIFEINTIANDAVAILETYSFEAGKSVNPLKGCACICRREKKFYNVSKEIQSLKQQIMDISRKRETYGITNNAGEGPSNQSAMVTTLRRTTSYVDEDHIFVGFQDVVETLLAELLKPKPRRSILSIHGMGGLGKTTLARNLYNNPDVLNSFPTRAWICVSQEYNTMDLLRNIIKSIQGLTKETLDLLERMTERDLEIYLRDL
PGSC0003DMT400030040_SmeItaly	NBS	SMEL3Ch11	65699223	65702695	ATGGATCTTCTAAGGAGTATCATAAAATCCATCCAAGGTTGCACCAAGGAAACTCTATATTTGTTGGAAAGGATGACAGAAAGAGATCTAGAAAATTACCTTCGTGAACTTTTAAAAGAATGCAAATACCTTGTGGTGGTTGATGATGTATGGCAGAGAGAAGCATGGGAGAGTTTGAAAAGAGCATTCCCAGATAGCAAGAATGGCAGCAGAAATGGCAGCAGAGTTGTTATTACCACACGCAAAGAAGACGTTGCTGAAAGAGCAGATGACAGAGGTTTTGTCCATAAACTTCGTTTCCTAAGCAGAGAAGAAAGTTGGGATCTCTTTTGCAGGAAACTACTTGACGTTCGAGCAATGACCTCTGATATGGAAAAACTAGCTAAGGATACGGCGGAC…	MDLLRSIIKSIQGCTKETLYLLERMTERDLENYLRELLKECKYLVVVDDVWQREAWESLKRAFPDSKNGSRNGSRVVITTRKEDVAERADDRGFVHKLRFLSREESWDLFCRKLLDVRAMTSDMEKLAKDTADKCGGLPLAIVVLSGLLSHKRGLHEWKKVKDHLWKNIIEDRYIEISNILSLSYNDLSTMLKQCFLYFGIFPEDVEVNAENIIWMWMAEGFIPNGEERMEDVAEGFLNELIRRSLIQVGQIFWGKVTKCRVHDLLRDLAIQKALDINFFDIYDPRKHSISSSCIRHVIHGQGERYLSLDFSDLNLRSIMFFNRDCGNTSLKKCFSSLFRHLYVLSLDTKNGIIISDAIGSLYHLKFLRLYGNSCDLPSSIGNLKNLQTLSVEMSRVQL…
PGSC0003DMT400031060_SmeItaly	NBS	SMEL3Ch09	34754814	34755612	CAAAGGTGCACCATGAACATAAAATTCTTAAATCTTCAGGGGCGTACCATCAATTTGGCATATGAAGCTGAGGTTTCAACTGACTCCATTCTTGCTCAGTATAATGTCTTTTGGCATATTTTTTGCTCACTTCCTATAAACATAAAGGAGATCAAGCAAATTAATGCGGAGGTGACTGAGATGTGTGAAGTTGCTCTTATGCCTTGCTATGAGTTATCACCATGTAAACATCTGACAACTCGACATAGCAATTCTTTGAGTGATGAGGAGATAGTGGGTTTTGAGATAGCAACAGAAAAACTAGTTCAGTATCTGACTCGAGGGACAAGTGAGCTAGATGTCATCCCTATTGGGATGGGGGGACAAGGTAAAACAACTTGTGCTAGAAAGTTGTATAAT…	QRCTMNIKFLNLQGRTINLAYEAEVSTDSILAQYNVFWHIFCSLPINIKEIKQINAEVTEMCEVALMPCYELSPCKHLTTRHSNSLSDEEIVGFEIATEKLVQYLTRGTSELDVIPIGMGGQGKTTCARKLYNSGIIVSHFDVRAWCIVSQTYNRRELLQEIFSQVTGSKNKEDEVCELADMLRKRLIGKRYLIVLDDRMAWDDLRLSFPDVGNRSRIVVTTRKWVSKSSTIPILILFHSSQQTRVANCCRRKYFKRKIARAN
PGSC0003DMT400043611_SmeItaly	NBS-LRR	SMEL3Ch10	18703944	18711397	TCTCAAGCTATGAACAATGTTATTGATCAAGTCACAGGATGGTTGATGGGGTTAATTGTGCGACAGATTGGAAATGTATTTTACTACAACAACAATATCACATCTATGGATGAAGAATCAAACAAGCTAAAGAATACCAGAATTACGGTGGAGCGAAAAGCGGAAGAAGCTCGGAGGAACTTACAATTTCAACTGATGGCAAGGGTTGATACCACTATTGCAAATGCCGAAGGTGTAATGCGAGGTAGAGCTGATGAGGTTGAAAGGGGTTGCTTCTATGGTTGGTGTCCAAACTTGAAATCACGTCACTCCCTGAGCAGGAGAGCTAGCAAAATTCTGAAGGTGGTTTTACTTCAAAATGAAAGCAATGATTCAAGTGTTGTGTCCTTTGATGATCCA…	SQAMNNVIDQVTGWLMGLIVRQIGNVFYYNNNITSMDEESNKLKNTRITVERKAEEARRNLQFQLMARVDTTIANAEGVMRGRADEVERGCFYGWCPNLKSRHSLSRRASKILKVVLLQNESNDSSVVSFDDPIQSDTIPNNTHEEFDSRKHKEEEVMEALRDNGVTTIGICGLGGVGKTTLAEKIRQRAKQERLFHDVVMLTVSQLSDLKRIQDDISKEVGLXTLEGNNQWSHRDRLRKRLMVDNSSVLIILDDVWKALHDLEKLGIPRGSSQKYQRKVIFTMHFRHICDAMGAQKIMKVETLSQDEAWILFREKVSDVVNGPSLLDTPKKIAEECKGLPLAIIAVVGALKKHKTKGSWDCALEELCCVVITTIPEVSIELYKPLRLSXGSNEAKYLF…
PGSC0003DMT400047789_SmeItaly	NBS-LRR	SMEL3Ch12	95475162	95479753	ATGGAGATTGGCTTAGCAGTTGGTGGCGCATTTCTCTCTTCAGCTTTGAATGTTCTTTTTGATAGACTTGCTCCAAAGGGTGATCTGCTCAACATGTTTCAGAAGCGTAAGGATGATGCTCGCCTCTTAAAGAAGCTGAGAATGACTTTGCTTGGTTTTCAAGCTGTGCTGACTGATGCAGAGAATAAGCAGGCATCAAATCAATCTGTGAGCCAGTGGCTTAATGAGCTTCGAGATGCTGTCGACTCTGCTGAAAACTTGATTGAAGAAGTCAATTATGAAGCTTTGAGGCTTAAGGTGGAAGGCAAGAAAAAAAATCTTGCAGAAACAACCAGCAACCAGCAAGTAAGTGATGATTGTTTTCATAACATAAAGGACAACTTGGAAGAAACCATTGAA…	MEIGLAVGGAFLSSALNVLFDRLAPKGDLLNMFQKRKDDARLLKKLRMTLLGFQAVLTDAENKQASNQSVSQWLNELRDAVDSAENLIEEVNYEALRLKVEGKKKNLAETTSNQQVSDDCFHNIKDNLEETIETLEVLEKQIGRLGLKEHFVPTKQEPRTPSTSLVEDSDIVGRQNEIKDLIDRLLSEDANGKNLAVVPIVGKGGLGKTTLAKAVYNDERVKNHFPLKAWFCVSEVYDAFRITKGFLQEIGTFDYKDDNNLNQLQAKLKESLKGKKFLLVLDDIWNDNYNEWDDLRNLFVQGAMGSKIIVTTRKESVALMMGNDQISMDNLSIEVSWSLFKRHAFENMDPMEHPELEDVGKQIAAKCKGLPLALKTLAGMLRSKSEAEEWKRVLRSQIW…
PGSC0003DMT400048109-D2_SmeItaly	NBS	SMEL3Ch12	94933503	94938463	AAGGACAAGTTGGAAGACACTATTGAAACATTGAAGGATTTGCAAGAACAAATTGGTGACCTTGGCTTAAAGGAGCATTTTGTTTCGACTAAACAAGAAACTAGAACACCTTCAACTTATTTGGTTGATGATTTTGATATCTTTGGTAGACGGAAGGAAATAGAGGAGTTGATTGACTGTTTATTGTCTGAAGATGCAAACGGGAAAAATCTGGCTGTAGTTCCTACTGATGGAATGGACGGCCTGGGTAAGACTACACTTGCTAAAGCAGTTTACAATGATGAGAGGGTGAAACATTTTGGTTTGAAAGCTTGGTTTTGTGTTTCTGAGACATATGATGCTTTCAGAATAACAAAAGGGTTACTTCAAGGAATTGGCACATTTGACTATAAGGATAAC…	KDKLEDTIETLKDLQEQIGDLGLKEHFVSTKQETRTPSTYLVDDFDIFGRRKEIEELIDCLLSEDANGKNLAVVPTDGMDGLGKTTLAKAVYNDERVKHFGLKAWFCVSETYDAFRITKGLLQGIGTFDYKDNNNLYQLKVKLKELKGKKFLVDKLEDTIETLKDLQEQIGDLGLKEHFVSTKQETRTPSTSLVDDSDIFGRQKEIEDLIDRLLSEDANGKNMVVLPIVGMGGLGKTTLAKAVYNDERVKNHFPLKAWFCVSEAYDAFRITKGLLQEIGAFDSKDDNNLNQLQVKLKESLKGKKFLVVLDDVWNDKPSDWWDGLRNPFVQGDM
PGSC0003DMT400050981_SmeItaly	NBS	SMEL3Ch08	100879309	100886632	TTAGGGTATCTTCATCCAGAGATTGTCGCTTTCCGTCACAAAATTGGGAAAAGAATGAAAGAGATGATGGAGAAACTAGATACAATTGCTAAGGAAAGAATGGATTTTCATTTGCAAGAATTGTTAGATCTATGCCTTGAATCTCCACAAGTTTATGGAAGGGACAAAGAGGAAGATGAGATTGTGAAAATCCTGATAAACAATGTCCAACAACTTTCAGTCCTCCCAATAGTTGGTATTGGGGGACTAGGAAAGACAACTCTTGTCCAAATGGTCTTCAATGATCAGAGAGTGAAAGACCATTCCAATCCCAGAATGTGGGTTTGTGTCTCGGAAGATTTTGATGAGAAGAAGTTGATAAAGGCAATTGTAGAATCTATTAAAGGAAGGCCACTGCTT…	LGYLHPEIVAFRHKIGKRMKEMMEKLDTIAKERMDFHLQELLDLCLESPQVYGRDKEEDEIVKILINNVQQLSVLPIVGIGGLGKTTLVQMVFNDQRVKDHSNPRMWVCVSEDFDEKKLIKAIVESIKGRPLLGDMDLAPLQKKLQELLKRKTYLLVLDDVWNEDQEKWANLRAVLKVGASGASVLTTARLEKVGSIMGTMQPYELSTLSQEDCWWLFMQRAFGYQEEINPNLSAIGKEIVKKCGGVPLAAKTLGGILLFKREEREWEHVRDSEIWNLPQDERSILPALRLSYHHLPLDLRQCFLCVLCSIPKGHRNGKRKSHYSMDGTQFSFIKRKLGA
PGSC0003DMT400053050-D2_SmeItaly	NBS	SMEL3Ch06	43140661	43141155	CATGAGCCTATGCAACAATTTGTTTATCATGCTTTCAACAGTTCTCCACAAGAATATGTTGAGCTGGCACAAGACATAATCAAATATTTAGGTCGGCTGCCATTAGCTCCTGTGACATTGGGGTCACATTTGCAAGGAAGATCGGGAAAAGAATGGAGATATGAAGTCCAAAAACTAAGAGCTGTTCTTCATAGTTATATCCAAAAACTTATCAAGATGAGCTTTGATGGACTTGGTGATGATACTCGAGAGTGTTTTGCTTCATGTTGCGTGCTTTCATGGGTTTTTACTCCGGAAGTACAAATGCAACTTTTGTCCCAAAAGCGCTTGTTTCGAAGTGCAAGATCTTTTTTTTTTTTGCTGATGCATAATCTAGTGCAAGATATGGGAAGAGAAATC…	HEPMQQFVYHAFNSSPQEYVELAQDIIKYLGRLPLAPVTLGSHLQGRSGKEWRYEVQKLRAVLHSYIQKLIKMSFDGLGDDTRECFASCCVLSWVFTPEVQMQLLSQKRLFRSARSFFFLLMHNLVQDMGREIVRMESPLHIVKRSRLFNPQEVRDALQGNKVCK
PGSC0003DMT400053446-D2_SmeItaly	NBS-LRR	SMEL3Ch08	96767401	96772251	GTGAAGGATTTCCATGGGTTGATACTGAATGGTTGCATTAAGCATGACATGGTTGAGAATGTCTTACCTCAGTTTCAACTGATGGCTGAGAGAGTAGGACACTTCCTCTAGGAGGATCAGATTCATGAAGATTCCCAAATCTCCAAGCTAGATGAGGATGATCAGACTGATGAAGACTCTCAACTCTCAGAGCTAGCTGAAGATGATCAGATTGATGAAGGCTCTCAACTCTCCGAGCTAGATGAGGATGATCAGACTGATGAACACTCTAGACTCTTCAAGCTAGCACATCTATTCTTGAAGATTGTTCCAATTGAACTGGAGGTATCAACTCTTATCCGTGGCATAGAAGAGAAATCAATGAAGAATGACAGTACCAATGAGACAAACTGTGCCACT…	VKDFHGLILNGCIKHDMVENVLPQFQLMAERVGHFLXEDQIHEDSQISKLDEDDQTDEDSQLSELAEDDQIDEGSQLSELDEDDQTDEHSRLFKLAHLFLKIVPIELEVSTLIRGIEEKSMKNDSTNETNCATLDLQENIELLKKDLKHVYLKAPNSSQCFFPMSDGPLFMHLLHIHLNDLLDSNAYAVALIKEEIVVAQDVIDSIIVQDNGLLHIIFSLPITMKKIEIIKEDISNLLDKIPKNKSLIVVNTSKKAVESKSFTTGKITVGFEEETNWILRKLTSGPADLDVISITGMPGSGKTTLAYKVYNDKSVSSHFDLRAWSTVDQDNDVTKLLYTILNQVNDSDSRLTENIDVADTLRRRLHGKRFLIVLDDVWDTTTWDELIRPFPKVEKGSRI…
PGSC0003DMT400053802-D2_SmeItaly	NBS	SMEL3Ch09	31688992	31696749	ATGAGATTTTTGAGGTACTTATATGTCTCAGAGGTAAATGGTCACGTCGACCATGAGAAGTTGGATGGTCTGCAGACGCGAATTCAGTTCATGGCTGACAATGTAGCACAATTTTGTCTTTATTTGTATGCTGCATGGTATAGAAGTAATTATACACGTACATATGATATCTTCAGTAAACCTCAATACCTGTTATGCCTGGTTGTGCTAGTGGATCTCGAAATGAAGAAGATTTTTCTTTGCGAACTGAAGGCTTCAAAGTTTTCTCAGTCAAGAACTTTCAAGGACAAAAAATTACCAAAAGGATTTTTGCGTAGTCTCCATAGTCTGCTGATGTATCTGAGAAACAAAAGGCTTGAGAACTTTCCTAATAATAACTCTGCTCGAAATATTGACGTG…	MRFLRYLYVSEVNGHVDHEKLDGLQTRIQFMADNVAQFCLYLYAAWYRSNYTRTYDIFSKPQYLLCLVVLVDLEMKKIFLCELKASKFSQSRTFKDKKLPKGFLRSLHSLLMYLRNKRLENFPNNNSARNIDVAIEFLLVFLDADVSYHVSNGKKLNELMVKVGAIAGDVLYVVQKLLPSSINKDDTSKVSLCTIQILEKTNDLKEQMETYYKSLKFRTRSQFPTVGGLSFLDSLLRKLKEMLKSESGLDFMMKSNIGFSEKEFSSLTSILGKEFSSLTSILEKELSSLTFVLRDGVKVQHNHEEILNDLQRRAINFAYEAELSIVSVLLDVIPIVGMGGQGKTTIARKVYNNDIIVYRFDVRAWSNISQTYNRIELLQEIFSQVTGSENKEDEVCELA…
PGSC0003DMT400059789-D3_SmeItaly	NBS	SMEL3Ch06	3352134	3352448	TTGTGGGATACCACAACATGGGATGAGTTAACAAGCCCTTTTCCTAATGTTATGAAAGGAAGTAGAATTATTTTGACAACTTGAGAAAAGGAAGTGGCTCTGTATGGCAAGCTCTACACTGATCCACTTGACCTTCGATTGCTAAGACTAGAAGAAAGTTGGGAATTATTTGAGAAAAGAGCATTTGGAAAAGAGATTTGGCCCGATGAACTTCTTGATGTCGGAAAAGAAATAGCCCAAAATTGTAAAGGGCTTCCATTGGTGGCTGATCTGATTGCTGGAATCGTAGCAAGGAAGGAAAAGAAGAAAACTGCG	LWDTTTWDELTSPFPNVMKGSRIILTTXEKEVALYGKLYTDPLDLRLLRLEESWELFEKRAFGKEIWPDELLDVGKEIAQNCKGLPLVADLIAGIVARKEKKKTA
PGSC0003DMT400067281_SmeItaly	NBS	SMEL3Ch07	131609558	131612341	ATGGGAGATGCAATCACGGGTGCTCTAGCTCAGATCATCATAAAGGACTTGTTGAACCAAGTGAATACGCATGCTCAATATTCTATTCAATTTGAAAGTCAGTTTGAGGAGATGAAGCGAGAGCTGAATCTCATGCGTTCATATCTCACTGAAGCAAACAGGCTGAAAGGAAACAATAATTCTGTCAAGACAACCTTGTCTGAGCTTCAAGAACTAATTTATGAAGCAGATAACGTGCTCACGGATTGCCAAATCCGCGAAGACTATCTAAGGATGAAAGGGAATCCTTCCTGCTTGCTTCTGTCTCCGAGTGAGATTTCTTTCAGATATGTCACTGGAAAGAAACTGACAGGGCTCAACAAGGAGATAGCGAAAATGCATCAGAAGCTGAGGACCTTT…	MGDAITGALAQIIIKDLLNQVNTHAQYSIQFESQFEEMKRELNLMRSYLTEANRLKGNNNSVKTTLSELQELIYEADNVLTDCQIREDYLRMKGNPSCLLLSPSEISFRYVTGKKLTGLNKEIAKMHQKLRTFVGPITEQSRSDEINSRHRRWTSHIFNQSEIVGLSEDTRKIKEWILCHSEPLHRVGIVGMGGLGKTTIAQKVFHDRQVKVRFQKKVWVSISQTYDELAIMKGILKQLNADDSGTDKGDLLNRILEALSHQSYLIVLDDVWSIDDGWWDRISTGLPKFIEHNSCIIVTSRNEDVVKRMGVTESRIHRPRLLDDEESWSLFCKFAFLSTKGRCNNQLEEVGREIVRKCHGIPLAIKTTGGMLSSKPHSLGEWTRICENFREKLVSDSES…
PGSC0003DMT400077717_SmeItaly	NBS-LRR	SMEL3Ch12	95697539	95701264	ATGGGCGGCCTGGGTAAGACTACACTTGCTAAAGCCGTTTACAGTGATAAAAGGGTGAAGAACCATTTTCCTTTGAAAGCTTGGTATTGTGTTTCTGAGGCATATGACCCTTTCGGAATAACCAAAGGGTTACTTCAAGAAATCGGCGCATTTGACCCAAAGGATGACAACAATCTTAATCAGCTAAAGGTCAAATTGAAGGAAAGCTTGAAAGGAAAGAAGTTTCTTGTTGTCCTTGATGATATGTGGAATGATAACTATAATGAGTGGGATGACCTGAGAAATCTTTTTGTACAAGGAGCTATTGGAAGTAAGATCATTGTAACTACACGTAAGGAGAGTAGTGTTGCCTTGATGATGGGAAATGACCAAATTAGCTTGGACAATTTGTCTATTGAG…	MGGLGKTTLAKAVYSDKRVKNHFPLKAWYCVSEAYDPFGITKGLLQEIGAFDPKDDNNLNQLKVKLKESLKGKKFLVVLDDMWNDNYNEWDDLRNLFVQGAIGSKIIVTTRKESSVALMMGNDQISLDNLSIEVSWSLFKRHAFENMDPMEHPELEDVGKQIAAQCKGLPLALKTLAGMLRSKSEAEEWKRVLRSQIWELPHNDILPALMLSYNDLPPDLKQCFAFCAIYPKDYQFCKDQVIYLWIANGLVKQFHSGNQYFMELISRSFFQSEWEGFLMHDLVNDLAQHASSKLCIRLEESQASHMLEQCRHLSYSMGVDGEFEKLTPLDKLEQLRTLLPIHIRYSSALGKRVKHNILPRLRSLRALSLSHYHIMELPDELFIKLKLLRFLDLSQTWIK…
PGSC0003DMT400080429_SmeItaly	TIR-NBS	SMEL3Ch06	97721957	97731365	TTCTCCATGGGTACCCGTAAAGAATTGAACCAAAAATGGAAATATGACGCCTTCTTGAGCTTTAGAGGTGAAGATACCCGCAACAATTTTGTTTCCCATCTCCACAAACGCTTGGAAGAGAGAGGATTCAACGTATTCAAAGACGATGAGAAGCTTGAAAGAGGAAGAGCCATTTCTGCAGAACTATTGAAAGCCATAGAAGAATCCAGAATTGCAATTATCGTCTTCTCTGAGAACTATGCTTCGTCCAAATGGTGCTTGGAGGAACTCACCAAAATTATGCAGTGTGCTGAAAAGAAGGGACAGGAAGTGATCCCAATATTCCACAATGTCGACCCATCAGATGTACGCCGGCAAAGCAATAGCGTTGCGTTAGCACTGGCCAAACTCGAGGCAGAT…	FSMGTRKELNQKWKYDAFLSFRGEDTRNNFVSHLHKRLEERGFNVFKDDEKLERGRAISAELLKAIEESRIAIIVFSENYASSKWCLEELTKIMQCAEKKGQEVIPIFHNVDPSDVRRQSNSVALALAKLEADLXSRIAIIVFSENYASSKXVALALARLEADLNCSDLGKVQRWKDALCKAANIAGWDVGKTANRNEAECIDQIINKKFQNLHHSVSANEKYLVGIESRTGGVESLLKVGLGGVRFVGIRGMGGVGKTTVARKIFDNISNQFQGSCFLANVREDSKKHGMKHLQMTLLSRILNEKSMNLASFYEGADMIKRKLCCRKVLIIFDDVDDDHQLEYLVGKHDWFGDGSRIITTTRNADLLRCHDALYSVPELAKCEALELFSWYAFRNRTP…
PGSC0003DMT400083277-D3_SmeItaly	NBS	SMEL3Ch05	9647084	9647652	ATAGCTCATAGACTTCGATTTAAGAAATTAGTTATTCTTGATGACATAGATCAACGTGATCATTTGGATAACCTGGCGGGGAATCTTGATTCGTTTGGCAAGGGCAGTAGGATTATTGCAGCAACTAGAAACAAACAAATTATAGGAAAGAATAATGTAATCTATGAAGTGACTACACTACTAGAACATGATGCTATTCAGTTGTTCAATCATTATTCTTTCAAGGACGAAGCTCCAGATGAGCATACAAAGGTGTTGGCATTGGACCTGGTAAATCATGCTAAAGGCCTTCCTTTAGCATTAAAATTATGGGGTATTATGTTACATAATCAAGATAAAACTATGTGGACAAAAGTTGTAGACATGATAAAGAGCGACTCTAGTCCAGACATTGTTCAA…	IAHRLRFKKLVILDDIDQRDHLDNLAGNLDSFGKGSRIIAATRNKQIIGKNNVIYEVTTLLEHDAIQLFNHYSFKDEAPDEHTKVLALDLVNHAKGLPLALKLWGIMLHNQDKTMWTKVVDMIKSDSSPDIVQNLKINFEGXQDEEKRIFLDIACFFRGRKKNWTIEILESYDAFALIRFYGLIEKSLV
PGSC0003DMT400085896-D2_SmeItaly	NBS	SMEL3Ch10	8542957	8543512	CTTGGAACAGGTTTTGTTTTAACTGAACCAAAAGTTTACGGAAGGGACAAAGAGGATGATGAGATAGTGAAAATCTTGATAAACAATGTTAGCGATGACCAAGAACTTCCAATACTTGGCATGGGTGGACTAGGAAAGACAACTCTTGCCCAAATGGTCTTCATTTGTGTCTCAGGAGATTTTTATGAGAAGAGGTTGACAAAGGCAATTATAGAATCTATTGAAGAAATGTCACTAGATGACATGGACATGGCTCTACTTCAAAAGAAGCTTCAAGAGTGGCTGAATGGATAAAAGTATTTGCTTGTCTTAGAAGATGTTTGGAATGAAGATCAAGATAAGTGGAATTCAAGAGAAGTCTTGAAAGTTGGAGAAAGTGGTGCTTCTGTTCTAACCACT…	LGTGFVLTEPKVYGRDKEDDEIVKILINNVSDDQELPILGMGGLGKTTLAQMVFICVSGDFYEKRLTKAIIESIEEMSLDDMDMALLQKKLQEWLNGXKYLLVLEDVWNEDQDKWNSREVLKVGESGASVLTTTRLEKVGSIMGTLQPYKLSNLSPEDCWLLLMXCAFGRQEEINPNLVAVGKE
SMEL_001g120230.1.01_SmeItaly	NBS	SMEL3Ch01	5078062	5079811	ATGATTATACACTTACAGTGTGAAGTACTTGTTGTTCTTACTTTTTGTAGGATTGAATCAGAATGTATTCAGGAACTTGTTGATAATGTTTCTTTCAAATTATGCAAGACTTCATCTTATTTGCAAGATATTGTGGGAATAGATACTCATTTGGGGAAAATAGAGTCCCAGCTAGAAATGGAAATTATTGATGTTCGGATTTTGGGAATCTGGGGAATGGGAGGAGTGGGTGCATGTTTCCTTGCGGATGTAAAAGAAACTAACACAAATGAAATGCATTCTCTGCAAAACATCTTTCTCTCTCAACTGTTAAGAGAAGACAACAAAAAATATGTGAATAATAAGGAGGACGGCAAGCGTCTGATGGCTCATAGACTTCGTTTTATAAAGGTTTTAGTT…	MIIHLQCEVLVVLTFCRIESECIQELVDNVSFKLCKTSSYLQDIVGIDTHLGKIESQLEMEIIDVRILGIWGMGGVGACFLADVKETNTNEMHSLQNIFLSQLLREDNKKYVNNKEDGKRLMAHRLRFIKVLVVLDDINHHDHWEYLAGDLRWFGSGCRIIATRNKQIIGKNNAVYEVTTLFEHDAIQLFNHCAFKDEAPDGHIMKLASEVVSHAKAIAVSTEAKSKWLRKPEENTRFYGDAKFGIFGSRQIISGSRLLLSFREISRNRRKNEAGVKDEDVILWDKGTTIIYHSSSSSSYRAKFAFYELTYLFQAAFQDISVSDSFSLRVLTSRRNDNPSWGN
SMEL_001g120460.1.01_SmeItaly	LRR-NBS	SMEL3Ch01	5325575	5335457	ATGTTTTCCGGCGAATATTTGTCTTCAGAAAAGCATCACCCCCTCGATTTCTTGCAGCGAATTGAGGATGAATGGGGTAGTTACATGCCGGAGACTGTACAGGATCGAATTAATTTTCTTAAAACAGAGTTCAAATTCATGGATATTTTTCTCACCATCCAGAGCTTCACTAATGAACCCAAAATGCTATATGTCACCCAGAAAGTTCAAGCTCTGTTTCAAGATTCCGCATTTGATACATCAAAAATCTATCAAAATCTCGATCGCCTTACTTCTCTGCTGCAGAACAAAGTTTGGGCGACTAAGTTGGAAATCAGAGCTAATTACTCCTCCTTCTCTGGAGTTTCATTACAACTAGAAAAGAATGGGATTGATAATTCCAAATTTGTTATGAAATTC…	MFSGEYLSSEKHHPLDFLQRIEDEWGSYMPETVQDRINFLKTEFKFMDIFLTIQSFTNEPKMLYVTQKVQALFQDSAFDTSKIYQNLDRLTSLLQNKVWATKLEIRANYSSFSGVSLQLEKNGIDNSKFVMKFINDVVQNLSELSEIDHLCSSEIQEVLKELKLLRNLVGFLSNRWCAEPQSVCTFFSHVLLVAGSAAMVAWLYMPGHDIKRNQCLVPGAIKFLLSYLVRMRIKPVNSCIRKIYVDVLQALKWRMQSELSPNIQNVYAAEIEVGFVETLIHNLEVIRSISILSGIEFLNHQMATLEEMLKLLRATLIYLPVLDLEFHLKDIDTVIVDVGRLIYSLYDSEEQEEMNQRLFLDLPKSIQHIKEVIFLVIRKAFQSNLPGLHGLGCVDFLLD…
SMEL_001g123200.1.01_SmeItaly	TIR-NBS-LRR-TIR-NBS-LRR	SMEL3Ch01	8506265	8520995	ATGGCCACCAAACAATTAACTTATGATCAATCATCCAACACTTTTGGAAATTCATATGATGTGTTTTTGAGTTTAAAAAGTGAAGACACTGGCAAAAATTTCACAAATCACCTCTCCACAGCTTTAAATCAAGCTGGATTTTGCACGTTCGAAGGTGGTGATCACAATGAATCAAGAAGAGAAGAAGATATTAATCCAGAGTTGCATAATAAAGCAATACAAGAATCAAAGATGTGTATCATTGTATTCTCACAAAATTATGCATCTTCTAGTTGGTGTTTGGATCAACTTGTTTCCATTCTTGAACATAAGATGAAGTTTGCATGTATGATATTGCCTGTTTTTTACCATGTTGATCCATCCAATCTAAGGAAACACAAAGGAAGTTTTGGAGAAGCA…	MATKQLTYDQSSNTFGNSYDVFLSLKSEDTGKNFTNHLSTALNQAGFCTFEGGDHNESRREEDINPELHNKAIQESKMCIIVFSQNYASSSWCLDQLVSILEHKMKFACMILPVFYHVDPSNLRKHKGSFGEALNRHEEKFKCGSNEKKWEDKLKKWKDALSQAADLAGMVLENQHESTFIMKIINVISTRLSRPALYIASCSIGIHRRARPINSWVQDDGSNNHNIGILLVCGIGGIGKTTLAKFVYNLNFGYFEISCFLANIRETSKLPNGLITLQKQLLSTLLKNEKIKISSVDEGIIKIRNALCYRKVLLVLDDVDEPDLVEAIFDMKDWFGFGSKIIVTSRHKSLLRPQLGHEVHEVEILYTVEANELFKFHAFGENNPLSEDHNYKEYSKEVI…
SMEL_001g123300.1.01_SmeItaly	TIR-NBS-LRR	SMEL3Ch01	8622874	8628197	ATGGCGAAAGCTGAAAAGGCATCAGTCTCCAGGCCTAGATGCTCTTATCATGTCTACTTGAGTTATAGAGGCCAAGAGATCAACATGAACTTTATCAATCTCCTACACACTGCATTGACTGATGTAGGTATTCAAACATTCAAGAGACACAGTGAAGCTAGAAAAGGAAAGATTGTTGGATCAGAATTGCAAAAGGCAGTCAAGCAATCGAGGATTTCGATAATTGTATTCTCGGAAGATTATGGATATTCTAGAAGATGCCTAGATGAACTTGTGAGCATCCTTGAAAGGAAGCAAAGTGCTGGTCATATGATTCTACCTGTGTTCTACCGTGTAGATCCATCCCATGTTAGAAAGCAAAGAGGGTCTTATGCAAAAGCATTTCATAATTACGAAGAG…	MAKAEKASVSRPRCSYHVYLSYRGQEINMNFINLLHTALTDVGIQTFKRHSEARKGKIVGSELQKAVKQSRISIIVFSEDYGYSRRCLDELVSILERKQSAGHMILPVFYRVDPSHVRKQRGSYAKAFHNYEEQIMMETVERRNEHIEKIKIWRASLKEVANMAGIVLEDGDEMKFIQEIVEDIWSKLSRKVLSFAPYPVGIYSRVKEINFWLQDSSISSPILMIYGESGIGKTTIAKALFNLHCDRFQCSSFLGDIREVAKESCGLINLQKNLLSDILKDNKIDLYDIDRGASAIKECLVHKNFLLFLDDVDDLHQVKAILDSRDWIPPGSKVIITTTDEQLLNPHDACVMYESKRLDNHEALKLFSLHAFGQDHPVKEFMQQAKQIVKHCRGVPLAL…
SMEL_001g123310.1.01_SmeItaly	TIR-NBS-LRR	SMEL3Ch01	8631681	8642450	ATGGGTTCTGAAAGACCACGAACATCCTCCTCTTTTATTTCTCCAAGCATTTATCATGTGTTCTTGAGTTTCAGAGGTGAAGACACCCGCAAGACTTTTACTGATAGTCTTTATGCAGCTTTGGTAGGTGCAGGGTGGCGTACGTTCAAGGATGATAATGAAATTGAGAGGGGGGAAAATATTAAGACAGAACTGGAGAATGCAATTATAAATTCGAGGAGTTCAATAATTATCCTCTCTAAGAACTATGCTACTTCGACATGGTGCCTTGATGAACTTGTGAAAATCCTTGAACATAAGAGGACAAAAGGGCATGCAATTCTTCCTGTCTTCTATCATGTGGATCCTTCTGAAGTTAGAGATCAGAAAAAGAGTTTTGCAGAAGCATTTACGAGATAT…	MGSERPRTSSSFISPSIYHVFLSFRGEDTRKTFTDSLYAALVGAGWRTFKDDNEIERGENIKTELENAIINSRSSIIILSKNYATSTWCLDELVKILEHKRTKGHAILPVFYHVDPSEVRDQKKSFAEAFTRYERQIEVESDEGKREWMDKVQKWRAALREVADLGGVLENNQEDRGEDTRKTFTDSLYAALVGAGWRTFKDDNEIERGENIKTELENAIINSRSSIIILSKNYATSTWCLDELVKILEHKRTKGHAILPVFYHVDPSEVRDQKKSFAEAFTRYERQIEVESDEGKREWMDKVQKWRAALREVADLGGVLENNQEDRKESEFIEEILQLIEDKLNRTISSVAPYLVGISSRVKNIISWLQDGSLNDNLIAICGMSGIGKTTVAKYVFTT…
SMEL_001g123320.1.01_SmeItaly	TIR-NBS-LRR	SMEL3Ch01	8657399	8662823	ATGGGTTCTGAAAGACCACGAACATCCTCCTCTTTTGTTTATCCAAGTATTTATCATGTGTTCTTGAGTTTCAGAGGTGAAGACACCCCCAAGAATTTTACTGATAGTCTTTATGCAGCTTTGGTAGGTGCAGGGTGGCGTACGTTCAAGGATGATAATGAAATTGAGAGGGGGGAAAATATTAAGACAGAACTGGAGAATGCAATTATAAATTCGAGGAGTTCAATAATTATCCTCTCTAAGAACTATGCTACTTCAACATGGTGCCTTGATGAACTTGTGAAAATCCTTGAACATAAGAGGACAAAAGGGCATGCAATTCTTCCTGTCTTCTATCATGTGGATCCTTCTGAAGTTAGAGATCAGAAAAAGAGTTTTGCAGAAGCATTTACGAGATAT…	MGSERPRTSSSFVYPSIYHVFLSFRGEDTPKNFTDSLYAALVGAGWRTFKDDNEIERGENIKTELENAIINSRSSIIILSKNYATSTWCLDELVKILEHKRTKGHAILPVFYHVDPSEVRDQKKSFAEAFTRYERQIEVESDEGKREWMDKVQKWRAALQEVADLGGVLVNNQEDRKESEFIEEILQLIEDKLNRTISSVAPYLVGISSRVKNIISWLQDGSHNDNLIAICGMSGIGKTTVAKYVFTTYFRCFEGSSFLSNIQDVSQQPDGLIRLQKQLLYDLTGKKSEIQDTDEGIIKIRDAVCFRRVLVILDDVDRQEQIHAIIGMKKWFCPGSKIIITTKNSCLLKVHEIREVLKVEEMGNDESLELFSWHSFGEDHPADDYVELSTRVVKHCGGL…
SMEL_001g123330.1.01_SmeItaly	NBS-LRR	SMEL3Ch01	8703351	8706556	ATGAGCGGAATTGGAAAGACAACTGTGGCTAAATATGTCTTCAGCACATACTTTAGATGTTTCGAAGGTAGTAGCTTTCTTGCCAATATCCAAGATGTTTCTCAGCAACCTGATGGCTTAATTCGCTTACAAAAGCAGCTCCTTTATGATTTAACTGGGAAAAAGAGTAAAATACAAGATACTGATGAAGGGATCATCAAGATAAGAGATGCTATATGTTTTAAGAGAGTTCTAGTCATATTAGATGATGTTGATCGACAAGAACAAATTCATGCTATAATTGGAATGAAAAATTGGTTTTGTCCAGGAAGTAAAATAATCATAACAACTAAGAATTCATGTCTGCTGAAGGTTCATGAAATTCGGGAAGTCCATAAAGTCGAGGAAATGGGTAATGAT…	MSGIGKTTVAKYVFSTYFRCFEGSSFLANIQDVSQQPDGLIRLQKQLLYDLTGKKSKIQDTDEGIIKIRDAICFKRVLVILDDVDRQEQIHAIIGMKNWFCPGSKIIITTKNSCLLKVHEIREVHKVEEMGNDESLELFSWHSFGEDHPTDDYVELSTRVVKHCGGLPLALQVLGSSLRGKSIDVWKSALDKLEAIPASQIMKKLKFGYDSLKDDHDKNLFLDIACFFPSKDKDYVIAVLDESYTYTRIGIQNLIDRFLLMIEGNKLIMHQMVRDMGREIVRQESSKNPGRRTRLWHYKDSFNVLRENMGSDTIEGFFFDMNMVKEDESFMGSSSHGKKRLFKEVKSHQFGFSRHLNKFSAKTINELELETELFTVMNRLRLLQIKYTHLSGVYKDFPM…
SMEL_001g123370.1.01_SmeItaly	TIR-NBS-LRR	SMEL3Ch01	8711058	8715656	ATGTCTCAGTTTGCTTATCATGCATTTCTGAGTTTGGCAACAAAAATAGGCAAGTCCTTTGGAAATCATCTTCATTCAGCTTTATCAAATGCTGGTATTTGCGCATTCAGTGTTGATGAACTTGATATAGAAGAAAAGGGGTGCAAAGAATTGCAGAAAACAATTCAACAATCAAGAGTTCTCATTGTTGTCTTCTCAAAAGACTATACCTCTTCAGAGAGGTGCCTTGATGAACTTGTGTTTATACTTGAGAGCAAGAGAGCTTCTGGACGTTTTGTTCTACCTGTTTTTTATGATGTGGATCCATCAGAAGTCAGGAAACAAAAAGGGTGTTTTGAACAAGCTTTTTTACTGTATGAAGAGAGATATAAATCGGGGACCGAAGGAAGGAGACTGGAA…	MSQFAYHAFLSLATKIGKSFGNHLHSALSNAGICAFSVDELDIEEKGCKELQKTIQQSRVLIVVFSKDYTSSERCLDELVFILESKRASGRFVLPVFYDVDPSEVRKQKGCFEQAFLLYEERYKSGTEGRRLEWLQKVKVWKASLTEVADLGGMVLQNQSDGCESRFIQEIVKVVAGKLNRAVLSVALHPVGIDSRVKDINLWLQDGSTSVDIMAIYGIGGIGKSTLAKTAYNLNFDKFDGCSFLADVHKTSERHDGLVSLQRQLLSNVLGRKVEKIYNVDEGIIKIQEAVHCRRILLVLDDVDDRDQLNAVLGMREWFYPGSKIMITTRNQHLFEASEICSCKMYKVTPLNAQESIRLFSWHAFGKEKPSEEHEDLSENVILHCKGIPLALKVLGSSL…
SMEL_001g123380.1.01_SmeItaly	TIR-NBS	SMEL3Ch01	8717338	8723521	ATGACAACCCCAAAATCCTCACAAACCCGTTATTCTTTCCACGTTTTCTTGAGTTTCAGAGGCGAAGACACCCGGAAAAACTTCACTGATCATCTCTACACAGCTCTCATCAACGCCGGAATTCGAACTTTCCGAGACGACGACGAAATCCGCAGGGGAGAAAACATAGAATCTGAACTGCAGAAGGGTATTCGGGAATCCAGGATTTCCCTAATTGTCTTCTCCAAAGACTACGCTTCTTCAAGATGGTGTCTTGATGAGCTTGTCAACATTCTGGATCGAAGGAAGAAAGAGGGTCATACTGTTTTGCCTGTGTTTTACACTGTGAGCCCTGAGGATGTCCAGAACCAAACTGGGAGTTTTGCTGAAGCTTTTGTGAATCATGAAAAGAGAGGAAAT…	MTTPKSSQTRYSFHVFLSFRGEDTRKNFTDHLYTALINAGIRTFRDDDEIRRGENIESELQKGIRESRISLIVFSKDYASSRWCLDELVNILDRRKKEGHTVLPVFYTVSPEDVQNQTGSFAEAFVNHEKRGNAETGEKRKEWMEKMDKWRVALKQVAELEGMCLAKEVDGSPHREDSDLREAKFIQKIIKEILKRLNRTVLSIPSYTIGLESRVKDINSWLEDESSEVGIGVICGLGGVGKTTVAKVAYNSNYDRFDGSCFLANVREISEKHSNGQVYLQKQIFESILKGRKEKIYNADEGIVKMKDAIGNKKVFIVFDDVDQLDVLDSLIGTRDWFYPGSKILITTRCEKLLKAHERHMLFKIKELGDDESLKLFSWYAFAQDHPLEEFKVLSTEAI…
SMEL_001g124520.1.01_SmeItaly	TIR-NBS-LRR	SMEL3Ch01	10137001	10141578	ATGGCTACTGAATTCAAGTCTCAAGTTCTGTTAAGTTTCAAAGGGAAAGACACTGGCAATACTTTTACAGATCATCTCTATGAAGCTCTGGTGGGAGCAGGTTTTGTAACATTAAGAGGTGAAGAAATCAAACTGAAGTTACAAAATAAGGGTGTTGAAGAATCCGGGGTTTCAGTTATAATCTTTTCAAATGAATATGTGTCTTCAAGTTTGTGTCTTGATGAGTTGGTAATGATCTTGGATTGCAGTAAAAGGATATCAGTTCTGCCCATATTTTACCATGTGGATCCTTCCGATGTTAGGAAACAAAAGGGGAGAATTGGAGAAGCATTTGATGAACTGGGAAGGAACCAAAGTGGAAATGAGTGGAAAGATAAGGTTAGAAAATGGAAGGAAGCA…	MATEFKSQVLLSFKGKDTGNTFTDHLYEALVGAGFVTLRGEEIKLKLQNKGVEESGVSVIIFSNEYVSSSLCLDELVMILDCSKRISVLPIFYHVDPSDVRKQKGRIGEAFDELGRNQSGNEWKDKVRKWKEALKQVADLGGMVLQNQADGHEAKFIQKILKVVENKLSRPVLYICPHLIGIERRVEKINSWLVDGSTDVDTLVICGIGGIGKTTMAKYVYNLNFSKFDGSSFLSNIRENSTHRKGLVSLQRQFLSDICKRKKKPMFSVDEGMTEMRDAVSCKRILLVLDDVDSRDQLDALLAMKNLLYPGSKVIVTSRNKRLLRPFDVHKLYEFEALNRDESVELLSWHAFGQECPVKGFEVCSEQVAIHCGGLPLALEVLGATLAGRNIDIWKSTIQ…
SMEL_001g132090.1.01_SmeItaly	NBS-LRR	SMEL3Ch01	20081179	20084900	ATGGCAGACGTAGCAGTGAATTTTCTGATAGAGAATTTGATGCAGTTGTTGCGGGACAATGCGGAGTTAATAGCCGGAGTTAAAAAGGAAGCCGAGGATGTGGTTGAAGATCTAAGTAAATTCAATGCTTTTCTCAAGCAAGCTGCAATGGTTGGCAGCGAAAACCCAGTTCTGAAAGAATTGGTGAAGAGTATAAGGAAAGTGGTTAATCGTGCTGAAGATGCTATTGATAAGTTTGTAATTGAAGCTAAGATTTACAAGGATAAAGGGTTTAAAAAGCCTCCTGTGGTTGAGGAAGATGATGTGGTGGGCTTTGACGATGAGGCGCAGACGGTAATCGACCGTCTTCTTGGAGGATCAGATGATTTGGAGGTTATTCCTGTTGTTGGAATGCCTGCC…	MADVAVNFLIENLMQLLRDNAELIAGVKKEAEDVVEDLSKFNAFLKQAAMVGSENPVLKELVKSIRKVVNRAEDAIDKFVIEAKIYKDKGFKKPPVVEEDDVVGFDDEAQTVIDRLLGGSDDLEVIPVVGMPATKIFKHQKIEYEFFTRLWLYVSQSYKTRELYLNIISKFTGNTKHCRDMSEKDLADKVRDILEEGGKYLIVLDDVWSGEAWDRIKVAFPKNEKGNRVLLTTRDLNVAKYCNRSPHDLKFLTDEESWILLEKKAFHKAKCPPELEAHGQSIARKCKGLPLAIVVIAGALIGKGKTTMEWEQVDKSVGEHFINRDQPNNCNKLVRMSYDVLLYDMKTCFLYFGAFPRGYLIPARKLIRLWIAEGFIQYRGNLTLEDKAEEYLNELVNRN…
SMEL_001g133470.1.01_SmeItaly	NBS-LRR	SMEL3Ch01	22446800	22449715	ATGGGACTGTTGTTATTCTCATTACAAAAACAAGTGAGCATGGACACTTTTGAAGATCATCTGGAGATGGCAGACTGTGCTGTCGTTTTTGTACTCGAAAAAATCACAAATTTATTAGCTGAAGAAGCAATATTGCTTCAGGGAGTCAAGCATGATATCCAGTATATCAAAGATGAATTGGAGAGAATGATAGCCTTTCTTGGTGTGGCTGATGCTTTAGAAGAGGGAGATGCAGAGGTCAAAGTCTGGGTTAGGCAAGTGAGAGATGTTGCCAATGATATCGAGGATGTTCTTGATGAGTCCATGCTCCTGTCATATGATCATCAGTTCTATGGATCCTGTTGTTTCATTGGTAAATTGGTTTTCTCAATCAGAAACATCAAATTCCGCCATAAACTA…	MGLLLFSLQKQVSMDTFEDHLEMADCAVVFVLEKITNLLAEEAILLQGVKHDIQYIKDELERMIAFLGVADALEEGDAEVKVWVRQVRDVANDIEDVLDESMLLSYDHQFYGSCCFIGKLVFSIRNIKFRHKLVVEIQAIKSRVHNIAVGHQRYRYKFYVPEQASSSNHAYDTANDRRGDALLLEEAELVGIENPRQQLIGWLVEDDPRLKVVSVVGMGGSGKTTLVKKVYEDAAVKKNFNSRAWITVSKSFRVEEALKDMIQQLYDEVKQPAPEGLSTMSSNRLKTIAKVFLQSRTYVLVFDDVWTIQAWEAIRYALPDINNGSRVILTTRLLDVASFCSIETNGYVYEVKPLSAEESWILFCQKAFHGYSCPSHLESISRNILKKCGGLPLAIVAVG…
SMEL_001g133720.1.01_SmeItaly	NBS	SMEL3Ch01	22855459	22860372	ATGGAAATAGAGAGAGTGTTCACAAGTTGTTTCTTCATTGAGAAGAAGCCTGGTGATATATTTACCTTGGTCGAAGCAGCTCTCCAAGTTGGTGCATCCAAGTATCCAGACCAGTTCCAGAAGCGCAAGAACAGGATAATCAAGTTCCTAATGGATCCATCAGATTCAGACGACTACATTCTTGATGATGAAGAAGAAGCAGTGAGTGTTGGTGATGAAGATGAAGTGACAAACGTCAAAGAAAAAGAAGACTTGGAGAAAGAAAAACAGGTTCATGTCCAACGCAAGAAACCGTTGATGAAGAAGATTAAAGTGGCAATCAACAAGACTGTACAAGTTGCTTCCCTGAAGAAAAAGAACAATTGTAATGCAACTACGGAAAGCGTGATGGAGTTGAAG…	MEIERVFTSCFFIEKKPGDIFTLVEAALQVGASKYPDQFQKRKNRIIKFLMDPSDSDDYILDDEEEAVSVGDEDEVTNVKEKEDLEKEKQVHVQRKKPLMKKIKVAINKTVQVASLKKKNNCNATTESVMELKKTLETDLVQQQLDDADKQGIPQSHNTATMASRKRMSMNMSTKRVEVAPPGEKQLCSFKKPLQKESVNTAKKREEESQQTPTQRKSVNSKSMPPLMTMNVATKPVEVAHQKQLSDCSPQKQSNCSSITRPAQKETKSITDKKKFESSKRKFEERLAEQREAKRRIVMVDFHDMPKPANDPRAPRHCWDRRKRRITRKMGLLLFSLQKEVSMDTFEDQLEMAGVKHDIQYIKDELERMIAFLGVADALEERDAEVKVWVRQVRDVAND…
SMEL_001g136210.1.01_SmeItaly	NBS	SMEL3Ch01	27644245	27648260	ATGGAGAATGCAATCAGGATTGTCTCCCAATATGCAAATTGTGAGATTGAAGCTGGCTTTGTGGAGACTCTCATACACAGATTGGAGGAGATACGGGGTATTAGTATTCTCAGTGGAATAGAGTTTTTGAATCATCAAATGGCAAACCTTGAAGAGATGCTCAAATTCTTGAGAGCAAGTCTGATCCATTTGCCAGTACTGGGTCTTGAATTTCATCTCAAAGATATTGTTGATGTGGGACTTCTCATTTACTCGTTATATGATAGAGAGGAGCAGGAGGAAGTGAACCAAAGACTATTTCTTGATTTTGCCAAAAGCATTCAGCATATCAAGGAAGTGATCTTCCTCGTGATTCGGAAGGCATTTCAATCTCCATGGACTAGAAAAGGAGTTCCTGAC…	MENAIRIVSQYANCEIEAGFVETLIHRLEEIRGISILSGIEFLNHQMANLEEMLKFLRASLIHLPVLGLEFHLKDIVDVGLLIYSLYDREEQEEVNQRLFLDFAKSIQHIKEVIFLVIRKAFQSPWTRKGVPDWCLVRWLSDIIKEIILIREEVAMIPEKKVFNFDSVLHDTTPGHISSELTNTPRMTDEEVVGFEDVMEELREQLVRGTKQLDVIPVVGLGKTTVANKLYSDELVVSRFDIRAQCCVSQAYSRRNVLLSILHDAIDDANNGSRIIITTQHGEVAENAKSVSDLRILNDDESWRLLKQKVFGEESCSLLLSDVGKEIANKCKGLPLSIVLVAVMLTKMEKSEQCWKEVAKNLCTNVLSISKAIIDQSYQNLPYHLKLASFILEDKEINI…
SMEL_001g139230.1.01_SmeItaly	NBS	SMEL3Ch01	35828818	35833892	ATGGAAAGAGAGAAAGGGAAAGCAAGCAACCTAGAGGTGGCATTTTCTGCTCTTCTCAAGGATGTCGCCAACGTTGTCGATTTCATGGACAGATTGAAGAATGAGGAAGATCAAAGAGCTGTTGATGTGGATCTAATTGAAAAGCTGAAATTCAACCTGACATTTATTTGTACATATCTCCAGCTTTCTTATTCAGATCTGGAGCAATTTGAAGATGTAATGACTGGCAAAAGACAAGAGAATCTGCTTCGAACAATTTTGGAAGATGTTGACAACATCAGGGGTAAATACAACACACATCATGTCCTTCCTAGCCTCGTCGATAGTATGGATGACTGTATCAGCTCTCATCATCATGTTAAATCAAATGGCACCATGATGAATGAGCAATTGGACATC…	MEREKGKASNLEVAFSALLKDVANVVDFMDRLKNEEDQRAVDVDLIEKLKFNLTFICTYLQLSYSDLEQFEDVMTGKRQENLLRTILEDVDNIRGKYNTHHVLPSLVDSMDDCISSHHHVKSNGTMMNEQLDILILNLHHLSKYRAEKMTFSLVTQYEVLQNVCGNVKDFHGLTVNGCIKHEMVENVSPLFQLMAERVGHFLWEDQIDEDSRLFKLENLLLKIVPIELEVMHICYTNLKASTSAEVGRFIKQLLQTSPNTLRECLIHLQEHMVAFSALLKDVANVVDFMDRLKNEEDQRAVDVDLIEKLKFNLTFICTYLQLSYSDLEQFEDVMTGKRQENLLRTILEDVDNIRGKYNTHHVLPSLVDSMDDCISSHHHVKSNGTMMNEQLDILILNLH…
SMEL_001g142240.1.01_SmeItaly	NBS	SMEL3Ch01	56031103	56032271	ATGGAAGCAGTATTTCCTGATGTAGAGGAGAAACAAAGGGAGAGCCACGAGGTCAGAAATTGGGTTCGGAAGCTCAGAGCTGTGTTTTTCGAGGCTGATGACTTGTTGGATGACTTCTACACTAAGATTACTCGGTGCAATTTGCTAACCTTATCAAAGAAAATATCTATTTTCTTCTCTAGATCAAATCCAGTTCTCTATAGTCTTGAGATCCATAAGCGTCTCAAGGTTATTAGAGGGAAACTTGAAGCAATAGAGAAAGACAAGCATATGGTGCACCTTGTTGAAAAGAAAGCAGTTGATTTTGAGCTTCCAGATAGGGAGACTCATTCCTTTGTGAATGTTGACGAGGACATCGGAAGGGAAGAGGATAAAAGGGCAATCGTTGATTGTCTGCTA…	MEAVFPDVEEKQRESHEVRNWVRKLRAVFFEADDLLDDFYTKITRCNLLTLSKKISIFFSRSNPVLYSLEIHKRLKVIRGKLEAIEKDKHMVHLVEKKAVDFELPDRETHSFVNVDEDIGREEDKRAIVDCLLDDLLVNGARGSKVLVTTRLGLGAAAMGTALTYNLKGLREDLSWSVFSKLAFKPGKEINSSLVAIGKEILRKCVGVPLAIRILGSFLYYKETEAEWLYVKNHQLTDMVESEDIEILPILKLSYDHLPINLKHCFSYCSLFQRKQAINKKTLI
SMEL_001g142730.1.01_SmeItaly	NBS	SMEL3Ch01	64489421	64489851	ATGGGCAGCATCGGCAAGACGAAAATCGCAAATTTTCTACATCAAAGATACCGCTATCAATTTGAAGCTGATTGTTTTCTTGAAAATGTTGGAAACTTTCATCAGAAAAATGGACTAACATGGCTACAACAAGAAGTCATCTGCAACCTCTTGGGTGAAAAGTTGACTCTAACTAGTGAGCATGAAGGGATGACTATCTTAATGAATATGCTCCGCTGGAAGAAAGTTCTGCTCATCTTGGATGATGTCAACCATCGAGAACAACTGGAATCTTTAGTTGGAAGGCCAGAGTGGTTTGATATGGGTAGCAGAATTATTTTAATAGCATGCTTTTAA	MGSIGKTKIANFLHQRYRYQFEADCFLENVGNFHQKNGLTWLQQEVICNLLGEKLTLTSEHEGMTILMNMLRWKKVLLILDDVNHREQLESLVGRPEWFDMGSRIILIACF
SMEL_001g142850.1.01_SmeItaly	NBS	SMEL3Ch01	64743787	64744628	ATGTCTCGAAAAAGCAACAACATCAATAAAGAGTTGACGGCTATCAATAAGTTAGCCAAAGACCTCGGTCTCCAATCACTCGTGGTTCCTTCTCGGCAAATACTACCAGTCCGAGAAACAGATTCCTTAGTGATTGCTTCGGATGTTGTTGGTAGAGACAAAGATGTTGCTGAGATGAAGGAGAAGATTTTGAACATGAGAGAGGAGGATGTTGTTTTGTGCACCATTTCCATAGTGGGTATGGGGGGTTTAGGGAAAACAACTGTCGCTAAGACAATTTTCAATGATGAGCAGATGGAGAAATGCTTTGAAAAGAGAATTTGGTTGTGTCTACCTGAAATGTCAGAAACAAAGAGCTTTCTTGAACAAATCCTCAAGTCATTGACAGAGAGGAAAGTT…	MSRKSNNINKELTAINKLAKDLGLQSLVVPSRQILPVRETDSLVIASDVVGRDKDVAEMKEKILNMREEDVVLCTISIVGMGGLGKTTVAKTIFNDEQMEKCFEKRIWLCLPEMSETKSFLEQILKSLTERKVEVPRRDIIIKKGNCILVTTRMKRVASTVATNLHMLGKLSEDHCRSIFKQKAFVDGKIPEELASMGDRIVKMCQGLPLAASVLGGLLRSKEKHEWQAILDGKQFSMATPLLHVKMMLRKIT
SMEL_001g142870.1.01_SmeItaly	TIR-NBS-LRR	SMEL3Ch01	64786535	64798968	ATGGCTTCTACTTGTTGTTCATCCAGCAATCAAAATTGGAAAAATGACGTTTTTTTGAGTTTTAGAGGTAAAGATACGCGTAAAACTTTTGTGGGTCATCTCTTCTATGCTCTAAAACAAAAAGGAATCCATACATTCAAAGATGATGGAAGTTTAGAGAGAGGAAAATCCATTTCACCTGAACTTGTAAAAGCTATTGAAGAATCAAGATTTGCTATTGTTGTATTCTCTAAGAATTATGCATCCTCCACTTGGTGCTTGGATGAACTTGTCAAAATCATGGAATGTATGAAAGAATTAGGACTAACAGTGATGCCGATATTCTATGATGTAGATCCATCACATGTAACTGAGCAAAGTGGAAGTTTTGCTAAATCATTTGCCACACATGAGGAAAAT…	MASTCCSSSNQNWKNDVFLSFRGKDTRKTFVGHLFYALKQKGIHTFKDDGSLERGKSISPELVKAIEESRFAIVVFSKNYASSTWCLDELVKIMECMKELGLTVMPIFYDVDPSHVTEQSGSFAKSFATHEENLKDDLEKVLCWRDAFRQSGKIAGYDLPNAYDGYESNCIQQVVEDILSKLCQVNSTIENDLVGMESRVHEVSSLLRMETPDVRFIGLWGMGGIGKTTIASAVFAKYSGQFEGVCFLDNVAEMRRTRGLQYLQSVLLSKILRVDLTIASVYEGMRIIKERLRSMKVLIILDDVNQKDQLEMLVGGRNWFGAGSRILITTTDKHLLHNHEVDGVYSVNLMTLNEAIDLFSLHAFKQRIPDKDFEELLNQVVQNAGFLPLALKVLGSSLY…
SMEL_001g144130.1.01_SmeItaly	NBS	SMEL3Ch01	79354566	79355312	ATGAATCTAAGAAGCTGGAGGATATCAGAATTGGGCTTCATCAAAGAGCGGAGGCTGACTGGAGAAACTTACAAGTCATTTCACCCAATGTTGAGGCTTGGTTTACTAGTGTTGATACCACTACTGCACAGGTGGCCACTGTGTTGCGAAGGTAGAATTGAGGTTGAAAGATATGGTTGGTGTCCAAACTTGAAGTCACATTACTCACTGAGCAGGAGAGCTAAGAAAATTACACTGGAGTTGATTGAACTTCGAAACGAAGGCAATTATTATGCTGCTTTCTCCTATCCTGCAGTTGAAGTTGAAATTATAGCTAGCAATAGCGCTGACGAGTTTGACTCCAGAAAACTGAAGGAGGAAGAGGTCATGGCAGCTTTGCGAGATGACAGGGTAACTATT…	MNLRSWRISELGFIKERRLTGETYKSFHPMLRLGLLVLIPLLHRWPLCCEGRIEVERYGWCPNLKSHYSLSRRAKKITLELIELRNEGNYYAAFSYPAVEVEIIASNSADEFDSRKLKEEEVMAALRDDRVTIIGICGMGGVGKTTLAEKIKQRAKQERLFDDIVMVTVSQQPNLKVIQGEISGELGLTLEGDNLWSRGDRLRTRLMDQNSRILVIYEGVSSHRNIERLFLVIPRFKDKIISSYLYYL
SMEL_001g145530.1.01_SmeItaly	NBS	SMEL3Ch01	100027544	100029352	ATGGTTAATGCCTTTGTGTCATTTGCAGTTCAAAAATTGGGTGATTTCCTCATACAGGAAATTTCCCTGCGAAGGAGTCTGAGAGATGACATTAGATGGCTGACAAATGAGCTACTCTTCATACAGTCTTTCCTCAGAGATGCAGAACAAAAGCAATGTGGAGATCAAAGAGTTCAACAATGGGTGTTTGAGATCAACTCTATTGCTAATGATGTCGTTGCTATACTCGAGACTTATAGTCTCGAGGCTGGTAAAGGTGATGATGATGGATGTGCTAGTAGTCTCAAGGCTTGCATTTGCATATGTAGGATGGAGAAGAAATTCTACAATGTTGCCAAGGAGATCGAATCACTTAAGCAACGAATCATGGATATCTCTCGCAAGCGAGAGACTTATGGT…	MVNAFVSFAVQKLGDFLIQEISLRRSLRDDIRWLTNELLFIQSFLRDAEQKQCGDQRVQQWVFEINSIANDVVAILETYSLEAGKGDDDGCASSLKACICICRMEKKFYNVAKEIESLKQRIMDISRKRETYGITNINNNVGEGPSNQSAMVTTLRRTTSYVDDQDNIFVGLKDDVETLLSEPLKAEPRRSREAWESLKRAFPDSKNGSKVIITTRKQNVAERAENRGFVHKLCFLSIEESWDLFYRRLLDIRAMIPEMERLARDMVDKCGGLPLEIVVLSGLLSHKRGLGEWQKMKDHLWKSIEDDSIEISNILSLRYNDLSTALKQFTASIFRVDFPRFSSHCVTPAPASPRKKSPLLRDSSRCVIPANSCKTVHLLLKQQLFGSPAAVLQNSNR
SMEL_001g146330.1.01_SmeItaly	NBS-LRR	SMEL3Ch01	108985405	108987668	ATGGCTGGATTGGGTAAGACAACTCTAGCTAACAAACTATTTCTTCATCAGTTACTTGTCTCTCATTTTGATGTCCGTGCACAATGTTGTGTATCTCAAGTATATACACGGAAGGAAATGTTATTAACCACTCTTCGTGGTGTTAAGAAGGATACAATTATAAGTGATAAAATACCAGAGAATGAATTAGCAGATATGTTGCCCAGACTTCTAATGGTTCAGAGGTACCTTATCCTCATTGATGATATCGGGGAAACTGCTGCATGGGATGATCTATACCCTTGCTTCTATGATGTCAATAATGGAAGTAGAATTATATTGACAACTCGTCTTGGTGATGTGGCCTCGCATGCTAAACTCATCAGCGATCCTCATTTTCTTCGAATGTTTACTACAGAA…	MAGLGKTTLANKLFLHQLLVSHFDVRAQCCVSQVYTRKEMLLTTLRGVKKDTIISDKIPENELADMLPRLLMVQRYLILIDDIGETAAWDDLYPCFYDVNNGSRIILTTRLGDVASHAKLISDPHFLRMFTTEESWMLLKDKVSNKKSCSVILEDVGQKIVQECGGLPLSVVLVVGILEIMEKQKHCWEQDAINLGPQIQAKSKDIINLSYQELLFHLKPCFLYFGVFLEDEEIQVAEDSSLSFSDNLWNLETLIVKGLGGRVSLSDALWKMVKLRHLHIYKRIVFNINNALRKIDGLRTLSSALFSCVEDMNRVFAMMPNLQKLRCEVMTCDAFFLAFNNLANLEMLKFSWGHVGTWATKLNLPSSLKKLTLSNGRVSSLDQVATLSRLVVLKLLHVS…
SMEL_001g146470.1.01_SmeItaly	NBS	SMEL3Ch01	110297121	110298050	ATGGGTGAAAGGATGACTCTTACTAGTGCATATAAAGGGATAACTATTTTAAAGAATATGCTTGGCTGGAAGAAAGTTCTGCTCTTTCTCGATGATGTAAACCATCACGAACAGTTGGAGTCTTTAGTTGGACGGCCAGAGTGGTTTAGAATGGGTAGCAGAATTATTTTAATGGCAAGAGACAAATACTTGTTAATTAGTCATGCTAGGGATAATGTGTATGAAGTCCAACTATTATCTGAGGATGAAGCACTTAAATTGTTTAGTAAGCATGTTTTTAAAGAAAAATCACCAAAAGAGGATTTTATGGAACTTTCAACACAAGTGGTAAAGCATGTTGGTGGACTCCCTTTAGCTCTTAAAGTTTTAGGTTCTTCATTTTACGGGCGAGACAAAAAG…	MGERMTLTSAYKGITILKNMLGWKKVLLFLDDVNHHEQLESLVGRPEWFRMGSRIILMARDKYLLISHARDNVYEVQLLSEDEALKLFSKHVFKEKSPKEDFMELSTQVVKHVGGLPLALKVLGSSFYGRDKKHRRHMNDRLKRIPRNDILGKLRFIFDDLDKYEKELFLDIVFLDIAFLAKHNFCYCLELILTDASRGFLIDYLIEKSLLSMNRYNDIVMHNMIRGIGENVILEEYINKEYGYPKRKGGKPTCPRKLQF
SMEL_001g146490.1.01_SmeItaly	NBS	SMEL3Ch01	110574391	110575401	ATGGGAACAGTAGAACTTGTCGTGACATCCAATTTGCCGGTGCAATCGCGAATTTGTGACTACAAAGAAGAATTTACCGCTCTACATGAAAAAGTTATTTCCGTGGAAGTATTTCTCAGGAACATCAAGAAAACCAACGATTCTAGGGAAATGACAGATTTCGAAGTACAGATAAAAGAAGTTGCAAATGTTGTTGAACACACAATTCAACTGAGAGTAGCAGAAGTTGTAATGGAAAATGATGAAATGTTTATAGAAAGGGCGGATGAGAGGCTTACTGATAGCCTAAAACAAGTAGCAGAGGATATTGATCATGTCCAGATTGAGTTACCAAAGATTCAAGATAAAGGAAATCGAGCATCGAACAAATCTTTGGTTCAAGATTCTTCAAGTTCAATG…	MGTVELVVTSNLPVQSRICDYKEEFTALHEKVISVEVFLRNIKKTNDSREMTDFEVQIKEVANVVEHTIQLRVAEVVMENDEMFIERADERLTDSLKQVAEDIDHVQIELPKIQDKGNRASNKSLVQDSSSSMKDILNIKNIMVIPIIGMGDIGKLTLAKEIFDNVAVLYSFDVRSWATVSQQHDVKQIFLSLLHSTAKLDDADKMKDEADLADMLQKSLKGKRYLIVRDDIWSSKAWDEVRGCFPIQNNESRILFITRNTEVACYAGIENLSLQMDFMDQDESCNLFKSAAFANETLPSEFETIEKQIVEKC
SMEL_001g147070.1.01_SmeItaly	NBS	SMEL3Ch01	119253736	119255240	ATGTCTCACATTTACTTGAGAAGGTTCCCCAGGAACAGGAGCCTCAATGTTGTAAAATCTTCCAAGAAGCAAGTTGAGAGCAGGTCGTTGGCATCTGGTAAAATAATTGTAGGTTTCGAGGAGGAGACAAATAGGAGAATTAGGAAGCTTGCAAGTGGATTGGCAGATCTAGATTTTATTTTGATCGCTGGTATGCCGGGCTGGGTTTCGGGTAAAAAAGTAAAAAATGATAAATCAATTTCTAGTCATTTCGACATTCGTGCATGGTGCACGGTCTGTCAAGAATATGTTGAGAAGGAGTTGTTGAATAAAATTTTTAATCAAGTAACTGGCTCGGATTCGAAATTGAGTGAGAACAATGATGCTGTTGATAAGGTACGGAAACAATTGTATGGAAAG…	MSHIYLRRFPRNRSLNVVKSSKKQVESRSLASGKIIVGFEEETNRRIRKLASGLADLDFILIAGMPGWVSGKKVKNDKSISSHFDIRAWCTVCQEYVEKELLNKIFNQVTGSDSKLSENNDAVDKVRKQLYGKCELEVMKVIEISYDHSVNVLEMVRRAVKQTEMKSVEEVTDVYLDNLLSSSLVGFLNEIGYFQRFSNLQFSLKESWYYSTEQCWFPKLDILNELESQIASFISANTNDTEATNQPWDFHFPLSLKKLWLCDFTLTSDLLSTIGRLPDLKELTLLSQSSRKKNGT
SMEL_001g148260.1.01_SmeItaly	TIR-NBS-LRR	SMEL3Ch01	126099996	126102964	ATGGCATCAATCTCTTCTTCTGTGAGTAATTCACACTATTGTCCTCGATGGAAGTACGATGTCTTCTTAAGTTTTAGGGGTGAAGATACTCGTGAAACAATCATGGGTTACTTATATGAATGTTTGACAAGGAGGGGACTGATCACCTTTCAAAATAATAAAAGACTAGAGCATGGCGATTCGATCCCAGAAGAGCTATCTAAAGCTATCGAAGACTCTCAAGTTGCCCTCATTATAATCTCGAAGAATTATGCTACGTCAAGGTGGTGCCTGGATGAACTAGTCAAGATCATGGAATTCACAAAAGATAAAAATGAAAAAACAATCATGCCGATCTTCTATGATGTGAATCCAAGCCATGTTCGACACCAAATAGAGAGCTTTGCAGAAGCATTTTCC…	MASISSSVSNSHYCPRWKYDVFLSFRGEDTRETIMGYLYECLTRRGLITFQNNKRLEHGDSIPEELSKAIEDSQVALIIISKNYATSRWCLDELVKIMEFTKDKNEKTIMPIFYDVNPSHVRHQIESFAEAFSEHELKYRGNDEGMQKVQRWRNALRAAADLRGYVFPNRVESDCIEHIVDDISSKCKTSVSYSHKVVGIDTQLEKVESLLDMESDDVRIVWICGMGGVGKTTIANAIYNKLSSSKFKEACFLEDIKENKHRMYSLQNILLSKLLGEKENFVNNKEEGRSLMARRLQFKKVLVVLDDIDLRDQLDYLAGDLGWFGKGSRIVATTRDKRLIGNNIVSHAKGHPLALKVWGSLLQGKDIIAWRSALGRIRETSGSEIIENLKISYDGLEPN…
SMEL_001g149240.1.01_SmeItaly	NBS-LRR	SMEL3Ch01	128724751	128726507	ATGGAGATTGGCGTAGCAGTTGGTGGTGCATTTCTCTCTGCAGCTTTGAATGTTCTGTTTGATAGGGTTGCTCCTAAGGGTGATCTACTCAACATGTTTCAGAAGTGTAAGAATGATGTTCGGATCTTAAAGAAGCTGAGAATGACTTTGCTTGGTCTTCAAGCTATTGAAACATTGAAGGATTTGCAAGAGCAAATTGGTGGCCTTGGCTTGAAGGAGCATTTTGTTGCAACTAGACAAGAAACTAGAATGCCTTCAAATTCTTTGGTTGATGATTCCGATATCTTTGGTAGGCATAAGGAAATAGAGGATTTGATTGAACGTTTATTGTCTGAAGATGCAAATGGAAAAAATATGACTGTAGTTCCTATTGTTGGAATGGGTGGCTTGGGTAAGACA…	MEIGVAVGGAFLSAALNVLFDRVAPKGDLLNMFQKCKNDVRILKKLRMTLLGLQAIETLKDLQEQIGGLGLKEHFVATRQETRMPSNSLVDDSDIFGRHKEIEDLIERLLSEDANGKNMTVVPIVGMGGLGKTTLAKAVHNDERVKKHFNLKAWFCVSETYDAFRITKGLLQEIGAFDSKDDNNLNQLQAKLKESLKGKNEWVDLRNRFVQGDIGSKIIVMPYKESVALMIANEQISMDNLSTEVSWSLFKRHAFENMDLMGHPELEEVGKQIAAKCKGLPLALKTLAGMLRSKLESQGSHMLEQYGHMSYSMGKHVDFEKLKPLYKLEQLRTLLPTYSLHYSCPLSQSVTPRLRSLRALSLSHYHIKELPNDLCIKLKLLVFLDLFETGIERLPSSIC…
SMEL_001g151260.1.01_SmeItaly	NBS	SMEL3Ch01	133573020	133575642	ATGGCCGCGTATGCTGCTGTGATTTCTCTTTTACAAAGCCTAGATCAACTCTCACAAACTGATCATTCAACACATTGTGTTAGTTACAGAAAAGAGCAAACTGAAGTCCTCATTGAGAAATACACCTTCCTTAAAAACTTTCTCGAGGATTTTTCAAATGTTTTCCATGAAGATATGAAGATGAAGCATCTAGAAAGGATGATCCAAGAAGCTGCTCATGGGGTGGAAGATACCATTGACTTATATGTATATGATAGCAATATTTTATCACAAAGAAGGCAAAGAGAGGCTGAAATGCGAAGGCCAAGAGAGGCTGAAATGCGAAGGCGAAGAGAGGCTGAAATGATCTTTCATCAAAACTTGGAATATGCAATTGAAGAAGTTGGTTTGATACAAAGA…	MAAYAAVISLLQSLDQLSQTDHSTHCVSYRKEQTEVLIEKYTFLKNFLEDFSNVFHEDMKMKHLERMIQEAAHGVEDTIDLYVYDSNILSQRRQREAEMRRPREAEMRRRREAEMIFHQNLEYAIEEVGLIQREVIKKIKVSTFNGKVSHSRDTSSLFPLDQKDVIVGLEEDLLKIKDRLIVDSSRLEVVPIIGMGGIGKTTLARKVYDDSLVAYHFYVRVWTSVSQEFDTREIFLGILRSIGEVNDEVERNDTNEQLTGRVYRSLKGRKYLIVLDDMWSIEAWQHMRFLSMEESWTLLRDKVFGNGGYPLELEKIGRSIVHKCQGLPLAVVAIGGLLSKMSKETGSWENVAEKVGSLMTSDTMDCLNILSLSYNHLPQYLKTCFLYLGVFAETREIPV…
SMEL_001g152950.1.01_SmeItaly	LRR-NBS	SMEL3Ch01	135917210	135922208	ATGGAGAGGAGATTTCTTGATACTTTTCTGTTTTGGGCAACTCAGAAAGGAAGGATTAAGGATGGGAAGTTGCGAGGACATGGAATGAAAGTCGGGGATATTGTTTCAGGACCAAGGGCAAACTTATCTTCTGCAGAAGTCAAAGAAGGTTACGAGTTTCTCCTTTCACTGGTTCCAGGAAGGTGGCCTTTACCAAATTTATGCAGCCCATTGTTTCAGAAGTTCATCGATTACATCCTTCAGAATGTGAAAGATCTTTTCATCAGCAAGAAGGAGCTGGACAAGTTTGTTCTTCTGAAGAGAGAGTTTCAAGTACTTGAAGAATGTTTAAAGTATCTCGAAACCTTCCTCAGTTTCATAAAAGATGCAAGCATGGAGCTAGAGAAATCCAGAATGCTC…	MERRFLDTFLFWATQKGRIKDGKLRGHGMKVGDIVSGPRANLSSAEVKEGYEFLLSLVPGRWPLPNLCSPLFQKFIDYILQNVKDLFISKKELDKFVLLKREFQVLEECLKYLETFLSFIKDASMELEKSRMLFNHVEVVTRNAAYICYLCYVEEVDDDLASRLKLKISNVLRDVKPLEPRVAKIYTGVLRGLVKLQVQYNRDVIEFVEGFVHFLFQDLSELSDSEACSLMLPLINDEIKSLYHAATQLVTLLIYPPEHLCVDQGKLSDILTCVEGHIAELASAAYSFSVEEAAEVNSEFDDLLKNIDHIMEDLKDVILKAPLSSECNFPRTNILGFIDSLLNYLNEPQQDGKCDSVVEHLIAEAKEEFTLLRSFLNQVEKKKHEFEEVKKHDLWTEVI…
SMEL_002g154680.1.01_SmeItaly	NBS	SMEL3Ch02	19075512	19077981	ATGACTTTGCTTGGTCTTCAAGTTGTGCTAAGTGATGCAAAGAATAAACAGGCATCAAATCAATTTGTGAGACTCTGGCTTAATGAGCTTCGAGATGCTGTTGACTCTGCAGAAAACTTCATTGAAGAAGTCAATTATGAAGCTTTGAGGCTTAAGGTGGAAGGTCAGCATCAAAAGCTTGTAGAAACAACCAACAATCAGCAAGTAAGTGATGATATTTTTCTTAACATAAAGGATAAGTTGGAAGACACTATTGAAACATTGAAGGATTTGCAAGGGCAAATTGGTGGCCTTGGCTTAAAGGAACATTTTGTTTTGACTAAACAAGAAAATAGAACACCTTCAACTTCTTTGGTTGATGATTCTGATATCTTTGGTAGACAGAAGGAAATAGAGGAT…	MTLLGLQVVLSDAKNKQASNQFVRLWLNELRDAVDSAENFIEEVNYEALRLKVEGQHQKLVETTNNQQVSDDIFLNIKDKLEDTIETLKDLQGQIGGLGLKEHFVLTKQENRTPSTSLVDDSDIFGRQKEIEDLIDHLLSEDAKGKNQVVVPIVGMGGAGKTTLAIVIYNNEKVKKHFGLKAWYCVSEAYDALRITKGLLQEIDAFDLKDDDNLNQLQVKLKESLTGKKFCVVLDDVWNDNYNEWDDLRNLFVQGGKGSKIIVTTRKESVAKMICAKMMDGRWGITIENRDTQEHQELEEVGKQIADKCKGLPLALKALTGVLRCKSKVEEWRNILRSEIWDQPSCLDGNQYFLELRSRLLFERVPESQWKVEGFLMHDLVNDLAQIASSKLCIRLEEN…
SMEL_002g155620.1.01_SmeItaly	NBS	SMEL3Ch02	29143129	29144225	ATGGAGATTGGCATAGCAATTGGTGGGGCATTTCTCTCTATATTTTTGAATGTTTTGTTTGATAGGCTTGCTCTTAAGGGTGATCTTCTCAACATGTTTCAGAAGCGTAAGAATGATGATCGGCTCTTAAAGAAGCTGAGAATGACTTTGCTTGAATCTGATATTTTTGGTAGGCAGAATGAAATTAAGGAATTGATTGAGCGTCTATTGTCTAAGGATGCAAATGGAAAAAATCTGGTTGTGGTTCCTATTCTTGGAATGGGCAGTAGGGCTACAGTCAAATTGAATAAAGGCCCAAAGGGAAAGAACTTTCTTGCTATCCTTGATGATGTATGGAATGATAACTATAGTGAGTGGGATGACCTTAGAAATTTGTTTGTACAAGGAGATATGGGAAGT…	MEIGIAIGGAFLSIFLNVLFDRLALKGDLLNMFQKRKNDDRLLKKLRMTLLESDIFGRQNEIKELIERLLSKDANGKNLVVVPILGMGSRATVKLNKGPKGKNFLAILDDVWNDNYSEWDDLRNLFVQGDMGSKIIVTTRKESVAKMMYAEMMGHWAIIIGTLSSDDSCALFKRHSLEKNDTEEHQELEES
SMEL_002g156420.1.01_SmeItaly	NBS-LRR	SMEL3Ch02	35931886	35934900	ATGGCGGACATGCTAGCAAATCTAGCTAAAGAAAGATTATGGGAACCATATAGAGGACTAGAAAAGAAGATGGAGAATCTAAAAGGAAAGATGGAATTGCTTGGTAGCCGAAAGGTTGATTTAGTGGCTACAATAGAAGATGCTGAATTTCATTCATTCAAGAGAAGGAAAACAGAAGTTCAAACATGGTTAAGCAATGTCAAAAACAAACTAGAAGATTTTCAGAGCCTTGAGAAACAAGTTCAAGAGTGTGGCCGATTTGATCGTATAAAATTGGCGAATTCTGCTGATAAAATGATTGAGGAAGCCGAGGAACTCATAAAACTAAGCAAGTTTCCTGAAGGGGTTTTACATAACGTATATGAAGAAAAAGGGGAGCCTTTGGTGACAACAAAATTA…	MADMLANLAKERLWEPYRGLEKKMENLKGKMELLGSRKVDLVATIEDAEFHSFKRRKTEVQTWLSNVKNKLEDFQSLEKQVQECGRFDRIKLANSADKMIEEAEELIKLSKFPEGVLHNVYEEKGEPLVTTKLKGQVFRRSWENILEMLRKDEISSIGIYGMGGVGKTTMAVHIHNELLQESRFLGHIYWVTVSQDSSIPKLQNCIAENVGLDLSCVRDEIKRAAKLFQALKRINTFVLILDDVWNNFDVIKVGIPLGNDGGNMIITSRSLEVCRRVGCQKYVKVEPLSEVEAWDLFAQKLGCGNNNEVQALPIDIEKIAMKVAERCAGLPLGIITMAGCMKGVNDILEWKDVLQELEESSMMQDDMKTEVFPILHCSYTRLRDPRLQKCFLYCSLYPD…
SMEL_002g157480.1.01_SmeItaly	TIR-NBS-LRR	SMEL3Ch02	43185404	43189735	ATGTCTCAACAGTTTGCTCATCATGTATTTTTAAGTTTGAGAAACAAGAGGTTTGGAGATCATCTTCATACGGCTTTGTTAAGTGCTGGTATTTCCTCATTCAGGGGTGAGGTGCAGAATGCAATTGAAGAATCTAAAATTCTTATAACTGTGTTTTCAAAAGAGTATGCTTCTTCACAGAGATGCCTTGATGAACTAATCCATATGATTGAAACCAGAAGAGCTTTTGGGCATTTTCTTCTGCCTGTGTTTTATCATGTAGATCCATCAGATGTGAGGAAGCAGAAAGGGATGTTTGAACAACCTTTCGTTAAGTTTGAAGAGATATATACAAGAGAGAAGGTGGATCAATGGAGGGCTGCTTTAAGACAAGTTGCTGATTTGGGAGGAATGGTCTTA…	MSQQFAHHVFLSLRNKRFGDHLHTALLSAGISSFRGEVQNAIEESKILITVFSKEYASSQRCLDELIHMIETRRAFGHFLLPVFYHVDPSDVRKQKGMFEQPFVKFEEIYTREKVDQWRAALRQVADLGGMVLQVNGCESKFIQEIVKVVVGKLRRTALSVAPHPIGIDSRVKEIDLWLQEGSNNVDILAIHGLGGIGKTTIAKTAYNLNFDRFEGSCFLADVRKALEKYDGLARLQRQLLSNILGKNVEKIYNVNEGSVKVQEAISCKRVLLVLDDIDNVDQLNALLGMRQWFYPGSKIIITTRNGHLLSSTEACRCRMYKLKPLDAKESLQLFSWHAFGEDSPPLEYMDLTIDFVHHCKGIPLALKVLGSSLGDLSIEVWESALRKLKAIPDSKILQ…
SMEL_002g166910.1.01_SmeItaly	NBS-LRR	SMEL3Ch02	81446981	81451297	ATGGCCGCAAGTTTGGTCGGCGGAGCTGCTTTGGGTCCAGTCTTCGACCTACTCCTCAAAGCAGTTCTTAATGTTGGCGTAAACATCGCCACTTTCCGTTCCAAATTCCTCAGCTTGAAGCAGACCTTGGTTGAAATCCAACCAGTATTCGCCGATATTGAGAGGCTGAACAACGTCCTAGAAGGACGAGAGGAAGAAATAGAGATGTTCAAGAAGCGGCTGAGGGAAGGGGAAGAGCTAGTTCGCAAGTGTTCCAAGGCTAAATGCTACGACGCTCTGAAGAAGTGGAATTACTCCAGGAAATTGACCAAACTGGAAAATTCATTACTGAAGTTTTGCCAGATACACGGTTTAATTCAGGTGGTTAGGGATAGTAAATTGATTCTGGTCAAGGTTAGT…	MAASLVGGAALGPVFDLLLKAVLNVGVNIATFRSKFLSLKQTLVEIQPVFADIERLNNVLEGREEEIEMFKKRLREGEELVRKCSKAKCYDALKKWNYSRKLTKLENSLLKFCQIHGLIQVVRDSKLILVKVSENGKKLEEIHSMMRNVSLGKSRSSIGFTNSSRSSGRMTGSSFGSSNGFSGWSDVPQVPDSMVGFEVPLEELKLKLKLLQEKDQVLVLSAPPGCGKTTLAAKLCLEDDIKEKYRDIFFVTVTKTPNIIRIVGEIFEKKGHRAPEFATDHDAICQLNNLLMRSTSQPILLVLDDVWSESEFVIEHLMLQIPGFKILVTSRFVFPKFDTYKLKLLSEKDAMNLFCASAFKDGNPNVRLDLVHKVVRSCGGFPLALRVVGSSLCGQPEMI…
SMEL_003g174390.1.01_SmeItaly	NBS	SMEL3Ch03	12684473	12687965	ATGAATACTCCATTTGTACAAGGAGAATCTTCTAGTACTTTTTCTCACTTTTCTTATGATGTTTTTCTGAGTTTCAGAAGATACTCGAAAAACTTTCACAGTACTGTAAAACAAGTTTTACAAGAGGTAAACCAGACACCTCTAAATGTTGCTTGGCACCCTGTTGGAGTAGATTCGCGTGTTGAAGATATCGAGTTGTTGCTTCAAAGTCAATCTGTAGATGAAATTTGTATGGTTGGTATATATGGCATTGGTGGGATAGGGAAGACAACTCTGGCAAAAGCTATTTACAATCGAATATTTCGATACTTTGATAGTAGTTGCTTCCTTTCAGACATTAGATCAGAAGCTGAAGCATTTGGTCTAGTCAAGTTACAAGAAAAACTACTAAATCAAATT…	MNTPFVQGESSSTFSHFSYDVFLSFRRYSKNFHSTVKQVLQEVNQTPLNVAWHPVGVDSRVEDIELLLQSQSVDEICMVGIYGIGGIGKTTLAKAIYNRIFRYFDSSCFLSDIRSEAEAFGLVKLQEKLLNQILKTKDVKVSSVAESVNLIKARLGSKKVLIILDDADHMSQLESITRERRSTPSTESVDSSGEEDTLVTVHIIFPETKYRSARLSSSHYKDKIVTLGRKKFIADFQLMFRLLKIAQACSPVVKGIGMWESVKTLARGYYYLPGLSIFTPIAVLA
SMEL_003g175020.1.01_SmeItaly	NBS	SMEL3Ch03	17158838	17162195	ATGGAAATACTTGTTAATGTTGTATCTAGTTGTGTTGTTGAGGTGGGGAGGTTCATCTGTAAATGCATCTACCGCAAGATTGAAAATATTGTATGCATCATCGGAGTGTGGGGTGCGGGAGGGATTGGGAAAACTACTTTGATGACGAATCCGAACAATGAGCTCCGACAGATTGGTGTGTCAAGGCCTAAACTGTGTTTTGGTGTTGTGGTATGGATTAGAATGCCCAAACCAACAAATGTAAGTAAGGTTCAAGCATTAATTGCCAAAAGATTAAGCCTAGTGGTAGATAATGAGGGAAGTGAAGAAAGTAATGCCTGCAAAATCTACAAAACGCTCAAGGAAGAAAAGAGTTTCCTTGTCATACTAGATGATGTGTGGGAACCACACATTCCCACA…	MEILVNVVSSCVVEVGRFICKCIYRKIENIVCIIGVWGAGGIGKTTLMTNPNNELRQIGVSRPKLCFGVVVWIRMPKPTNVSKVQALIAKRLSLVVDNEGSEESNACKIYKTLKEEKSFLVILDDVWEPHIPTLDEDECWQLFIKNEEMLPNERIFNHWQWILHEKGFLGEHDRYEKAYNQGITMIESPCLLEEASLKDACWLEEANQMDSLKMHDVVHDVAIWIANSSFFYSSWNQLD
SMEL_003g176780.1.01_SmeItaly	NBS	SMEL3Ch03	36268659	36270101	ATGGAGAGTTTCCAGGAGGCAATGGACAAAATGAAGATGCAGCTACTTGAAGGTTCGCATCGGCTAGATGTCATCTCATTGTGTCGCGTGACTCAAGTATACTCATGGAGAGATTTGTTGCTTGCCATTTTGAATGGTGTGCATGAGCCTATTGATCGCAATGAAAAAGAAGATGACGAATTAGCCGATGAGCTGTGCGGATTTTTGTTGACCAAAAGATTCTTAATTCTGGTTGATGAAGTGTGGGACTATCTATATATGCGCTTCAAAGATGATCAGAATAAGAGCAGAAGTATTCTAACAACCCATCTGAGTGAGGTTGCCAATTATGCTAAATGTGAAAGTGAACCTCATCATCTTGGCTTGTTCAGAGATGATGAGAGTTGGACATTATTACAT…	MESFQEAMDKMKMQLLEGSHRLDVISLCRVTQVYSWRDLLLAILNGVHEPIDRNEKEDDELADELCGFLLTKRFLILVDEVWDYLYMRFKDDQNKSRSILTTHLSEVANYAKCESEPHHLGLFRDDESWTLLHEELFQGKNCPPEIVDVGFRIGKKCGGLPLFIVLVAGVLKEKRIKAELWEEIEESLDSLERIHFLKCLWVTGCLFILLWQPSCSNVRSLLLNVIDADNLLWPHNISFIFDSFKLVKVLDLESFNIGGTFPNEIQLLIHVKYFAAKTGGNIIPSCIAKLWNVETFVIRSRGDTAQFTCKDG
SMEL_003g192840.1.01_SmeItaly	LRR-NBS-LRR	SMEL3Ch03	89414811	89418377	ATGTCTTTACTTCCAGAGTTGTCGATTTCTCCTCCATCCTTAAAACACTTGGGCGGGAATACAAAGTCTGAAATGGAGAGGAGATTTCTTTATACTTTTCTGTTTTGGGCAACTCAGAAAGGAAGGATTAAGGATGGGAAGTTGCGGGGACATGGAATGAAAGTCGGGGATATTGTTTCAGGACCAAGGGCAAACTTATCTTCTGCAGAAGTCAAAGAAGGTTACGAGTTTCTCCTTTCACTGGTTCCAGGAAGGTGGCCTTTACCAAATTTATGCAGCCCATTGTTTCAGAAGTTCATCGATTACATCCTTCAGAATGTGAAAGATCTTTTCATCAGCAAGAAGGAGCTGGACAAGTTTGTTCTTCTGAAGAGAGAGTTTCAAGTACTTGAAGAATGT…	MSLLPELSISPPSLKHLGGNTKSEMERRFLYTFLFWATQKGRIKDGKLRGHGMKVGDIVSGPRANLSSAEVKEGYEFLLSLVPGRWPLPNLCSPLFQKFIDYILQNVKDLFISKKELDKFVLLKREFQVLEECLKYLETFLSFIKDASMELEESRMLFNHVEVVTRNAAYICYLCYVEEVDDDLASRLKLKISNVLRDIKPLEPRVAKIYTGALRGLVKLQVQYNRDVIEFVEGFVHFLFQDLSELSNSEACSLMLPLINDQIKSLYHAATQLVTLLIYPPEHLCVDQGKLSDILTCVEGHIAELASAAYSFSVEEAAEVNSEFDDLLKNIDHLMEDLKNVILKAPLSSECNFPRTNILGFIDSLLNYLNEPQQEGKCDSVVEHLIAEAKEEFTLLRSF…
SMEL_004g203650.1.01_SmeItaly	NBS-LRR	SMEL3Ch04	5717802	5720468	ATGGCTGATGCTGTTGTCGAATTTCTTTTGTTAAATTTGAAACAATTACTCCTTTATCATGTGGATTTGCTTTCAGGAGTAAAGGATCAAGTTGAGTCTCTTCATAGGGAGCTTAGTTTGATGAAAGCTTTTCTTAAGGACTCTCGGGAGAAGCGCAGCGAGTATGAATATGTCAGAGAGTTAGTAAGCCAAATCACCATTGTGGCTTATGAGGCGGAGGATATAATTGACACGTTCGTGACTAATGCAGCAATGCAAAAGGCTAGGAGCACTGTCAGGAGAGCCTTTCACATGTTCGATCACTCGTCCATGCTTCGGAATGTTGCAAAGGAAATTGAATCAATCAAGGTGAAGGTGAAGGAGATTTATGACAAGAAGATGTTTGGGATTCAAAGCCTA…	MADAVVEFLLLNLKQLLLYHVDLLSGVKDQVESLHRELSLMKAFLKDSREKRSEYEYVRELVSQITIVAYEAEDIIDTFVTNAAMQKARSTVRRAFHMFDHSSMLRNVAKEIESIKVKVKEIYDKKMFGIQSLHGGESSRRSPPQKKVPMVEEENVVGFDEEAKTIRSQLTSGSEELEIISIVGMGGLGKTTLAKKVYTDPSIEYHFHNRAWIYVSQQYSRKEVFLGILESLSLITDEMYKVNDEKLAVELFSHLKSKRYLVVIDDVWTMEAWDDLKMAFPKTASGSRILLTTRNTEVALHANPEGPPHHLRFLTYEESWELLSKKVFRKGSCPLELEDIGLQIAKKCYGLPLAIVVVSGLLLKKEKTRVWWKKIANDVSSYVARDPKQCMDVLALSYK…
SMEL_004g203660.1.01_SmeItaly	NBS	SMEL3Ch04	5730058	5732481	ATGGCTCACACTGCGGTTGTGTCTCTTCAACAGAAACTGCAGGAAATGCTGAAAGGTGTCAACTCTTGTTACACTAGACTGCGTCAAGCCATCAGTTCCTGGTATGCTTTTGTGGAAGACTCTTTATCAATTAGAGGTGCAAGAAGCCGTGAAACATTTAGAAAAGCAGATAGTATCAACTTATATGAATTGGAAAAGAGATCACCTGATTTCAGTCCAATAGGTTCGAACGTGTTCCAGGAATTGGTAGTGACTGCAGGTTCCGATCGCATAAAGGAATATTTGATGGAGATTGTGAATGCTTGGAATGATAATGATGCTCTACCAATATGGGATACTGTGGAGAGTGATTCAGAATACAGGTCTCGTCTCCAAGCTACTGTGTTAGACCTTGATAAT…	MAHTAVVSLQQKLQEMLKGVNSCYTRLRQAISSWYAFVEDSLSIRGARSRETFRKADSINLYELEKRSPDFSPIGSNVFQELVVTAGSDRIKEYLMEIVNAWNDNDALPIWDTVESDSEYRSRLQATVLDLDNDLMTVKSRLIGPPLKLDVISIIGMEAIGKKTLARMAYDDIYMEHHFYFRAWITVSQMHQQRGMLLDILRCFSLVNDNTYLKSTEQLAEQVYRSLKGRRYLIAMDDMWDTNAWDVVKRSFPDEKNGSRMSYLLVGYQMWVHMLAQAVLLITCGALVWNRACSCSNLKLLGSETFPLELEKATKQIVDKCQGLPLAIAVVAGFCSKISKMVNCWENVAHKIGLVVSRNSEECLDLLVLSYNHLPHYLKTCFLYIGVFPKDFEISVSKL…
SMEL_004g203670.1.01_SmeItaly	NBS-LRR	SMEL3Ch04	5754782	5758419	ATGGCTCTCGCCGTGGTCGTATCTCTTCAACAAAAACTTCAGGAAATGCTGAAAGGTGACAATTCTCGTTACCCTAGACTATGTCAAGCCGTCAGTTCCTGGCATGCGTTTTTGGAAGACTCGTTGTCGAGTAGAAATGCTCCAGAAGCAGTGGAACATTTGGAAAAGTGGATTGAGTATTTGGCAACTGAGCTTCTAGGTAGCATCTACTTATATCAATTGGAAAAGAATAAAACTGGTTTCTATCCAAAAAGTTGGGAAGAGTTCCAGGAAGAGGTGGTGAATGCAGGTTCTGGTTATTTGGAGAAGTTTGTGAATGCTCGGAATGATAATGATGCTCTACCAACATGGGATACTGCGGGGAGTGATTCCGAATACAGTCCCCATCTCCAAGCTACT…	MALAVVVSLQQKLQEMLKGDNSRYPRLCQAVSSWHAFLEDSLSSRNAPEAVEHLEKWIEYLATELLGSIYLYQLEKNKTGFYPKSWEEFQEEVVNAGSGYLEKFVNARNDNDALPTWDTAGSDSEYSPHLQATVLDLDNDLMAVKSRLIGPPSKLDVISIIGMGGIGKTTLARKAYDDIYMEHHFYIRAWITVSQMHQHRDMLLGILRCFSLVNDNTYLKSAEQLAEHVYRSLKGRRYLIVMDDVWDTNAWDVVKRSFPDDKNGSRVILTSRLANVGIYASSGSPPHYMQCLSVEQSLQLFNLKVFGSETSPLELEKATKQIVEKCQGLPLAIVVVAGFCSKISKTENCWEDIAHKIGLVMNRDTEGWMDLLALSYNHLPHHLKTCFLYIGAFPKDFEI…
SMEL_004g205900.1.01_SmeItaly	NBS-LRR	SMEL3Ch04	21091381	21092502	ATGGAAGCAGTTGTTATTACCACGCGCAAAACTGATGTCGCTGAAAGAGCAGATGGTAGAGGTTTTGTCCAAAAACTACTTTTCCTAAGCCGGGAAGAAAGTTGGGATCTCTTTTGTAGGAAACTATTTGATGTTCGAGCAATGATTCCAGAAATGGAAAGGTTAGCTGAAGATATGGTTGACAAGTGTGGAGGTTTACCTCTCGCAATTGTTGTCTTGAGCAGACTACTTTCATATAAAAGGGGGCTAGATGAATGGCAAAAGGTGAAAGATCACCTTTGGAAGAACATTATTGAAGATGAATGTATTGAAATCTCCAACATACTGTCATTAAGCTACAATGATTTATCAACTGCTCTCAAGCAGTGTTTTCTCTACTTTGGTATTTTCCCAGGAGAT…	MEAVVITTRKTDVAERADGRGFVQKLLFLSREESWDLFCRKLFDVRAMIPEMERLAEDMVDKCGGLPLAIVVLSRLLSYKRGLDEWQKVKDHLWKNIIEDECIEISNILSLSYNDLSTALKQCFLYFGIFPGDKEVIAEDIMWLWIAEGFIPNGEERMEDVAEGFLNELIRRSLIQVVHVYWGKVIRCRIHDLLRDVAVQKALEVNFFDIYDPRNHSISSIYDQGKRYLSFDLSNLKFRSMIFLDRDFRKISPIHFWNVFRHIYVLYLNIDGGILPDAIGSLYHLKALGLSGLFHVLPSSIGNLKNLQTLVVHNYGDPVQLPSETADLINLRHLAAMYSKPLKHMRKLTSLQVLQDVRCDQWKDVDPVDLVNL
SMEL_004g208160.1.01_SmeItaly	NBS-LRR	SMEL3Ch04	52134857	52138160	ATGCCTGGTCTCGGCAAAACCACCCTAGCCAATAAAATTTATAAGCATCCTAAAATCGGGTATGAATTTTTTACTCGTATTTGGGTTTATGTATCTCAATCATACAGGAGAAGAGAATTATTTCTCAACATCATCAGCAAATTCACTCGAAGTACCAAACAGTATCATGGCATGTGTGAGGAGGATTTGGCTGATGTAATACAAGAATACTTGGGAAAGGGAGGAAAATACTTGGTTGTCTTGGATGATGTCTGGTCCGATGAAGCTTGGGAACGTATTAAGATAGCTTTCCCAAACAACAACAGATGCAATCGAGTACTATTGACCGCTCGAGATTCCAAAGTCGCCAAACAATGCACTCCCATACCTCATGATTTAAAATTTCTGACCGAAGGTGAA…	MPGLGKTTLANKIYKHPKIGYEFFTRIWVYVSQSYRRRELFLNIISKFTRSTKQYHGMCEEDLADVIQEYLGKGGKYLVVLDDVWSDEAWERIKIAFPNNNRCNRVLLTARDSKVAKQCTPIPHDLKFLTEGESWILLEKKVFHKDKCPPELELFGQSIAKKCKGLPLAIVVIAGALIGKGKTSREWKQVDESVGEHLINRDQPENCNKLVQLSYDRLPYDLKACFLYCTAFPRGFQIPAWKLIRLWIAEGFIQYKGHLSLECKGEDYLNDLVNRNLVMVMERTSDGQIKTCRLHDMLHEFCEHVRSFLSFSSKKIEMPSADIPTIPKGFPLLRVLDVESINFSRFSKEFYQLYHLRHLHTNSSAKLPVPIAPKNSKVTLVNQSLQTLSTIAPESCTEE…
SMEL_004g209950.1.01_SmeItaly	TIR-NBS-LRR	SMEL3Ch04	72214159	72218179	ATGTTAATGGAGGATCCATCTTCATCCCATCAAGTGTTGTTGAGTTATAGGGCAGAAGACACTTGTGCGGCTTTCACTGATCACCTCTATACTGCTTTAATTCAAGCTGGAATACAAACATTGAAACAGGGCATCGACTACCGGGATTGGAAGGTTTCGGTGATTGTTCTAACGGAAGGATATGCCTTGTCCCAATCATGTCTTGAACAGCTCGATGTGATTATAAAGGGTAAGGAGAAATTGGATCGTTCAATTCTACCTGTGTTCTATGATGTGGATCCTTCTGATATTAGGAAGCACAAGGGAAGAATTGGTGAAGCATTAGCTTTACACGAACAAAAGTGTGGAAGGGAAAAAGTGGAAAGATGGAAGCAGGCGCTTGCTGAAATTGCCGATTTT…	MLMEDPSSSHQVLLSYRAEDTCAAFTDHLYTALIQAGIQTLKQGIDYRDWKVSVIVLTEGYALSQSCLEQLDVIIKGKEKLDRSILPVFYDVDPSDIRKHKGRIGEALALHEQKCGREKVERWKQALAEIADFGGMVLQNQADGHESKFIRKIVNVVINRISRSALYVAPHLIGIERRARHINSWIQDGSSDVGLLVICGMGGIGKTTLAKFIYMSSFHVFESSSCVLNIREVSKQSNGLVKLQKQILCDILKKDKERVSCVDEGIVKISDAVSGKRVLLVLDDVDDPDHVNAVLGMKSLFYPGSKIVITTRQKHIINPHLIDKVYRVETLDRDESLELFSWYTFGKPHPVEGFLECSNEVVKRCGGIPLALRVLGSSLAGQNLDVWQSTLNKLKVIPN…
SMEL_004g210490.1.01_SmeItaly	NBS-LRR	SMEL3Ch04	75665187	75667125	AAGAGTGAAAGATGCCCGGAGAAACTTACAAGACATTTCACCCAATGGCAATGCTTGGTAACTACTGCTGATATCACTATTGCAGATTTGGAAGGTGTAATGCGAGGTAGAGCTGAGGTTGAAAGGGGTTGCTTCTATGATTGGTGTCCAAACTTGAAATCACGTTACTCGCTGAGCAGGAGAGCTAAGAAAGTTACACTGCAGTTGATTGAACTTCAAAATGAAGGCAAGAATCCTAATGCTTTCTCCTATGATCATCCAGTCCAAAGTGAGGCTATACCTAATAACAGTGATGAGGACTTTGACTCTAGAAAATTGCAAGAGGAAGAGTTCATGGAACCATTGAGAGATGACGGGGTCACTATTATTGGGATATGTGGTTTGGGTGGTGTTAGTAAG…	KSERCPEKLTRHFTQWQCLVTTADITIADLEGVMRGRAEVERGCFYDWCPNLKSRYSLSRRAKKVTLQLIELQNEGKNPNAFSYDHPVQSEAIPNNSDEDFDSRKLQEEEFMEPLRDDGVTIIGICGLGGVSKTTLAEKIRQKAKQERMFNDVIMVIVSQQPDLKRIQASDFVDDPSLLETTKDVAKECKGLQLAIITVVGALKNHKTKHSWNCALEELRGAVTISIPEVLTEVYKPLRLSYDCLGSNEAKYLFLLCSLFEEDSLISPEELLRYDNFFDAMGELNVLSLSGRYYWDSIVPFPISIQRLSNLRTLCLSHLSLDDISIIGELVTLEILSIKRYQLEVLPVEIGKLTNLIVLEGRKVTRISSSVLSRLVQLEELHMVGVKRCSHSTLREAES…
SMEL_004g218510.1.01_SmeItaly	NBS-LRR	SMEL3Ch04	99843743	99852824	ATGTCTAATGGCAACAATGGTGCTAAAAAAGCTGAAGATTTACATCCTCATCCAGTTATGGAACAACTTAAGAATGTACAATATTGTGTTAACAGCCCACCACCTTGGGGGGAAGCATTGTTCTTGGGGTTTCAGCATTACATATTGAGTCTTGGTAATATTGTCTTAATTCCAAGCATCATAGTTCCTCAAATGGGTGGTGCCAATGATGAGAAGGCAAAAGTAGTACAGACATTGCTTTTTACTTCGGGAGTGAATACATTACTACAATCCTTATTTGGTACTAGATTGCCATTGGTAATGGGTGGTTCGTATGCATACTTGATACCGGTTACCTCAATTATCCAGGCTAATAGTTCCTCAGTTCTTCAGAATCCTGAACTGAGGTTTATGCGTAGG…	MSNGNNGAKKAEDLHPHPVMEQLKNVQYCVNSPPPWGEALFLGFQHYILSLGNIVLIPSIIVPQMGGANDEKAKVVQTLLFTSGVNTLLQSLFGTRLPLVMGGSYAYLIPVTSIIQANSSSVLQNPELRFMRRMRSIQGALIVTSSFQILLGFLGLWRNVVRLLSPLSVAPLVTFTGLGLYYLGFPLYLPTYLKLKRLKCDRFAMLFSIAIVWFYAAILTWSGAYKNANEANCRTDSSGLIAGSPWIDMPYIFLWGVPTFKFADAFTMMIASFVASVESTGVFHASARYGSATPVPPSVISRGVGWLGIGTMLNALFGGVTGCVATAENAGLLAMTRVGSRRVVQISAAFMIFFSILGKFGAIFASIPASIMAAVYCIFFGYISSAGLGFLQFCNLNSF…
SMEL_004g219940.1.01_SmeItaly	NBS-LRR	SMEL3Ch04	101749074	101752827	ATGAACCCGAACGGTCACTCAAAACTCCATGTTCTTCTTCAAGCAGAATGCGAAAATAAAAAAATCACAAAGTCCCCAAACATGGCGGTGACGGACTTTTTCGCCGGGGAAATTACCACCGAACTCCTAAAATACCTCTTATCCATCGTTAAAAAATCAACCTTATGCCGTTCAAGCGCTGAGAATCTCATCGACAACATCAATGGTCTCCTCCCAATCATCCAAGAAATCAAACAAACCGGTGTTGAACTTCCACAAATCCGTCAAACCCAGCTCGACGATTTCTCCAAACTTCTCCGAGATGGTTACGAACTCGCCGGAAAAGTTCTCCACTCTTGCCGTTGGAACATGTACAGGAACCTACAGTTGGCTAGGAAAATGGAGAGGCTTGATAAAAGA…	MNPNGHSKLHVLLQAECENKKITKSPNMAVTDFFAGEITTELLKYLLSIVKKSTLCRSSAENLIDNINGLLPIIQEIKQTGVELPQIRQTQLDDFSKLLRDGYELAGKVLHSCRWNMYRNLQLARKMERLDKRVARFMQVTMQAHVLADVHHIRFNMDQRFDVLEHRLKAIKIGVDDSGGGGGGGCLGEAVKRMEEDEKWFEDSFVNLGAGIELGKRKVKEMIMGEQDRGVFEICGIGGSGKTTLAKEICYFKDRIYFFTVSQSPNVEQLRKMIWEKISGCNLHGYGHGEMLPQWNLQYQWNTKSASPVLLILDDVWSVSVLEPLIFKIPGCKILVVSRIKFPPSIIDCIYDLELLREDEAMSLFCHFAFGHNSFPRGFSQKLVKEVVDECEGLPLALK…
SMEL_004g220040.1.01_SmeItaly	LRR-NBS-LRR	SMEL3Ch04	101860009	101863520	ATGTTGCTCAGCTTTCAGATCTTCACAACTGAATGCTGGGATGCAACACAGAAAGTACAAGGTCTTTGGGATGCAGTGAAATTCGAAAGAATCAACTGTTCCAAGGATGCTGAATCCATGTTATGTAAGTTGGAAGAACAGATCCAGGAAGCTAAGTTGGAAATCAAAGCTAAATACTTTTTTCCCAAAGCATCACTACCACTTTCTTCCAGTCCAAGATGCCATCCAAATATCCAAGATGAGCATGCTACTGATTATAGAGCTGGCTTTTCGGAGACTCTCATACACCACATGGAAGTGCTGCATCCCATTACCCAGAAGTACAAAGGGATAGAGGCTTTCAAGGATCGAATCACAATGATCAATTTCTTCAGAGCTAATCTAATCAATCCACCAATA…	MLLSFQIFTTECWDATQKVQGLWDAVKFERINCSKDAESMLCKLEEQIQEAKLEIKAKYFFPKASLPLSSSPRCHPNIQDEHATDYRAGFSETLIHHMEVLHPITQKYKGIEAFKDRITMINFFRANLINPPILALEDFDIAIINLGILLYSMDDSVAAVGELNQVTGVDIQSSQALIYSHTRKSSFRSNLPKIDGLGSIDIILDHLKELLSHYSNSLSSIRSQFQTIQQQLEHFQEQRDVSGSFAMQVIAKAYEVDHLIVGYNNKVFPEWYIFLWSRDIIEEITLLMREDYKHDERRDGGISGGDGHAKTAANQRIIALGCHLNCGHAWVGYLILIDDVWETAAWDDLYPCFYDANNGSTIILTTRHGDVAYHAKLISDPHFLQMFTPEESWMLLKNK…
SMEL_005g226790.1.01_SmeItaly	NBS-LRR	SMEL3Ch05	4050350	4053193	ATGGCTGAAGCAGCAGTTACCTATGTTGCAGAGCGGCTTATTGATCTTTTACAGAGAAAATATGTTCTCCTGAAAAATGTCCAACAAGAAGTTGAAGGAGTGCGAAATGAGCTTGTCCGTATGAAGTGTTTCCTCAAAGATGCAGATATGAAGCAAGAGGAAGATGAGGCTGCAACAATCCGTAATTGGGTATCTGAAATCAGAGCTGTTGCCTACCATGCTGAGGATGTGATCGAAATATTCATCCACCAAGTTGAGTCCCAGAAACGGCAGAGTTGTTTCATTAAGTTCATCTGCTATCCTAAGAAATTACACTGTCTTTACAAAGTAGGGAAAGAGATTGAATCGATTCAGACCAAAATTCTTCAAATGTCCGACAGTCGTGAAAGATATGACATC…	MAEAAVTYVAERLIDLLQRKYVLLKNVQQEVEGVRNELVRMKCFLKDADMKQEEDEAATIRNWVSEIRAVAYHAEDVIEIFIHQVESQKRQSCFIKFICYPKKLHCLYKVGKEIESIQTKILQMSDSRERYDIRYIQGLGDGEGSGTTRERMRELRRSSPWVANKDPVGLEKHVSSVVSILLKEDKRLRVASIVGMGGVGKTTLAKEVYNQTQIRDKFDIRAWLYVSQNYKPVKIIKELILQLASPEEDKVEIVKTMDKLSEAGLEEMLQRRLEGKCYFIVLDDIWNTEAWDLIVRSFPDNDKSGRLLLTSRRKEVALHADALTTPYELRVLSEEESWELFLKKAFPEDRECPQDLMDVGKEILGKCDGLPLAITVIGGLLAGKRKQRSEWQRVQRNLD…
SMEL_005g226800.1.01_SmeItaly	NBS-LRR	SMEL3Ch05	4057664	4071473	ATGGCTGAAGCAGCAGTTACCTATGTTGCAGAGCGGCTTATTGATCTTTTACAGAGAAAATATGTTCTCCTGAAAAATGTCCAACAAGAAGTTGAAGGAGTGCGAAATGAGCTTGTCCGTATGAAGTGTTTCCTCAAAGATGCAGATATGAAGCAAGAGGAAGATGAGGCTGCAACAATCCGTAATTGGGTATCTGAAATCAGAGCTGTTGCCTACCATGCTGAGGATGTGATCGAAATATTCATCCACCAAGTTGAGTCCCAGAAACGGCAGAGTTGTTTCATTAAGTTCATCTGCTATCCTAAGAAATTACACTGTCTTTACAAAGTAGGGAAAGAGATTGAATCGATTCAGACCAAAATTCTTCAAATGTCCGACAGTCGTGAAAGATATGACATC…	MAEAAVTYVAERLIDLLQRKYVLLKNVQQEVEGVRNELVRMKCFLKDADMKQEEDEAATIRNWVSEIRAVAYHAEDVIEIFIHQVESQKRQSCFIKFICYPKKLHCLYKVGKEIESIQTKILQMSDSRERYDIRYIQGLGDGEGSGTTRERMRELRRSSPWVANKDPVGLEKHVSSVVSILLKEDKRLRVASIVGMGGVGKTTLAKEVYNQTQIRDKFDIRAWLYVSQNYKPVKIIKELILQLASPEEDKVEIVKTMDKLSEAGLEEMLQRRLEGKCYFIVLDDIWNTEAWDLIVRSFPDNDKSGRLLLTSRRKEVALHADALTTPYELRVLSEEESWELFLKKAFPEDRECPQDLMDVGKEILGKCDGLPLAITVIGGLLAGKRKQRSEWQRVQRNLD…
SMEL_005g228680.1.01_SmeItaly	NBS	SMEL3Ch05	6601287	6605357	ATGTTGGTGTCCGCATTTTTTCATCTTTGTTACTCTTTCTCTTCAGAAGGTTGTAATGATGAAATGTCTTGCATATCAAATGAGATTCATGATCTGGTTCAGTCACTTTTGCATCAGACTGGAGAGGACACGCTGGTTAATTTAAAGTATGACGATGTGTGTTGCCTCATGGAAAATATCAAAAGTTATTTTAGCTCGCATAGCTATGCTGAACCAAGTCGTGTGACCATGACCGAGGATCATTTGGTTGAACTTTTGGATGCCATCTTCATGTTTTTTCGATATCTACACAAATGTTGTTCGGAGTTGATTCTCCCATCAATGACTCGATATGAGCTTCTTCAGAATGTATTTGCCAATTTAAGAGATTTTCATAGGTTGAACGTAAATGGTTCCATT…	MLVSAFFHLCYSFSSEGCNDEMSCISNEIHDLVQSLLHQTGEDTLVNLKYDDVCCLMENIKSYFSSHSYAEPSRVTMTEDHLVELLDAIFMFFRYLHKCCSELILPSMTRYELLQNVFANLRDFHRLNVNGSIDREAVEYVLPQLQLMAQRVVEFCFTLLSYHLDHEYDESHETHVYFKLAKLLVEVIPVELEVMHICSITLKASKSEEVGHFIKQLLEASPNILRESLIHLQEYMVNVITPSSSATNIHVMIEFLLIVLTDVPKDIVHHDKLFVLLARVEALTKEVFVLVRNLEENMNATSIAGLNLLETIEILKEDLKNVFLKARADSSELCFPMSEGSLFMNLLLRNLNDLLHSNAYTVALIKEEIRQVKEDLELITSFFKKVEQELTKDLWARVL…
SMEL_005g228710.1.01_SmeItaly	NBS-LRR	SMEL3Ch05	6648089	6653292	ATGAAGAACATGAAAAGTTTATTAGTGAGAATGGGAAGAGGAAAAGAAAATGAAGAACAATCACAAGGGGAAGAAAACAAATCATTGGTGTCATCCATTGTTCTTCGCGAGGACATTGTCAATCTTCTAGATTTCATAGAGAGATTAAGTAATGGGCGTGTTCAAAATTTTCTGACATTTGTGTCCGCATTTTTTCATCTTTATTACCCTTTCTTTTCGGAAGGTTGTAATGACGAAATGTCTTGCATATCAAATGATATTCTTCGTCTGGTTCAGTCACTACTTTTGCATCAGAGTGAAGAGAACATGCTGGATTATTTAAGGTATGACATTATTTGCCTCGTGACTAATATCAAAAGATATTTTAGCTCACATAGCTATGCTGAACCAAGTCGTGTG…	MKNMKSLLVRMGRGKENEEQSQGEENKSLVSSIVLREDIVNLLDFIERLSNGRVQNFLTFVSAFFHLYYPFFSEGCNDEMSCISNDILRLVQSLLLHQSEENMLDYLRYDIICLVTNIKRYFSSHSYAEPSRVTMTEDHLVELLDAILMYLAQYELLQNVFGTLRDFHRLNVNGSIECEAVEYVLPQLQLMAQRVVKFCFTLLYYQLYKFERSQVSRVYFKLAKLLVEVIPVELEVMHICSTTLKASKSEEVGRFIKQLLEASPDILRESLINLQDYMVNVVTPSYSATNIHVMIEFLLIVLTDVPKDIIHHDKLFVLLARVEALTTEVFVLVWNLEENMNATSGAGLDLLENIELLKEDLKNVFLKDRTDSSQLCFPMSDGSLFMNLLLRHLNDLLDS…
SMEL_005g228730.1.01_SmeItaly	NBS	SMEL3Ch05	6666849	6670774	ATGGAAAGAGGAAAAGAAAATGAAGAACAATCACAATGGGAAGAAAGCAGACCATTGGTGTCATCCATTGTTCTTCGCGAGGACATTGTCAATCTTCTAGATTTCGTAGAGAGGTTAAGTAATGGACGAGTTCAAATTTCTCTCGAACTGACACCGGAGGTCATTGAAGAACTGACACTGGAGTTCATTGAAGAACTGATACCGGAGCTGATGTTGGTGTCCGCATTTTTTCATCTTTATTACTCTTTCTTTTCAGAAGGTTGCAATGACGAAATGTCTTGCATATCAAATCAGATTCATCGTCTGGCTCAGTCACTTTTGCATCAGAGTGGAGAGGACACGCTGGTTAATTTAAAGTATGACGATGTTTTCTGCCTCATGGAAAATATCAGAAATTAT…	MERGKENEEQSQWEESRPLVSSIVLREDIVNLLDFVERLSNGRVQISLELTPEVIEELTLEFIEELIPELMLVSAFFHLYYSFFSEGCNDEMSCISNQIHRLAQSLLHQSGEDTLVNLKYDDVFCLMENIRNYFRSHSYAEPSRVTMTEGHLVELLDAILMYLRCLPKLCNHDPGFSELILPSMTRYELLQNVFGNLRDFHRLNVNGSIDCEAVEYVLPQLQLLAQRVIKFCFTLLYDLDKFERSQVSHVYFKLANLFVEVIPVELEVMHICSTPLKASKSEEVGRFIKQLLEASPNILRESLIQLQDYMVNVVAPSFSGTNIHVMIEFLLIVLTDVPKDIIHHDKLFVLLARVEALTKEVFVLVRNLEENMNATSIAGLNFLETIEILKEDLKNVFLK…
SMEL_005g232130.1.01_SmeItaly	NBS	SMEL3Ch05	15889265	15890361	ATGAAACCTCTTTTAGGGAATTTGGAGAAAGAGCTATCGTCTCTTACGCCTATTTTAGAGAAGGAATTGTCATCTTTATCATCCATTTTAAGAGATGTCGTAGAGGTGCACCATGAACATAAAATTCTTAAAAATCCTCAGAGGCATACCATCAGTTCGGCACATGATGCTGAGCCTCAGTATGTGATAGCGCCATCTAAACATCTGCCAACTCGACATAGCAATCCAGTGACTGATGAGGAGATAGTGGGTTTTGGGAATGATACAGAAAAAATTATTAAGTATTTGATTAGAGGTACAAATGAGCTAGATGTCGTCCCAATTATAGGCATGGTGGGACAAGGGAAAATGACAATTGCTCGAAAGGTGTACAATAGTGACAACATTGTTTCTCATTTT…	MKPLLGNLEKELSSLTPILEKELSSLSSILRDVVEVHHEHKILKNPQRHTISSAHDAEPQYVIAPSKHLPTRHSNPVTDEEIVGFGNDTEKIIKYLIRGTNELDVVPIIGMVGQGKMTIARKVYNSDNIVSHFDVRAWCIISQTYSRRELLQDMFSQVTDSKDKGDRDERYLIVLDDMWDGMAWDDLRLSFPDIGIKSRISVTTQLEEVGTKVKYHTDPYSLPFLTTEESCQLLQKRVFQKEDCLPELQAVSQVVAEKCKELPLVAVLVAGTIKKRKMEESWWNEVKDALFDYLQRSQKNIVRPLCS
SMEL_005g232530.1.01_SmeItaly	NBS	SMEL3Ch05	18447935	18449232	ATGTCATCGGCTAACTCATTCTGGCAAAGTGTTGTTTTCTTGTGCACTATTCTCGTGTCTGCCCAAAGACATGATCACACAAAAGTAATTTATGTTGTTAATGGTAAATCGACAACTATAAAGATGATCCATCCATCAAAAGGACCGCCTAGTGATCCTCCAATCCTGGCCTATTGGATTTTCGGTTTTAGCGGGGGAAAGTCATATTCTCAAAAATATGAAGCTCTGAGTGTCGCTAATGAGTGGGATGACTTGAGGAATCTTTTTGTACAAGGAGATATAGAAAGAAAGATCATTGTGACGATACGTAAAGAGAGTTCTGCCTTGATGATGGCAAATGAGCAAATTAGCATGGACAATTTATCTACAAAAGTCTTTTGGACTTGGTTCTTTGAAAAC…	MSSANSFWQSVVFLCTILVSAQRHDHTKVIYVVNGKSTTIKMIHPSKGPPSDPPILAYWIFGFSGGKSYSQKYEALSVANEWDDLRNLFVQGDIERKIIVTIRKESSALMMANEQISMDNLSTKVFWTWFFENMDLMGHPGLKEAGKAIGVKCNGLPLALKTFACMLRSKSEVEEWKRVLRSEPWKLC
SMEL_005g234730.1.01_SmeItaly	TIR-NBS-LRR	SMEL3Ch05	33088270	33095434	ATGTCTCATGCTTCTTCTTCCAAAATTTGCAAGTACGATGTCTTTTTGAGTTTTAGAGGTGAAGATACACGTAGAAACATTGTGAGTCATCTCTGTAATGCTCTGCAACAAAGAGGAATCCACACTTGTAAAGATGATGAGCGAATAGAAATAGGAAAACCAATTTCTGATGAACTATTGAAAGCCATAGAAGGGGCCAGATTTGCGATCGTGATATTTTCAAAAAGCTATGCATCCTCAAGGTGGTGCTTAGAGGAGCTTACACACATCATAAAGTGTAAAAATGAATCGGAGCAGATTGTGATTCCAGTTTTCTATGATGTGAGTCCAACAGATGTGCGTCATCAAAATCCCCCTTTCGCTGATTCATTTTCCCAACACGAAGTAAAATACAAAGAT…	MSHASSSKICKYDVFLSFRGEDTRRNIVSHLCNALQQRGIHTCKDDERIEIGKPISDELLKAIEGARFAIVIFSKSYASSRWCLEELTHIIKCKNESEQIVIPVFYDVSPTDVRHQNPPFADSFSQHEVKYKDDLEKVQRWRDAFVEAGKISGYHLLNFKDETECIKKIVDDIFPKSLQVISPFPEKLVGMKSQVENHVGDNVYEVQLLSEDEALELFSRHAFKEKSPKEDFMELSRQVVKHACGLPLALKVLGSSFYRQDEKHWSHMIDRLKRIPHKDISSPAKPVATQVMLSIRHTVVIGPMLRVRLSPSADMWLSPSVHTCGFLPVPTPRPTNLPLSKTTIRVILPGARHCITEKVESLHIPGNYSFEDDLIFKRMQSLKILIVVANFWSNCFTYL…
SMEL_005g238270.1.01_SmeItaly	NBS-LRR	SMEL3Ch05	38763792	38766289	ATGGAGCTGCAGGCAGTAGCTTCTGTGGTGATACAGAAACTCATTGATATGCTGCCTGACGAGATAACGGACAAAAAGATGATAGTAAAAGCATTAGAAAAACTGCAAAGCAACTTTGCTGACGCAGACGAGAAGCAAAGAAACAGTAAAGAATTCAAGAGTTGGGCTGAAGAGTGTCTGAAAAGTCTGTACGATGTTGAGGACACTGTTGAATTTTTTGCCCTTGGCATTGCCCGTCAGAACAAGAAAGGGGGCTTCCTTATGAAGCACTTTCCAGTTTTCAAGAACTTCAAGGCTGGCCAAAACCTGAGAAGCAAGATGAAGAGAATCCCTTCAAACATTGAACGGGTGATCCATTATCCCAAAGAGGATTCTGAAGACTCAAAAGTCAGTCCTTTA…	MELQAVASVVIQKLIDMLPDEITDKKMIVKALEKLQSNFADADEKQRNSKEFKSWAEECLKSLYDVEDTVEFFALGIARQNKKGGFLMKHFPVFKNFKAGQNLRSKMKRIPSNIERVIHYPKEDSEDSKVSPLSAMEHHSNPTIPECVEEELEEGREQLMHEKQVKFMHKNIPRCISDKSVSLDRNTQAKLMYTNSYDDQELEMFNIRQEVNDLVEALTKTADDGRALIVQITGKMGSGKTTLARAVYGSRRIKNHFKSGCAWVTISKESKQSDVLQNLLKQVGDSKGSVDLTSDQLETRLLECLNGKNYLIVLDGVQSFQTWEGLKSAFLDSQNESTLLLIYTTVFPPNCPDNVERLLNHNVEGLSEDYSWRLFLKKAGWDTWEEGNEYQALKERVLN…
SMEL_005g238280.1.01_SmeItaly	NBS-LRR	SMEL3Ch05	38807810	38816017	ATGGAGCTGCAGGCACTAGCTTCTGTGGTGATACAGAAACTCAAGGATAAGCTGCCTGACGAGATAACGGAAAAAAGCAACTTTGCTGACGCAGACGAGGAGCAAAGAAACAGTAGAGAATTCAAGAGTTGGGCTGAAGAGTGTGTGAAAATTCTTTACGATGTTGAGGAGACTGTTGAGTCTTTTGCCCGTCAGAACAAGAAAGGGGGCTTCCTTATGAAGCACTTTCCAGTTTTCAAGAACTTCAAGGCTGGCCAAAACCTGAGAAGCAAGATGAAGAGAGTCCCTTCAAACATTGAACGGGTGATCCATATATATCCGACCCCCTTGCATCCTTGTGGACAAATGGAGCTGCAGGCAGTAGCTTCTGTGGTGATACAGAAAGTCAATGATATGCTG…	MELQALASVVIQKLKDKLPDEITEKSNFADADEEQRNSREFKSWAEECVKILYDVEETVESFARQNKKGGFLMKHFPVFKNFKAGQNLRSKMKRVPSNIERVIHIYPTPLHPCGQMELQAVASVVIQKVNDMLPDEITDKKVIVKELEKLQRKTADADKITVKKVIVKALEKLQKIADADDITDKKVIVKALEKLQRKISDTDEEQRNSKEFKSWAGECLKSLYDVEDTVESFALGIARQNKKGGFIMKHFPVFKNFKAGQNLRSKMKRINSNIERVIHIYPKGTKEQHGCSNVTNTYLDGHNSKDSEDSKVGAVLPRCCSDMCLRLDRKEQPRLLHTDSYHDGELEMFTIRQEVDDLVERLTQTDDDGRVQIIQIAGESGSGKTTLARAVYGSRKVEN…
SMEL_005g238790.1.01_SmeItaly	TIR-NBS-LRR	SMEL3Ch05	41519133	41522784	ATGTCTCAAGCTTCTTCTTCCAAAATTTGCAAGTACGATGTCTTTTTGAGTTTTAGAGGTGAAGATACACGTAGAAACATTGTGAGTCATCTCTATAATGCTCTGCAACAAAGAGGGATCCTCACTTTTAAAGATGATGAGCGACTAGAAACAGGAAAATTAATTTCTGATGAAGTTTTGAAAGCCATAGAAGAGGCCAGATTCGCAATCATAATATTTTCAAAAAGCTATGCATCGTCAAGATGGTGCTTAGAGGAGCTTGCATATATCATAAAGTGTAAAGATGAATTGGAGCAGATTGTGATTCCAGTCTTCTATGATGTGAGTCCATCGGATGTGCGCCATCAAAATCCCCCATTCGCTGATTCATTTTCCGAACATGAGGAAAAATATAAAGAT…	MSQASSSKICKYDVFLSFRGEDTRRNIVSHLYNALQQRGILTFKDDERLETGKLISDEVLKAIEEARFAIIIFSKSYASSRWCLEELAYIIKCKDELEQIVIPVFYDVSPSDVRHQNPPFADSFSEHEEKYKDDTEKVERWRDAFVEAGKISGYHLPNFKDEAECIKKLVDNIFPKSLQIISPLPERLVGMKSQVEKVTSLLDMESNVVRSIGIWGMGGIGKTEIANVLHQRYRHQFEADCFLGDVGKLYQKNGLTWLQEVVICKLVGERMTITSEYEGMNILKNMLYRKKVLLILDDVNHRELLECLVGGSEWFGMGSRIILTARDKRLLINHVGENMYEVQLLSEDEALELFSRHAFKEKSPKEDFVELSRQVVKHAGGLPLALKVLGPLFYGRDKK…
SMEL_005g239470.1.01_SmeItaly	TIR-NBS-LRR	SMEL3Ch05	39391013	39395813	ATGTCTCAAGCTTCTTCTTCCAAAATTTGCAAGTACGATGTCTTTTTGAGTTTTAGAGGTCAAGATACACGTAGAAATATTGTGAGTCATCTCTATAATGCTCTACAACAAAGAGGGATCCACACTTTTAAAGACGATGAGCGCCTAGAAACAGGAAAACCAATTTCGAATGAACTTTTGAAAGCCATAGAAGTGGCCAGATTCGCGGTCGTAATATTTTCAAAAAGCTATGCATCGTCAAGATGGTGCTTAGAGGAGCTTGCACACATCATAAAGTGTAAAAATGAAATGGAGCAGATTGTGATTCCAGTCTTCTATGATGTGAGTCCATCGGATGTGCGCCATCAAAATCCCCCATTCGCTGATTCATTTTCCCAACACGAGGAAAAATACAAAGAT…	MSQASSSKICKYDVFLSFRGQDTRRNIVSHLYNALQQRGIHTFKDDERLETGKPISNELLKAIEVARFAVVIFSKSYASSRWCLEELAHIIKCKNEMEQIVIPVFYDVSPSDVRHQNPPFADSFSQHEEKYKDDMEKVQRWRDAFVEAGKLSGYHLPNFKDEAECIKKLVDDIFPKSLQIISPLPERLVGMKSQVEKVTSLLDMESNAVRSIGIWGMGGIGKTEIANVIHQRYRHQFEADCFLGDVGKHHQKLTGLQEVVIWKLLGERMTVTSEYEGMNILMNRLRWKKVLLILDDVNHQQQLECLVGGPEWFGMGSRIVLTARDKNLLISHVGENVYEVQLLSKDEALELFSWHAFKEKSPKEDFVELSIQVVKHADGLPLALKVLGSSFYGKDKKHW…
SMEL_005g239490.1.01_SmeItaly	TIR-NBS-LRR	SMEL3Ch05	39427701	39431068	ATGTCTCAAGCTTCTTCTTCCAAAATTTGCAAGTATGATGTCTTTTTGAGTTTTAGAGGTGAAGATACACGTAGAAACATTGTGAGTCATCTCTATAATGCTCTACAACAAAGACGGATCCACACTTTTAAAGACGATGAGCGACTAGAAACAGGAAAACTAATTTCTGATGAACTATTGAAAGCCATAGAAGTGGCCAGATTAGCGGTCGTAATATTTTCAAAAAGCTATGCATCATCAAGATGGTGCTTAGAGGAGCTTGCACACATCATAAAGTGTAAACATGAATTCGGGCAGATTGTGATTCCAGTGTTCTATGATGTGAGTCCATCAGATGTGCGCCACCAAAATCCCCCTTTCGCTAATTCGTTTTCCCAACAGCAGGAAAAATACAAAGAT…	MSQASSSKICKYDVFLSFRGEDTRRNIVSHLYNALQQRRIHTFKDDERLETGKLISDELLKAIEVARLAVVIFSKSYASSRWCLEELAHIIKCKHEFGQIVIPVFYDVSPSDVRHQNPPFANSFSQQQEKYKDDTEKVQRWRDAFVEAGKLSGYHLPNFKDEAECIKKLVDDIFPKSLQIISPLPERLVGMKSQVEKVTSLLVMESNAVRSIGIWGMGGIGKTEIANVLHQRYRHQFEADCFLGDVGKLHKKNGLTWLQEVVICKLVGERMTITSEYEGMDILKNILYRKKVLLILHDVNHRKQLESLFGGPEWFGMGSRIVLIAREKNLLISHVRENVYEVRLLSEDEALELFSRHAFKEKSPKEDFVKLSLQVVKHAGGLPLALEVLGSSFYRRDKK…
SMEL_005g239510.1.01_SmeItaly	TIR-NBS-LRR	SMEL3Ch05	39467522	39472443	ATGTCTCAAGCTTCTTCTTCCAAAATTTACAAGTACGATGTCTTTTTGAGTTTTAGAGGTGAAGATACACGTAGAAATATTGTGAGTCATCTCTATAATGCTCTACAACAAAGAGGGATCCGCACTTTTAAAGATGATGAGCGACTAGAAATAGGAAAATCAATTTCTCATGAACTTTTGAAAGCCATAGAAGAGGCCAGATTCGCGATTGTGATTCCAGTCTTCTATGATGTGAGTCCATCGGATGTGCGCCATCAAAATCCCCCATTCGCTGATTCATTTTCCCAAAACGAGGAAAAATACAAAGATGATACGGAGAAGGTTCAAAGATGGAGGGATGCATTTGTGGAGGCAGGGAAATTATCGGGGTATCATTTGCCAAATTTCAAGGATGAGGCA…	MSQASSSKIYKYDVFLSFRGEDTRRNIVSHLYNALQQRGIRTFKDDERLEIGKSISHELLKAIEEARFAIVIPVFYDVSPSDVRHQNPPFADSFSQNEEKYKDDTEKVQRWRDAFVEAGKLSGYHLPNFKDEAECIKKLVDDIFSKSLQIISPLLESLVGIESQVEKVTSVLDLESNDVRSIGIWGMGGIGKTEIANVVHQRYRHRFEANCFLGDVGKLHQKNGLTWLQEVVISRLVGERMTLTSEYEGMNILKNKLCWKKVLLTLDDVNHREQLESLVGGLELFGMGSRIILTARDKHLLISHVGENVYEVQLLSKDEALELFSRHAFKEKSPKEDFVELSIQVVMHAGGLPLALKVLGSSFYGKDKKHWRHMIDRLKRIPHKDVLGKLRLSFVGLDQ…
SMEL_005g240050.1.01_SmeItaly	TIR-NBS-TIR-NBS-LRR	SMEL3Ch05	39671716	39677529	ATGTCTCAAGCTTATTCTTCCAAAATTTGCAAGTATGATGTCTTTTTGAGTTTTAGAGGTGAAGATACACGTAGAAATATTGTGAGTCATCTCTATAATGCTCTACAACAAAGAGGAATCCGCACTTTTAAAGATGACGAGCGACTAGAAACAGGAAAATCAATTTCTGATGAACTTTTGAAAGTCATAGAAGAGGCTAGATTCGCGATCGTAATATTTTCAAAAAGCTATGCATCCTCAAGGTGGTGCTTAGAGGAGCTTGTACACATCATAAAGTGTAAAAATGAATTGGAGCAGATTGTGATTCCAGTGTTCTATGATGTGAGTCCATCAGATGTGCGCCATCAAAATCTCCCTTTCGCTGATTCATTTTCCCAACATGAGGAAAAATACAAAGAT…	MSQAYSSKICKYDVFLSFRGEDTRRNIVSHLYNALQQRGIRTFKDDERLETGKSISDELLKVIEEARFAIVIFSKSYASSRWCLEELVHIIKCKNELEQIVIPVFYDVSPSDVRHQNLPFADSFSQHEEKYKDDMEKLQSWRDAFVETGKISGYHLPTFKDEAECIKKLVDDIFPKLLQTISPLPENLVGMEPQVEKVTSLLDMESNDVRSIGLWGMGGIGKTEIANVLHQRYRHQFEADCFLGDVGKLHQKNGLIWLQEVVICKLVGERMTLTSEYEGMNILKNMLRWKKVLLILDDVNHREQLEYLVGGPECFGMGSRIILTARDKHLLTSYVGENVYEVQLLSEDEALELFSRHAFKEKSPKKDFMKLSRQVVEHAAYSSKICKYDVFLSFRGEDT…
SMEL_005g240080.1.01_SmeItaly	TIR-NBS-LRR	SMEL3Ch05	39694428	39700773	ATGTCTCAAGCTTCTTCCTCCAAAATTTGCAAGTACGATGTCTTTTTTAGTTTTAGAGGTGAAGATACACGTAAAAACATTGTCAGTCATCTCTATAATGCTCTGCAACAAAGAGGGATCCACACTTTTAAAGATGATGAGCGACTAGAAACAGGAAAACCAATTTCTGATGAACTTTTGAAAGTCATAGAAGAGGCCAGATTCGCGGTCGTAATATTTTCAAAAAGCTATGCATCATCAAGATGGTGCTTAGAGGAGCTTGCACACATCATAAAGTGTAAAAATGAATCGGGGCAGATTGTGATTCCAGTGTTCTATGATGTGAGTCCATCAGATGTACGCCATCAAAATCCCCCTTTCGCTGATTCATTTTCCCAACATGAGGAAAAATACAAAGAT…	MSQASSSKICKYDVFFSFRGEDTRKNIVSHLYNALQQRGIHTFKDDERLETGKPISDELLKVIEEARFAVVIFSKSYASSRWCLEELAHIIKCKNESGQIVIPVFYDVSPSDVRHQNPPFADSFSQHEEKYKDDMEKVQRWRDVFVEAGKISGYHLPNFKDEAECIKKLVDGIFPKSLQIISPFPERLVGMKSQVENVTSLLDMESKDVRSIGIWGMGGIGKTEIANVIPQNTVIDLKLIVFLKINFHQKNRLTWLQQEVICKLLGEKLTLTSEHEGMNILKNRLRWKKVLLILDGVNHQEQLEYLVGGPEWFGMGSKIILTARDKHLLISHVGENVYEVQLLSEDEALELFSRHAFKEKSPKKDFVELSIQVVKHAGGLPLSLKVLGSSFYGRDKKHW…
SMEL_005g240090.1.01_SmeItaly	TIR-NBS-LRR	SMEL3Ch05	39706487	39711785	ATGTCTCAAGCTTCTTCTTCCAAAATTTGCAAGTACGATGTCTTTTTGAGTTTTAGAGGTGAAGATACACGTAAAAATATTGTGAGTCATCTCTATAATTCTCTGCAACAAAGAGGAATCCACACTTTTAAAGATGATGAGCGGCTAGAAACGGGAAAACCAATTTCGAATGAACTTTTGAAAGCCATAGAAGAAGCCAAATTTGCGGTCATAATATTTTCAAAAAGTTATGCATCATCAAGATGGTGTTTAGAGGAGCTTGCACACATCATAAAGTGTAAAAATGAATTGGGGCAGATTTTGATTCCAGTCTTCTATGATGTGAGTCCATCAGATGTGCGCCATCAAAATCCCCCTTTCGCTGATTCGTTTTCCCAACATGAGGAAAAATACAAAGAT…	MSQASSSKICKYDVFLSFRGEDTRKNIVSHLYNSLQQRGIHTFKDDERLETGKPISNELLKAIEEAKFAVIIFSKSYASSRWCLEELAHIIKCKNELGQILIPVFYDVSPSDVRHQNPPFADSFSQHEEKYKDDIEKVQRWRGAFVEAGKLSGYHLLNFKDEAACIKKLVDDIFPKSLQIISPLPERLVGMESQVEEVASLLDLESNDVRSIGIWGMGGIGKTEIANVIHQRYRHRFEADCFLGDVGKLHQKNGLTWLQEVVIWKLVGERMTLTSEYEGMNILKNRLRWKKVLLILDDVNHREQLESLVGGLELFGMGSRIILTAKDKHLLISHVMDNVYEVQLLSGDDALELFSRHAFKEKSPKEDFVKLSIQVVKHAGGLPLALKVLGSLFYGRDKK…
SMEL_005g240170.1.01_SmeItaly	NBS-LRR	SMEL3Ch05	39761942	39767528	ATGTATGATAGTTCTCTCTTTGGTGTCTTGCAAATGCTATATGAGACACTGAGGAACGAGGCGAAATTCCTGTCAAATGTGAGCAATCAAATTAAAGATATTCGAGCTGAAATAAATCGAATACAATGCTTCTTACAGGATGCAGATGCTAAAAAACCTGAATACGAAACAATTTGCAACTGGATAGCTGATATAAGAGAAGTTGCTTATGATGTTGAAAATATTCTTGAGAAATATAGGCATAAGATTGAGTTGAGAAGGGATCGATCGTTATGGAGGGAGAACATAAATCTACATAACATAGGGATGGAAACAAGAGATGTTATGTCAAGAATAGAGCACATTCAGAGGTGTATGAAAACTTATGTGGATATTGGTATAAGAGGTATATGTCAAGGA…	MYDSSLFGVLQMLYETLRNEAKFLSNVSNQIKDIRAEINRIQCFLQDADAKKPEYETICNWIADIREVAYDVENILEKYRHKIELRRDRSLWRENINLHNIGMETRDVMSRIEHIQRCMKTYVDIGIRGICQGESSSERSQWLTRSYSHLVDEDFVGLVEEVNNLVAELINEENDEFHVVFAICGMGGLGKTTLARKAYRHVDVQNHFQGFAWASISRQWQARDVLQSILTKLEPENRKRINMMMDDELVKALYKIQQRKKCLIVLDDIWSKNFWNSVEHAFPKGKGSRSKILLTTRKKDVCTHIDPTCFLLEPRCLDAEESWKLLHKKAFPRVNTPDLKIDLELERLGKEMVKKCGGVPLAIIVLAGLLARRAKIDEWRRTSQNLNLHMSDESFEQDG…
SMEL_005g240870.1.01_SmeItaly	TIR-NBS-LRR	SMEL3Ch05	40055003	40060002	ATGTCTCAAGCTTCTTCTTCCAAAATTTACAAGTATGATATTTTTTTGAGTTTTAGAGGTGAAGATACACGTAGAAACATTGTGAGTCATCTCTATAATGCTCTACAACAAAGAGGGATCCACACTTTTAAAGATGATGAACGACTAAACACAGGAAAATCAATTTCTTATGAACTTTTGAAAGCCATAGAAGAGGCCAGATTCGCGGTCATAATATTTTCAAAAAGTTATGCATCGTCAAAATGGTGCTTAGAGGAGCTTGCACACATCATAAAGTGTAAAAATGAATTGGAGCAGATTGTGATTCCAGTCTTCTATGATGTGAGTCCATCGGATGTGCGCCATCAAAATCCCCCATTCGCTGATTCATTTTCCCAACATGAGGAAAAATACAAAGAT…	MSQASSSKIYKYDIFLSFRGEDTRRNIVSHLYNALQQRGIHTFKDDERLNTGKSISYELLKAIEEARFAVIIFSKSYASSKWCLEELAHIIKCKNELEQIVIPVFYDVSPSDVRHQNPPFADSFSQHEEKYKDGTEKVQRWRDAFVEAGKLSGYHLPNFKDEAECIKKLVDDIFPKSLQIISPFPERLVGMKSQVEKVTSLLDMESNDVCTIGIWGMGGIGKTEIANVLHQRYRHQFEANCFLGDVGKLHQKKGLTWLQEVVICKLVGERMTITSEYEGMNILKNMFYRKKVLLILDDVNHREQLESLFGGPEWFGMGSRIILTARDKHLLISHVGENVYEVQLLSEDEALELFSRHAFKEKSPKEDFVELSIQVVKHAGGLPLALKVLGSSFYGRDKK…
SMEL_005g240880.1.01_SmeItaly	TIR-NBS	SMEL3Ch05	40094847	40096782	ATGTCTCAAGCTTCTTCTTCCAAAATTTGCAAGTACGATGTCTTTTTGAGTTTTAGAGCCATAGAAGAGGCCAGATTCGCGGTCGTAATATTTTCAAAAAGCTATGCATCGTCAAGATGGTGCTTAGAGGAGCTTGCACACATCATAAAGTGTAAAAATGAATTGGAGCAGATTGTGATTCCAGTCTTCTATGATGTGAGTCCATCGGATGTGCGCCATCAAAATCCCCCATTCGCTGATTCATTTTCCCAACATGAGGAAAAATACAAAGATGATATGGAGAAGGTTCAAAGATGGAGGGATGCATTTGTGGAGGCAGGGAAATTATCGGGGTACCATTTTCCAAATTTCAAGGATGACGCAGAGTGCATCAAGAAGCTAATTGATGACATATTTCCT…	MSQASSSKICKYDVFLSFRAIEEARFAVVIFSKSYASSRWCLEELAHIIKCKNELEQIVIPVFYDVSPSDVRHQNPPFADSFSQHEEKYKDDMEKVQRWRDAFVEAGKLSGYHFPNFKDDAECIKKLIDDIFPKSLQIISPLPESLVGMKSQAEKITSLLEMESNVVRSIGIWGMGGIGKTEIANVLHQRYRHQFEADCFLGDVGKLHQRNGLTWLQEVVICKLVGERMTITSEYEGMNILKNMLYRKKVLLILDDVNHREQLESLFGGLEWFGMGSRIVLTARDKSLLISHVGENMYEVQLLSEYEALELFSRHAFKEKSPKEDFVELSIQVVKHAGGLPLALKVLGSSFYGRDQKHWRHMIDRLKRIPHKDVLGKLRLSFDGLDKDEEELFLDIVFL…
SMEL_005g240900.1.01_SmeItaly	TIR-NBS-LRR	SMEL3Ch05	40125859	40133087	ATGTCTCAACCTTCTTCTTCCAAAATTTGCAAGTACGATGTCTTTTTGAGTTTTAGAGGTGAAGATACACGTAGAAACATTGTGAGTCATCTCTATAATGCTCTACAACAAAGAGGGATCCGCACTTTTAAAGATGATGAACGACTAGAAACAGGAAAATCAATTTCTGATGAACTTTTGAAAGCCATAGAAGAGGCCAGATTCGCGGTCATAATATTTTCAAAAAGCTATGCATCGTCAAGATGGTGCTTAGAGGAGCTTGCACACATCATAAAGTGTAAAAATGAATCGGAGCAGATTGTGATTCCAGTCTTCTATGATGTGAGTCCATCGGATGTGCGCCATCAAAATCCCCCATTCGCCGATTCATTTTCCCAACATGAGGAAAAATACAAAGAT…	MSQPSSSKICKYDVFLSFRGEDTRRNIVSHLYNALQQRGIRTFKDDERLETGKSISDELLKAIEEARFAVIIFSKSYASSRWCLEELAHIIKCKNESEQIVIPVFYDVSPSDVRHQNPPFADSFSQHEEKYKDGTEKVQRWRDAFVEAGKLSGYHLPNFKDEAECIKKLVDDIFPKSLQIISPFPERLVGMKSQVEKVTSLLDMESNDVCTIGIWGMGGIGKTEIANVLHQRYRHQFEANCFLGDVGKLHQKKGLTWLQEVVICKLVGERMTITSEYEGMNILKNMFYRKKVLLILDDVNHREQLESLFGGPEWFGMGSRIILTARDKHLLISHVGENVYEVQLLSEDEALELFSRHAFKEKSPKEDFVELSIQVVKHAGGLPLALKVLGSSFYGRDKK…
SMEL_006g243190.1.01_SmeItaly	NBS	SMEL3Ch06	1536535	1538816	ATGGAGAGTTTAAAGAATGAGGAAGATCAAAAAGCTGTTGATGTGGATCTAATTGAAAAGCTGAAATTCAACCTGACATATATATGTCCAGCTTTCTTATTCCGATTTGGAGATACAATGAATGGCAAAAGACAAGAGGTTGAGAATCTGCTTCGAACAATTTTGGACGATGTTGGCAACAATGTGAGGTGTAAATACAACATGCATCATGTCTTCGTCGATAATATGGATGACTGTATCAGCTCGCATCATCGTGTTAAATCAAATGCCACCATGATGGAGGAGCAATTGGACTTCCTCCTCTTGAATCTCCATCATCTATCCAAGTATCGTGCTGAAAAGATGTTCCCATTAGTAACTCTATATGAGATTCTTCAGAATAGTAGGACACTTCCTTTG…	MESLKNEEDQKAVDVDLIEKLKFNLTYICPAFLFRFGDTMNGKRQEVENLLRTILDDVGNNVRCKYNMHHVFVDNMDDCISSHHRVKSNATMMEEQLDFLLLNLHHLSKYRAEKMFPLVTLYEILQNSRTLPLGGSIDEDAQLSEIDEVDQTDEDSQLSQLAEDDQTDENAQLSEQYEEDQNDRDSRLVKLAHLLLKIVPIELELLESSPDILREYLIHLQEHMVTVITASTPGARNIHVMMEFLLIILTDVSGDLIHHDKFFDLLARVGELIKEVLTLVHGLEEKSMKKESTNETPLVSDIEEKSRNKESPDETNCATLDLQENIEVLKEDLKQVYLKAPNSSECCFPMSDGPLFMHLLHIHLNDLLDSNAYAVALIKEEITLARSLDVAYEAKDVID…
SMEL_006g244180.1.01_SmeItaly	NBS-LRR	SMEL3Ch06	3300115	3309334	ATGGAGAAGAGGATAGAAAAACAGAGCAACCAGAGGGCATTTTCATCAAGTAAAAAGGACGTGAGTTTTCCATGTAGAAGGTCAAAATTTCGAAAGACACTCTTCTGCATGGAAAAAGAGAAAGGGGAAGCAAGCAACTTTGAGGTGTCATTCTCTGCTCTTCGCAAGGACGTCACCAATGTTCTCGATTTCATGGAGAGATTAAAGAATGAGGAAGATCAGAAAGTTGTTGAAATATTAAAATTCAACCTGACATTTATTTGTACATATGTCCAGCTTTCTTATTCCGATTTGAAGCACTTTGAAGATACAATGACTCTCAAAAGACAAGATGTTGAGAATCTGCTTCGAACAATTTTGGAAGATGTTGACAATGACATCAGGTGTAAATACAACATG…	MEKRIEKQSNQRAFSSSKKDVSFPCRRSKFRKTLFCMEKEKGEASNFEVSFSALRKDVTNVLDFMERLKNEEDQKVVEILKFNLTFICTYVQLSYSDLKHFEDTMTLKRQDVENLLRTILEDVDNDIRCKYNMHHVLPSLANYMDDCISLHCHAKSNSTTMDEQLHFLLLNLHHLSKYRAEKMFPSVTEYEILQTVCGHVKDFHGLIVNGFIKHEMVENVLPLFQLMAERVGHFLWEDQIIDQDYQLSELAEDDKTDENVQLCEQDEENQNDRRDSRLLKLAHLLLKIVPIELEVMHICYTNLKASTSAEVGRFIKQLLETSPDILRECLIHLQEHMVTVITPSTPGARNIHVMMEFLLIILTDMPGDLIHHDKLFDLLARVGVLTREVLALVSDIEEK…
SMEL_006g244210.1.01_SmeItaly	NBS	SMEL3Ch06	3322160	3326061	ATGGAGAGATTAAAGAATGAGGAAGATCAGAAAGCTGTTGATGTTGATTTAATTGAAGTTCTGAAATTGGACCTGGCATTTATTTGTACATATGTCCAGCTTTCTTATTCCGATTTGGAGCAGTTTGAAGATACAATGACTCTCAAAAGACAAGAGGTTGAGAATCTGCTTCGAACAGTTTTGGAAGATGTTCACAATGACATCAGGTGTAAATACAACATGCATCATGTCCTTCCTAGCCTTGCCGATTATATGGATGACTGTATCAGCTCGCATTGTCATGCTAAATCAAATGCCACCACGATGGATGAGCAATTGCACTTCCTCCTCTTGAATCTCCATCATCTGTCCAAGTATCGGGCTGAAAAGATGTTTCCATCAGTAACTGAATATGAGATT…	MERLKNEEDQKAVDVDLIEVLKLDLAFICTYVQLSYSDLEQFEDTMTLKRQEVENLLRTVLEDVHNDIRCKYNMHHVLPSLADYMDDCISSHCHAKSNATTMDEQLHFLLLNLHHLSKYRAEKMFPSVTEYEILQTLCGHDFHGLIVNGFIKHEMVENVLPLFQLMAERVGHFLWEDQTDEEKDDQTDEDSRLVKLAHLLLKIVPIELEVMHICYTNLKASTSAEVGRFIKQLLEISPDILRECLIHLQEHMVTVITASTPGARNIHVMMEFLLIILTDIPGDLIHHDKFFDLLARVGVLTREVLALVSDIEEKSRNKESTNETNCATLDLQENIELLKKDLKHVYLKAPNSSQCFFPMSDGPLFMHLLHIHLNDLLGSNAYAVALIKEEIVVVKQDLE…
SMEL_006g244480.1.01_SmeItaly	NBS-LRR	SMEL3Ch06	3673789	3677936	ATGGAAAGAGAGAAAGTGGAAGCAAGCAACCGAGAGGTGTCATTCTCTGCTTTTCGCAAGGACGTCACCAATGTTCTCAATTTCATGGAGAGATTAAAGAATGAGGAAGATCAGAAAGCTATTGAAAAATTGAAATTCAACCTGACATTTATTTGTACATATGTCCAGCTTCCTTATTCCAATTTGGAGCAGTTTGAAGATACAATGACTCTCAAAAGACAAGAGGTTGAGAATCTGCTTCGAACAATTTTGGAAGATGTTGACAATGACATCAGGTGTAAATACAACATGCATCATGTCCTTCCTAGCCTTGCCGATAATATGGATGACTGTATCAGCTCGTATTGTCATGCTAAATCAAATGCCACCACAATGGATGAGCAATTGCACTTCCTCCTC…	MEREKVEASNREVSFSAFRKDVTNVLNFMERLKNEEDQKAIEKLKFNLTFICTYVQLPYSNLEQFEDTMTLKRQEVENLLRTILEDVDNDIRCKYNMHHVLPSLADNMDDCISSYCHAKSNATTMDEQLHFLLLNLHHLSEYRAEKMFPSVTEYEILQNVCGHVKDFHGLIVNGFIKHEMVENVLPLFQRMAEKVGHFLWEYQIHEDSQLPELHEDDQTDEYSQISKLAHLLLKIVPIELEVMHICYTNLKASTSEEAGRFIKQLLETSPDILRECLIHLQEHMVTVITASTPGARNIHVMMEFLLIILIDMPGDLIHHDKFFDLLARVGVLTGEVLALVSNLEEKSRDKESTKETNCAALDLQENIELLKEDLKNFYLKAPNSSQCFFPMSDGLLFMH…
SMEL_006g244490.1.01_SmeItaly	NBS-LRR	SMEL3Ch06	3698491	3702947	ATGGAGAGATTAAAGAATGAGGAAGATCAGAAAGCTGTTGAAATATTGAAATTCAACCTGACATTTATTTGTACATATGTCCAGCTTCCTTATTCCGATTTGGAGCAGTTTGAAGATACAATGACTCTCAAAAGACATGAGGTTGAGTATATGTTTCGAACAATTTTGGAAGATGTTGACAATGACATCAGGTGTAAATACAACATGCATCATGTCCTTCCTAGCCTTGCCAATAATATGGATGACTGTATCAGCTCGCATTGTCATGCAAAATCAAATGCCACCACGATGGATGAGCAATTGCACTTCCTCCTCTTGAATCTCCATCATCTATCCAAGTATCGGGCTGAAAAGATGTTTCCATCAGTAACTGAATATGAGATTCTGCAGACTGTATGT…	MERLKNEEDQKAVEILKFNLTFICTYVQLPYSDLEQFEDTMTLKRHEVEYMFRTILEDVDNDIRCKYNMHHVLPSLANNMDDCISSHCHAKSNATTMDEQLHFLLLNLHHLSKYRAEKMFPSVTEYEILQTVCGHVKDFHGLIVNGFIKHEMVENVLPLFQLMAERVGHFLWEDQIHEDSQLSELDEDSQILKLVHLLLKIVPIELEVMRICYTNLKVSTSAEVGCFIQQLLETSPDILREFLIHLQEHMVTVITASTPGARNIHLMMEFLLIILTDMPGDMIHHDKFFDLLARVGVLTGEVLALVSDIEEKSRNKESTNETNCATLDLQENIELLKKDLKHVYLKAPNLSQCFFPMSDGPLFMHLLHIHLNDLLDSNDYAVALIKEEIVVVKQDLEFI…
SMEL_006g244520.1.01_SmeItaly	NBS-LRR	SMEL3Ch06	3723399	3725207	ATGAAAGTGGCTTTGAATGGAACGCACAACACTGATCCTCTTAACCTTCGATTGCTAAGATCAGAAGAAAGCTGGGAATTGTTAGAGAAAAGAGCATTTGGAAACGAGAGCTGCCCTGATGACCTATTGAATGTTGGAAAAGAAATTGCCGAAAATTGTAAAGGGCTTCCTTTGGTGGCTGATCTGATTGCTGGAGTCATTGCTGGGAGGGAAAAGAAAAAGACAGTGTGGCTTGAAGTTCTAAATAATTTGAATTCCTTTATTTTGAACAGTGAAGTGGAAGTAATGAAGGTTATAGAATTAAGTTATGAGCATTTACCAGATCAAGTAAAGCCATGCTTGCTCTGCCTTGCAAGTTATCCAAAGGATTCTTCAATTGCGACCTCTGCGTTGATAGAA…	MKVALNGTHNTDPLNLRLLRSEESWELLEKRAFGNESCPDDLLNVGKEIAENCKGLPLVADLIAGVIAGREKKKTVWLEVLNNLNSFILNSEVEVMKVIELSYEHLPDQVKPCLLCLASYPKDSSIATSALIEFLRPEGLVEQTEMESVEEVMKVYLDILVSSSLVILFNYIGNYPTWQLHDLVRDFCLIKATKEKLFDDISSSVPSSSSDLMPRIVTIDCNREFSGLNNLVLFGSNKTRHSGKHLYSLRIDGDKLDDRLSDAFHLRHLRLLRVLSLSSSVMVKDSLLNEICMLNHLRFLHIGTEVKSLPVSFSNLWNLETLILNNDETTLMVLIPRIWDLVKLRVLYIDYCYFFDLDSADQSIAIAEDIKLEKLRVLANLVLSYSKDTENIFERFPNL…
SMEL_006g245550.1.01_SmeItaly	TIR-NBS	SMEL3Ch06	13691571	13693405	ATGGTATCATCTTCTTCTTTTGCCAGTGATTCACAATACTGTCCTCGATGGAAGTACGATGTTTTTCTAAGTTTTAGAGGTGAAGATACTCGTAAAACATTTACGAGTCACTTATATAAAGGTTTGGAAATTAGGGGAATACGTTCTTTTCAAGATGATAAAAGGCTAGAGAAAGGTGATTCTATCCCAGGAGAACTCTCGAAAGCCATTGAAGAGTCTCAAGTTGCACTGCTCGTTTTCTCAAGGAATTATGCCACATCAAAGTGGTGCTTGAATGAACTACTGAAGATCATGAAATGCAAAAATGAGCAAACGGTCGTACCGATCTTCTATGATATGGATCCATCACATGTTAGGAAACAAGATGTGAGCTTTGCAAAAACCTTTGCCAAACACGAA…	MVSSSSFASDSQYCPRWKYDVFLSFRGEDTRKTFTSHLYKGLEIRGIRSFQDDKRLEKGDSIPGELSKAIEESQVALLVFSRNYATSKWCLNELLKIMKCKNEQTVVPIFYDMDPSHVRKQDVSFAKTFAKHESEYKNDDEGMKKVQAWRTALTTAANLNGYDIRDEIESEKIEQIVDHISSKFCKSARSLSFLQDVVGINAHLENLISRLQIEINDVRVLGIWGIGGVGKTTLAKALFDTLSYQFKSAYFLEDVKEKARKDGLHSLQNILLSELLRKKDDYVKDKYNGKSIIPSKLSSMKVLIVLDDIDHGDHLEYLVGDTGWFGYGSRVIVTTRNRHLIEKDDAIYEVPTLPDHEAMQLFNKHPFKKEVPDDRFKELSLEVVGHAKGLPLALKVWGS…
SMEL_006g246280.1.01_SmeItaly	NBS-LRR	SMEL3Ch06	23929876	23934829	ATGATGATGCAGAAGAAGAAGAAATTGATGATGAAGAAGAAGAATGACAACGAAGAAGACGATGGAGGAGGAAGGAATAAAGAAGAGAAGCCATTAATGGCTAAAGTGGAAGGAAGCGGTGGAAGCTATGGCCAATTTGGCCATTTTTCTTACTTACAAAACAAAGCAGGCATCTCATCAAGTAAAAAGGTGTCATTCTCTGCTCTTTGCAAGGACGTCACCAGTGTTCTCGATTTCATGGAGAGATTAAAGAATGAGGAAGATCAGAAAGTTGTTGATATGGATCTAATTGAAAAGCTGAAATTGGATTTCCTCCTCTTGAATCTCCATCATCTGTCCAAGTATCGTGCTGAAAAGATACTTCCATTAGTAACTGAATATGAGATTCTTCGGAATGTG…	MMMQKKKKLMMKKKNDNEEDDGGGRNKEEKPLMAKVEGSGGSYGQFGHFSYLQNKAGISSSKKVSFSALCKDVTSVLDFMERLKNEEDQKVVDMDLIEKLKLDFLLLNLHHLSKYRAEKILPLVTEYEILRNVCGNMKDFHGLIVNGCVEHEMVEDVLPLFQLMAERVGHFLWEDQIIDQDSQLSEQDEEDQNDRRDSRLVKLAHLLLQIVPIALEVMHICYINLKASTSAEVGRFIKQLLETSPDILRECLNHLQEHMVTVITPSTPGARNIHVMMEFLLIIFTDVPRDLIHHDKVFDLLALVGVLTREVLSLVSNIEEKSRNNESTNETNCATLDLQKNIEHLKKDLKHIYLKAPNSSQYLWACVLDMAYEAQDVIDSIIVRDNGLLHIIFSLPITM…
SMEL_006g248250.1.01_SmeItaly	NBS	SMEL3Ch06	43287763	43288588	ATGGCTTACGCTAGTGTTGCTTCTCTAATGAGAACAATGGGATTAGTCTTGGCATCGAAGTTGCCAATGGGATCTGTAATTGGTGACCACAGAGAAGAACTTGTTGCTTTTCATGAAAAAGTGAGCTTCTTAGAAGTATTTCTCAAGAACTTTGAGAAAAACAACTCTGGGAAAATGACAAATATGGAAGCACAGATAAAAGAACCTACAGATGTTGTTGAATACACAATTCAACTGAAATTAACACAAATCCACTTTTTCAAAAATGATGAAATGCAGAAAGAAACGATACGTGAGAGCCTTTGTGATAGCTTAAAACATGTATCAGAGGAGTTTGATAATATACAAAAAAGTCACCAAAGTTTCAAGATAAAGGCAAACACACACCAAAGGAATCTT…	MAYASVASLMRTMGLVLASKLPMGSVIGDHREELVAFHEKVSFLEVFLKNFEKNNSGKMTNMEAQIKEPTDVVEYTIQLKLTQIHFFKNDEMQKETIRESLCDSLKHVSEEFDNIQKSHQSFKIKANTHQRNLRFKIQVQEYILQDGGIGKTTLAKEVYNDVSVQSYFDICSWATISQQYNVKEILLTLFHSSKGDKFYIDDEAMLADMLQKSLKGKRYLVVLDNMWKSEAWDDLRLCFPIK
SMEL_006g248280.1.01_SmeItaly	NBS	SMEL3Ch06	43378094	43380191	ATGCCAGGTTCAGGTAAAACTACTTTGGCTTACAAAGTATACAATGACAAGAGAGTTTCTAGTCATTTCGACCTTCGTGCATGGTGCACAGTCGACCAACAATATGACGAGAACAAATTATTGGATACAATTTTTAATCAAGTTCATGACTCAGATTCAAAATTGAGTAAGAATATTGATGTTGCTGATGAGCTACGGAAACAACTGTATGGAAAGAGGTATATTATTGTCTTAGACGACGTGTGGAATACTACTACATGGGATGAGTTAACAAGACTTTTTCCTGAAGTTGAGAAAGGAAGTAGAATTATTTTAATAACTCGAGAAAAGAAAGTGGCTTTGCATGGAAAGCGCGACACTGATCCTCTTGATCTTCGATTGCTAAGATCTGAAGAAAGC…	MPGSGKTTLAYKVYNDKRVSSHFDLRAWCTVDQQYDENKLLDTIFNQVHDSDSKLSKNIDVADELRKQLYGKRYIIVLDDVWNTTTWDELTRLFPEVEKGSRIILITREKKVALHGKRDTDPLDLRLLRSEESWELLEKRAFGNETFPVTYWIEVEVMKVVELSYDHLPDHLKPCMLYLASRSKDTAVVTSVMINYLRPEGLVEQTEMKSVDEVMKVYLDNLISSSLVIFFNEIGDYPTVQLHDLVHDFCLIKARNKKFFDRISSIAPSSSSNLMPRIVNIDCNSEFFELNNFVLFGSNKKRHFGKHLYSLRILGDELDDRLSDAFHLRHLRLLRVLDLDPSFINVKDSLLNEICILNHLRFLHIGIKVKSLPASFSNLWNLETLVLENDGRTLMVPLP…
SMEL_006g248300.1.01_SmeItaly	NBS	SMEL3Ch06	43421037	43424691	ATGACATTTCCTTTAGTAACTCAATATGAGGTTCTTCAAAATGTATGTGGTAACGTGAAGGATTTCCATGGGTTGATAGAGGATCAGGTTCGTGAAGACTCTCATCTCTCCGAGCTAGCACATTTACTCTTGAAGATTTTTCCAATTGAACAGGAGGTGATGCACATATGTTATACAAATTTGATGGCTTCAACTTCAGCAGAAGTTGGATGCTTCATCAAGCAGCTTCTAAAAACCTCTTCGGATATTCTTAGGGAGTGTCTAATTCATCAGCAAGAGCACATGGTAACTGTTATTACCGCTAGAACTCCAGGGGCTCAAAACATTCATGTCATGATGGAATTCCTATTAATTATTCTTATTGATATGCCTGGGGACTTGATTCATCATGAAAAATTA…	MTFPLVTQYEVLQNVCGNVKDFHGLIEDQVREDSHLSELAHLLLKIFPIEQEVMHICYTNLMASTSAEVGCFIKQLLKTSSDILRECLIHQQEHMVTVITARTPGAQNIHVMMEFLLIILIDMPGDLIHHEKLFDLLAHVGVLTRKVLTLIRSLEKKSMKKESTDETKCATLDLEENIELLKKDLKHVYLKAPNLSQCCFSMNNGPLFMHLLHIHLNDLLDSTIKKLKLIKEDISNLIDKIPKNKSLIVVNIHKNPIENKSLATGKIIVRFKEETNLIIRKLTSGPTYLDVISITGMPGSGKTTLAYKVYNDKRVSSHFDLRAWCTVDQEFDKKYLLNKIFNQVNGSDSRLSENIDIADELRKQLYGRRYLIILDDVWDTATWDELTRPFALIEKGKES…
SMEL_006g251200.1.01_SmeItaly	NBS	SMEL3Ch06	74142985	74151097	ATGGAATTGAGATTCCTAAGAACATTTGTCCTGTTTGGGAATTCAAGTTTGGATGACTTTTATGACAGGATGTCCCTGAATATAGAAAAGTTTGATGAACTTACTCGGTCACTTTTCTATGAAGATGAAGATGCAATCTTAACGAAATACAATATGGAATGTCTTGCCCCTCAGCTACTGAAAGAGATAAAAAGTTATTTGAATTTGGAAAATGATTATGTAGCCACGACGACAGAGGAGAAAATGTTTGAGTACAGGGAAAGCATCTTCAAACATCTTTTTGATCTACCAATGTATTGTTCTGATTGGCTTCTCCCCCTGATGAGTGAATACAAGATTCTTCGGGAAGTATGCAGACATCTCAGAGATTTCTATGGGATGGAATGCATCGCAGTCAAT…	MELRFLRTFVLFGNSSLDDFYDRMSLNIEKFDELTRSLFYEDEDAILTKYNMECLAPQLLKEIKSYLNLENDYVATTTEEKMFEYRESIFKHLFDLPMYCSDWLLPLMSEYKILREVCRHLRDFYGMECIAVNKTRTEYLYPRYQMIFDRVTEFCFDLWTGESKETDDSGESKETDDSGESKETDDSRESKETDDSGFTIFSQYDIYQCSSKITTLLIDIIPVELEVLYICTSKLMKESSSAELERFVKQILKASPRILQNYLILLQRRMEGALAVNYAQTQRSINVMMEFLLIFLTDIPKRFIHREKLNDMLAHVGVLTRKISILVSNLLEENSETNINEAEFSAPNLHLNDLLISNAYSVALIEKEIGMVKGSLELLRSSFGKVRQTLDDTREVVKG…
SMEL_006g253040.1.01_SmeItaly	NBS-LRR	SMEL3Ch06	84652259	84655732	ATGGAAAGAGAGAAAGGGGAAGCAAGCAATGTAGAGGTGCCATTTTTTGCTCTTCGCAAGGATGTTGCCAATGTCCTCGATTTCATGGAGAGGTTAAAGAATGAGGAAGATCAAAAAGCAGTTGATGTGGATCTAACTGAAAAGCTGAAATTCAACTTGACATTTATTTGTACATATGTCCAGCTTTGTTATTCTGATTTGGAGCAATTTGAAGGTGCAATGACTGCCAATAGAGAAGAGGTTGAGAATCTGCTTCGAACAATTTTGGACAGAGTTGACAGCAATGTCAGGTATAAATATAACATGCATCATGTCCTTCCTAGCTTTGTCGATAATTTGGATGACTGTATCAGCTCGCATCATCATGTTAAATCAAATGCCACCATGATGGAGGAGCAA…	MEREKGEASNVEVPFFALRKDVANVLDFMERLKNEEDQKAVDVDLTEKLKFNLTFICTYVQLCYSDLEQFEGAMTANREEVENLLRTILDRVDSNVRYKYNMHHVLPSFVDNLDDCISSHHHVKSNATMMEEQLDFLLLNLHHLSNYRAEKMMFPLVTQYEILQNIHEDSRLFKLAHLLLKIVPIELEVMQICYTNLKASISAEVGRFIKQHPETSPDIIRECLIHLQEHMGDLIQHDKLFDLLARVGVLTREIKLIKENISDLLEKIPKNKSLIVVNTPNKPVESKSLVAGKIIVGFEEETNWIIRKLTSGPAYLDVILIIGMPGSEESWELLEKRAFRNESCPDELLDVGKEIAQNCKGFPLVADLIAGVIAGREKKKAVWLEVQNNLNFFILNSKV…
SMEL_006g255400.1.01_SmeItaly	NBS	SMEL3Ch06	90294893	90295886	ATGGATCACCGCTGCGTTGATTATGTTTGCATAGATCAGTCAGATGCATTAGCCGGGGGGCGTGAATGGTTTGTTCGCAGAAGTAGAATCATCATAACAACCAAAAACAAAAACTTGCTTGTTAACTATGAGACTGAAAAGATATATAGAGTGAGAACTTTAAATGAATATGAAAGTTTACAAATTTTTAAACAACATGCTTTCAAGGAAAAACACCTTACCAAAGAATTTGAGGATCTATCAGCTCAAGTGATACAACATACTGGTGGACTTCCCCTAGCCCTGAAAGTCCTGGGCAGTTTCTTGTATGGAAGAGGGAAGAAAGATTCAGTGACCAGAATACTTGAGAGTTTTCATTTTAGCCCTGTCATTGGCATTAAAGTTCTCATGGAGAAATGT…	MDHRCVDYVCIDQSDALAGGREWFVRRSRIIITTKNKNLLVNYETEKIYRVRTLNEYESLQIFKQHAFKEKHLTKEFEDLSAQVIQHTGGLPLALKVLGSFLYGRGKKDSVTRILESFHFSPVIGIKVLMEKCLITILKGHIIVNQLIQEMGRHIVCREASYNPRIYSSLWKREDICPVLERNSDTDKIEKVNFGGKAFMQMTRLRFLKFQNVDVCQGPEFFLMS
SMEL_006g259340.1.01_SmeItaly	NBS-LRR	SMEL3Ch06	97693888	97697972	ATGAATTTAGCAAGTTTCTATGAAGGAGCTGACATGATAAAAAGAATGCTTTGCCGCAGGAAGGTTTTAATTATTTTTGATGATGTGGATGATGACCACCAGTTGGAGTATTTAGTTGGAAAGCATGATTGGTTTGGTGATGGCAGTCGAATCATTACAACAACCAGAAATGCAGATTTACTTCGTTGCCATGATGCGTTATATTCTGTCCCTGAATTGGCTAAATGCGAGGCTCTTGAACTTTTTAGTTGGTATGCCTTTAGGAATAGGACTCCTGATAAAGAGTTTTTCAAATTCTCCAAGTCCGTAGTTGATTATGCTAAAGGCTTACCATTAGCTCTTATGGTCTTGGGTTCTTTTCTCTACAAACGAAGCATATCTGACTGGAGAAGTGCATTG…	MNLASFYEGADMIKRMLCRRKVLIIFDDVDDDHQLEYLVGKHDWFGDGSRIITTTRNADLLRCHDALYSVPELAKCEALELFSWYAFRNRTPDKEFFKFSKSVVDYAKGLPLALMVLGSFLYKRSISDWRSALDRLKDTGYEEIVKKLSLSLDGLTYEDKNIFLDIACFFRGKRRDGVITILNSFGYKSEIGMDVLSKKSLIYISEGMIEMHDLIEQMGQQVARDVDQDKPWNHSRIWHEKDIETVLSTNQCTESVKGIMVPIGSVQHICKWSKAFRNMPCLRLLIVKEEEVRYYEPVSDTIEYLPSSLKWLDWSYYSFESLPASFQPRNLVGLNMTFSSLVEIFKEPKAFDKLTILNLSFSQNLLRTPNFSEIPNLQRIVLKSCVRLVEVHPSIGNLK…
SMEL_006g259350.1.01_SmeItaly	TIR-NBS-LRR	SMEL3Ch06	97702575	97713222	ATGGATACCCGTAAAGAATTGAACCAAAAATGGAAATATGACGCCTTCTTGAGCTTTAGAGGTGAAGATACCCGCAACAATTTTGTTTCCCATCTCCACAAACGCTTGGAAGAGATAGGATTCAACGTATTCAAAGACGATGAGAAGCTTGAAAGAGGAAGACGCATTTCTGCAGAACTATTGAAAGCCATCGAAGAATCCAGAATTGCAATTATCGTCTTCTCTGAGAACTATGCTTCGTCCAAATGGTGCTTGGAGGAACTCACCAAAATTATGGAGTGTGCTGAAAAGAAGGGACAGGAAGTGATCCCAATATTCCACAATGTCGACCCATCAGATGTACGCTGGCAAAGCAATAGCGTTGCGTTAGCACTGGCCAAACTCGAGACAGATCTGAAT…	MDTRKELNQKWKYDAFLSFRGEDTRNNFVSHLHKRLEEIGFNVFKDDEKLERGRRISAELLKAIEESRIAIIVFSENYASSKWCLEELTKIMECAEKKGQEVIPIFHNVDPSDVRWQSNSVALALAKLETDLNCSDLGKVQRWKDALCKAANIAGRDVGKTANRNEAECIDQIINKKFQNLHHTVSANEKYLVGIESRTGGVESLLKVGLGGVRFVGIRGMGGVGKTTVARKIFDNISNQFQGNADLLRCHDALYSVPELAKCEALELFSWYAFRNRTPDKEFFKFSKSVVDYAKGLPLALMVLGSFLYKRSISDWRSALDRLKDTGYEEIVKKLSLSLDGLTYEDKNIFLDIACFFRGKRRDGVITILNSFGYKSEIGMDVLSKRSRIYISEGMIEMH…
SMEL_006g259660.1.01_SmeItaly	LRR-NBS	SMEL3Ch06	98109427	98112641	ATGACATCTTATGAGGCTGAGCTGAGGGGCAACTATCTCAGAGCCTTGAAGGCTTCACAGTCGTCACCGTTGGATACTCATGTTCCACACAGCAGTAAGCTTGTTGTATCCATTGCAGATTCTCTTGTCGACAATTTCATGGAGCTGGCTGATAAATGTTCTGAATCGGAAGTTCCTACAACTCTTCGAACTGAAACCATTAGACATGGTCTCAGCCTCTTGATAACTTTGCTGAGGGGTTTGCGAAGAGAGTGTGCTGACAACATTATAAAGTTGAAAGATCTCTTGTCATACGTCAAGGATCAATTTGATGAGATAAGTCTAAACAGTGTCTCAGTTTCTTTGGGGCAGATGGACAAAGAAATGTTGAGGCAAGTGAGGGGAATGATCAAAATCATG…	MTSYEAELRGNYLRALKASQSSPLDTHVPHSSKLVVSIADSLVDNFMELADKCSESEVPTTLRTETIRHGLSLLITLLRGLRRECADNIIKLKDLLSYVKDQFDEISLNSVSVSLGQMDKEMLRQVRGMIKIMEVELSLIDLQDSISNNLMVYRKGEIQILYEELKSFTTLVFNLPGWREWDSHSRHIEALEGKLIKAEVNLRNLMKNQTVEVDRVKDNIENLVGDVEFLGNLLLDLPQQYDEHERKNDLISGVDVVAGEIDSIVESLCGKTSDEEVGGKINIQLSDVLQKIRLIKILDREIYPKFPKLSKANLPLTDGLGFLDFLIGYLVETLESNSDGIFLLKHNIEIVQRELAFLREFLEKFKEQHNEYEELRSLWVQIVSVTYEVEYIADSYVSN…
SMEL_006g259910.1.01_SmeItaly	NBS	SMEL3Ch06	98624373	98625395	ATGGAAAAAGCGGAAGATGTGATTGAACTGAAGATCATATATGGAACACAAAGATGCCAAGGACTGCCTCTAGCTCTTCTAGTGGTTGCAGGACATCTCTCTAAAATTTCTAGAACACGAAAAAGTTGGAAAGATTTTGCTAAAACTGAAAGTCAAGTTGTTGCTAATGAATCAGATATATGTCTAGGAGTGCTTGCTATGAGTTATAATTACTTACCTGATCATCTTAAACCATGTTTCCTTTACATGGGAGTCTTCCCGGAAGACAGCGTTGTTAACATTGTTACACTGATCAAGTTATGGATTTCTGAGGTTTTTCTATCAGATGAATTGGAGGGAAGAGATTGTTTGGAGGACCTTGTGAGCAGGAATCTGGAAATGGTTAGAAACAGGAGTTTC…	MEKAEDVIELKIIYGTQRCQGLPLALLVVAGHLSKISRTRKSWKDFAKTESQVVANESDICLGVLAMSYNYLPDHLKPCFLYMGVFPEDSVVNIVTLIKLWISEVFLSDELEGRDCLEDLVSRNLEMVRNRSFNGEAKTCGVHDLIRDLILREAAKEKFLHVARIHEATKPSAKKLMEKFPQVTRIHEASNPFAEEFRSARRYSFHSGNQGAFWKLSSVIRTLYLFYGFQKISKQVPLLVSFKLLRVLAILKVTFYEFPLEITKLVQLRYLQFSCYDHIHWSVSELYNLQTFILGYGVVAGLLPPTIPAVIWQMRNLRHLTSFLFLFHQTSYKIYRNSPA
SMEL_006g260320.1.01_SmeItaly	NBS	SMEL3Ch06	98986348	99014789	ATGCAGCAACCCATGCAGCCAAGGCCTTCTGCAAATGGATATGGCCGTCATAAAGTGGACAGAGAAATGGTTCTTATTCCAAGTGTTCCAGGTAAAGGGGGAGCATATCAAAGCCTGTCACATGATCGACTAGTTTATATAACTACTTGTCTTGTTGGACATCAAGTGGAAGTACAAGTGACGGACGGATCAGTGTTTTCAGGGATACTTCATGCGACAAGCGGGGAAAAAGATTTTGGTATGTTAGAAAAGTTAACTTTGACTGCAGGTATCATTCTGAAAATGGCTCAGTTGATAAAAGATAGTTCTGAGGGGATGAAGAATACTTCTGAAACTTTTAGCAAGCCTCCATCGAAGACTTTGATAATACCGGGTAAAGAGTTTGTACAAGTTATAGCA…	MQQPMQPRPSANGYGRHKVDREMVLIPSVPGKGGAYQSLSHDRLVYITTCLVGHQVEVQVTDGSVFSGILHATSGEKDFGMLEKLTLTAGIILKMAQLIKDSSEGMKNTSETFSKPPSKTLIIPGKEFVQVIAKGVPTTLDGFRTEFMLEQQQELLTDSCISQSRHIEVERQLERWGVPTTLDGFRTEFMLEQQQELLTDSCISQSRHIEVERQLERWVPDDDVPECPELDNIFEGHWNRGWDQFEANETLFGVKSTFDEDLYTTKLERGPQMSELEKEAVRIAREIEGEDTRDLHLAEERGIQLHENLEVDEETRFSAVIREFDDSGYDDCEDILLDSRNHETFQGISCAMGKSSTDMSRRKMNDGAQVSSRSSSMDEVQSSLLSTSRDVYQTCYDDH…
SMEL_007g280070.1.01_SmeItaly	NBS-LRR	SMEL3Ch07	53357183	53359662	ATGGGAAGTAGTTTTGGTACAAATGATCAGGTTGAAGGTTATGGTAATCCTATAAATGAGGATCTGCAAAGGGATCATTCATCTAGATATGTTGCAAAACTTAATCCAGAAAGTGTTATTGTTGGTCTCGAAGATGACCTCGTGAGAATCATTAGACGACTAAGAGGGTCGATGTCTACACGAGAGATTATCCCCATTTTGGGAATGGGGGGAATAGGCAAAACAACTCTTGCAAAAAGGGCATATGATGATCCGCAAGTCAGGGATCGTTTTGACGTACATGTTTGGGTGACTGTATCTCAAGAATACCATACTAGAGATTTGTTGTTAGGCATTCTATCTTGTATTTCAAATGAGATCAAACAAACGAATGCTGATGAATTGATGGACACGATATAC…	MGSSFGTNDQVEGYGNPINEDLQRDHSSRYVAKLNPESVIVGLEDDLVRIIRRLRGSMSTREIIPILGMGGIGKTTLAKRAYDDPQVRDRFDVHVWVTVSQEYHTRDLLLGILSCISNEIKQTNADELMDTIYKKLKCRRYLVVMDDIWSNDVWDLMSRTFPDDDNGSRIILTSRLKGVAMHADPDSRPHEVSLLNADDSWKLLHDRVFEVANVCPPELEDIGRQIAKRCQGLPLALLVVAGHLSKIERTQESWKDVAKSVSKVVANESDKCLGVLAMSYNYLPNHLKPCFLYMGVFPEDSDVNIKRLINLWISEGSGDLMASGRRGVHDLVRDVILREAEKEKFLQVSKDPSAKMLQVRRYSFHSSIYQNDRLESSSIDLTRTMHFFRGLGTKQLTLL…
SMEL_007g282620.1.01_SmeItaly	NBS	SMEL3Ch07	86894544	86898552	ATGGAAGAGAAAGAGTTGAAGAGTACACCCCTCCTCCTTGCCAAACGTCGTGACCCCAACTTTTTCCCCGTACAACGTCTACTTCCTAAGCGTTCCACCTCCAACAACTTCGAAACAAACAGCCGCAAGTTTCTTCAACTTTCTCAACATAACGGGATAGAGCTATTACAAGATATTTTCAGTCAAGTTACTGGTTCCAAGGGAGATAAGGATGATGTCCTTGCCGAAATGTTGAAGAAAAAATTAATGGGAAAGAAATATCTCATTGTATTAGATGATATGTGGGATGTGGTTAAGCAAGCCAAGCACCATACTGATCCTTATTATCTTCCATTCCTAAAACCCGATGAGCGTCTAAAATTGTTGCAGAAAAAGGTGTTTCAACAGGAAGGTTGTCCG…	MEEKELKSTPLLLAKRRDPNFFPVQRLLPKRSTSNNFETNSRKFLQLSQHNGIELLQDIFSQVTGSKGDKDDVLAEMLKKKLMGKKYLIVLDDMWDVVKQAKHHTDPYYLPFLKPDERLKLLQKKVFQQEGCPPELQGVSQAVEERCKGLPLEIILVAGIIKRKKMDVSWWDEVKKSLLSYLGESEGYTLSTMQLSYSNSLNYLQPCLLYMGMFPEDARIPVSKLISLCIAEDFVQNIESGRLIEEAVEGFLTELISSNVVMISKREYNVKGHDSQFQPLDWRGSGVRFSFTEDLSMFASLGSKTWKPFYQHFRSLITTNEGEYYHFHPIHQIELIRCEKESLNAPAAKIKDDVEENEGNDRIDLIIQVNSKVLTA
SMEL_007g288960.1.01_SmeItaly	NBS-LRR	SMEL3Ch07	131551597	131554370	ATGATTGAAGGAGCGCTAGTTGATGCGTCTATTGAGATCCTAATGAAGGGTTTGGTTGACAAAGTTGATACTCAAGTTCAATATGTTCTTGGATTTGAACATGAATTTGACGAGATGAAGTCAGAGCTTTTAATTTTGAAATCATACCTTGCGGACGTGGATAGGCACAGAGAGACGTACAGTACACTTGAGGCTGCCTCTGCTAAACTACGAGAACTGATTTATAGAATAGATGATTTGGTCATTGACTGCCAAAACCGAGTAGATTACGAGAGGATGAAAAACAGTTGGTTGCCTGCTATTTCTCTACGTGGAATGTATTTCCGTACTCAGATTGGAAAGAAGTTGGCGGAAATCAACAGGGACATAGTGAGTATGCGTCAAACGTTGAACATCATC…	MIEGALVDASIEILMKGLVDKVDTQVQYVLGFEHEFDEMKSELLILKSYLADVDRHRETYSTLEAASAKLRELIYRIDDLVIDCQNRVDYERMKNSWLPAISLRGMYFRTQIGKKLAEINRDIVSMRQTLNIIPPMISLCKSEEFGSSGSGSGSGSDSGRVRWTSDSIDESQTVGLAEDAKKLKRSLQLIGIVGMGGLGKTTLAQKIYNDRQVRSHFDIKIWVCKSTIGEVEILKNILQQLEKDDHGSDINVLLGRIQAALLNKKYLIVMDDVWGIKDGWWKRIHERLGKTEKQSCVIVTSRNEDVVKEMKVEEEQIHRPKLLTEEEGWALFCKVAFWTSKGKCENTELEHVGKDILKKCGGLPLAIKTIGGLLSKSQSRSAWQEVCENLPQILANECK…
SMEL_007g289000.1.01_SmeItaly	NBS	SMEL3Ch07	131652633	131654998	ATGAAAGGGAATCCTTCTTGCTTGTTTCTGTCTCCGAGTGAGATTTCTTTCAGATATGTCACTGGAAAGAAACTGACAGGACTCAACAAGGAGATAGAGAAAATGCATCAGAAGCTGAGGACCTTTGTTGGTCCAATAACTCAACAATCAAGAAGCGATGAAATCAACAGCAGACACAGGAGATGGACCTCACATATTTTTAATCAATCTGAAATTGTGGGGTTATCAGAAGATACAAGAAAAATCAAAGAATGGATCCTTTCTCACAGAGAGCCATTACATCGCGTTGGCATTGTGGGTATGGGCGGTTTGGGTAAAACCACAATCGCGCAAAAGGTCTTCCATGACAGACAAGTGAAAGCGAAATTTCAAAAGAAAGTTTGGGTTTCTATATCCCAA…	MKGNPSCLFLSPSEISFRYVTGKKLTGLNKEIEKMHQKLRTFVGPITQQSRSDEINSRHRRWTSHIFNQSEIVGLSEDTRKIKEWILSHREPLHRVGIVGMGGLGKTTIAQKVFHDRQVKAKFQKKVWVSISQTYDELAIMKGILKQLNTDDSGTDEGDLLNRILEALSDQSYLIVLDDSIDDGWWDRISMGLPKFIKNNSCIIVTSRNVDVVKKMGVTESRIHRPRLLDDEESWSLFCKFAFLSTKGRCNNQLEEVGREIVRKCHGIPLAIKTTGGMLSSKPHSLGEWTGICENFREKLVSDSERNISVMASLLLNYDELPAHLKQCILCFSIYPDDHEIEAEQLVRWWVGEGFVRGNGTETSTDVAFNHLSELSLAGNSKLRALLLTTTNYMGLNRK…
SMEL_007g296800.1.01_SmeItaly	TIR-NBS	SMEL3Ch07	141684594	141687545	ATGGATGAAGAGGGAACTCCTATTGTTGATACACAATCCCTCATCATCAAGATTGCTAATTCAGGTCAGCAGAAGTTGACAGCAAACACAGCAACATCATCACCATATAACTCCCCTTCTCTCATTTCACCTCCATCTTCTGCATTTGTTTCGGCATTACAATCACCTTATATTTCTCCAAGGGCCACTTTAGTTACAAACTCAGCTCAAGAAAAACAAGAAAGTCCCATTATAGTTGCAAAACCAAATCAAGAAACTCTCATTGCCCCTCCTACCTCAGTTGCACACCCATCCCCACCAGTCTCATACTGCGGTTCGCAATCTGATGATGTTCCCAGCACTTCCTACACTCCACCACCAGAAAGATACGATTTTTCTGATGACCCCACAGACACAAAG…	MDEEGTPIVDTQSLIIKIANSGQQKLTANTATSSPYNSPSLISPPSSAFVSALQSPYISPRATLVTNSAQEKQESPIIVAKPNQETLIAPPTSVAHPSPPVSYCGSQSDDVPSTSYTPPPERYDFSDDPTDTKLKIVTCVPVSGPETDPRISFSFPVPRISFAKGSISPASNAKLRSCDVYIGFHGQNPNLVRFCKWLKSELELQGIACFIADRAKYADNQSHEIADRVICSVTFGVIVVTGCSFFNHLSLEEIRIFAQKKNLIPLFFNTDANEIGSLFNLSGDTKKCKEALDVILKCHEFRLETNESNWRSCVSKTAGILRAKLGRKSVVENCPEGFEELPFPRNRSFVGREKEIMDIEATLFGCGELFEQESGVPSVKGGTPGQSEGLADDESEADA…
SMEL_008g298140.1.01_SmeItaly	NBS-LRR	SMEL3Ch08	1002459	1005650	ATGGCGAAGCTACCAGAGTATAAAGATTATATCAAAAAGAAGCTGGAAGTAGCTGAGAGAGAAGGATATAAACCAAAACCACATGTTATTGTGTGGATCGAAGATGTTAGTGACCTGAAGAACGTATGTGAAACTACGCAAGAAAGCATTGCAGCGGCTAAAATGCTTGCGTATAAATGCTGCCCAAAATTCAGTCTTCGCTCGGAAGTCTCCGCTCAATTAGAGTGGAAAATTGGCGATCAACTTTACAGGCTGAAAGAGGTCAGAGAAAAATTTGGATCCAACTTGGTGGTAGAAAATTACCAAATGAAAAAAGTTGAGTTCATCCCGGGACCATCAATACAAGGCCAGTTAGCAGCAACACAAAATCTCAACAAAATACTAAAACTGTTAGAAGAT…	MAKLPEYKDYIKKKLEVAEREGYKPKPHVIVWIEDVSDLKNVCETTQESIAAAKMLAYKCCPKFSLRSEVSAQLEWKIGDQLYRLKEVREKFGSNLVVENYQMKKVEFIPGPSIQGQLAATQNLNKILKLLEDDKVFIIGLLGLGGVGKTTLVKNLNNELLKNDAPSSKLSFGVVVWVAVAKPIDVRNVQAQIASRLNLNVDNKGSVESIASKIFERLLYERSFLLILDDVWEAIDLDHVGVPQSKVHLTSKVIITSRSLEVCRKMKTRRDTELYVTTLEEDESWQLFVKTVGDDANLEHIQPLAKEIARECGGLPLAITVIGTSMRGKTRVELWEDALKSLRMSEPHNKYVQDKVYKVIKWSFDSLYIELSSEQRSTHVNEKRGDIQRCFLYCSLYAM…
SMEL_008g298160.1.01_SmeItaly	NBS-LRR	SMEL3Ch08	1025838	1038804	ATGAGAACAGACACCGAAATGATGGCTTACACATTGGATAAGGATGAATGTTGGCAACTGTTTGTCAAAAGTGCGGGAGCTGTTGCCAAGCTGGAGCATATTCAGCCATTGGCAAAGGAAATTGTAAGAGTGTGGTGGTTTACCTTTGTCAGTCACTATTATTGGAACGTCTATGAGAGGCTAGACAAGAAGGGGTTCCTCGGTGAACATGACACATATGAAGAAGCCCACAGTAGGAGAATCACAACGGTTCAGAGTCTAAAAGATGCCTGTTTGCTAGAAACCTTATCTTTGAAAATGCATGACGTGGCTCGTGAAATTGCTCTAAGGATGGCTGATCCTTCTGTTTTTCTAGCTGGAGGTGGGTTGACTGATAGATTATATGCTAGTGCATTAGCT…	MRTDTEMMAYTLDKDECWQLFVKSAGAVAKLEHIQPLAKEIVRVWWFTFVSHYYWNVYERLDKKGFLGEHDTYEEAHSRRITTVQSLKDACLLETLSLKMHDVAREIALRMADPSVFLAGGGLTDRLYASALASVKRVSLASNRIECLPDWNVGGATEYVGTSGGNEVIDCDRIEHRKLPLSIQTTNVKATKGFSEWWSLLAVSGGFVVEVGKFVSKCIYPKIENVVHFSSKIETLREEMEKLTKLRDDIKGKVEGAEAEGYKAKPDVIKWIEDVHELENEWETMQESIAKAKKLAYKCCPKRSLRSEVCTQMQNIRDQVCRLKEVGESFGSNLMVENYQVKKVEYLPVTSVKDQQAATRNLNQILQYLEDDKVCIIGVWGAGGIGKTTLVKNLNNELR…
SMEL_008g299560.1.01_SmeItaly	NBS-LRR	SMEL3Ch08	2797355	2800123	ATGGCTGAATCTGCTGTGAAAATCTTGATAATGAGCATTGAGTTCATGCTTGAGAGGCCAGGATATGAGATTGGAGGAGTTCGTCACGAGATCTCGAAGGTAAAACTTGAGTTAGAGAGCATAGGTTCATTCATAAAAGATGCTGAGAAGTGCAAGAATCAGAACGAAGGTGTGTCTGTTTGGGTGGTGCAAGTGAGGGACGTAGCGTTTGAAGCTGAAGATATCATTGATGAGTTCCTGTATCATGTGGATAGCATGAAAAAAAGCGGTTTTGGAGGGCGTTTAGTTCGTGTGTTTCACCTTCCAAAGGTACTATGGTTGAGGTACAAAACTGCCACGGAGTTGAAGAGAATCAGATCGGAGATTAAAGACATAGCAAAACGGAGCAAGAGATATGAT…	MAESAVKILIMSIEFMLERPGYEIGGVRHEISKVKLELESIGSFIKDAEKCKNQNEGVSVWVVQVRDVAFEAEDIIDEFLYHVDSMKKSGFGGRLVRVFHLPKVLWLRYKTATELKRIRSEIKDIAKRSKRYDLSHMEGGSSNAHDSCICVQNIGESSLFIQNDEVVGIEQVRDSLLSSLEEEEAHRIVISVAGMGGPGKTTLVAKAYTSSTVKRNFECCAWVSVSQNNTPEDLLRKLISEFFDKKEDLMPKNLKSMEYRHLVETLVKLLHKKRYVVVFDDVWNNNFWRQVSVALPDDKNRSRVIITTRNEDIAAYPYGPGGTHVFRSTPLDDEYAWMLFCNKAFSSQPDCKCPPELEKIGRELVKKCEGLPLAVVALGGLMGSKDTELKWREVYDSLS…
SMEL_008g299620.1.01_SmeItaly	TIR-NBS-LRR	SMEL3Ch08	2851096	2855563	ATGGCATCATCTAGTAATTCACAATATTGTCCTCAACGAAAGTACGATGTCTTTCTAAGTTTTAGAGGCGAAGATACTCGAAGAACATTTACTAGTCACTTGTACGAAGGTTTGAAGAACAGGGGAATATTCACCTTTCAGGACGTGAAAAGGCTAGAACAGGGAGATTCGTTTCCAGAAGAACTTTTGAAAGCTATCAATGAGTCTCAAGTTGCCCTGGTTGTTTTGTCGAAGAATTATGCTGCATCGAGGTGGTGCTTGAATGAACTGGCGAAGATCATGGAATGTAAGGACAAAAATGGACAGACTGTCATACCAGTTTTCTATGATGTCGATCCATCAAATGTTCGATACCAAAGGAAAAGCTTTGCGGAAGCATTTTCCAAACACGAATCGAAG…	MASSSNSQYCPQRKYDVFLSFRGEDTRRTFTSHLYEGLKNRGIFTFQDVKRLEQGDSFPEELLKAINESQVALVVLSKNYAASRWCLNELAKIMECKDKNGQTVIPVFYDVDPSNVRYQRKSFAEAFSKHESKCKDDVEGMQEVQRWRTSLTVVANLKGYDIRDGIESEKIQQIVDHISTKLCKSAYSLSSLEDVVGINAHLEKLKSRLQLEINDVRIVGIWGIGGIGKTTIAKAIFDTLSYQFNAACFLADVKENARKNQLHSLQNLLLSELLRKKDDYVNNKYEGKSIIRSRLCSKKVLIVLDDIDHSDHLEYLAGDLRWFGNGSRVVVTTRDRHLIEKDDAIYEVPTLPDYEAMQLFNQHAFKKEVPDERFKNFSLELVDNAKGLPLALKVWGSLL…
SMEL_008g300190.1.01_SmeItaly	NBS-LRR	SMEL3Ch08	4131924	4137560	ATGGTCGGGTCTTCTCAATTCTCCTTACGCCAGTATTTACATGTGTCATTCTCTGCTCTTCGCAAGGACATCACCAATGTTCTCGATTTCATGGAGAGATTAAAATGTCAGAAAGCTGTTGAAAAATTGAAATTCAACCTGACATTTATTTGTACATATGTCCAGCTTCGTTATTCCGATTTGGAGCAGTTTGAAGATACAATGACTCTCAAAAGACAAAAGGTCGAGAATCTGCTTCGAACAGTTTTGGAAGATGTTGACCATGACATCAGGTGTAAATACAACATGCATCATGTCCTTTCTAGCCTTGCCGATAATATGAATGACTGTATCAGCTTGCATCATCATGTTAAATCAAATGCTACCATGATGGATGAGCAATTGGACTTCCTCCTCTTG…	MVGSSQFSLRQYLHVSFSALRKDITNVLDFMERLKCQKAVEKLKFNLTFICTYVQLRYSDLEQFEDTMTLKRQKVENLLRTVLEDVDHDIRCKYNMHHVLSSLADNMNDCISLHHHVKSNATMMDEQLDFLLLNLHHLSKYHTEKMTFPLVTQYEILRNVCGHVKDFHGLTVSGYIKHEMVENVLPLFQLMAERVGHFLWEDQIHEDEDDQIDDFRLIKLLRLKTEDDQTDEDSQILKLAHLLLKIVPIELEVMHICYTNLKASTSAEVGRFIKQLLETSPDILRECLIHLQEHMVTVITPSTPGARNIHVMMEFLLIILTDVPRDLIHHDKFFDLLARVGVLTREVLALVSDIEEKSRNKESTNETNCATLDLQENIELLKKDLKHVYLKAPNSSQCF…
SMEL_008g306120.1.01_SmeItaly	NBS	SMEL3Ch08	55767602	55773182	ATGGCTAGAATAGGGAAGACCACTCTTGCTGAGAAGATTTACAATGATCTCATAGCTACCCCTCACTTTGATGTTCATGCTAAGTGTCGCGTGACTCAAGTATATTCATCGAAAGAATTACTGCTTACCATCTTGAATGATGTTCTTGGTCCTGCTGATCGCAGTGAAAAAGAAGACGGTGAATTAGCTAATGAGCCGCGTCAAGTTTTGTTAACCAAGAGATTCTTAATTCTCATTGATGATATGTGGGATAAAACAACATGGGACTATTTATATATGTTCTTTAAAAATGGTCATAGTGGGAGTAGAATTATTCTAACGATCTATCTGAATGACGTTGCCAATTATGCTCAATGTGAAAGCAATCCCCATTATCTTTGTTTGTTCATAGATGATGAG…	MARIGKTTLAEKIYNDLIATPHFDVHAKCRVTQVYSSKELLLTILNDVLGPADRSEKEDGELANEPRQVLLTKRFLILIDDMWDKTTWDYLYMFFKNGHSGSRIILTIYLNDVANYAQCESNPHYLCLFIDDESWTLLREEVFQGDICPPELVDVGFRIAKSCGGLPLFIVLLTGVLKEKKKNEDSWKEIEESLGSHNGGSLEEERMSLIEFFYRNLPHHLKPCFLYFGAFLKGKDIHVSKLFRLWQAEGFVQANKGVDVLLEKPEDYRLFIHSYQNEIDLWHPYCSNVCSLQFKVVDPDNLLWPHHISFIFQSFKLVKVLDLESLNVTGTFPSEIPCLIHLSLAKCKRLEEIASHFGEAMFMKSIDVNRYGWCVANSALEIQTMRHEDIGNDAFTVII…
SMEL_008g312180.1.01_SmeItaly	NBS	SMEL3Ch08	96721861	96728121	ATGAAAGTGGCTTTGAATAGAAAGCACAACACTGATCCTCTTAACCTTCGATTGCTAAGATCAAAAGAAAGCTGGGAATTGTTAGAGAAAAGAGCATTTGGAAATGAGATCTGCCCTAATAACCTATTGAATGTTGGAAAAGAAATTGCCGAAAATTGTAAAGGGCTTCCTTTGGTGGCTGATCTAATTGCTGGAGTCATTGCTAGGAAGGAAAAGAAAAAGACTGTTTGGCTTGAAGTTCTAAATAATTTGAATTCCTTTATTTTGAACAACGAAGTGGAAGTGATGAAGGTTATAGAATTAAGTTATGAGCATTTACCAGATCAAGTAAAGTCATGCTTGCTTTGCTTGGCATATGATCAAAACGATTCTACAATGGCAACCTTTATGTTGATAGAA…	MKVALNRKHNTDPLNLRLLRSKESWELLEKRAFGNEICPNNLLNVGKEIAENCKGLPLVADLIAGVIARKEKKKTVWLEVLNNLNSFILNNEVEVMKVIELSYEHLPDQVKSCLLCLAYDQNDSTMATFMLIEILRPKGHVDQTEMKSMEEVMKVPFSIGLMSFDSPIKQLNEVKFEQNKDAVVHSYNNGFSGFAVHLSEAESKSIAQRPGVISVFPDPILQLHTTRSWDFLQYQTEVVITSGGSDNSSTKGADTIIGILDTRIWPEAESFNDNDMSEVPSRWKGTCMKSHDSSSFKCNKKLVGARFYGDDDEDGVKPSGSARDQNGHGTHVASTAVGSPISRASYFGLGSGITKGGSPGSRIAMYHVCTDGGCHESSIMAFDDAIADRVDVLSLSLGL…
SMEL_008g312220.1.01_SmeItaly	NBS	SMEL3Ch08	96776120	96778667	ATGAAGGATTTCCATGGGTTGATAGTGAATGGTTGCGTTGAGCACGAGATTGTTGAATGTGTCTTACCTCAGTTTCAATTCATGGCTGAGAGAGTAGGACGCTTCCTTTGGGATGATCTAATTGATGGAAAATCTCAGATCTTAAAGATAGCACATCTACTTATGAAGATTATTCCAATTGAACTGGAGGTGATGCACATATGTTATACAAATTTGCAAGCTTCAACGTCCGCAGAAGTTGGACGCTTCATTAAGCAGCTTCTAGAAACCTCTCCAGATATTATTAGGGAATTTCTCATTCATCTGCAAGAGCATGTGGTAACTGTTATTACTGCAACCACTTCTGGGACTCGAAACGTTCATGTCATGATGGAGTTCCTATTAATTATTCTTTCTGAT…	MKDFHGLIVNGCVEHEIVECVLPQFQFMAERVGRFLWDDLIDGKSQILKIAHLLMKIIPIELEVMHICYTNLQASTSAEVGRFIKQLLETSPDIIREFLIHLQEHVVTVITATTSGTRNVHVMMEFLLIILSDMSKDFVHYDKLFDLLARVGSLTPEDFHELIVNGCVEHEIVECVLPQFQFMAERVGRFLWDDLIDGKSQLLKIAHLLMKIIPIELEVMHICYTNLQASTSAEVGRFIKQLLETSPDIIREFLIHLQEHVVTVITATTSGTRNVHVMMEFLLIILSDMSKDFVHYDKLFDLLARVGSLTPEVSTLVRDIEEKLRNKESTDETNRATLKLLENIELLKEDLEHVYLKAPNSSQCCFPMSDGPLFMHLLHIHLDDLLDSDAYSVALIKEE…
SMEL_008g319350.1.01_SmeItaly	TIR-NBS	SMEL3Ch08	109137314	109140298	ATGGATCTCCGGGAAGAAAGCTCCAGATTTGGCTCATTACCAAGCACGACGTCAAGAAACCTTTCTTCTTCATCTTCGACTTTCTTTTCTGCTAACCAGTCGCCATTCTTCTCTCCTAGATCACCCAAGTCCCTGGTATCAGCATGCTCAGATACTCAATTTCGTGATAGTGATGTTGCCTCTGGTGCATTGGATGCTAGTTTGGGCATTGAATCATTTGCAAGTGCTAGATTGTCAGATGCTTATCCTGTTGCATTAGCTAGTGCCTCGAATGATCTCCAGAAGTTGGAATTTGTATCTTCTTCGACGTCAATTTCTAAGAGTACTATAGGGAGTCATAATATTGGCCCTGAACATGAATATTTGCGACCTCGAGTCAAGCAGAAAAAGAGTGGTAGG…	MDLREESSRFGSLPSTTSRNLSSSSSTFFSANQSPFFSPRSPKSLVSACSDTQFRDSDVASGALDASLGIESFASARLSDAYPVALASASNDLQKLEFVSSSTSISKSTIGSHNIGPEHEYLRPRVKQKKSGRTQETCVTPTSTSSLSNRVRSCDVYIGFHGRKALLLRFMNWLRAELEIQGLSCFVTDRARCRNSRKHGMVERVMDACTFGVVILTKKSFRNPYTIEELRFFSSKKNLVPVYFDLRPEDCLVRDIIERRGEHWEKHGGELWLLYGGLEKEWRDAVNGLLRVDEWKLEAHDGKWRECILRAVTLLALRLGRRSVVDRLSKWREKAEKEEFPFLRNENFVGRKKELSELEFRLFGDVSGDAEKDYIELKARPKRRNVTISWSRNNSINER…
SMEL_009g323030.1.01_SmeItaly	LRR-NBS-LRR	SMEL3Ch09	5070626	5074717	ATGGCCTATAGTACTGTTGATAGTATCTTAAAATGTCTGGATTCTCTAGACAGTCGTGAAGACTCAACTCCTTTAATGAAGGATCAAATCGGTACCCTTAAAGCGGATTTAAGTTTTCTCAAGACTTTCCTTATGTGTTCAGCTTGTCGATGCATAGAGGATAGTGATGCAGAAGATGTATTGATGCATGTAAAAACTCTGGTGCTAAATGTGGAATCAGATTTTCAATCTCTCCATGTTAAGACTATGGATGGAAACATGCCTACTCACATGGCTCCACTGGTTTCTAATGCCTTGGAAAAGGTTAGTAATTCGAAAGAAGAAGTTACACAAGTCTATGCAACTGTTTTAAGCTCAATGTTTTCCGATTCAGCTTTTTGTGACAAATTTGTGGTGGAA…	MAYSTVDSILKCLDSLDSREDSTPLMKDQIGTLKADLSFLKTFLMCSACRCIEDSDAEDVLMHVKTLVLNVESDFQSLHVKTMDGNMPTHMAPLVSNALEKVSNSKEEVTQVYATVLSSMFSDSAFCDKFVVELADCLLENLKYLRQYIAADLPMNWKITTLETKLIFLKNFLRFVAKLSVENEKFQDLLAHALDVISAAAHLSYRCFIGKASQPDERRVVDDAISSLVRRIIPISCNVIHYYIPCQKSTLAVEELDAGFLVFLLDTLDELVNYKITLEGLVNYDINGLVEDLMFLKNYLSDLPEQYPELVKLILIHIASIARNIAPSIFFLCTDGEEEEVRHSTGRIQFLQEEIKLIKAEVHLMSLPGPRWMTTLKDRIQILYEEVVFLQALLNAPDD…
SMEL_009g325230.1.01_SmeItaly	NBS-LRR	SMEL3Ch09	12537572	12540364	ATGGTTGAAGTGCTTGTCACCATTGTGCTTGAGCAATTGGGCACTTTCATTGTAGAACAAGCTAAGGGACAAGTAGAGGAACTAAGAATGGCTATTGGTATCAAGAAAGAGATCCAAAGTCTATCTTTGAAGTTGAAAAATATAAGAGAAGCATTAGATGATGCAGAGAGAAAAAGGGTCAAAGACAAAAATGTTAAACGTTGGCTAGAAGTTCTTGAAAATTTTTCCTATGATGCAGACAATGTGTTAGATGAATGGCGCACAAGAATACTCCAGCAACAAATTGAAAGAGATGAGTCTGTTGTTGGTGATGCTGCTGTTTCAATTCCTAAGAAGAAAGTAAGATGCTTTCCTTGTTTTACTTTCAGGAAACTTGAGGTAAATCGTGATATTGTTCGT…	MVEVLVTIVLEQLGTFIVEQAKGQVEELRMAIGIKKEIQSLSLKLKNIREALDDAERKRVKDKNVKRWLEVLENFSYDADNVLDEWRTRILQQQIERDESVVGDAAVSIPKKKVRCFPCFTFRKLEVNRDIVRKIKELDVKLGEIVREKNEFNFVVNATGGGVVSDHDVFRRVMTTGIVDESQVQGRDFDKDVVMKKLLESCDQENAPLVISVVGTGGIGKTTLAQLAYGDEKLKVHFDERIWICVSDPFDEVKVAKAILEGLSKSSPNLSQFHMLLERIQECVSMKKFFLVLDDVWSEDYSKWEPLKNSLKNGAPGSRILVTSRSERVVAMMGSSYMYRLGEISDSDSWTLFSRIAFSGRSNEDRENLEDIGRRIVRKCKGLPLAAKTMGSLLRFKVT…
SMEL_009g327330.1.01_SmeItaly	NBS	SMEL3Ch09	19592510	19593745	ATGGAGACGTACTACAAATCCTTGAAGTTCAGAACTCTATCTCAGTTCCCCACTATTGGTGGAATGAGCTTTCTGGATTCTCTTTTAAGGAAATTGAATGAAATGTCCAAATCCGAATCAGGTTTAGATTTCATGATGAAGTCTAATATTGGTTTTTCAGAGAAAGAGATTTCATCTCTTACACCCATTTTCGAGAAAGAGTTATCATCTCTTACATCCATTTTAGAGAAAGAGTTTTCATTTGTTTTGAGAGATGTCATGAAGGTGCAACATAATCATGATGAAATTCTTAATGATCTTCAGAGGCGTACTATCAATTTGGCATATGAAGTTGAACTATCCATCGACTATGTCCTTGTTCAATCTAATGTCCATTGGTATATGTTTTGCTCATTTCCT…	METYYKSLKFRTLSQFPTIGGMSFLDSLLRKLNEMSKSESGLDFMMKSNIGFSEKEISSLTPIFEKELSSLTSILEKEFSFVLRDVMKVQHNHDEILNDLQRRTINLAYEVELSIDYVLVQSNVHWYMFCSFPAIVKEIKHICEKPFSMIESSKHLPIQHSNPVNDEEIVDFENEAEKLIDYLTRGTRELDVIPIVGIGGQRKTTIVRKVYNNDIIVSRFDVRAWSIISQTYNRRELLQEIFSQVTGSKNKEGEVCELADMLRKRLTEKRYLIVLDDIWDGMAWDDIRLSFPSDNNGSRILVTTRVENVGKQVMFHTDPYCLPFLIQEESCKLLQKKVFQQEVCSPKLQVVSLAVAEKCKGLPLVVILVAGIIKKNKMEASWWHEVKDALFDYLNCESE
SMEL_009g332820.1.01_SmeItaly	NBS	SMEL3Ch09	31641085	31643733	ATGTCTCAAAATGACATTGAAGATGTGTTAGATTACCTAAGAAGGATCAAGAATGGAGGTGTTGAATCGAGTTCTGTCGAGATTGATCAAATTGTGAAACTTGAAATGCAGATAAGATTATTTAGAACTTTTAGCAAGTACAATCATCTTCTTTTACCTGATTTCTTAGACATAATAAGAAAGACGGCCAAACAGATTGTGAAAATGCTTCACTCAGCAGTTTTTGATGAATGCAAAACCAGCCTTAATTTGGAAAGGCTAGAATCACATTTGCTGGAATTTATTGAAGGTAATACCATTTTAAGGTACAATTATGAGTTGAAAGATTCCTATCTGTCGGAATATATGGATTGTGTTGGCAAAAATCTATATGATGTATGGTTGCTTATGAAAAAGGAA…	MSQNDIEDVLDYLRRIKNGGVESSSVEIDQIVKLEMQIRLFRTFSKYNHLLLPDFLDIIRKTAKQIVKMLHSAVFDECKTSLNLERLESHLLEFIEGNTILRYNYELKDSYLSEYMDCVGKNLYDVWLLMKKEWSDGTLTNEEILLINPLRKQLKIIQKKMRFLRYLYVSEVNGHVDHEKLDGLQTRIQFMADNVAQFCLYLYAAMDDMEKYVGDYYKSNYTSTYYILSKPQYLLCLVVLVDLEMKKIFLCELKASKFSQSRTFKDKKLPKGFLRSLHSLLMYLRNKRLENFPNNNSARNIDVAIEFLLVFLDADVSYHVSNGKKLNELMVKVGAIAGDVLYVVQKLLPSSINKDDTSKVSLCSIQILEKTNDLKEQMETYYKSLKFRTRSQFPTVDGL…
SMEL_009g334630.1.01_SmeItaly	NBS	SMEL3Ch09	34220874	34222004	ATGCCCGGTTTGGGGATAATAACTCTTGCCAAGAAACTTTATAGACATGTCAGTGGTCAATTTGAGTGTTCAGGATTAGTCTATGTTTTACAACAGCCAAGGGCGGGAGAAATCTTACATGACATAGCCAAACAAGTTGGAGCGACTGAAAAGGAAAGGAAAGATGACTTGGAGGGCAACCTACAATCACTTTTGAAAACAAAAAGGTATGTTATCCTCTTTGATGACATTTGGGATTTTAAAATTTGGGATGATCTGAAACTTGTCTTTCGTGAACGTGATTCAAAAATTGGCAGTAGGATAACCATCACGTCTCGAAATAGCGGTGTAGGCAGACACATAGAAGGGGATCCCTCACTCCATGTGTTGCAAACCCTAGATTCTGAGAACAGCTTTGAA…	MPGLGIITLAKKLYRHVSGQFECSGLVYVLQQPRAGEILHDIAKQVGATEKERKDDLEGNLQSLLKTKRYVILFDDIWDFKIWDDLKLVFRERDSKIGSRITITSRNSGVGRHIEGDPSLHVLQTLDSENSFELFTKNIFYFDDNNNWANASPDLVNIGRNIVERCGGIPLAIVVIAGMLWQRERTEHVWNIVLKSMSHKIQDRCAKILALSYNDLPIALRPCFLYFGLYPEDHEICAFDLTNMWIAEKLIVVNSGNLQEAEDLAEDFLNDLVYRNLIQVAKRTCNGRISSCRIHDLLHSLCVELAKKSNFFHTEHNTFDDLDNIARVLRITFYSDDNAMKEFFHLNPKPNRLCAIFCFTKHPCIFSQMGSSRFIL
SMEL_009g334640.1.01_SmeItaly	NBS	SMEL3Ch09	34238365	34239249	ATGGCTGAAATTATTCTTACAGCAGTCATCAATAAATCTGCAGAAATAGTTGGAAATATGCTCGTTCAACAAGGAACGCGTTTGTATTGGTTGAGAGAAGACATCGATTGGCTCCAGAGAGAAATGAGACACATCCGATCATACATAGACGATGCAAAGGCCAAGGAAGTTGGAGGCGATTCAAGGGTGAAAAACTTATTAAAAGATATTCAAGAATTAGCATGTGATGTGGAGGATCTCTTAGATGACTTCCTTCCAAAAATTGAACAATCCAACAAGTGCAAAAATGTTATTTGTTTCATAAAGACGGCTTGCATCCCCTGTGCTTCTTTTGCCAATGAATTTGCTATGGAGATTGACAAGATAAAAAGAAGGGTTGCGGACATTGACCGTGTAAGG…	MAEIILTAVINKSAEIVGNMLVQQGTRLYWLREDIDWLQREMRHIRSYIDDAKAKEVGGDSRVKNLLKDIQELACDVEDLLDDFLPKIEQSNKCKNVICFIKTACIPCASFANEFAMEIDKIKRRVADIDRVRTTYKITDTSEINNDCIPLDQRRLFLHADETEVIGLDDAFNMLLAKLLDHDLPYGVVLIVGMPGLGKTTLAKKLYRHVRDKFECSGPVYVSQQPSTRKILHDIAKQVGQTGDNLEDNLRSLLKRKRYVILLDDIWDVEVWDHLKLVLSECDSKIGGRIIITS
SMEL_009g334680.1.01_SmeItaly	NBS-LRR	SMEL3Ch09	34262481	34269551	ATGGCTGAAATTATTCTTACAGCAGCCATAAATAAATCTGCAGAAATAGTTGGAAATCGGCTTGTTCAACAAGGAACGCGTTTATATTGGTTGAGAGAAGACATCAATTGGCTCCAGAGAGAAATGAGACACATCCAATCATACATAGACAATGCAAAGGCCAAGGAAGTTGGAGGCGATTCAAGGGTGAAAAACTTATTAAAAGATATTCAAGAATTAGCATCAAGAAAACAAATGGCTGAAATTATTCTTACAGCAGTCATCAATAAATCTGCAGAAATAGTTGGAAATATGCTCGTTCAACAAGGAACGCGTTTGTATTGGTTGAGAGAAGACATCGATTGGCTCCAGAGAGAAATGAGACACATCCGATCATACATAGACGATGCAAAGGCCAAG…	MAEIILTAAINKSAEIVGNRLVQQGTRLYWLREDINWLQREMRHIQSYIDNAKAKEVGGDSRVKNLLKDIQELASRKQMAEIILTAVINKSAEIVGNMLVQQGTRLYWLREDIDWLQREMRHIRSYIDDAKAKEVGGDSRVKNLLKDIQELACDVEDLLDDFLPKIEQSNKCKNVICFIMMACIPCASFANEFAMEIEKIKRRVADIDRVRTTYKITDTSEINNDCIPLDQRRLFLHAYETEVIGLDDDFNMLLAKLLDHDLPCGVVSIVGMPGLGKTTLAKKLYRHVRDQFECSGLVYVSQQPSTRKILHDIAKQVGQTGENLEDNLRSLLKRKRYVILLDDIWDVEVWDHLKLVFPECDPKIGSRIIITSRNSSVGRYIGGDSSIHMLQPLDSESSF…
SMEL_009g336060.1.01_SmeItaly	NBS	SMEL3Ch09	36098348	36099287	ATGGCTGAAATTATTCTTACAGCAGTCATCAATAAAGCAGCAGAAATAGTTGAAAATCTGCTCGTTCAACAAGGAACGAGCTTATATTGGTTGAAAGAGGACATCAATTGGCTCCAGAGAGAAATGAGACACATCCGATCATACATAGCCAATGCAAAGGATAAGGCAATTGGCGGCCATCAAAGTGTGAAAAACTTAATAAAAGATATTCAAGAACTGGCAGCTTGCATCCCCTGTTCGTCTTTTGCTATGGAGAGTAAGAAGATAAAAAGAAAGGTTGCGGACATTGACCGTGTAAGGACAACTTATAACATCACAGATACAAAGGTCATCGGTTTAGATAAGGACTTCAATATGCTCCAAGCCAAATTACTTGATCATGATTTGCCTTATGGAGTT…	MAEIILTAVINKAAEIVENLLVQQGTSLYWLKEDINWLQREMRHIRSYIANAKDKAIGGHQSVKNLIKDIQELAACIPCSSFAMESKKIKRKVADIDRVRTTYNITDTKVIGLDKDFNMLQAKLLDHDLPYGVVSIVGMPGLGKTTLAKKLYRHVRNQFDCLGIVYISQQPRAGEILHDIAKQVGVTEQKRKDNLEDNLRSLLKTKRYVILLDDIWDIEIWDHLKLVLRERDSKIGSRIIITSRNSNVGRYIGGDSSLHLLQPLLLWALPGGP
SMEL_010g336820.1.01_SmeItaly	LRR-NBS-LRR	SMEL3Ch10	1164195	1168643	ATGACAGACCCTTTCAAGTGTATGAAGTGGCTAAAGATGCAGAGTTACATTAATGCAATCCCTTTCCAAGATATGGTCATGGAGCTCAACATGAAACTTGAATATCTACAATTTATTATGAAGAGATGGCCAAAGCGTTACGATACGTTCAGCAATGTCCACGAAACCATAAAAAGGATAGGAATCGATATTCATGAGGCCTGTGTGCATACAAAAAATGATGAGCTAGACTCTGCTTTGGCAATCCTGGAGTTAGTGCTAAGCTCCAGCCTGAATAGTGTGGCTCTACAAAGAGAAGTAGAAGATGCTCACTATCGCCTGAACTATTCCAATAGTTTGTTTGAGGCTGAAGATACAGAAAACAATCTTCCCTTCTACTTGGGGATGCCATTTTTTCCG…	MTDPFKCMKWLKMQSYINAIPFQDMVMELNMKLEYLQFIMKRWPKRYDTFSNVHETIKRIGIDIHEACVHTKNDELDSALAILELVLSSSLNSVALQREVEDAHYRLNYSNSLFEAEDTENNLPFYLGMPFFPQGVKDTNLVVEFVDTLLQKLTYFVSCRLGDMTSQGTEVRYFGMKLKFLRGFFWFTCTCGIKFHGLEDLFARVRFLLDQAACIHYWCYVGKLTPILEYDMIKTMGYFPGQMRTYEAELRDNYLRALKAPQLRSLDTPVPHVSKLVVSIADSLVDNFMELAGKLSGSKVPTTLRIETISHDISLLITLLSSLQRECADNIIKLKDLLSYVKDQCDEISLNCASVSYEQMDKDMLRQVRGMIKIMEVEFSLIDLQDSISNNSMVYRKGE…
SMEL_010g337710.1.01_SmeItaly	NBS-LRR	SMEL3Ch10	2416093	2423016	ATGGCGGATGTAGCAGTGAAGTTTTTAGTGGAAAATTTGATGCAGTTGTTAATCGACAACGCCGATTTGATTCTCAGCATAAAAGGCGAAGTCGAAGATCTACTCAGAGATCTCAACGACTTCAATGCTTTCCTCAAGCAAGCTGCTAAATCCCGCAAGGAAAATGAGGTTTTGAAAGAAATGGTGAAGAAAATCAGAAAAGTGGTGAATGATGCTGAGGATTCCATTGATAAATTTGTGATTGAAGCAAAGAGACATGACGATAAAAACAAATTTCTTCAATGGTTTCATCTTACTCATGTGGCTAGAGCAAAAGGGGTGGCTGATGAGATCAAAAGTATAAGAGAAAGAGTGAAGGAAATTAGACAGAATGATTCTTATGGCCTTCAAGCTATTGCT…	MADVAVKFLVENLMQLLIDNADLILSIKGEVEDLLRDLNDFNAFLKQAAKSRKENEVLKEMVKKIRKVVNDAEDSIDKFVIEAKRHDDKNKFLQWFHLTHVARAKGVADEIKSIRERVKEIRQNDSYGLQAIALDDNPNRGDEERKAPVVEEDDVVGFDEEAKTVIDRLIAGSDYVEVVPVKGMPGLGKTTLAYKIFKDPKVEYEFFTRVWVYVSQTFKRREIFLNIISKITRSTKEYRDMSEDDLANEVKKLLGKGGKYLIVLDDVWTMEAWNRIKIAFPNNGKRNRVLMTTRQTDVAKRCNDEPHDLKFLTKEESWELLEKKVFHKEKCPPELEWPGKSIAEKCRGLPLAIVVIAGALIGKGKTTREWELVAASVGEHLINRDPENCKKLVQMSYDR…
SMEL_010g337830.1.01_SmeItaly	NBS-LRR	SMEL3Ch10	2547310	2549304	ATGGCTGGAATAGGCAAAACAGCTCTGGCTAGAAAGATATACAATAGTCATTCTATTATTGATCGTTTTGAGGTTCGAGCTTGGTGTTATGTTTCAGAAGTATACTTAAGGAGAAAGTTGTCGATTGAGATTCTAAGACAAATAACAGGTGATCATCATAAGTATGTTGATGTGGATGATGCTGGAAACATATTGCGGAAGCTTCTATACGGAAAAAGATATCTCATTGTTGTAGACAACATATGGGAAGTCAAGGCATGGGATGATTTGCAAACATATTTTCCTGATGGTAATAATGGAAGTCGAATACTAGTAACGACTAGAGATGAAGATGTGGCTCACTATATGAAAAGTTCGTATGAGCCTTATTGGCTTCCATTTCTAACTCCTGAATACAAA…	MAGIGKTALARKIYNSHSIIDRFEVRAWCYVSEVYLRRKLSIEILRQITGDHHKYVDVDDAGNILRKLLYGKRYLIVVDNIWEVKAWDDLQTYFPDGNNGSRILVTTRDEDVAHYMKSSYEPYWLPFLTPEYKWKLLQKKVFQGENNSCPLELQNVGKLVAKQCEGLPSSIISIAGILSSKGREPSLWLEVARDLSSHAFETETSMKTTQSSYDLLPDHLKPCLLYMGLFPKGYEIPVSDLLKWWIAEEFVQDADALKLEKLSESCLSDLVGRGLVVVSKTRWNGDMKCCIVLDQVREFCLRKITEEKFMQLIAPYESFRGKSGVHERRLCMYAHDTITSGHFEESQEFIVHPKFSRLDRKNPFRLLNNLRLVRVLYLLDIYLDNSLASAFQSLPQLRY…
SMEL_010g338320.1.01_SmeItaly	NBS-LRR	SMEL3Ch10	3378958	3381186	ATGGATAACATTGAGAAAAGTACTGCAAATATTTCTATTGGATCTTCTTTTTCATCGGATAATGATGATTTTGTGGGGTTTAAGGAAGATGTAGAAAAGATCATTAAGAAATTGATTGGAGCAAGAAAAGAACGCGATGTTATATCGATTGTCGGAATGGCAGGACTAGGCAAAACAACTTTGGCTAGAAAGGTGTATAACAGTCATTCTATTGCTGATCACTTTGATGTTCGCGTATTTTGTACTATTTCACAAACATATAGCCGCAGGAAGCTATTGTCAGAGATTCTTAAACAAGCCACAGGTGAAAAAGTCAAAGACGATGAGGACGATGTTGCTGCTGTGTTGAAGAAGGCACTATATAGCAAGAGATACCTCATTGTTTTAGATGATATGTGG…	MDNIEKSTANISIGSSFSSDNDDFVGFKEDVEKIIKKLIGARKERDVISIVGMAGLGKTTLARKVYNSHSIADHFDVRVFCTISQTYSRRKLLSEILKQATGEKVKDDEDDVAAVLKKALYSKRYLIVLDDMWKYEAWEDLESCFPCEEKGSRIMVTTRVQEVAELISDPYWLRFLTDEEGWELLQKKVFKRKSVPLDLQEAGFEVARNCKGLPLVIVLNAGIIAQKERRVSVWKEFAKGLSSLGREEQAMKAVQSSYDYLRDHLKQCLLYIGYFPEDYNIPVSDLLKLWIAEEFVANEESSEACLKDLINRSLLIVSKRRSNGDITYCMVHDLIREFCLSRLEKEDFRQHIVPYCQPSYPKDPRLCMYIHDKLVNQLELHGFSLDEISMVDSKEKKTL…
SMEL_010g339660.1.01_SmeItaly	NBS-LRR	SMEL3Ch10	4867964	4871912	ATGTTTTTCTTAGATATTTGCTTAGATGAGCCCCTCATTGTTGCTTTTGTTGTTTTGTTTATCTTTTCATTCTGTTGTTTCACAGACATACTTGTGATGGAAATCATTGGTGTAGTTGTTAGCATGATGCAGTGTTTTTGTGGAGAGACCTGTTCTCATCACTCTGTTTCTAAAACATGGACATACCTGAGAAGGCCTAGTGCATTAGCAAATAGACTTGATGAAAAGATGGACTTGCTTAAAGCTCGGGAGGACGATATCAAAAGGAAGTTACATGTGGAAAATGTATCTCGCGGAATGGAGCCAAAGGCCGAGGTAAATATGTGGCTTACCAATGTAAGAAAGATTAGTAGTAGTATTGCTAGATTGCAAGAGGAACATACCGAAGACAGAAGGTGT…	MFFLDICLDEPLIVAFVVLFIFSFCCFTDILVMEIIGVVVSMMQCFCGETCSHHSVSKTWTYLRRPSALANRLDEKMDLLKAREDDIKRKLHVENVSRGMEPKAEVNMWLTNVRKISSSIARLQEEHTEDRRCLNRCLPNYMSRFKQGKHINKKIKEVDRLLGQSIFPDASLVDTIPQRGRILPSSSLVGEAAQRSLEAIWEYLNDGHTGIIGVYGMGGVGKTSILVEINNRLLRESTIFDNVIWVTASKDSNVKKLQKDIARAIGLSFYDEDNDMERAAQLLEALMRRSRLLLIIDDLWEAFPLEVIGIPCPGFGYNCKLIITTRSMMVCRGMETVREVEVSVLSKEEAWNLFKQKVSEELLASPTLQVVAKDVSKECGGLPLAVVTVGRALRKENDL…
SMEL_010g339810.1.01_SmeItaly	NBS-LRR	SMEL3Ch10	5055361	5057738	ATGGTTGACTCAGAATCAAAGAAATGTTCTTTTAGCACAAAATTTGGAGGAAAGAAGCGGAGCTATGTGGGAGCTCTGTTTCTTTTTGGAACAAGCACTGGAATGCATTGGATGGAAACATTGGACAGCATGAAAGATCTAAAAGCACAAACTTACTCTCCAGCCAGTTTACCTGACCATGTTGTAGAGAATATAATGGTTCGCCATGAAAATGAATTCGAGATGATGCTGGATCAACTTAGTAGAGGAGGAAGGGAACTAGAAGCTGTATCAATCGTAGGGATGGGAGGCATAGGGAAGACAAATTTGACTACAAAACTCTATAGTGATCCACGCATTATGTCTCGATTTAGTATTCGTGCAAAAGTAACTGTTTCGCAAGAGTATTGTCTGAGAAAT…	MVDSESKKCSFSTKFGGKKRSYVGALFLFGTSTGMHWMETLDSMKDLKAQTYSPASLPDHVVENIMVRHENEFEMMLDQLSRGGRELEAVSIVGMGGIGKTNLTTKLYSDPRIMSRFSIRAKVTVSQEYCLRNVLLGLLSSTSDEPDDQLADQLQKHLKVRRYLVVIDDIWATEAWDDIKLCFQIVIMEAEYSRLLGTWKWLNMLVQDMRIVGKLPQLEVLKLSDNAFHGEQWEVAEEGFPRLKFLLLDNVCIMYWRASSDHFPCLEQLFLKDCHFLDSIPLEFADIITLALIDTKECPQSVGDSAKQIQQDIQDNYGSSIKVYTRDLVHFSSTSQEEDGDDGGGGDDDDDDNDDDNNKRCLTSLTDDMELNQLCLECLSTT
SMEL_010g344660.1.01_SmeItaly	NBS	SMEL3Ch10	29741017	29742327	ATGGAGGTTGGCTCAGCAGTTGGTAGTGCATTTCTCTCTTTAGCTTTGAATGTTCTCTTTAATAGGCTTGCTCCTCAGGGTGATCAGCTCAACATGTTGAAGAAGTGTAAGGATGATGTCCGGATCTTGAAGAAGCTGGGGATGACTTTGCTTGAAGTTAATTATGAAGCTTTGAGGCTTAAGGTGGAAGGTCAACATCAAAATCTTCCAGAAACAACCAGCAACCAGCAAGTAAGTGATGGTTTTTTTCTTAACATAAAGGACAAGTTGGAAGACACTATTGAAAAATTGAAAGATTTGCAAGAGCAAATTGGTGGCCTTGGCTTGAAGGAGCATTTTGTTTCGACCAAGCAAGAAACTAGAATATCTTCAACTTCTTTGGTTGATGATTCTGATATC…	MEVGSAVGSAFLSLALNVLFNRLAPQGDQLNMLKKCKDDVRILKKLGMTLLEVNYEALRLKVEGQHQNLPETTSNQQVSDGFFLNIKDKLEDTIEKLKDLQEQIGGLGLKEHFVSTKQETRISSTSLVDDSDIFSRQKITKGLLHDIGSYDSKDDNNLNQLQWDNLRNLFLQRDKESKIIAMTRKGSVTLTMANEQISMDNLSTDVSWSFFKRHAFENKDPMGYPELEEARKQIAAKCKGLPLALKMLAGMLRYESDVEEWKCILRSELWKLSDNDILPALMLSYNDLPAHLKRYFSHCAIFPKDHPFRN
SMEL_010g346560.1.01_SmeItaly	NBS	SMEL3Ch10	58272397	58278159	ATGGAAGCAGTATTTCTTGACGTAGAGGAGAAACAAAGGGAGAGCCACGAGGTCAAAAATTGGGTTCAGAAGCTCAGAGCTGTATTTTTTGAGGCTGATGACTTGTTGGATGACTTCTACACTGAGATTACTCAGCAAAATTTGCTGACCTTATCAAAGAAAATATCTATTTTCTTCTCTAGATCAAATCTAGTTCTCTATAGTCTTGAGATCCATAAGCGTCTCAAGGTTATTAGAGGGAAACATGAAGCAATAGAGAAAGACAAGCATATGTTGCACCTTGTTGAAAAGAAAGCAGTTGATTTTGAGCTTCCAGTTAGGGAGACTCATTCCTTTGTGAATGTTGACGAGGACCTTTTAGTTGGTGGTGCTAGAGGAAGTGAAGTATTGGTGACCACT…	MEAVFLDVEEKQRESHEVKNWVQKLRAVFFEADDLLDDFYTEITQQNLLTLSKKISIFFSRSNLVLYSLEIHKRLKVIRGKHEAIEKDKHMLHLVEKKAVDFELPVRETHSFVNVDEDLLVGGARGSEVLVTTRLGLVAATMGTAPPYNLKGLPEDMSWSLFSKLAFKPGKEINSSLVAIRKEILRKYVGFPLAIRILGSFFYYKETEAERLYVKNHQLTDIVESEDIEILPILKLSYDHFPINLKHCFSYCSLFQRNQTINKKTMIQLWIAQGFIRSNDEENECLEDVGERYFMDLLKRSNPVLYSLEIHKRLKVIRGKLEAIEKDKHMLHLVEKKAVDFELPDRETHSSVNVDEVIGREEEKGQSFIIY
SMEL_010g347750.1.01_SmeItaly	NBS	SMEL3Ch10	67454589	67457027	ATGGCAAAAAAGAAAATTTCGAAAATGGAGGTTGGCTTAGCAGTTAGTGGTGCATTTCTCTCTTCAGCTTTGAATGTTCTCTTTGATAGACTTGCTCCAAAGGGTGATCTGCTCAACATGCTTCAGAAGCATGCAAATGGGAAAAATCTAGCTGTAGTTCCTATTGTTGGAATGGGTGGCCTTGGTAAGACAACACTAGCTAAAACGATTTACAATGATGAGAGGGTAAAGAAATATTTAGGTTTGAAAGCTTGGTTTTGTATTTCTAAGACATATGATGCTTTCAGAATAACCAAAGGATTACTTCAAAAAATTAGCTTATTCGACTCAAACGATGAGAACAATCTTAATCAGCTACAAGTCAAATTAAAGGAAACCCTAAAAGGAAAGAAGTTTCTT…	MAKKKISKMEVGLAVSGAFLSSALNVLFDRLAPKGDLLNMLQKHANGKNLAVVPIVGMGGLGKTTLAKTIYNDERVKKYLGLKAWFCISKTYDAFRITKGLLQKISLFDSNDENNLNQLQVKLKETLKGKKFLIILDDVWDDLRNFFVQEDVGSKIIITTHKESVAKMMCAEMMGHWAITIEILSREDSWALFKWHSLENRDFEVHQELEEVGKQIADKCKGLPLALKALAGILCGKLEVVEGRNILRSEIWELLPNNILPALMLSYDDLPPNLKRCFAFCVLYPKDYQFCKDYVIYLWIANGLVKNFHAGDKYFLKLRSRSLFKGSQSRNQNWKDS
SMEL_010g348910.1.01_SmeItaly	TIR-NBS-LRR	SMEL3Ch10	83957676	83970227	ATGGCGGACGACGAGGCGGACTCGTGGTCCATGACCTCAGGTCACAGATTCCGTTGGGATGTATTTCTCAGCTTCCGAGGAGAAGACACTCGCCATAACTTCACAGAGAAACTCTACAATGAACTCGTACGGAACGGCGTACGGACATTCATCGACAACGAAGGAATGGATCGCGGCGAAGAGATCTCTCCGACTCTATTGGCTGCGATTGAGGACTCGGCGGCTTCGATCGCCGTGATTTCGGAGAACTACGCTTCTTCGAAGTGGTGCCTCGAAGAACTGGCGAAGATCTCGGAATGTAAAAGGCTATTGCTGCCGGTATTCTACCAAGTTGATCCGTCGAATGTGCGGAGGCAGAAAGGCCCGTTTGAGAAGCATTTTAGGGAGCACGAGATTTCG…	MADDEADSWSMTSGHRFRWDVFLSFRGEDTRHNFTEKLYNELVRNGVRTFIDNEGMDRGEEISPTLLAAIEDSAASIAVISENYASSKWCLEELAKISECKRLLLPVFYQVDPSNVRRQKGPFEKHFREHEISVAAEKVFRWREAMKKAGNISGWDSRSWEEAELIQALVKKVLGKLDNTPLGVTKYPVGLRSRLDQLLRILDVKANGVKVVGLYGMGGVGKTTLAKALYNQVVVYFKKRSFISDVKEIARRQDGLATLQSKLIGDLKSSALPIIDSSAKGIRLINESANDEPVAIFLDDVDDANQLRELIGGKDRFCQGSRVIVTTRDQNVLLPSIVNDIFEVNVLYSFDSLNLLSYHAFGREQPPKNFLVLAEEVVRLSGGLPLALEIFGSLLFYKK…
SMEL_010g348930.1.01_SmeItaly	TIR-NBS-LRR	SMEL3Ch10	84134692	84145025	ATGGAGGAATTCGACGAGCAGCCAATTTCAGCTTCACTTCCATCACTCCGTCTAAACTACGACGTTTTCCTGAGTTTTAGAGGCGAAGATACTCGCGAAAACATCACGAACAACTTATACAACGGGTTGTACTCAAAAGGCATTCGAGTTTTTCGAGATTCCGAGGGTTTATCTCAGGGCGATGAGATAGCACCAGGTTTAATGGAGGCGATTAATGACTCTGCTGCTGTAATTGCTATTATTTCCCCAAATTACGCTTCCTCGAGATGGTGCCTGGAGGAATTAGCGACGGTTTGTGAGCTGGGTAAACTTGTTCTGCCTGTGTTCTACGAAGTTAACCCGTCGGATGTGCGGAGGCAGAGAGGGCCATTTCTCGATGATTTTAGGGATTTGGAAGGG…	MEEFDEQPISASLPSLRLNYDVFLSFRGEDTRENITNNLYNGLYSKGIRVFRDSEGLSQGDEIAPGLMEAINDSAAVIAIISPNYASSRWCLEELATVCELGKLVLPVFYEVNPSDVRRQRGPFLDDFRDLEGKFGEEKTVRWRNAMERVGGISGWVYDNGDESQLIQSLVKRVLHELSNSPMAVAPIVVGLDYRLEELLRQLDVKSNGVKILGLHGIGGVGKTTLSKVLYNKLASHFTHRTFILNVKEIASQQGILSLQKKILQGLFPSNAFSFSPANAIEGREKFRRMLREKRILLVLDDVDYVNDDVNILKALIGGKSWFFEGSRVLISTRNKGLLIEDIVDETFEVRELGDTDSLKLFSYHAFRRSEPSPSFLDISKKIVSITGKLPLALEVFGS…
SMEL_010g350600.1.01_SmeItaly	NBS	SMEL3Ch10	89632673	89633056	ATGGTTCAGAGGTACCTTATCCTCATTGATGATGTCTGGGAAACTTCTGCGTGGGATGATCTAAAACTTTGCTTCTATGATGCCAATAATGGAAGTAAAATTATCCTGACAACTCGTCATGGTGATGTTGAATCCTATGTAAAACATAAAAGTGATCCTCATTTTCTTCCACTGTTTACTCCAGAAGAAAGTTGGATGTTATTGAAGAATAAGGTGTTCAGTCCAAAAGGTTGCCCCACTGTCTTAGAAGATATTGGCCAAAAGATAGCACAAAAATGCGGAGGGCTACCTCTGTCAATTGTCCTGGTAGCAGGTATTCTCAAAAAAATGGAGGAAAAACATTGTTGGGAACAAGTTGCAACAAATTTAGGTTCACACATCTAG	MVQRYLILIDDVWETSAWDDLKLCFYDANNGSKIILTTRHGDVESYVKHKSDPHFLPLFTPEESWMLLKNKVFSPKGCPTVLEDIGQKIAQKCGGLPLSIVLVAGILKKMEEKHCWEQVATNLGSHI
SMEL_010g351730.1.01_SmeItaly	NBS	SMEL3Ch10	92077888	92078922	ATGTTAGAGGATCTGAACTGGACACGTGGTTTTGATCTTCCGAGAAACATGGAGCCTATCAAGGCGATGGTCTGCCTTGTCATGCAAAAGGCATTTCAATGTAACTTGCCAAGGGTTGTCATAGAAGAGCCACAGAACAAGCTCAAGACATTGAATGAAGATTGTGCTGCACAGATAATTAGTAAAGCATATGAGGTGGAATATATAGTTGATGCTTGTATAAACAAAGAAATTCCTCATTGGTGCCTCGAGCGTTGTCTCCTGGATGTCATAGAGGAGATTACTTGTATCAAAGCAAAGATTCAGGAAAAGAAAATGGTTGAGGAGACAATGAAGACTGTCATTACCCGTACACCATCACAATTGGCAAGGACTCCAAGGACGAATGAAGTAATTGTG…	MLEDLNWTRGFDLPRNMEPIKAMVCLVMQKAFQCNLPRVVIEEPQNKLKTLNEDCAAQIISKAYEVEYIVDACINKEIPHWCLERCLLDVIEEITCIKAKIQEKKMVEETMKTVITRTPSQLARTPRTNEVIVGFDDVVENLRNKLLYGTKGQDVVSIHGMPGLGKTTLANRLYSDRSVVSHFDICAQCCVSQVYLYKDLLLVLLYDAIVESSELREFQADELANKLRRILLPRRYLIFVDDVWETSAWDDLRGYFPDARRIILTTRHHEVAKYASVHIWKVEDESWKLLKKKVFGE
SMEL_010g353300.1.01_SmeItaly	LRR-NBS-LRR	SMEL3Ch10	95618464	95623041	ATGGTCAAGGAAGGCTGCAACAAATTCCAGCCTCCTTTTAAAAGTCTATGGTTGCAACAAATTGCAGCAATTGTTGTTATCTGTGAGTTTAATTCTTGTGTTACAAGGATGTATTTCGACAAAGAATTGTGTGATCTGAAAAATCGCGTTGTTCGCAGATTGCAAACAGGAATATTCTGGGATGTTGCAAGACATCCAATAGATTTCTTTCTGTGGGAGTTAAAATTCATTGATTGTTTTCTCCATTTGCAAAGCTTCACTTTTGCAAGTGAATGTGGTATGCTACATTTCTCACAGGAAATGCTAGAAATTTGCAAGAGGATGTGTGATACATTATCTAGCATCCCTGATGCTAATTTAGATGATGGATTTGCATACTGGAAGGAGGAAATTTGGAAG…	MVKEGCNKFQPPFKSLWLQQIAAIVVICEFNSCVTRMYFDKELCDLKNRVVRRLQTGIFWDVARHPIDFFLWELKFIDCFLHLQSFTFASECGMLHFSQEMLEICKRMCDTLSSIPDANLDDGFAYWKEEIWKTKQEFRSRYSFPIAANNINIHSPEFVMEFIDAVVGNLNVLVKNHDPCSLLFVPGHKEQIEQVSKELKLLRFFVCYVSNKCIEPQYFHARALIVARHIAMVVWLHFPIYDQDLAPSEVSSLLSDFMEIKIKSIEPRNNICIDVLQALKSTIPQAQNKNAAESGIVEAPTHNLMVDLSDQMANLQEMLSLLRDNLIHLPILDPEFHLQDMNSVIVDAGLLIYSLYDIKREKEDTMLEDLNRTLGFDLPRNIEPIKAMVCLVMQKAFQC…
SMEL_010g353890.1.01_SmeItaly	LRR-NBS-LRR	SMEL3Ch10	96795622	96801393	ATGGCCAATGAGTGTTTCTGGGTGATGGATGCCATAAATTCTGTGCAGGACGAGCATTTTGATAGTTTGATGAAAAATCAGTTGTACAATGCTGTGGGTGAACTACGCTGTGTATCTTTCTATCTCACTGCCCTCGAGGGAGCTCACATTGAGAATGGGATATCGTTACAACTAAGGGAACTGTTTATGGAAGCTCTTGGTGTCTTTTCTGAGATAAGTTCTTGCATGAATGATCAAGACAAGAAAAGTGAGACCGTTGGAATGCTATCGAAGATGCTGGAGATAATTCGACTGGAGAATATTGCTGAGCAAGTCAAAACTTCAAAGCCATCAAGATCATCTAGCCTAGTTACTATGGAGATGGTAGTGTCTGTTGTAGCTTTGCTTGATCATTTTTGT…	MANECFWVMDAINSVQDEHFDSLMKNQLYNAVGELRCVSFYLTALEGAHIENGISLQLRELFMEALGVFSEISSCMNDQDKKSETVGMLSKMLEIIRLENIAEQVKTSKPSRSSSLVTMEMVVSVVALLDHFCHALLNNPTRSYAHPISEVREKLIYLRCFLRFTANRCIEHERIKDLFAYAEDVAYAAAYLCFLDRVCRRKDDYQSHELKSEFSKLLERIRPMNPIRHELRQIYLNLLIESKASRSKIPVDAKTMRYLVVALREDLGEITDYSSLEPTFHDHIPWLKQGFFCLRTILSAIKFRGTLLEKFSSIQSYIEALIIEVAITIYSSWYDEEGKRNIEIHHEPFLWQLKFNLVQVEVNLMRLLNGNATITAPLKYLIDYVWEKLILLGNFLMDS…
SMEL_010g355170.1.01_SmeItaly	LRR-NBS-LRR	SMEL3Ch10	99127484	99133040	ATGTCTTCGGACGAGTATCTTTTTCCGCAGGAATATCATCCCGTTTCTTCTTTGAAATGGATAAGTAGGCAATGGGATTTACTCTTGGTAGAGAATATGAGGGATCGAATTCAGTTCCTTACAAGGGAGTTTAAATTCCTGGATATTTTTCTTAGCTTCGCAAGTGAATGCACCATGGCAGATGTTACAGAGAAAGTCCGAGCTCAGTTTCAGGAGGATGCAGTTAATATCGAAAAGATCTGCATGATTGAGAACCTTGATCCGGTGACATCTCGGGTGCTAAACAACATTTGGCTGAGCAAAAAGGAAAACACTTGTAGTAGTAGTAGTAATGCTGCTTCTCCTGAATTTTTAGAAAAATTCATTGATGTTGTTGTAAAGAATATCGGTGATTTACTG…	MSSDEYLFPQEYHPVSSLKWISRQWDLLLVENMRDRIQFLTREFKFLDIFLSFASECTMADVTEKVRAQFQEDAVNIEKICMIENLDPVTSRVLNNIWLSKKENTCSSSSNAASPEFLEKFIDVVVKNIGDLLKVYAPTSLLFVPGPKKQMEEVVELKLLRNFVFYVSNRCTESQKLHIFFTHVLLVVGHAATDAWLYLPITDGETDLASNEMDVLHLLQMRIRPIKPCVRNIYIDVLQTLKSEQQSGWDRDIQIEYLMDCEVGFVEALIHYLSELPIIGKHKETGSLKDQKAILQEMLNLLTANLISLPMKDHKCHLQDIDAAIIDVGLLVYSLYSSMEEKEDMAVGKLDHMPVLDFSGTVQSIQAVTYLITRKSFLSLLPRIDGLGSIDIILYYLKE…
SMEL_010g355360.1.01_SmeItaly	NBS-LRR	SMEL3Ch10	99381421	99385017	ATGGCCGACCCTGTAATTGGACCTACTGTTCAAGTTTTGCTTGAAAAGTTGATTTCTCTCACTCTCAAGGAGATCAACAGCTCAAGGGATTTCAATGAAGATCTGGAAATGCTCAGACAAAATGTTTCCTTCATCCAAACTTTCATTCATGATGTGGAAAGATCACCAGTTGAGAAACAATACTCTGTGGAACAATGGCTCAACAGCCTTGAGAGAGTTGCTGAAAATGCTGAAAATGTGTTTGACAGATGCAGATATGAATCTCTCAAAGCACAAGTCCAAAACAGCCCAATGAAAAAGGTCAGTGGTTTCTTTTCTCAAACGTGTTTTAAGAGAAAAATGTCTCAAAAAATCAACAACATCAATAAAGAGTTGACGGCTATCAATAATTTAGCCAAA…	MADPVIGPTVQVLLEKLISLTLKEINSSRDFNEDLEMLRQNVSFIQTFIHDVERSPVEKQYSVEQWLNSLERVAENAENVFDRCRYESLKAQVQNSPMKKVSGFFSQTCFKRKMSQKINNINKELTAINNLAKDLGLQSLVVPSRQILPVRETDSLVVASDVVGRDKDVAEIKEKILNMREEDVVLCTIPIVGMGGLGKTTVAKTIFNDEEIKEYFEKRIWLCLPKMSETKSFLEQILESLTGGEVKVPRRDIIVKQLQDQFGGKNYLLVLDDLWCVDDSMLWHDFTDTLRGINTSRGNCILVTTRNKSVASTVATDFHMLGRLSEDHCWSIFKQKAFVDSKVPEELASMGSRIVKMCQGLPLAASVLGGLLRSKAKHEWQAILEGNPLAAREDDVGEN…
SMEL_010g358710.1.01_SmeItaly	NBS-LRR	SMEL3Ch10	103471834	103476849	ATGGAGTTCTTATCTATTTTTGTGGAAAAAGTAGCAGATTGCTTGATCCAGCCAGTTGTGCGACAGATTGGGTATGTCTTTTACTACAACAGAAACATCACATCTTTGGATGAAGAATCAAACAGGCTGAAGAATATAAAAAATGAAGTGCAGCAAACAGCGCAGGATGCCCGGAGAAACTTACACGACATTTCACCCAATGGCAAGCGTTGGTTAACTAAGGTTGATACCACTATTGCAGATGCGGAAGGTGTAATGCGAGGTAGAGCTGAAGTTGAAAGGGGTTGCTTCTATGGTTGGTGTCCAAACTTGAAGTCACGTCACTCCCTGAGCAGGAGAGCTTACAAAATTAAACTGGAGGTGATTAAACTTCAAGATGAAAGAAACAATCCTGCTCTT…	MEFLSIFVEKVADCLIQPVVRQIGYVFYYNRNITSLDEESNRLKNIKNEVQQTAQDARRNLHDISPNGKRWLTKVDTTIADAEGVMRGRAEVERGCFYGWCPNLKSRHSLSRRAYKIKLEVIKLQDERNNPALVSFDHPIQTEAISTNTHEELDSRKHKEEEVMAALRDDGVTIIGICGMGGVGKTTLADKIRQRAKQERLFDDVVMVTVSQQPDLKRIQGEIAEAVGLKLDENNPWSRGDQLRTRLMDQNSRVLIILDDVWKALHDLDKLGIPRRSNQKYQCEVIFTTRFKHVCKAMGAKKIIEVGTLSRDEAWVLFRQKVGNSVEDPSLLDTAKEVVKECKGLPLAIITVAGALQKHNNKHSWDSAVDQLRGAVPTSIPEVLTEVYKPLMLSYEYLG…
SMEL_010g358730.1.01_SmeItaly	NBS-LRR	SMEL3Ch10	103485131	103489406	ATGGAGTTCTTATCTATTTTTGTGGAAAAAGGAGCAGATTGCTTGATCCAGCCAGTTGTGCGACAGATTGGGTATGTCTTTTACTACAACAGAAACATCACATCTTTGGATGAAGAATCAAACAGGCTGAAGAATATCAAAAATGAAGTGCAGCAAACAGCGCAGGATGCCCGGAGAAACTTACACGACATTTCACCCAATGGCAAGCGTTGGTTAACTAAGGTTGAAAGGGGTTGCTTCTATGGTTGGTGTCCAAACTTGAAGTCACGTCACTCCCTGAGCAGGAGAGCTTACAAAATTAAACTGGAGGTGATTAAACTTCAAGATGAAAGAAACAATCCTGCTCTTGTCTCATTTGATCATCCAATCCAAACTGAGGCCATATCTACTAACACTCAT…	MEFLSIFVEKGADCLIQPVVRQIGYVFYYNRNITSLDEESNRLKNIKNEVQQTAQDARRNLHDISPNGKRWLTKVERGCFYGWCPNLKSRHSLSRRAYKIKLEVIKLQDERNNPALVSFDHPIQTEAISTNTHEELDSRKHKEEEVMAALRDDGVTIIGICGMGGVGKTTLAKKIKLRATQEGLFRDVVMVTVSQQPDLKRIQGEIAKGVGLTLDENNPWSREDRLRTRLMDANSSVLIILDDVWNDLDYLEKLGIPRKSNQKYQCKMIFTTRSKTVRTTMGAKKIIEVGTLSQDEAWVLFRQKVGDFVDNPSLLDTAKEVAEECKGLPLAIITVAGALRKHNKHSWDSALDQLRDAVPICIPQVLADVYKPLRLTYENLEDDDAKKLFLLCSLFKEDS…
SMEL_011g361990.1.01_SmeItaly	NBS-LRR	SMEL3Ch11	43764	50894	ATGGGGGGTGTTGGTAAAACAACAATAGCAAGGGCTATTTTTGATACACTCTCACCTCTATTTGATGGTGCTTGTTTTCTTGCCGACATCAAAGAAATCAAAGGTGGATTGCATTCTTTGCAAAATATCCTTCTCTCAGAATTGTTGAGGAAAAAAAATGATTACGTGCATAATAAGGAGGATGGAAAGCACATGATAGCTCGTAGACTTCGATTTAAGAAGGTTTTAATCGTTCTTGATGATATAGATCACCGTGATCATTTGGATTACCTGGCAGGGGATCTTTGTTGGTTTGACAAGGGCAGTAGGATTATTGCAACAACAAGAGATAAGCATTTGATAGGAAAGAATGATGTCATATATGAAGTGACTCCCCTACTCAAACATGATGCTATTAAA…	MGGVGKTTIARAIFDTLSPLFDGACFLADIKEIKGGLHSLQNILLSELLRKKNDYVHNKEDGKHMIARRLRFKKVLIVLDDIDHRDHLDYLAGDLCWFDKGSRIIATTRDKHLIGKNDVIYEVTPLLKHDAIKLFHQYAFKEEVPGECFKKLSLEVIDHAKGLPLALKVWEEVPGECFKKLSLEVIDHAKGLPLALKVWGSFLHKRDITEWRSAIEQMKITSNSEIIEKLKISYDGLETIQQDMFLDIACFFRGYSKGEIMQILESCYSGATNIGLSVLIDKSVVFISKSEFGEYDTIQMHDLIQDMGKCIGTMAVEVIWIDCDRKLWFSKDAMKNMQRLRILSIESDYTEESDGSIDYLPNGSIDYLPNNLCWFALHGYPWKLLPQNFNPTRLVCIDL…
SMEL_011g362400.1.01_SmeItaly	NBS-LRR	SMEL3Ch11	479270	485917	ATGATAGCTCAGAGACTTCGATCTAAGAAGGTTTTAATTGTTCTTGATGACATAGATCACTGTGATCATTTGGATTATCTGGCAGGGGATCTTTGTTGGTTTAACAAGGGCAGTAGGATTATTGCAACAACAAGAGATAAGCATTTGCTTGATGTCAGATATGAAGTGACTACCCTACTCAAACATGATGCTCTTAAATTGTTCCACCAATATGCTTTCAAAGAAGAAGTTCCAGTTGAATGTTTTAAGCTCTCATTAGAGGTCATAGATCATGCTAAAGGCCTTCCTTTAGCACTCAAAGTGTGGGGTTCTTTGTTACGTAAGAGGGACATAACTGAGTGGAGAAGTGCTATAGAGCAAATGAAAATTACATCCAACTCAGAAATTGTTGAAAAACTC…	MIAQRLRSKKVLIVLDDIDHCDHLDYLAGDLCWFNKGSRIIATTRDKHLLDVRYEVTTLLKHDALKLFHQYAFKEEVPVECFKLSLEVIDHAKGLPLALKVWGSLLRKRDITEWRSAIEQMKITSNSEIVEKLKISYDGLETIQQDMFLDIACFFRGKTKDKIMPILESCYSGATNIGLSVLIDKSLVFISKSELGESDTIQMHDLIEDMGKYIVKLRKNPGERSRLWDVEDIKEVMLHNTGTMAVEVIWICYVGKLWFSKDAMKNMQMLRILSIQSYYAKGIEHSKESDGSIDYLPNNLCWFALHGYPWKLLPQNFNPTKLVYIDLRGSSLHHLWNETKQLPSLWRLDLSSSKSLKSTPDFTGMPNLECLDLSKCTSLKEVHDSLRCSRKLIELNLSG…
SMEL_011g362420.1.01_SmeItaly	TIR-NBS	SMEL3Ch11	512703	514343	ATGGCATCTTCTTCTTCTGTGAGTGATTTACAATTATGTCCTCGATGGAAGTACGATGTCTTTCTAAACTTTAGAGGTGAGGACACTCGTAAAACATTTACGGGTTACTTGTATGAAGGTTTAAAAAATAGGGGAATATACACCTTTCAAGATGATAAAAGGCTAGAGCATGGTGATTCCATACCAAAAGAACTCATGAAAGCTATTGAAGAGTCTCAAGTTGCACTCCTCGTTTTTTCAAAGAATTATGCTACATCGAGTTGGTGCTTGAGTGAACTAGTTAAGATTATGGAATGTAAAGAGAAAAATCGACAAACAGTCATACCAATTTTCTATCACGTGGATCCATCACATGTGAGATACCAAAGTAAGAGCTTTGCAGAAGCATTCGCCAAACAC…	MASSSSVSDLQLCPRWKYDVFLNFRGEDTRKTFTGYLYEGLKNRGIYTFQDDKRLEHGDSIPKELMKAIEESQVALLVFSKNYATSSWCLSELVKIMECKEKNRQTVIPIFYHVDPSHVRYQSKSFAEAFAKHELRFKDDVEGMQKMQGWRTALTTAANQRASISFLPNIVGINTHLEKVNSLLEMEVNDVRIVGIWGMGGVGKTTIARAIFDTLSPQFDGACFLADIKENKGGLHSLQNILLSELLRKTDNYVHNKEDGKRMIARRLQFKKVLVVLDDIDHRDHLDYLAGDLCWFDKGSRIIATTRDKHLIGKNDVIYEVTPLLKHDAIKLFHQYAFKEEVPGECFKKLSLEVIDHAKGLPLALKVWGSFLHKRDITEWRSAIEQMKITSNSEIVEKL…
SMEL_011g362440.1.01_SmeItaly	TIR-NBS-LRR	SMEL3Ch11	542176	548286	ATGGCATCTTCTTCTGTGAGTGATTCACAATTATGTCCTCCATGGAAGTACGATGTCTTTCTAAGCTTTAGAGGTGAGGACACTCGTCAAACATTAACGGGTCACTTGTATGAATGTTTGAAAAATAGGGGAATATACACCTTTCAAGATGATAAAAGGCTAGAGCAAGGTGATTCCATTCCAAAAAAACTCATGAAAGCTATTGAAGAGTCTCAAGTTGCACTCCTCGTTTTTTCAAAGAATTATGCTACATCGAGTTGGTGCTTGAGTGAACTAGCTAAGATTATGGAATGTAAAGAGAAAAATCGACAAACAGTCATACCAATTTTCTATCACGTGGATCCATCACATGTGAGATACCAAAGTAAGAGCTTTGCAGAAGCATTCGCCAAGCACGAA…	MASSSVSDSQLCPPWKYDVFLSFRGEDTRQTLTGHLYECLKNRGIYTFQDDKRLEQGDSIPKKLMKAIEESQVALLVFSKNYATSSWCLSELAKIMECKEKNRQTVIPIFYHVDPSHVRYQSKSFAEAFAKHELRFKDDVEGIQKVQGWRTALTAAANLKGCDIRDGIESNCIQDIVDQVSSKLCKASVFFLPNIVGINTHLEKVNSLLEMEVNDVRIMGIWGMGGAGKTTIARAIFDTLSPQFDGACFLADIKENKGGLHSLQNILLSELLRKKDDYVHNKEDGKHMIARRLRFKKVLIVLDDIDHRDHLDYLAGDLCWFDKGSRIIATTRDKHLIGKNDVIYEVTPLLKHDAIKLFHQYAFKEEVPGECFKKLSLEVIDHAKGLPLALKVWGSFLHK…
SMEL_011g362450.1.01_SmeItaly	TIR-NBS-LRR	SMEL3Ch11	561887	572177	ATGGCATCTTCTTCTGCGAGTGATTCACAATTATGTCCTCGATGGAAGTACGATGTCTTTCTAAGCTTTAGAGGTGAGGACACTCGTGAAACATTTACGGGTCACTTGTATGAAGGTTTAAAAAATAGGGGAATATACACCTTTCAAGATGATAAAAGGCTAGAGCAAGGTGATTCCATTCCAAAAGAACTCATGAAAGCTATTGAAGAGTCTCAAGTTGCACTCCTTGTTTTTTCAAAGAATTATGCTACATCGAGTTGGTGCTTGAGTGAACTGGTTAAGATTATGGAATGTAAAGAGAAAAATCGACAAACAGTCATACCAATTTTCTATCACGTGGATCCATCACATGTGAGATACCAAAGTAAGAGCATTGCAGAAGCATTCGCCAAACAAGAA…	MASSSASDSQLCPRWKYDVFLSFRGEDTRETFTGHLYEGLKNRGIYTFQDDKRLEQGDSIPKELMKAIEESQVALLVFSKNYATSSWCLSELVKIMECKEKNRQTVIPIFYHVDPSHVRYQSKSIAEAFAKQESRFKDDVEGMQKVQVWRTALTTAVNLKGCDIRDGIESDCIQDIVDQVSSKLCKASVSFLPNVVGINTHLERVNSLLEMEVNDVRIVGIWGMGGIGKTTIARAIFDTLSPQFDGACFLADIKENKGGLHSLQNILLSELLRKTDNYVHNKEDGKRMIARRLQFKKVLVVLDDIDHRDHLDYLAGDLCWFDKGSRIIATTRDKHLIGKNDVIYEVTPLLKHDAIKLFHQYAFKEEVPGECFKKLSLEVIDHAKGLPLALKVWGSFLDK…
SMEL_011g362480.1.01_SmeItaly	TIR-NBS-LRR	SMEL3Ch11	596745	603685	ATGACATCGTCTTCTTCTGTGAGTGATTCACAATTATGTCCTCGATGGAAGTACGATGTCTTTCTAAGCTTTAGAGGTGAGGACACTCGTCAAACATTTACGGGTCACTTATATGAAGGTTTGAAAAATAGGGGAATATACACCTTTCAAGATGATAAAAGGCTAGAACAAGGTGATTCCATTCCAAAAGAACTCATGAAAGCTATTGAAGAGTCTCAAGTTGCACTCCTCGTTTTTTCAAGGAACTATGCTACATCGAGTTGGTGCTTGAGTGAACTGGTTAAGATTATGGAATGTAAAGAGAAAAATAGACAAACAGTCATACCAATTTACTATCACGTGGATCCATCACATGTGAGATACCAAAGTAAGAGCTTTGCAGAAGCATTCGCCAAACAC…	MTSSSSVSDSQLCPRWKYDVFLSFRGEDTRQTFTGHLYEGLKNRGIYTFQDDKRLEQGDSIPKELMKAIEESQVALLVFSRNYATSSWCLSELVKIMECKEKNRQTVIPIYYHVDPSHVRYQSKSFAEAFAKHELRFKDNVEGMQKMQGWRTALTAAANLKGCDIRDRIESDCIQDIVDQVLSKLCKASVSFLPNVVGINTHLEKVNSLIEMEVNDVRILGIWGMGGVGKTTIARAIFDTLSPQFDGSCFLADIKENKGGLHSLQNILLSELLRKKDDYVHNEEDGKRMIAHRLRFKKVLIVLDDIDHRNHLDYLAGELCWFDKGSRIITTTRDKHLIGKNDVIYEVTPLLKHDAIKLFHQYAFKEEVPGECFKKLSLEVIDHAKGLPLALKVWGSFLH…
SMEL_011g362510.1.01_SmeItaly	NBS	SMEL3Ch11	617307	617852	ATGGCTCATAGACTTTGTTTTAAGAAGGTTTTAGTTGTACATGATGACATTAATCATCATGATCATTGGGAGTATTTAGCAGGAGATCTTCGTTGGTTTGGCAGTGGAAGTAGAGTTATTGCAACAACTAGAAACAAGCAAATTATAGGGATCAAGAATGCAGTATGTGAAGTGACTACATTACTCGAACCTGATGCTATTCGGTTGTTTAATCATTATGCTTTCAAGGACGAAACTCCAGATGAGCATACTAAGGAGCTGGCGTTGGAGGCAGTAAGTCATGCTAAAGGCCTTTCTTTAGCGTTGAAATTGTGGGGGATTATTTTACATAATCTAGATACAACTATGTGGAGAGAAGTCGTAGACATGATAAAAAGAGAATCTAGCCCAGACATTGTT…	MAHRLCFKKVLVVHDDINHHDHWEYLAGDLRWFGSGSRVIATTRNKQIIGIKNAVCEVTTLLEPDAIRLFNHYAFKDETPDEHTKELALEAVSHAKGLSLALKLWGIILHNLDTTMWREVVDMIKRESSPDIVKNLKKSFEGLQDEEKTIFLDIACFFRGKMRPLKFLRDMMHMPVSDFMV
SMEL_011g362530.1.01_SmeItaly	TIR-NBS-LRR	SMEL3Ch11	628234	636993	ATGGCATCTTCTTCTTCTGTGAGTGATTCACAATTATGTCCTCGATGGAAGTACGATGTCTTTCTAAGCTTTAGAGGTGAGGACACTCGTAAAACATTTATGGCTCACTTGTACGAAGGTTTGAAAAATAGGGGAATATACACCTTTCAAGATGATAAAAGGCTAGAGCATGGTGATTCCATCTCAGAAGAACTCCTGAAAGCTATAGAAGAGTCTCAAGTTGCCTTTGTCATTTTCTCAAAGAATTATGCTACATCGAGTTGGTGCTTGCATGAACTAGCGAAGATCATGGAATGCAAGGAGAAAAATGGACAAACAGTCATACCCATCTTCTATGACGTGGATCCATCACATGTTCGATACCAAACTCAGAGCTTTGAAGAAGCATTTGTCAAACAT…	MASSSSVSDSQLCPRWKYDVFLSFRGEDTRKTFMAHLYEGLKNRGIYTFQDDKRLEHGDSISEELLKAIEESQVAFVIFSKNYATSSWCLHELAKIMECKEKNGQTVIPIFYDVDPSHVRYQTQSFEEAFVKHELRSKDDVEGMQKVQAWRTALTAAANLKGCDVREGIESYCIEDIVDQVSSKLCKASVSYLPNVVGINTHLEKVNSLLEMEVNDVRIVGIWGMGGSFEEAFVKHELRSKDDVEGMQKVQAWRTALTAAANLKGCDVREGIESYCIEDIVDQVSSKLCKASVSFLPNVVGINTHLEKVNSLLEMEVNDVRIVGIWGMGGVGKTTIARAIFDTLSPQFDGACFLADIKENKGGLHSLQNILLSELLRKKDDYVHNQEDGKHMIARRLRF…
SMEL_011g362550.1.01_SmeItaly	TIR-NBS-LRR	SMEL3Ch11	642603	653267	ATGGCTTTCTCCCATATAGAAGTCCCATTGATTGATCAACATTTATCCATGACATCTTCTTCTTCTGCGAGTGATTCACAATTTTGTCCTCGATGGAAGGGAATATACACTTGTCAAGATGATAAAAGGCTAGAGCATGGTGATTCCATCTCAGAAGAACTCCTGAAAGCTATAGAAGAGTCTCAAGTTGCCCTTATCATTTTCTCAAAGAATTATGCTACATCGAGTTGGTGCTTGAATGAACTAGCAAAGATCATGGAATGCAAGGAGAAAAATGGACAAACAGTCATACCGATCTTCTATGACGTTGATCCATCACATGTTCGATACCAAACTCAGAGCTTTGAAGAAGCATTTGTCAAACATGAATTGAGGTCTAAGGATGACGTCGAGGGGATG…	MAFSHIEVPLIDQHLSMTSSSSASDSQFCPRWKGIYTCQDDKRLEHGDSISEELLKAIEESQVALIIFSKNYATSSWCLNELAKIMECKEKNGQTVIPIFYDVDPSHVRYQTQSFEEAFVKHELRSKDDVEGMQKVQAWRTALTAAANLKGCDVRDGIESYCIEDIVDQVSSKLCKASVSFLPNVVGINTHLEKVNSLLEMEVNDVRIVGIWGMGGVGKTTIARTIFDTLSPQFDGACFLADIKENKGGLHSLQNILLSELWRKKDDYVHNKEDGKHMIARRLRFKKVLIVLDDIDHRDHLDYLAGDLCWFDKGSRIIATTRDKHLIGKNDVIYEVTPLLKHEAIKLFHQYAFKEEIPGECFKKLSLEVIDHAKGLPLALKVWGSFLHKRDITEWRSAI…
SMEL_011g362930.1.01_SmeItaly	NBS-LRR	SMEL3Ch11	3167771	3175311	ATGGAAGTCAATGATGTTCGGATCGTGGGGATCTGGGGAATGGGGGGTGTTGGTAAAACGACAATAGCAAGGGCTATTTTTGATACACTCTCACCTCAATTTGATGGTGCTTGTTTTCTTGCCGACATCAAAGAAAACAAAGGTGGATTGCATTCTTTGCAAAATATCCTTCTCTCAGAACTGTTGAGGAAAACACATAATTATGTGCATAATAAGGAGGATGGAAAGCGCATGATAGCTCGTAGACTTCTATTTAAGAAGGTTTTAGTTGTTCTTGATGACATAGATGACAGTGATCATTTGGATAACCTAGCAGGGGATCTTGATTGGTTTGGCAAGGGCAGTAGGATTATTGCAACAACTAGAGATAGACATTTGATAGGAAAGAATAATGATGTC…	MEVNDVRIVGIWGMGGVGKTTIARAIFDTLSPQFDGACFLADIKENKGGLHSLQNILLSELLRKTHNYVHNKEDGKRMIARRLLFKKVLVVLDDIDDSDHLDNLAGDLDWFGKGSRIIATTRDRHLIGKNNDVYNVTKLLEHDAIQLFNHYTFRDEVPEECFKMLSLEVIDHADSLPLALKVWGSLLHKRDITEWRSAIEQMKITSNSKIVEKLKISYDGLETIQQDMFLDIACFFRGMTKDDIMPILESCYSGATNIGLSVLIDKSLVFISKYERGKYNTIQMHDLIQDMGKYIVKLRKNPRERSRLWDVEDIEEVMVHNIGTMAVEVIWNYYNRKLWFIKDAMKNMQRLRILYIRSNYAEGIADSEESDGSIDYLPNNLCWFAWHGYPWKLLPQNFN…
SMEL_011g363480.1.01_SmeItaly	TIR-NBS-LRR	SMEL3Ch11	4325792	4331560	ATGGCATCTTCTTCTTCTGCGAGTGATTCACAACTATGTCCTCGATGGAAGTACGATGTCTTTCTAAGTTTTAGAGGTGAGGACACTCGTGAAACATTTACGGGTCACTTGTATGAAGGTTTGAAAAATAGGGGAATATACACCTTTCAAGATGATAAAAGGCTAGAGCAAGGTGATTCCATTCCAAAAGAACTAATGAAAGCTATTGAAGAGTCTCAAGTTGCACTCCTCATTTTTTCAAAGAATTATGCTGCATCGTATTGGTGCTTGAGTGAACTAGTTAAGATTATGGAATGTAAAGAGAAAAATCGACAAACAGTCATACCAATTTTCTATCACGTGGATCCATCACATGTGAGATACCAAAGTAAGAGCTTTGCAGAAGCATTCACAAAACAC…	MASSSSASDSQLCPRWKYDVFLSFRGEDTRETFTGHLYEGLKNRGIYTFQDDKRLEQGDSIPKELMKAIEESQVALLIFSKNYAASYWCLSELVKIMECKEKNRQTVIPIFYHVDPSHVRYQSKSFAEAFTKHELRFKDDAEGMQKVQGWKTALTAAANLKGCDIRDRIESDCIQDIVDQVSSKLCKASVSFLPNVVGINTHLENVNSLLEMEVNDVRIVGIWGMGGVGKTTIARAIFDTLSPQFDGACFLADIKENKNGLHSLQNILLSELLRKKDDYVHNKEDGKHMIARRLRFKKVLIVLDDIDHRDHLDYLAGDVCWFDKGSRIIATTRDKHLIGKNDVIYEVTPLLNHDAIKLFHQYAFKEEVPGECFKKLSLEVIDHAKGLPLALKVWGSFLH…
SMEL_011g363490.1.01_SmeItaly	TIR-NBS	SMEL3Ch11	4350363	4352963	ATGGCATCTTCTTCTTCTGTGAGTGATTCACAATTATGTCCTCCATGGAAGTACGATGTCTTTCTAAGCTTTAGAGGTGAGGACACTCGTGAAACATTTACGGGTCACTTGTATGAAGGTTTGAAAAATAGGGGAATATACACCTTTCAAGATGATAAAAGGCTAGAGCAAGGCGATTCCATTCCAAAAGAACTCATGAAACCTATTGAAGAGTCTCAAGTTGCACTAGTCATTTTTTCAAAGAATTATGCTACATCGAGTTGGTGCTTGAGTGAACTAGTTAAGATTATGGAATGTAAAGAGAAAAATCGACAAATAGTCATACCAATTTTCTATCACCTGGATCCATCACATGTGAGATACCAAAGTAAGATCTTTGCAGAAGCATTCGCCAAACAC…	MASSSSVSDSQLCPPWKYDVFLSFRGEDTRETFTGHLYEGLKNRGIYTFQDDKRLEQGDSIPKELMKPIEESQVALVIFSKNYATSSWCLSELVKIMECKEKNRQIVIPIFYHLDPSHVRYQSKIFAEAFAKHELRFKDDVEGMQKGQGWRTALTAAANLKGCDIRDGIESDCIQDIVDQVSSKLCKASIYFFPNIVGINTHLENVNSLLEMEDNDVRIVGIWGMGGAGKTTIARAIFDTLSPQFDCACFLADIKENKGGLHSLQNILLSKLLRKKDDCVHNKEDGKHMIARRLRFKKVLIVLDDIDHRDHLDYLAGDVCWFDKGSRIIATTRDKHLIGKNDVIYEVTPLLKHDAIKLFHQYVFKEEVPGECFNKLSLEVIDHAKGLPLALKVWGSFLH…
SMEL_011g363510.1.01_SmeItaly	TIR-NBS-LRR	SMEL3Ch11	4370232	4376092	ATGGCATCTTCTTCTTCTTCTTCTTCTTCTGTGAGTGATTCACAATTTTGTCCTCGATGGAAGTACGATGTCTTTCTAAGCTTTAGAGGTGAGGACACTCGTAAAACATTTATGGGTCACTTGTATGAAGGTTTGAAAAATAGGGGAATATACACCTTTCAAGATGATAAAAGTCTAGAGCATGGTGATTCCATCCCAGAAGAACTCTGGAAAGCTATTGAAGAGTCTCAAGTTGCACTCCCCATTTTTTCAAAGAATTATGCTACATCGAGTTGGTGCTTGAGTGAACTAGTTAAGATCATGGAATGCAGGAAGAAAAATGGACAAACAGTTATACCAATTTTCTATGACGTGGATCCATCACATGTGAGATACCAAAGTAAGAGCTTTGCAGAAGCA…	MASSSSSSSSVSDSQFCPRWKYDVFLSFRGEDTRKTFMGHLYEGLKNRGIYTFQDDKSLEHGDSIPEELWKAIEESQVALPIFSKNYATSSWCLSELVKIMECRKKNGQTVIPIFYDVDPSHVRYQSKSFAEAFAKHELRFKDDVEGMQKVQGWRTALTVAANLKGCDIRDGIESDCIQDIVDQVSSKLCKASVSFLPNVVGINTHLEKVNSLLKMEVNDVRMVGIWGMGGVGKTTIARATFDTLSPQFDGACFLADVKENKDGLHSLQNILLSELLRRKDDYVHNKEDGKHMIARRLRFKKVLIVLDDIDHRDHLDYLAGDLCWFDKGSRIIATTRDKHLIGKNDVIYEVTPLLKHDAIKLFHQYAFKEEVPGECFEKLSLEVIDHAKGLPLALKVWG…
SMEL_011g363520.1.01_SmeItaly	TIR-NBS-LRR	SMEL3Ch11	4391239	4394085	ATGGCATCTTCTTCTTCTGTGAGTGATTCACAATTATGTCCTCCATGGAAGTACGATGTCTTTCTAAGCTTTAGAGGTGAGGACACTCGTGAAATATTTACGGGTCACTTATATGAAGGTTTGAAAAATAGGGGAATATACACCTTTCAAGATGATAAAAGGCTAGAGCAAGGTGATTCCATTCCAAAAGAACTCATGAAAGCTATTGAAGAGTCTCAAGTTGCACTCCTCGTTTTTTCAAAAAATTATGCTACATCGAGTTGGTGCTTGAGTGAACTAGCTAAGATTATGGAATGTAAAGAGAAAAATCGACAAACAGTCATACCAATTTTCTATCACGTGGATCCATCACATGTGAGATACCAAAGTAAGAGCTTTGCAAAAGCATTCGCCAAACAC…	MASSSSVSDSQLCPPWKYDVFLSFRGEDTREIFTGHLYEGLKNRGIYTFQDDKRLEQGDSIPKELMKAIEESQVALLVFSKNYATSSWCLSELAKIMECKEKNRQTVIPIFYHVDPSHVRYQSKSFAKAFAKHELRFKDDVEGMQKVQGWRTALSAATNLKGCDIRDEIKSDCIQDIVDQVSSKLCKASVSFLPNVVEINNHLEKVNFLLEMEVNDVRIVGIWGMGGVGKTTIARAIFDTLSPQFDGACFLADIKENKGGLHSLQNILLSELLRKKDDYVHNKEDGKHMIARRLRFKKVLIVLDDIDHRDHLDYLAGDLCWFDKGSRIIATTRDKHLIGKNDIIYEVTPLLKHDAIKLFQQYTFKEEVPGECFKKLSLEVIDHAKGLLLALKVWGSFLH…
SMEL_011g363540.1.01_SmeItaly	NBS-LRR	SMEL3Ch11	4411954	4416916	ATGGCACCATCATCTTCTGTTGTGGGAATAAATACTCATTTAGAGAAATTGAATTCCCTACTAGAGATGAAAGTCAAAGATGTTCGGATCGTGGGGATCTGGGGAATGGGGGGTGTTGGTAAAACGACAATAGCAAGGGCTATTTTTGATACACTCTCACCTCAATTTGATGGTGCTTGTTTTCTTGCCGACATTAAAGAAAACAAAGGTGGATTGCATTCTTTGCAAAATATCCTTCTCTCAGAATTGTTGAGGAAAAAAGCTGATTATGTGCATTATAAGGAGAGTGGAAAGCGCATGATAGCTCTTGGATTACGATTTAAGAAGGTTTTAATTGTTCTTGATGACATAGATCACCGTGATCATTTGGATTACCTGGCAGGGGATCTTTCTTGGTTT…	MAPSSSVVGINTHLEKLNSLLEMKVKDVRIVGIWGMGGVGKTTIARAIFDTLSPQFDGACFLADIKENKGGLHSLQNILLSELLRKKADYVHYKESGKRMIALGLRFKKVLIVLDDIDHRDHLDYLAGDLSWFEKGSRIIVTTRDKHLIGKNDFIYGVTPLLKHDAIKLFHQYAFKEEVPRECFKKLSLEVIDHAKGLPLTLKVWGSFLHKRDITEWRSAIEQMKITSNSEIVEKLKINYDGLETIQQDMFLDIACFFRGEAKDDIMSILESCYSGATNIGLSVLIDKSLVFISKHKYRKYDTIQMHGLIQDMGKGTMAMEVTGICYDEKLWFNKDKMKNMQRLRILSIRSDDSEESDGSIDYLPNNLCWFAWHCYPWKLLPQNFNPTRLVHIDLRLSL…
SMEL_011g363560.1.01_SmeItaly	LRR-NBS-LRR	SMEL3Ch11	4422769	4443731	ATGAAGCCGAAGTTAATGGTTGTGATGTCATACTCTGGGATAAGGGAAATACCATCATCTATCATTCTTCCCCAATGGTCTCATCGTACAAAGCTAGATTTGAGTGACATGAATAACCTTGTATCTCTTCCAAGCAGCATTTGTGAGTTGAAAGATTTGGCGAAGCTACATGTGTTGAAGTGCTCAAAACTTGAAAGCCTTCCAGAAGGGATAGGGGATTTAGAAAAATTGGAGGAGCTTGATGCCAGGTATACTGTAATCTCACGACCTCCGTCTTCCATCATCCGATTAAACAAGCTTAAATCCTTGACTTTTGCAAAGAAAAAGTCAGAAGATAGAGCGAACTTTGTGTTCCCTCAGGTGAATGAAGGGTTGTGCTCATTGGAGTATCTGAATCTG…	MKPKLMVVMSYSGIREIPSSIILPQWSHRTKLDLSDMNNLVSLPSSICELKDLAKLHVLKCSKLESLPEGIGDLEKLEELDARYTVISRPPSSIIRLNKLKSLTFAKKKSEDRANFVFPQVNEGLCSLEYLNLNYSNLIDGGLPEDIGFLCSLKKLDLSGNNFEHLPLSIAQLGALQYLNLSFCKRLKELPCFTGMKNLDTLKLSYCKLIDGALLEDIGCLSSLKKLDLSGNNFEHLPRSIAQLGALQYLNLSFCKRLKELPCFTGMTNLDTLKLSYCKLIDGGLLEDIGYLSSLKQLDLSGNNFEHLPRNIAQLGALRSLNLSGCKRLKELPEFPLQLDTICADWHNDWLCNSLFQNISSLQPEISASYFLSLRVFKSSLWDGSMIIPSWFHHQGKDK…
SMEL_011g363570.1.01_SmeItaly	TIR-NBS-LRR	SMEL3Ch11	4445838	4451422	ATGGAAGACGATGTCTTTATAAGCTTTAGAGGTGAGGACACTCGTCAAACATTTACAGGTCACTTGTATGAAGGTTTGAAAAATGGGGGAATATATACCTTTCAAGATGATAAAAGGCTAGAGAAAGGTGATTTCATTCCAAAAGAACTCATGAAGGCTATTGAAGAGTCTCAAGTTGCACTCCTCATTTTTTCAAAGAATTATGCTACATCGAGTTGGTGCTTGAGTGAACTAGTTAAGATTATGGAATGTAAAGAAAAAAATCGACAGTCATACCAATTTTCTATCACGTGGATCCATCACATGATTGAATCAGAGTGTATTCAAGATATTGTTGACCAAGTTTCATCCAACTTATGCAAGGGTTCAATGTCTTTTTTTCCAAACATTGTGGGAATA…	MEDDVFISFRGEDTRQTFTGHLYEGLKNGGIYTFQDDKRLEKGDFIPKELMKAIEESQVALLIFSKNYATSSWCLSELVKIMECKEKNRQSYQFSITWIHHMIESECIQDIVDQVSSNLCKGSMSFFPNIVGINTHLEKVNSLLEMEVNDVWIMGIWGMGGVGKTTIARAIFDTLSPQFDGSCFLADIKENKGGLHSLQNILLSELLRKKDDYVHNKEDRKHMIARRLRFKKVLIVLDDIDHHDHLDYLAGDLCWFDKGSRIIATTRDKHLIGKKDVIYGVTPLLKHDAIKLFHQYAFKEEVPGECFKKLSLEVIDHAKGLPLALKVWGSFLHKRDITEWRSSIEQMKITSNSEIVEKLKISYDGLETIQQDMFLDITCFFRGHKKDDIMRILESCYSG…
SMEL_011g364690.1.01_SmeItaly	NBS-LRR	SMEL3Ch11	5970266	5972292	ATGACCAATCTCGTCGAGCAATTGACGCGATGGATGCTAAGATGTTGGCAGAGTTCATTCAACAAGTCCTTGAGTCACCAAGGTACTTTGTCAGAGTTCATTCAACAAGTCCTTGAGTCACCAAGGTACTTTGTCGTCCTTGATGATGTCCCTGGTATTGACACATGGAGGGCTCTCAAAGGCGTGTTTCCTATTGGAAGCTATGGTAGCAGGATCATCATGATGTCGCGTTCTGCTGATATACGTACTATCTGTTTAGAACCTGGTTATAATAGTCATCGCCATGATATGAAGCCTTTGTCTGAAGAAGAATCTTGGATTCTTTTCTGCAAAAAGGCATTCTCAGGCAGCCTCCTCTGTCCTCCAGCTTTGGTGCAAATCTCCAAAGACATCATAGAG…	MTNLVEQLTRWMLRCWQSSFNKSLSHQGTLSEFIQQVLESPRYFVVLDDVPGIDTWRALKGVFPIGSYGSRIIMMSRSADIRTICLEPGYNSHRHDMKPLSEEESWILFCKKAFSGSLLCPPALVQISKDIIEKCNGSPMAILVIAGALATKENRTEAWEMFYESLVDKLLGSCNEDEHMKRLLIYHKDLSLKDEKTQLQVAESYLNELANRSLIQVAERYSNGRLESFIIHNLWYEIVLSKSPERVTAAIANGEEITRRPQKIRDLVIHDELASDIQDLDQFNFKLLKVLRLNRSPIGEDPRRSIGKLESLQFLDLRDTSVEKLPVEILNLQYFCHIFICRRGAGFFHGFKAPKKIGTLVSLEVVNLINATTSTVTKLGKLTRLRMLSIAKLRKKQGR…
SMEL_011g366080.1.01_SmeItaly	NBS-LRR	SMEL3Ch11	7842504	7845422	ATGGAAGCAAATGAAGCAAGGGAGTCATTTTTCCCAACAAAGTTATTTGGCCAACAAACAAAGAGAACATGTGAAAGAATTTGGAGATGTTTAAGGAAAGACAAACTCATAACAAGTATAGGTATATATGGAGTTAAAGGGGTAGGAAAAACAACCTTAGTCAAACTCATCAATCATCTTCTTGAACAAAAAACTAATTCCCAAGTTATTTGGATTAATGTTTCTCAACAATGTAACATCAAGGGGTTGCAAAGTGATGTTGCTAAAGCACTTGGATTGGATCTTTTAGAGGAACATGATGAAGAAAAGAGGGCGATCTCGTTACACGAGTCATTCAAAGTGAAAAAAGACTTTGTTTTAGTACTAGATGATGTCTTAGAGGATGTACCTTTGAAAATG…	MEANEARESFFPTKLFGQQTKRTCERIWRCLRKDKLITSIGIYGVKGVGKTTLVKLINHLLEQKTNSQVIWINVSQQCNIKGLQSDVAKALGLDLLEEHDEEKRAISLHESFKVKKDFVLVLDDVLEDVPLKMLGNPLEVEGGRLIVTSCLLETCRKMGCQRNFGVKTLEEDESWSLFIEKLGNETVIPQEVEGIVKSMVNNCTSGLPLGIITLATRLKESELDNVDEWKKALESISIQESFENNDVYKMLLYSFNSLKEERLQQCFLYCCLYPEDEKIPKDELISRFVLEGLIDEQESREAEFEEGYEILNRLEGVCLLESGIDSEGNQYVKMHNLIRDMALRITNENPMFMVECGVQLNDAPKEDEWMEDLDKVSLMRNKIAEIPEGTSAKCPRLTT…
SMEL_011g368160.1.01_SmeItaly	TIR-NBS-LRR	SMEL3Ch11	14852994	14857544	ATGGCATCATCTTCTTCTTGTGCGAGATTGAACAACAGAGGAATATTCACTTTTCTAGATGATAAAAGACTAGAGAATGGTGATTCCATCTCCGAAGAACTTGTGAAAGCTATAGAAGAGTCCCAAGTTGTTGTAATAATTTTCTCAAAGAATTATGCTACGTCAACGTGGTGCTTAAATGAACTAGACAAGGTCATGGAATGCAAGGAACAAGAAAATGGACCAACAGTCGTACCGGTCTTCTATGATGTGGATCCATCGCATGTTCGACACCAAAGTGATGAGAGCTTTAAAGATGCATTTACCAAACACGAATTGAGGTATGGGATGCAAAAGGTGCAAGCATGGAGGAAAGTCTTAACTGATGCCGCAAATCTAAAAGGATATGATATCCGTGAC…	MASSSSCARLNNRGIFTFLDDKRLENGDSISEELVKAIEESQVVVIIFSKNYATSTWCLNELDKVMECKEQENGPTVVPVFYDVDPSHVRHQSDESFKDAFTKHELRYGMQKVQAWRKVLTDAANLKGYDIRDGIEAEYVQQIVNHISSKLCKSAYSLSSLQDIVGINAHLEKIESLLQIEINDVQIVGIWRIGGVGKTTIAKAIFDTLSCQFKSSCFLADVKENSKNNQLHSLQNTLLSELLRKNDDYVNNKYDGKCMIRSRLCSKKVLIVLDDIDHGDHLEYLAGDAGWFGNGSRVIVTTRYRHLIKKVDAIYEVPTLPDHEAMQLFNKLAFQKEVPDECLKELSLEGSMAVEAIWFACFEEICFNTEAMNKMKRLRILSIFGGFAKFFASPPSSND…
SMEL_011g370840.1.01_SmeItaly	NBS	SMEL3Ch11	39574300	39575139	ATGGTTGATGCCTTTGCATCATTTGCAGTTCAAAAATTGGGTGATTTCTTAATACAGGAAGTTTCTCTGTGCACAAGTCTGAGAGATGAATCTTTCCTCAGAGATACAGAACAAAAGCAAAGTCGAGATCAAATAGTTCAACAGTGGGTCTTTGAGATCAACTCTATTGCTAATGATGTCATTGCTATACTCGAGACTTACTGCTTCGAGGCTGGTAAAAGTGTTAGTCACCTCAAGGCTTGCGCTTGCATATGTAGGAAGGAGGAGAAATTCTATAATGCTGCCAAGGAGATCAAATCACTCAAGCAACAAATCATGGACATCTCTCACAAGCGAGAGACTTATGGTATAACAAATATTGATAATAATGCAGGAGAAGGACCAAGTAATCAGTCTGCT…	MVDAFASFAVQKLGDFLIQEVSLCTSLRDESFLRDTEQKQSRDQIVQQWVFEINSIANDVIAILETYCFEAGKSVSHLKACACICRKEEKFYNAAKEIKSLKQQIMDISHKRETYGITNIDNNAGEGPSNQSAVVTTLRRTTSYVDDQDYIFVGLKDVVQTLLSQLLKVEPCRSVLSIYDMGGLGKTTLARNLYISDDICNSFPTHSWICVSQEYNTMDLLRNVIKSIQGCTKETLDLLKRMTERDLENYLRELLKEHKYLVVVDDV
SMEL_011g371310.1.01_SmeItaly	NBS-LRR	SMEL3Ch11	45532017	45535976	ATGGGATCCAATCCCTGGCAAATCTTAACAAGAAGAATATTTCCTGATTACAACAATGGAAGTAGAATTTTATTGACTATTAGGGAAACTAAGGTAGCAATGTGCATAAATACTTGTAGCCGTCATGAGATGAGGCTTCTAAGTTTAGAAAATGGTTGGAGGTTACTTTATGATATTGTCTTTGGACCAAAACATGAACATCCTCCTGAATTAGAAGAAATCGGAAAGGAAATAGTAGAAAAATGTCAAGGACTACCCTTAACAATTTCAGTGATTGCGGGACATCTCTCAAAAGTGGCCAGGACATTACAAGGTTGGAAGGATATTGCTCGAAACTTAACTGAAATCATTGCCAGTCATCCAAATAAATGCTTAGGAGTGCTCGATTTGAGTTACTAC…	MGSNPWQILTRRIFPDYNNGSRILLTIRETKVAMCINTCSRHEMRLLSLENGWRLLYDIVFGPKHEHPPELEEIGKEIVEKCQGLPLTISVIAGHLSKVARTLQGWKDIARNLTEIIASHPNKCLGVLDLSYYHFPNRLKPCFLSMSIFLEDFQFEARTLIRLWIVEGFIRTSAESGKSLVEVAVDYLEDLISRNFIQARKRRFNGEIKAYGIHDLLRILNLVELSGLTLTSCTNELFFGIPNIKRLIIHGPYLRKDFPFSQLDMSRLIKLEAFKLAGSIYLAHPIKRLVFSTSLKRLSLKLCLNFDWADISSIVTMLPNLEELKLKHCLRREWRLSDKDKFKSLKFLLLSDANLEHWEASCDNFPNLKCLVLKRCHLLQEIPADFGEIYTLESIKLYH…
SMEL_011g372500.1.01_SmeItaly	NBS	SMEL3Ch11	57617425	57621408	ATGAGTTTAGAAGATCTTGAATTATTCGGGGATTCCTTGATTGGCACTTCTTCTACAAGTTATCCATTGTTGGAAGATGATATCGTGCACAAACTTGATGATGACTTGGATATCATAGCTAAAAGATTGACAGGGCCATCGTCGGATCTAGAGATTGTCACGATATCACGCATGGGTGGCATTGGCAAAATAACACTAGCTAAAAAAACTTATGATCATCTGACAATCAGGGAAATTGAGATAGTGATGTATGCAAATACTTGTAGCCCTCATGAGATGAGGCTTCTGAGTGTAGAAAATGGTTGGAGGTTACTTTGTGATAAGGTGTTTGGACCAAAACATGAACATTCTCCTGAATTGGAAGAATTCGGAAAGGAAATAGTAAAAAAATGTCAAGAA…	MSLEDLELFGDSLIGTSSTSYPLLEDDIVHKLDDDLDIIAKRLTGPSSDLEIVTISRMGGIGKITLAKKTYDHLTIREIEIVMYANTCSPHEMRLLSVENGWRLLCDKVFGPKHEHSPELEEFGKEIVKKCQELPLTILMIAGHLSKAARTLQGWKDVAQNLTEIIASHPNKYLGVLGLRYHHLPSRLKPCFLSMISFPEDFQVFTLEDMDDEEFEVFTLEDMDDEEFEIPSGNLFFQHHLGDLKLKDSRAFRYEWRLSDKDNFKSLKLFLLDDADPEHWEASSDNFPNLKCLVLKTCRNLQEIPADFGKICTLESIELHD
[truncated: 68 more rows]

## Sheet: S. aethiopicum
#ID	domain	chr	start	end	cds	pep
[truncated: 436 more rows]

## Sheet: S. lycopersicum
#ID	domain	chr	start	end	cds	pep
[truncated: 223 more rows]
