# Supplementary material for: A high-quality chromosome-level genome assembly reveals genetics for important traits in eggplant
Source: Hortic Res. 2020 Sep 21;7:153. doi: 10.1038/s41438-020-00391-0 (PMC7506008; doi:10.1038/s41438-020-00391-0)
Supplement: Supplementary file 15 — Table S10 [file 41438_2020_391_MOESM15_ESM.xls]

## Sheet: The phenotypic data
The phenotypic data statistical of F2 population
NO.	Fruit 1			Fruit 2			Fruit 3			Average of fruit length	Average of fruit diameter	Average of the fruit shape index	millimeters
	Fruit length	Fruit diameter	Fruit shape index	Fruit length	Fruit diameter	Fruit shape index	Fruit length	Fruit diameter	Fruit shape index
1	173.4	67.11	2.58382	216.59	61.77	3.50639	185.37	55.86	3.31847	191.787	61.58	3.13623
2	141.98	63.9	2.22191	163.71	58.07	2.81918	164.41	65.1	2.5255	156.7	62.3567	2.5222
3	166.03	43.96	3.77684	143.82	51.82	2.77538	149.22	41.59	3.58788	153.023	45.79	3.38003
4	131.28	60.83	2.15815	150.31	75.25	1.99748	114.92	72.59	1.58314	132.17	69.5567	1.91292
5	187.53	48.54	3.86341	185.82	47.94	3.8761	187.88	45.19	4.15756	187.077	47.2233	3.96569
6	345.21	41.58	8.30231	325.57	34.37	9.47251	335.08	38.52	8.69886	335.287	38.1567	8.82456
7	100.04	51.64	1.93726	93.67	57.25	1.63616	117.68	61.62	1.90977	103.797	56.8367	1.82773
8	185.02	59.18	3.12639	191.82	49.75	3.85568	188.23	57.84	3.25432	188.357	55.59	3.41213
9	135.67	54.8	2.47573	119.18	44.84	2.65789	120.14	42.37	2.8355	124.997	47.3367	2.65637
10	129.41	50.67	2.55398	116.5	50.32	2.31518	118.12	48.84	2.41851	121.343	49.9433	2.42922
11	249.58	52.85	4.72242	248.04	52.36	4.7372	250.09	51.89	4.81962	249.237	52.3667	4.75975
12	167.67	76.11	2.203	166.32	75.84	2.19304	168.39	76.28	2.20752	167.46	76.0767	2.20119
13	139.55	76.99	1.81257	138.25	75.84	1.82292	139.2	76.58	1.81771	139	76.47	1.81773
14	180.89	64.37	2.81016	149.22	66.32	2.25	148.21	60.22	2.46114	159.44	63.6367	2.5071
15	168.36	42.43	3.96795	165.19	37.37	4.42039	166.35	39.2	4.24362	166.633	39.6667	4.21065
16	218.6	35.12	6.22437	287.3	28.62	10.0384	281.87	46.85	6.01644	262.59	36.8633	7.42641
17	132.52	51.43	2.57671	151.66	57.44	2.64032	124.51	53.49	2.32772	136.23	54.12	2.51492
18	166.3	67.79	2.45316	148.75	65.21	2.28109	152.36	66.28	2.29873	155.803	66.4267	2.34433
19	93.78	43.2	2.17083	101.78	47.63	2.13689	113.35	44.17	2.56622	102.97	45	2.29131
20	152.3	85.07	1.79029	135.55	68.35	1.98317	119.32	74.42	1.60333	135.723	75.9467	1.79227
21	137.92	66.44	2.07586	136.52	65.25	2.09226	138.05	67.28	2.05187	137.497	66.3233	2.07333
22	218.45	50.8	4.3002	182.84	45.98	3.97651	194.44	43.8	4.43927	198.577	46.86	4.23866
23	191.73	50.96	3.76236	214.82	52.69	4.07705	190.07	45.3	4.19581	198.873	49.65	4.01174
24	202.38	58.44	3.46304	183.39	52.23	3.5112	199.23	56.21	3.54439	195	55.6267	3.50621
25	139.9	68.99	2.02783	170.64	70.65	2.41529	158.37	78.44	2.019	156.303	72.6933	2.15404
26	167.94	55.46	3.02813	167.95	50.86	3.3022	134.53	48.57	2.76982	156.807	51.63	3.03338
27	215.2	64.79	3.3215	186.55	60.9	3.06322	193.99	63.71	3.04489	198.58	63.1333	3.1432
28	197.6	53.68	3.68107	183.15	55.64	3.2917	203.11	54.84	3.70368	194.62	54.72	3.55882
29	135.17	48.6	2.78128	177.26	59.06	3.00135	146.18	48.2	3.03278	152.87	51.9533	2.93847
30	184.52	50.59	3.64736	205.5	49.91	4.11741	213.15	53.64	3.97371	201.057	51.38	3.91283
31	120.13	47.68	2.51951	125.66	42.79	2.93667	123.59	45.19	2.7349	123.127	45.22	2.73036
32	136.63	46.54	2.93575	155.09	49.07	3.16059	184.21	60.95	3.02231	158.643	52.1867	3.03955
33	140.97	63.3	2.22701	140.7	62.37	2.25589	139.7	70.58	1.97931	140.457	65.4167	2.15407
34	138.29	47.72	2.89795	139.42	51.48	2.70824	123.59	59.22	2.08696	133.767	52.8067	2.56438
35	228.01	53.84	4.23496	188.33	44.18	4.26279	201.36	48.52	4.15004	205.9	48.8467	4.21593
36	206.01	37.71	5.46301	215.66	35.64	6.05107	208.5	34.69	6.01038	210.057	36.0133	5.84148
37	142.44	58.08	2.45248	160.08	41.47	3.86014	150.71	43.19	3.48947	151.077	47.58	3.26736
38	216.97	61.83	3.50914	215.8	60.71	3.5546	214.87	61.87	3.47293	215.88	61.47	3.51222
39	91.62	50.3	1.82147	116.99	56.41	2.07392	102.84	49.16	2.09194	103.817	51.9567	1.99578
40	244.11	48.48	5.03527	181.25	48.19	3.76115	220.57	48.02	4.59329	215.31	48.23	4.46324
41	212.55	51.37	4.13763	280.81	51.04	5.50176	172.42	38.8	4.44381	221.927	47.07	4.6944
42	133.25	46.87	2.84297	109.13	43.56	2.50528	120.25	44.81	2.68355	120.877	45.08	2.67727
43	238.88	60.78	3.93024	220.85	49.06	4.50163	235.08	55.85	4.20913	231.603	55.23	4.21367
44	123.16	81.65	1.50839	157.07	80.05	1.96215	138.07	80.98	1.70499	139.433	80.8933	1.72518
45	157.54	34.3	4.593	131.91	34.41	3.83348	172.98	35.86	4.82376	154.143	34.8567	4.41675
46	119.61	42.93	2.78616	103.32	36.33	2.84393	105.43	35.97	2.93105	109.453	38.41	2.85372
47	193.88	55.57	3.48893	197.5	53.44	3.69573	182.86	53.06	3.44629	191.413	54.0233	3.54365
48	191.68	54.59	3.51127	200.35	52.15	3.8418	185.02	50.89	3.63568	192.35	52.5433	3.66292
49	182.06	55.43	3.2845	171.73	62.04	2.76805	178.64	58.47	3.05524	177.477	58.6467	3.03593
50	194.63	40.38	4.81996	209.79	60.28	3.48026	199.25	50.87	3.91685	201.223	50.51	4.07236
51	178.09	60.52	2.94266	142.23	58	2.45224	148.32	57.78	2.56698	156.213	58.7667	2.65396
52	206.23	49.31	4.18232	181.78	42.3	4.2974	198.05	48.2	4.10892	195.353	46.6033	4.19621
53	160.88	63.98	2.51454	159.28	63.84	2.49499	160.52	63.07	2.54511	160.227	63.63	2.51821
54	192.57	52.07	3.69829	198.04	51.95	3.81213	198.33	39.09	5.07368	196.313	47.7033	4.1947
55	152.17	50.52	3.01207	177.77	46.47	3.82548	168.25	48.2	3.49066	166.063	48.3967	3.44274
56	120.17	63.24	1.90022	113.24	56.85	1.99191	121.12	63.66	1.90261	118.177	61.25	1.93158
57	166.18	98.12	1.69364	165.28	97.2	1.70041	166.09	97.8	1.69826	165.85	97.7067	1.69744
58	131.05	71.78	1.82572	174.45	78.72	2.21608	139.82	54.98	2.54311	148.44	68.4933	2.19497
59	154.09	56.69	2.71812	137.13	54.77	2.50374	144.2	55.27	2.60901	145.14	55.5767	2.61029
60	211.04	68.52	3.07998	261.65	62.7	4.17305	248.2	67.84	3.65861	240.297	66.3533	3.63721
61	191.17	60.4	3.16507	190.48	60.04	3.17255	191.78	61.2	3.13366	191.143	60.5467	3.15709
62	172.65	81.03	2.13069	165.8	81.84	2.0259	166.2	81.2	2.0468	168.217	81.3567	2.0678
63	131.57	51.69	2.54537	115.13	57.94	1.98706	122.54	56.87	2.15474	123.08	55.5	2.22905
64	128.65	57.53	2.23622	113.23	66.69	1.69786	113.49	64.18	1.76831	118.457	62.8	1.9008
65	192.74	60.03	3.21073	186.28	61.44	3.0319	190.84	61.22	3.11728	189.953	60.8967	3.11997
66	169.73	44.4	3.82275	168.19	37.66	4.46601	202.43	49.23	4.11192	180.117	43.7633	4.13356
67	190.85	42.14	4.52895	207.07	44.45	4.65849	155.12	48.52	3.19703	184.347	45.0367	4.12816
68	115.84	65.8	1.76049	121.92	66.64	1.82953	92.51	60.9	1.51905	110.09	64.4467	1.70302
69	157.98	55.96	2.82309	163.06	49.8	3.2743	157.04	46.7	3.36274	159.36	50.82	3.15338
70	203.28	55.85	3.63975	153.24	51.43	2.97958	177.58	49.33	3.59984	178.033	52.2033	3.40639
71	142	33.14	4.28485	109.91	36.49	3.01206	118.41	41.33	2.86499	123.44	36.9867	3.3873
72	143.87	51.95	2.76939	143.39	49.26	2.91088	201.8	50.23	4.01752	163.02	50.48	3.2326
73	203.61	49.52	4.11167	174.95	40.36	4.33474	151.89	50.23	3.02389	176.817	46.7033	3.82343
74	158.18	43.5	3.63632	228.23	46.26	4.93364	168.16	41.97	4.00667	184.857	43.91	4.19221
75	172.55	58.1	2.96988	181.33	57.82	3.13611	178.51	57.92	3.08201	177.463	57.9467	3.06267
76	149.32	83.14	1.79601	134.77	82.81	1.62746	111.59	72.24	1.54471	131.893	79.3967	1.65606
77	192.13	53.6	3.58451	153.64	57.02	2.69449	178.2	54.78	3.25301	174.657	55.1333	3.17734
78	137.56	60.28	2.28202	162.09	56.45	2.87139	136.62	64.37	2.12242	145.423	60.3667	2.42528
79	147.37	56.48	2.60924	166.37	66.15	2.51504	144.95	57.38	2.52614	152.897	60.0033	2.55014
80	257.12	52.71	4.87801	135.8	41.76	3.25192	185.2	48.54	3.81541	192.707	47.67	3.98178
81	207.89	52.64	3.94928	197.06	45.03	4.37619	191.73	54.26	3.53354	198.893	50.6433	3.953
82	133.96	52.01	2.57566	152.78	53.03	2.88101	144.02	52.78	2.72869	143.587	52.6067	2.72845
83	159.92	46.58	3.43323	191.39	43.14	4.43649	240	50.7	4.73373	197.103	46.8067	4.20115
84	153.97	80.49	1.91291	152.87	80.21	1.90587	154.27	80.57	1.91473	153.703	80.4233	1.91117
85	105.63	55.62	1.89914	101.8	59.52	1.71035	91.6	54.97	1.66636	99.6767	56.7033	1.75862
86	154.86	40.67	3.80772	158.36	38.37	4.12718	169.41	43.68	3.87843	160.877	40.9067	3.93778
87	83.46	68.87	1.21185	71.73	59.56	1.20433	78.21	66.2	1.18142	77.8	64.8767	1.1992
88	163.67	68.52	2.38865	173.48	73.47	2.36124	168.2	70.21	2.39567	168.45	70.7333	2.38185
89	113.8	39.61	2.87301	127.55	33.23	3.8384	101.9	34.4	2.96221	114.417	35.7467	3.22454
90	156.5	57.19	2.73649	123.5	53.85	2.29341	152.23	60.25	2.52664	144.077	57.0967	2.51885
91	144.44	53.91	2.67928	156.24	66.57	2.347	125.68	66.21	1.8982	142.12	62.23	2.30816
92	136.76	55.56	2.46148	130.54	54.71	2.38604	129.09	53.68	2.40481	132.13	54.65	2.41744
93	188.68	50.6	3.72885	164.5	51.38	3.20163	177.2	50.89	3.48202	176.793	50.9567	3.47084
94	120.63	60.5	1.99388	99.41	48.24	2.06074	109.88	54.29	2.02395	109.973	54.3433	2.02619
95	133.57	42.46	3.14578	155.5	42.87	3.62725	153.71	41.15	3.73536	147.593	42.16	3.5028
96	129.14	40.67	3.17531	102.25	39.75	2.57233	91.81	34.11	2.69159	107.733	38.1767	2.81308
97	112.1	49.77	2.25236	116.4	54.52	2.135	97.69	49.02	1.99286	108.73	51.1033	2.12674
98	170.52	64.98	2.62419	169.6	53.05	3.19698	168.31	45.95	3.66289	169.477	54.66	3.16136
99	147.14	48.2	3.0527	140.63	47.69	2.94884	139.35	43.14	3.23018	142.373	46.3433	3.07724
100	159.48	44.9	3.55189	152.03	54.44	2.79262	148.19	56.82	2.60806	153.233	52.0533	2.98419
101	221.94	67.92	3.26767	207.92	55.24	3.76394	213.25	52.89	4.03195	214.37	58.6833	3.68785
102	163.69	60.57	2.70249	178.48	74.69	2.38961	153.22	64.32	2.38215	165.13	66.5267	2.49142
103	111.56	54.36	2.05224	151.81	48.61	3.12302	138.55	55.11	2.51406	133.973	52.6933	2.56311
104	297.74	62.04	4.79916	298.04	62.54	4.76559	297.41	62.31	4.77307	297.73	62.2967	4.77927
105	139.78	60.28	2.31885	148.92	63.92	2.32979	141.01	53.64	2.62882	143.237	59.28	2.42582
106	131.2	55.09	2.38156	138.73	47.73	2.90656	181.05	63.04	2.87199	150.327	55.2867	2.72003
107	156.6	52	3.01154	176.24	55.01	3.20378	139.78	50.01	2.79504	157.54	52.34	3.00345
108	229.89	60.96	3.77116	167.71	54.85	3.05761	194.28	58.24	3.33585	197.293	58.0167	3.38821
109	161.67	39.76	4.06615	144.78	38.06	3.80399	136.65	45.31	3.01589	147.7	41.0433	3.62868
110	155.82	52.77	2.95281	148.61	67.11	2.21442	140.76	53.26	2.64288	148.397	57.7133	2.60337
111	174.47	40.92	4.26369	193.43	53.13	3.64069	182.24	39.68	4.59274	183.38	44.5767	4.16571
112	164.52	57.84	2.8444	185.07	55.32	3.34544	158.49	57.84	2.74015	169.36	57	2.97666
113	213.57	51.36	4.15829	157.9	50.23	3.14354	161.99	47.72	3.39459	177.82	49.77	3.56548
114	144.02	45.17	3.1884	116.06	50.07	2.31795	132.52	47.21	2.80703	130.867	47.4833	2.77113
115	123.41	34.83	3.54321	133.59	44.21	3.02171	127.84	42.04	3.04091	128.28	40.36	3.20195
116	212.44	50.24	4.2285	211.87	49.85	4.25015	210.85	50.14	4.20523	211.72	50.0767	4.22796
117	160.09	64.97	2.46406	183.8	67.05	2.74124	174.2	66.82	2.607	172.697	66.28	2.6041
118	160.45	44.71	3.58868	128.41	41.54	3.09124	154.21	42.01	3.67079	147.69	42.7533	3.45024
119	188.87	50.75	3.72158	187.52	50.62	3.70446	188.47	50.21	3.75363	188.287	50.5267	3.72656
120	141.1	48.27	2.92314	160.89	46.76	3.44076	154.27	47.28	3.2629	152.087	47.4367	3.20893
121	181.4	87.43	2.0748	180.54	87.3	2.06804	181.47	86.57	2.09622	181.137	87.1	2.07969
122	246.43	39.93	6.17155	285.75	47.65	5.99685	288.63	50.84	5.67722	273.603	46.14	5.94854
123	142.23	57.35	2.48003	141.87	57.78	2.45535	143.57	57.24	2.50821	142.557	57.4567	2.4812
124	152.74	39.79	3.83865	103.25	48.87	2.11275	132.85	36.63	3.62681	129.613	41.7633	3.19274
125	130.34	45.66	2.85458	123.98	39.32	3.1531	111.52	34.97	3.18902	121.947	39.9833	3.06557
126	125.78	45.23	2.7809	130.31	49.64	2.6251	128.54	47.31	2.71697	128.21	47.3933	2.70766
127	219.12	40.34	5.43183	161.93	31.98	5.06348	188.28	33.15	5.67964	189.777	35.1567	5.39165
128	140.71	40.12	3.50723	156.72	48.8	3.21148	153.37	45.14	3.39765	150.267	44.6867	3.37212
129	133.05	53.83	2.47167	143.38	58.75	2.44051	122.14	45.58	2.67968	132.857	52.72	2.53062

## Sheet: Phenotypic data analysis
Evaluation of fruit length traits
fruit length/mm	frequency
40-80	1		mean value	164.282
80-120	12		standard error	3.52463
120-160	55		standard deviation	40.032
160-200	45		variance	1602.56
200-240	10		kurtosis	2.64325
240-280	4		skewness	1.07632
280-320	1		minimum	77.8
320-360	1		maximum	335.287
